# Supplementary material for: Characterization of long noncoding RNA and messenger RNA signatures in melanoma tumorigenesis and metastasis
Source: PLoS One. 2017 Feb 22;12(2):e0172498. doi: 10.1371/journal.pone.0172498 (PMC5321451; doi:10.1371/journal.pone.0172498)
Supplement: S2 Table — (XLSX) [file pone.0172498.s003.xlsx]

## Sheet: Sheet1
lncRNAs represented on the Affymetrix Human Genome U133 Plus 2.0 Array Based on annotations by Refseq and Ensembl.
Probe set ID	Gene symbol	Ensembl gene ID	RefSeq transcript ID	Gene title
1566967_at	SPRY4-IT1	ENST00000630558	NR_131221	SPRY4 intronic transcript 1
1566968_at	SPRY4-IT1	ENST00000630558	NR_131221	SPRY4 intronic transcript 1
1553258_at	FLJ30679	ENSG00000280278	NR_026674	uncharacterized protein FLJ30679
1555124_at	LOC100129726	ENSG00000279873	NR_027251	uncharacterized LOC100129726
231189_at	LOC100129726	ENSG00000279873	NR_027251	hypothetical LOC100129726
223740_at	AGPAT4-IT1	ENSG00000279355	NR_024277	AGPAT4 intronic transcript 1 (non-protein coding)
220364_at	FLJ11235	ENSG00000278921	NR_027706	uncharacterized FLJ11235
237021_at	CCDC41-AS1	ENSG00000278916	NR_027035	CCDC41 antisense RNA 1 (head to head)
238893_at	LINC00936	ENSG00000271614	NR_028138	long intergenic non-protein coding RNA 936
225657_at	NCBP2-AS2	ENSG00000270170	NR_024388	NCBP2 antisense RNA 2 (head to head)
235712_at	GAS5-AS1	ENSG00000270084	NR_037605	GAS5 antisense RNA 1
213089_at	LOC100272216	ENSG00000269992	NR_027439	uncharacterized LOC100272216
240810_at	MKNK1-AS1	ENSG00000269956	NR_038403	MKNK1 antisense RNA 1
227183_at	MIR143HG	ENSG00000269936	NR_027180///NR_029686	MIR143 host gene (non-protein coding)
242292_at	FAM226A	ENSG00000269911///ENSG00000270004	NR_026594///NR_026595	family with sequence similarity 226, member A (non-protein coding)
225220_at	SNHG8	ENSG00000269893	NR_002963///NR_003584///NR_034010///NR_034011	small nucleolar RNA host gene 8 (non-protein coding)
237249_at	KCNQ1OT1	ENSG00000269821	NR_002728	KCNQ1 opposite strand/antisense transcript 1 (non-protein coding)
243428_at	KCNQ1OT1	ENSG00000269821	NR_002728	KCNQ1 opposite strand/antisense transcript 1 (non-protein coding)
243435_at	KCNQ1OT1	ENSG00000269821	NR_002728	KCNQ1 opposite strand/antisense transcript 1 (non-protein coding)
244727_at	KCNQ1OT1	ENSG00000269821	NR_002728	KCNQ1 opposite strand/antisense transcript 1 (non-protein coding)
214857_at	LOC100505761	ENSG00000269609	NR_038937///NR_038938	uncharacterized LOC100505761
1552607_at	FAM223A	ENSG00000269432///ENSG00000269757	NR_027401	family with sequence similarity 223, member A (non-protein coding)
232462_s_at	A1BG-AS1	ENSG00000268895	NR_015380	A1BG antisense RNA 1
231470_at	LINC00664	ENSG00000268658	NR_037194	long intergenic non-protein coding RNA 664
231581_at	LINC00664	ENSG00000268658	NR_037194	long intergenic non-protein coding RNA 664
1562623_at	LOC146513	ENSG00000268532	NR_038438	uncharacterized LOC146513
231954_at	DKFZP434I0714	ENSG00000268471	NR_033797	uncharacterized protein DKFZP434I0714
1569925_at	DNAH17-AS1	ENSG00000268470	NR_102401///XM_003846285///XM_003846601///XM_003960734	DNAH17 antisense RNA 1
232832_at	DKFZp434J0226	ENSG00000268460	NR_027003	uncharacterized LOC93429
242332_at	FENDRR	ENSG00000268388	NR_033925///NR_036444	FOXF1 adjacent non-coding developmental regulatory RNA
243059_at	FENDRR	ENSG00000268388	NR_033925///NR_036444	FOXF1 adjacent non-coding developmental regulatory RNA
236731_at	LRRC2-AS1	ENSG00000268324	NR_073385	LRRC2 antisense RNA 1
1553385_at	LOC84931	ENSG00000268194	NR_027181	uncharacterized LOC84931
237116_at	LOC646903	ENSG00000268175	NR_036538	uncharacterized LOC646903
229338_at	LOC100289361	ENSG00000268129	NR_034032	uncharacterized LOC100289361
235934_at	NAPA-AS1	ENSG00000268061	NR_038452	NAPA antisense RNA 1
1569004_at	LOC100505812	ENSG00000268001	NR_040599	uncharacterized LOC100505812
242521_at	LOC100505812	ENSG00000268001	NR_040599	uncharacterized LOC100505812
1558477_at	LOC100131496	ENSG00000267882	NR_024594	uncharacterized LOC100131496
1568864_at	LOC100131691	ENSG00000267858	NR_027334	uncharacterized LOC100131691
230353_at	LOC284112	ENSG00000267532	NR_029712///NR_030178///NR_038310	uncharacterized LOC284112
1555847_a_at	LOC284454	ENSG00000267519	NR_036515	uncharacterized LOC284454
235317_at	LOC284454	ENSG00000267519	NR_036515	uncharacterized LOC284454
221129_at	FAM215A	ENSG00000267496	NR_026770	family with sequence similarity 215, member A (non-protein coding)
231260_at	ZNF582-AS1	ENSG00000267454	NR_037159///NR_037160///NR_037161	ZNF582 antisense RNA 1 (head to head)
238708_at	ZNF582-AS1	ENSG00000267454	NR_037159///NR_037160///NR_037161	ZNF582 antisense RNA 1 (head to head)
240365_at	LINC00669	ENSG00000267374	NR_024391	long intergenic non-protein coding RNA 669
1558234_at	KCNJ2-AS1	ENSG00000267365	NR_036534	KCNJ2 antisense RNA 1 (head to head)
1557550_at	LINC00906	ENSG00000267339	NR_027318	long intergenic non-protein coding RNA 906
1557590_at	PARD6G-AS1	ENSG00000267270	NR_028339///NR_028340	PARD6G antisense RNA 1
232965_at	LOC400684	ENSG00000267213	NR_046201	uncharacterized LOC400684
1561455_at	LOC284294	ENSG00000267134	NR_033881	uncharacterized LOC284294
230776_at	RNF157-AS1	ENSG00000267128	NR_040017	RNF157 antisense RNA 1
235014_at	ILF3-AS1	ENSG00000267100	NR_024333	ILF3 antisense RNA 1 (head to head)
1555981_at	ASB16-AS1	ENSG00000267080	NR_049729///NR_049730	ASB16 antisense RNA 1
238944_at	LOC100505715	ENSG00000267058	NR_038334	uncharacterized LOC100505715
230552_at	LOC100134317	ENSG00000267053///ENSG00000267605	NR_029389///NR_029390	uncharacterized LOC100134317
1559303_at	LOC100505835	ENSG00000267014	NR_040036	uncharacterized LOC100505835
1561090_at	LOC400654	ENSG00000266952	NR_033983	uncharacterized LOC400654
1560390_s_at	LINC00663	ENSG00000266904	NR_026956	long intergenic non-protein coding RNA 663
1569318_at	LINC00663	ENSG00000266904	NR_026956	long intergenic non-protein coding RNA 663
1555363_s_at	LINC00663	ENSG00000266904	NR_026956	long intergenic non-protein coding RNA 663
224507_s_at	MGC12916	ENSG00000266709	NR_026880	uncharacterized protein MGC12916
224508_at	MGC12916	ENSG00000266709	NR_026880	uncharacterized protein MGC12916
238664_s_at	MGC12916	ENSG00000266709	NR_026880	uncharacterized protein MGC12916
231381_at	ESRG	ENSG00000265992	NR_027122///NR_039659	embryonic stem cell related (non-protein coding)
1559028_at	C21orf15	ENSG00000265787	NR_026755	chromosome 21 open reading frame 15
1559352_a_at	MAFG-AS1	ENSG00000265688	NR_015454	MAFG antisense RNA 1 (head to head)
1559276_at	LOC728606	ENSG00000265369	NR_024259	uncharacterized LOC728606
237313_at	C1QTNF1-AS1	ENSG00000265096	NR_040018///NR_040019	C1QTNF1 antisense RNA 1
1556834_at	LOC100652770	ENSG00000264859	NR_045216	uncharacterized LOC100652770
1556835_s_at	LOC100652770	ENSG00000264859	NR_045216	uncharacterized LOC100652770
1563367_at	MAPT-AS1	ENSG00000264589	NR_024559	MAPT antisense RNA 1
237331_s_at	MAPT-AS1	ENSG00000264589	NR_024559	MAPT antisense RNA 1
237536_at	MAPT-AS1	ENSG00000264589	NR_024559	MAPT antisense RNA 1
229829_at	LINC00526	ENSG00000264575	NR_026849	long intergenic non-protein coding RNA 526
1569832_at	LOC100131655	ENSG00000264278	NR_040024	uncharacterized LOC100131655
226924_at	LINC00909	ENSG00000264247	NR_024484	long intergenic non-protein coding RNA 909
238360_s_at	LINC00672	ENSG00000263874	NR_038847	long intergenic non-protein coding RNA 672
1558849_at	LINC00908	ENSG00000263812	NR_015417	long intergenic non-protein coding RNA 908
1558850_s_at	LINC00908	ENSG00000263812	NR_015417	long intergenic non-protein coding RNA 908
215283_at	LINC00667	ENSG00000263753	NR_015389	long intergenic non-protein coding RNA 667
226235_at	LINC00667	ENSG00000263753	NR_015389	long intergenic non-protein coding RNA 667
228160_at	LINC00667	ENSG00000263753	NR_015389	long intergenic non-protein coding RNA 667
243426_at	LINC00667	ENSG00000263753	NR_015389	long intergenic non-protein coding RNA 667
1560522_at	DLGAP1-AS3	ENSG00000263724	NR_038895	DLGAP1 antisense RNA 3
1561514_at	LOC400655	ENSG00000263711	NR_034133	uncharacterized LOC400655
1569264_at	LOC400655	ENSG00000263711	NR_034133	uncharacterized LOC400655
1561277_at	LOC339298	ENSG00000263547	NR_040034	uncharacterized LOC339298
215658_at	LINC00675	ENSG00000263429	NR_036581	long intergenic non-protein coding RNA 675
236001_at	LINC00675	ENSG00000263429	NR_036581	long intergenic non-protein coding RNA 675
1553145_at	TAPT1-AS1	ENSG00000263327	NR_027696///NR_027697	TAPT1 antisense RNA 1 (head to head)
208136_s_at	ZNF205-AS1	ENSG00000263214	NR_024166///NR_024167	ZNF205 antisense RNA 1
1569078_at	LOC100294362	ENSG00000263069	NR_029376	uncharacterized LOC100294362
229592_at	LOC100507501	ENSG00000262468	NR_039999	uncharacterized LOC100507501
230177_at	GTF2H2B	ENSG00000262360///ENSG00000262977///ENSG00000269983	NR_033417	general transcription factor IIH, polypeptide 2B (pseudogene)
1564122_at	LINC00514	ENSG00000262152	NR_033861	long intergenic non-protein coding RNA 514
230854_at	BCAR4	ENSG00000262117	NR_024049///NR_024050	breast cancer anti-estrogen resistance 4 (non-protein coding)
217219_at	DKFZP434A062	ENSG00000262075	NR_026964	uncharacterized LOC26102
216608_at	DKFZP434A062	ENSG00000262075	NR_026964	uncharacterized LOC26102
1558256_at	LINC00662	ENSG00000261824	NR_027301	long intergenic non-protein coding RNA 662
232281_at	LINC00662	ENSG00000261824	NR_027301	long intergenic non-protein coding RNA 662
235191_at	LINC00662	ENSG00000261824	NR_027301	long intergenic non-protein coding RNA 662
236653_at	LINC00662	ENSG00000261824	NR_027301	long intergenic non-protein coding RNA 662
242663_at	LINC00662	ENSG00000261824	NR_027301	long intergenic non-protein coding RNA 662
1557146_a_at	SSTR5-AS1	ENSG00000261713	NR_027242	SSTR5 antisense RNA 1
1564280_x_at	LOC100133920	ENSG00000261522	NR_024443	uncharacterized LOC100133920
1556884_a_at	LINC00558	ENSG00000261517	NR_047488	long intergenic non-protein coding RNA 558
231427_at	LOC284648	ENSG00000261504	NR_036490	uncharacterized LOC284648
235174_s_at	LOC100128822	ENSG00000261455	NR_027387	uncharacterized LOC100128822
234905_at	DKFZP434H168	ENSG00000261439	NR_026889	uncharacterized LOC26077
1558728_at	LOC100128881	ENSG00000261373	NR_036480	uncharacterized LOC100128881
1553898_a_at	DKFZp434L192	ENSG00000261275	NR_026929	uncharacterized protein DKFZp434L192
1559069_at	ST20-MTHFS	ENSG00000261229	NR_037654	ST20-MTHFS readthrough
215738_at	LINC00563	ENSG00000261097	NR_047493	long intergenic non-protein coding RNA 563
242226_at	LOC100288079	ENSG00000261024	NR_038424	microtubule-associated protein 1 light chain 3 beta pseudogene
1558404_at	LINC00622	ENSG00000260941	NR_036540	long intergenic non-protein coding RNA 622
214151_s_at	DYX1C1-CCPG1	ENSG00000260916///ENSG00000261771	NR_037923	DYX1C1-CCPG1 readthrough (NMD candidate)
214152_at	DYX1C1-CCPG1	ENSG00000260916///ENSG00000261771	NR_037923	DYX1C1-CCPG1 readthrough (NMD candidate)
221511_x_at	DYX1C1-CCPG1	ENSG00000260916///ENSG00000261771	NR_037923	DYX1C1-CCPG1 readthrough (NMD candidate)
222156_x_at	DYX1C1-CCPG1	ENSG00000260916///ENSG00000261771	NR_037923	DYX1C1-CCPG1 readthrough (NMD candidate)
237730_at	LOC100130700	ENSG00000260857	NR_034018///NR_034019	uncharacterized LOC100130700
1553586_at	FBXL19-AS1	ENSG00000260852	NR_024348	FBXL19 antisense RNA 1 (head to head)
1556154_a_at	SNAI3-AS1	ENSG00000260630	NR_024399///NR_024402	SNAI3 antisense RNA 1
1568683_at	SNAI3-AS1	ENSG00000260630	NR_024399///NR_024402	SNAI3 antisense RNA 1
1556414_at	LINC00515	ENSG00000260583	NR_024092	long intergenic non-protein coding RNA 515
1561942_x_at	ERVK13-1	ENSG00000260565	NR_040023///XR_159274	endogenous retrovirus group K13, member 1
1568662_at	PWRN2	ENSG00000260551	NR_026647	Prader-Willi region non-protein coding RNA 2
1568663_a_at	PWRN2	ENSG00000260551	NR_026647	Prader-Willi region non-protein coding RNA 2
230696_at	ATP2A1-AS1	ENSG00000260442	NR_046287///NR_046288///NR_046289///NR_046290	uncharacterized LOC100289092
1553440_at	AQP4-AS1	ENSG00000260372	NR_026908	AQP4 antisense RNA 1
1560751_at	AQP4-AS1	ENSG00000260372	NR_026908	AQP4 antisense RNA 1
220718_at	HEXA-AS1	ENSG00000260339	NR_027262	HEXA antisense RNA 1
232579_at	LOC100134229	ENSG00000260231	NR_024451	uncharacterized LOC100134229
1558028_x_at	LINC00657	ENSG00000260032	NR_027451	long intergenic non-protein coding RNA 657
224597_at	LINC00657	ENSG00000260032	NR_027451	long intergenic non-protein coding RNA 657
228004_at	LINC00261	ENSG00000259974	NR_001558	long intergenic non-protein coding RNA 261
1559443_s_at	IL21R-AS1	ENSG00000259954	NR_037158	IL21R antisense RNA 1
1556262_at	PWRN1	ENSG00000259905	NR_026646	Prader-Willi region non-protein coding RNA 1
1556263_s_at	PWRN1	ENSG00000259905	NR_026646	Prader-Willi region non-protein coding RNA 1
1562873_at	PWRN1	ENSG00000259905	NR_026646	Prader-Willi region non-protein coding RNA 1
1569819_at	PWRN1	ENSG00000259905	NR_026646	Prader-Willi region non-protein coding RNA 1
233512_at	SH3RF3-AS1	ENSG00000259863	NR_029193	SH3RF3 antisense RNA 1
1561197_at	LOC442028	ENSG00000259848///ENSG00000262689///ENSG00000270121	NR_037597	uncharacterized LOC442028
1554715_at	LINC00593	ENSG00000259703	NR_026764	long intergenic non-protein coding RNA 593
1554716_s_at	LINC00593	ENSG00000259703	NR_026764	long intergenic non-protein coding RNA 593
238485_at	IQCH-AS1	ENSG00000259673	NR_040051///NR_040052///NR_040054///NR_040055///NR_040056	IQCH antisense RNA 1
215229_at	LOC100129973	ENSG00000259577	NR_102751///XR_158879///XR_159247///XR_172083	uncharacterized LOC100129973
1553226_at	LINC00052	ENSG00000259527	NR_026869	long intergenic non-protein coding RNA 52
1558570_at	LOC145783	ENSG00000259484	NR_015419	uncharacterized LOC145783
229013_at	LOC145783	ENSG00000259484	NR_015419	uncharacterized LOC145783
1562738_a_at	USP3-AS1	ENSG00000259248	NR_034080	USP3 antisense RNA 1
1564856_s_at	LOC727924	ENSG00000259176	NR_015416	uncharacterized LOC727924
1560734_at	LOC727924	ENSG00000259176	NR_015416	uncharacterized LOC727924
1558881_at	LINC00924	ENSG00000259134	NR_027132///NR_027133	long intergenic non-protein coding RNA 924
220852_at	FOXN3-AS2	ENSG00000259073	NR_024620	FOXN3 antisense RNA 2
1557821_at	LINC00639	ENSG00000259070	NR_039982	long intergenic non-protein coding RNA 639
1556684_at	RPPH1	ENSG00000259001	NR_002312	ribonuclease P RNA component H1
227887_at	FOXN3-AS1	ENSG00000258920	NR_036500	FOXN3 antisense RNA 1
227885_at	FOXN3-AS1	ENSG00000258920	NR_036500	FOXN3 antisense RNA 1
1561442_at	LOC283585	ENSG00000258804	NR_038445	uncharacterized LOC283585
1555786_s_at	LINC00520	ENSG00000258791	NR_026796///NR_026797	long intergenic non-protein coding RNA 520
1563524_a_at	ITPK1-AS1	ENSG00000258730	NR_002808	ITPK1 antisense RNA 1
234594_at	ITPK1-AS1	ENSG00000258730	NR_002808	ITPK1 antisense RNA 1
230307_at	SLC25A21-AS1	ENSG00000258708	NR_033240	SLC25A21 antisense RNA 1
1553780_at	LINC00638	ENSG00000258701	NR_024396	long intergenic non-protein coding RNA 638
228889_at	ARHGAP5-AS1	ENSG00000258655	NR_027263	ARHGAP5 antisense RNA 1 (head to head)
1556768_at	LINC00930	ENSG00000258647	NR_021493	long intergenic non-protein coding RNA 930
1557211_a_at	FAM181A-AS1	ENSG00000258584	NR_027004	FAM181A antisense RNA 1
223757_at	DIO3OS	ENSG00000258498	NR_002770	DIO3 opposite strand/antisense RNA (head to head)
1559326_at	DIO3OS	ENSG00000258498	NR_002770	DIO3 opposite strand/antisense RNA (head to head)
1561222_at	LINC00485	ENSG00000258169	NR_033855	long intergenic non-protein coding RNA 485
244542_at	BCDIN3D-AS1	ENSG00000258057	NR_027499///NR_027500///NR_027501	BCDIN3D antisense RNA 1
244543_s_at	BCDIN3D-AS1	ENSG00000258057	NR_027499///NR_027500///NR_027501	BCDIN3D antisense RNA 1
1560619_at	LINC00935	ENSG00000257987	NR_029448///NR_029449	long intergenic non-protein coding RNA 935
237260_at	LOC100505978	ENSG00000257711	NR_038912	uncharacterized LOC100505978
238422_at	LBX2-AS1	ENSG00000257702	NR_024606	LBX2 antisense RNA 1
225724_at	FLJ31306	ENSG00000257621	NR_029434///NR_029435	uncharacterized LOC379025
239432_at	FLJ31306	ENSG00000257621	NR_029434///NR_029435	uncharacterized LOC379025
232732_at	LOC100652999	ENSG00000257550	NR_046221	uncharacterized LOC100652999
243285_at	LOC283335	ENSG00000257337	NR_033854	uncharacterized LOC283335
1556588_at	C15orf37	ENSG00000257028///ENSG00000259642	NR_028330	chromosome 15 open reading frame 37
232260_at	ZBTB11-AS1	ENSG00000256628	NR_024407	ZBTB11 antisense RNA 1
232259_s_at	ZBTB11-AS1	ENSG00000256628	NR_024407	ZBTB11 antisense RNA 1
1560573_at	LINC00944	ENSG00000256128	NR_033878	long intergenic non-protein coding RNA 944
243905_at	LINC00944	ENSG00000256128	NR_033878	long intergenic non-protein coding RNA 944
227424_x_at	C21orf119	ENSG00000256073	NR_026845	chromosome 21 open reading frame 119
241713_s_at	DYX1C1-CCPG1	ENSG00000256061///ENSG00000261771	NR_037923	DYX1C1-CCPG1 readthrough (NMD candidate)
1560834_a_at	RMST	ENSG00000255794	NR_024037	rhabdomyosarcoma 2 associated transcript (non-protein coding)
1562633_at	RMST	ENSG00000255794	NR_024037	rhabdomyosarcoma 2 associated transcript (non-protein coding)
229782_at	RMST	ENSG00000255794	NR_024037	rhabdomyosarcoma 2 associated transcript (non-protein coding)
1555907_at	AGAP2-AS1	ENSG00000255737	NR_027032	AGAP2 antisense RNA 1
1553811_at	FAM222A-AS1	ENSG00000255650	NR_026661///NR_026662	FAM222A antisense RNA 1
235936_at	LINC00925	ENSG00000255571	NR_015411	long intergenic non-protein coding RNA 925
238603_at	LINC00925	ENSG00000255571	NR_015411	long intergenic non-protein coding RNA 925
1553069_at	BRWD1-IT2	ENSG00000255568	NR_033800	BRWD1 intronic transcript 2 (non-protein coding)
1558790_s_at	ZNF252P-AS1	ENSG00000255559	NR_026974	ZNF252P antisense RNA 1
1557207_s_at	LOC283177	ENSG00000255545	NR_033852	uncharacterized LOC283177
238112_at	LOC283177	ENSG00000255545	NR_033852	uncharacterized LOC283177
1556844_at	LOC100132078	ENSG00000255428	NR_046085	uncharacterized LOC100132078
230589_at	TRAF3IP2-AS1	ENSG00000255389	NR_034108///NR_034109///NR_034110///NR_034111	TRAF3IP2 antisense RNA 1
225381_at	MIR100HG	ENSG00000255248	NR_024430	mir-100-let-7a-2 cluster host gene (non-protein coding)
1563867_at	LOC283194	ENSG00000255240	NR_033853	uncharacterized LOC283194
1555865_at	TOLLIP-AS1	ENSG00000255153	NR_029409	TOLLIP antisense RNA 1 (head to head)
1562924_at	LOC340357	ENSG00000254813	NR_015383	uncharacterized LOC340357
1560278_at	LOC221122	ENSG00000254654	NR_026681	uncharacterized LOC221122
1560279_a_at	LOC221122	ENSG00000254654	NR_026681	uncharacterized LOC221122
233013_x_at	WAC-AS1	ENSG00000254635	NR_033805	WAC antisense RNA 1 (head to head)
233077_at	NAV2-AS4	ENSG00000254622	NR_033989	NAV2 antisense RNA 4
228832_at	FLJ20021	ENSG00000254531	NR_033874	uncharacterized LOC90024
207458_at	RHPN1-AS1	ENSG00000254389	NR_026785	RHPN1 antisense RNA 1 (head to head)
1561371_at	FLJ39080	ENSG00000254349	NR_033830	uncharacterized LOC441355
1563610_at	LOC157273	ENSG00000254235	NR_040039	uncharacterized LOC157273
1563927_a_at	LOC401463	ENSG00000254102	NR_015374	uncharacterized LOC401463
243820_at	LOC401463	ENSG00000254102	NR_015374	uncharacterized LOC401463
1554976_a_at	LINC00051	ENSG00000254008	NR_024378	long intergenic non-protein coding RNA 51
1560260_at	LOC285593	ENSG00000253955	NR_027108///NR_027109	uncharacterized LOC285593
1562739_at	LOC285593	ENSG00000253955	NR_027108///NR_027109	uncharacterized LOC285593
1562263_at	LOC100507156	ENSG00000253837	NR_038323	uncharacterized LOC100507156
1560337_at	LOC286184	ENSG00000253734	NR_038875	uncharacterized LOC286184
1559880_at	LZTS1-AS1	ENSG00000253733	NR_047509	LZTS1 antisense RNA 1
1559965_at	ZFHX4-AS1	ENSG00000253661	NR_024360	ZFHX4 antisense RNA 1
1559966_a_at	ZFHX4-AS1	ENSG00000253661	NR_024360	ZFHX4 antisense RNA 1
1561881_at	LOC100505718	ENSG00000253658	NR_039986	uncharacterized LOC100505718
1561257_at	LOC286083	ENSG00000253640	NR_033895	uncharacterized LOC286083
1569297_at	LOC731779	ENSG00000253595	NR_024441	uncharacterized LOC731779
236579_at	NKX2-1-AS1	ENSG00000253563	NR_103710///XR_132759///XR_172038	NKX2-1 antisense RNA 1
238225_at	MIR146A	ENSG00000253522	NR_029701	microRNA 146a
232504_at	LOC285628	ENSG00000253522	NR_029701	uncharacterized LOC285628
1566917_at	HPYR1	ENSG00000253521	NR_026684	Helicobacter pylori responsive 1 (non-protein coding)
1566916_at	HPYR1	ENSG00000253521	NR_026684	Helicobacter pylori responsive 1 (non-protein coding)
212337_at	TUG1	ENSG00000253352	NR_002323	taurine upregulated 1 (non-protein coding)
212725_s_at	TUG1	ENSG00000253352	NR_002323	taurine upregulated 1 (non-protein coding)
222244_s_at	TUG1	ENSG00000253352	NR_002323	taurine upregulated 1 (non-protein coding)
228397_at	TUG1	ENSG00000253352	NR_002323	taurine upregulated 1 (non-protein coding)
229301_at	TUG1	ENSG00000253352	NR_002323	taurine upregulated 1 (non-protein coding)
230635_at	TUG1	ENSG00000253352	NR_002323	taurine upregulated 1 (non-protein coding)
242518_at	RAD51-AS1	ENSG00000253327	NR_040058	RAD51 antisense RNA 1 (head to head)
1560207_at	RAD21-AS1	ENSG00000253327	NR_033886	RAD21 antisense RNA 1
1561401_at	LOC285627	ENSG00000253298	NR_027110	uncharacterized LOC285627
1569887_a_at	FAM183CP	ENSG00000253279	NR_024473	family with sequence similarity 183, member C, pseudogene
1556046_a_at	LINC00599	ENSG00000253230	NR_024281///NR_029668	long intergenic non-protein coding RNA 599
214839_at	LINC00599	ENSG00000253230	NR_024281///NR_029668	long intergenic non-protein coding RNA 599
1562724_at	LOC286114	ENSG00000253199	NR_033894	uncharacterized LOC286114
244255_at	LOC286114	ENSG00000253199	NR_033894	uncharacterized LOC286114
231365_at	HOXA-AS4	ENSG00000253187	NR_029911///NR_046609	HOXA cluster antisense RNA 4
1558678_s_at	MALAT1	ENSG00000251562	NR_002819	metastasis associated lung adenocarcinoma transcript 1 (non-protein coding)
223940_x_at	MALAT1	ENSG00000251562	NR_002819	metastasis associated lung adenocarcinoma transcript 1 (non-protein coding)
224558_s_at	MALAT1	ENSG00000251562	NR_002819	metastasis associated lung adenocarcinoma transcript 1 (non-protein coding)
224559_at	MALAT1	ENSG00000251562	NR_002819	metastasis associated lung adenocarcinoma transcript 1 (non-protein coding)
224567_x_at	MALAT1	ENSG00000251562	NR_002819	metastasis associated lung adenocarcinoma transcript 1 (non-protein coding)
224568_x_at	MALAT1	ENSG00000251562	NR_002819	metastasis associated lung adenocarcinoma transcript 1 (non-protein coding)
226675_s_at	MALAT1	ENSG00000251562	NR_002819	metastasis associated lung adenocarcinoma transcript 1 (non-protein coding)
227510_x_at	MALAT1	ENSG00000251562	NR_002819	metastasis associated lung adenocarcinoma transcript 1 (non-protein coding)
228582_x_at	MALAT1	ENSG00000251562	NR_002819	metastasis associated lung adenocarcinoma transcript 1 (non-protein coding)
1556505_at	LINC00605	ENSG00000251533	NR_033938	long intergenic non-protein coding RNA 605
229635_at	LOC100505702	ENSG00000251442	NR_038303///NR_038304///NR_038305///NR_038306///NR_038307///NR_038308	uncharacterized LOC100505702
1562983_at	LOC441025	ENSG00000251383	NR_033964	uncharacterized LOC441025
231096_at	PCAT4	ENSG00000251321	NR_026555	prostate cancer associated transcript 4 (non-protein coding)
1554591_at	PCAT4	ENSG00000251321	NR_026555	prostate cancer associated transcript 4 (non-protein coding)
234017_at	LINC00923	ENSG00000251209	NR_024172///NR_024173	long intergenic non-protein coding RNA 923
232718_at	LINC00589	ENSG00000251191	NR_026765	long intergenic non-protein coding RNA 589
1557233_at	LOC285441	ENSG00000251165	NR_033900///NR_033901	uncharacterized LOC285441
224006_at	LOC100507377	ENSG00000251138	NR_038300	uncharacterized LOC100507377
1562617_at	LOC340074	ENSG00000251045	NR_027127	uncharacterized LOC340074
215009_s_at	THAP9-AS1	ENSG00000251022	NR_034075///NR_034076///NR_034077	THAP9 antisense RNA 1
238241_at	LOC100144602	ENSG00000250846	NR_034138	uncharacterized LOC100144602
1564474_at	ZBED3-AS1	ENSG00000250802	NR_024398	ZBED3 antisense RNA 1
1564475_s_at	ZBED3-AS1	ENSG00000250802	NR_024398	ZBED3 antisense RNA 1
1570204_at	ZBED3-AS1	ENSG00000250802	NR_024398	ZBED3 antisense RNA 1
241423_at	ZBED3-AS1	ENSG00000250802	NR_024398	ZBED3 antisense RNA 1
226582_at	LOC400043	ENSG00000250742	NR_026656	uncharacterized LOC400043
1561323_at	LOC339975	ENSG00000250658	NR_038931	uncharacterized LOC339975
1560911_at	LOC100133461	ENSG00000250632	NR_034136	uncharacterized LOC100133461
1561348_at	LOC339874	ENSG00000250608	NR_038976	uncharacterized LOC339874
1562638_at	LOC339874	ENSG00000250608	NR_038976	uncharacterized LOC339874
226396_at	TEN1-CDK3	ENSG00000250506///ENSG00000261408	NR_037709	TEN1-CDK3 readthrough (NMD candidate)
207188_at	TEN1-CDK3	ENSG00000250506///ENSG00000261408	NR_037709	TEN1-CDK3 readthrough (NMD candidate)
229468_at	TEN1-CDK3	ENSG00000250506///ENSG00000261408	NR_037709	TEN1-CDK3 readthrough (NMD candidate)
1563969_at	FLJ33360	ENSG00000250490	NR_028351	FLJ33360 protein
240380_at	LOC728040	ENSG00000250436	NR_046377	hCG1813624
232111_at	LINC00617	ENSG00000250366	NR_038861	long intergenic non-protein coding RNA 617
1554781_at	MGC32805	ENSG00000250328	NR_051996	uncharacterized LOC153163
233475_at	MGC32805	ENSG00000250328	NR_051996	uncharacterized LOC153163
1564881_at	LOC152578	ENSG00000250302	NR_040106	uncharacterized LOC152578
239569_at	FZD10-AS1	ENSG00000250208	NR_033834	FZD10 antisense RNA 1 (head to head)
243351_at	FZD10-AS1	ENSG00000250208	NR_033834	FZD10 antisense RNA 1 (head to head)
1557822_at	LOC401134	ENSG00000250125	NR_033976	uncharacterized LOC401134
1557823_s_at	LOC401134	ENSG00000250125	NR_033976	uncharacterized LOC401134
1559061_at	CACNA1G-AS1	ENSG00000250107	NR_038439	CACNA1G antisense RNA 1
1559033_at	LOC255167	ENSG00000250056	NR_024423///NR_024424	uncharacterized LOC255167
1562253_at	SLC7A11-AS1	ENSG00000250033	NR_038380	SLC7A11 antisense RNA 1
1564109_at	LOC284865	ENSG00000249923	NR_038460	uncharacterized LOC284865
1561288_at	LINC00536	ENSG00000249917	NR_046215	long intergenic non-protein coding RNA 536
240268_at	LOC440117	ENSG00000249873	NR_033970	uncharacterized LOC440117
1558290_a_at	MIR1204	ENSG00000249859	NR_003367///NR_031609	microRNA 1204 /// Pvt1 oncogene (non-protein coding)
1562153_a_at	MIR1204	ENSG00000249859	NR_003367///NR_031609	microRNA 1204 /// Pvt1 oncogene (non-protein coding)
216240_at	MIR1204	ENSG00000249859	NR_003367///NR_031609	microRNA 1204 /// Pvt1 oncogene (non-protein coding)
222087_at	MIR1204	ENSG00000249859	NR_003367///NR_031609	microRNA 1204 /// Pvt1 oncogene (non-protein coding)
236950_s_at	LINC00964	ENSG00000249816	NR_027321	long intergenic non-protein coding RNA 964
1562703_at	LINC00964	ENSG00000249816	NR_027321	long intergenic non-protein coding RNA 964
1561650_s_at	LOC285692	ENSG00000249781	NR_027112	uncharacterized LOC285692
1568739_at	LOC285692	ENSG00000249781	NR_027112	uncharacterized LOC285692
1562251_a_at	LOC574538	ENSG00000249695///ENSG00000261358///ENSG00000263137	NR_033859	uncharacterized LOC574538
214123_s_at	NOP14-AS1	ENSG00000249673	NR_015453	NOP14 antisense RNA 1
214685_at	NOP14-AS1	ENSG00000249673	NR_015453	NOP14 antisense RNA 1
215141_at	NOP14-AS1	ENSG00000249673	NR_015453	NOP14 antisense RNA 1
231987_at	MIR143HG	ENSG00000249669	NR_027180	MIR143 host gene (non-protein coding)
1561096_at	LOC285419	ENSG00000249464	NR_027105///NR_027106	uncharacterized LOC285419
1563462_at	LOC285419	ENSG00000249464	NR_027105 /// NR_027106	Hypothetical LOC285419
239612_at	LOC100240734	ENSG00000249388	NR_026657	uncharacterized LOC100240734
1556675_s_at	LOC100507584	ENSG00000249346	NR_038989	uncharacterized LOC100507584
1557276_at	LOC100507584	ENSG00000249346	NR_038989	uncharacterized LOC100507584
1557277_a_at	LOC100507584	ENSG00000249346	NR_038989	uncharacterized LOC100507584
234267_at	LOC100507584	ENSG00000249346	NR_038989	uncharacterized LOC100507584
1560890_at	LOC100505875	ENSG00000249307	NR_038342	uncharacterized LOC100505875
1560891_a_at	LOC100505875	ENSG00000249307	NR_038342	uncharacterized LOC100505875
216209_at	LINC00939	ENSG00000249267	NR_034132	long intergenic non-protein coding RNA 939
238211_at	LINC00918	ENSG00000249231	NR_033920	long intergenic non-protein coding RNA 918
1557008_at	LOC340107	ENSG00000248908	NR_037896	uncharacterized LOC340107
1557009_a_at	LOC340107	ENSG00000248908	NR_037896	uncharacterized LOC340107
1561228_at	LOC100506122	ENSG00000248872	NR_038838	uncharacterized LOC100506122
208346_at	PPBPP2	ENSG00000248848	NR_026769	pro-platelet basic protein pseudogene 2
240685_at	LOC100505545	ENSG00000248809	NR_038331	uncharacterized LOC100505545
238103_at	LOC100505989	ENSG00000248771	NR_038834	uncharacterized LOC100505989
1570163_at	EGFLAM-AS4	ENSG00000248730	NR_046219	EGFLAM antisense RNA 4
1556887_at	NPHP3-AS1	ENSG00000248724	NR_002811	NPHP3 antisense RNA 1
240167_at	LOC152742	ENSG00000248698	NR_033931	uncharacterized LOC152742
1556740_at	EGFLAM-AS2	ENSG00000248572	NR_102749///NR_102750///XR_108572///XR_112727///XR_171496	EGFLAM antisense RNA 2
240225_at	EGFLAM-AS2	ENSG00000248572	NR_102749///NR_102750///XR_108572///XR_112727///XR_171496	EGFLAM antisense RNA 2
1561319_at	OTX2-AS1	ENSG00000248550	NR_029385	OTX2 antisense RNA 1 (head to head)
1560723_at	LOC283731	ENSG00000248540	NR_027073	uncharacterized LOC283731
1562901_at	LOC400456	ENSG00000248441	NR_034095	uncharacterized LOC400456
1559280_a_at	LOC100506013	ENSG00000248329	NR_038825	uncharacterized LOC100506013
1557507_at	LOC100507602	ENSG00000248275	NR_102759///NR_102760///NR_102761///NR_102762///XR_110081///XR_112806///XR_159002///XR_159452///XR_171544	uncharacterized LOC100507602
228664_at	LOC100507602	ENSG00000248275	NR_102759///NR_102760///NR_102761///NR_102762///XR_110081///XR_112806///XR_159002///XR_159452///XR_171544	uncharacterized LOC100507602
1557296_at	FLJ12825	ENSG00000248265	NR_026655	uncharacterized LOC440101
241432_at	SLIT2-IT1	ENSG00000248228	NR_037876	SLIT2 intronic transcript 1 (non-protein coding)
1556099_at	LINC00290	ENSG00000248197	NR_033918	long intergenic non-protein coding RNA 290
1561251_at	LOC285577	ENSG00000248118	NR_033898	uncharacterized LOC285577
1556992_at	LOC550112	ENSG00000248049	NR_015439///NR_046116	uncharacterized LOC550112
1558711_at	FAM13A-AS1	ENSG00000248019	NR_002806	FAM13A antisense RNA 1
227437_at	DYNLL1-AS1	ENSG00000248008	NR_038854	DYNLL1 antisense RNA 1
238854_at	DYNLL1-AS1	ENSG00000248008	NR_038854	DYNLL1 antisense RNA 1
230245_s_at	LINC00926	ENSG00000247982	NR_024433	long intergenic non-protein coding RNA 926
230648_at	LINC00926	ENSG00000247982	NR_024433	long intergenic non-protein coding RNA 926
1569713_at	SEC24B-AS1	ENSG00000247950	NR_039978	SEC24B antisense RNA 1
1561491_at	LOC283214	ENSG00000247867	NR_046090	uncharacterized LOC283214
236076_at	LOC257396	ENSG00000247796	NR_034107	uncharacterized LOC257396
241947_at	PCED1B-AS1	ENSG00000247774	NR_026544	PCED1B antisense RNA 1
1561471_at	LOC441009	ENSG00000247624	NR_038857	uncharacterized LOC441009
231404_at	SPTY2D1-AS1	ENSG00000247595	NR_038360	SPTY2D1 antisense RNA 1
235443_at	LOC100131067	ENSG00000247572	NR_034121///NR_034122///NR_034123	uncharacterized LOC100131067
242585_at	LOC100131067	ENSG00000247572	NR_034121///NR_034122///NR_034123	uncharacterized LOC100131067
225225_at	OIP5-AS1	ENSG00000247556	NR_026757	OIP5 antisense RNA 1
225332_at	OIP5-AS1	ENSG00000247556	NR_026757	OIP5 antisense RNA 1
231808_at	OIP5-AS1	ENSG00000247556	NR_026757	OIP5 antisense RNA 1
235373_at	LOC100506314	ENSG00000247498	NR_038920	uncharacterized LOC100506314
1559976_at	LOC100506314	ENSG00000247498	NR_038920	uncharacterized LOC100506314
230999_at	AP001318.3	ENSG00000247445	NR_033839	Hypothetical protein LOC399972
1561850_at	LOC100133669	ENSG00000247317	NR_026913	uncharacterized LOC100133669
235010_at	ZBED5-AS1	ENSG00000247271	NR_034137	ZBED5 antisense RNA 1
238511_at	UBL7-AS1	ENSG00000247240	NR_038448///NR_038449	UBL7 antisense RNA 1 (head to head)
239792_at	UBL7-AS1	ENSG00000247240	NR_038448///NR_038449	UBL7 antisense RNA 1 (head to head)
1557826_at	LOC338817	ENSG00000247157	NR_033890	uncharacterized LOC338817
1560202_at	CSTF3-AS1	ENSG00000247151	NR_034027	CSTF3 antisense RNA 1 (head to head)
236480_at	MIR210HG	ENSG00000247095	NR_038262	MIR210 host gene (non-protein coding)
229363_at	LINC00920	ENSG00000246898	NR_046242	long intergenic non-protein coding RNA 920
1561249_a_at	DNM1P35	ENSG00000246877	NR_024595	DNM1 pseudogene 35
1558899_s_at	RGMB-AS1	ENSG00000246763	NR_033932	RGMB antisense RNA 1
1558166_at	MGC16275	ENSG00000246731	NR_026914	uncharacterized protein MGC16275
1558167_a_at	MGC16275	ENSG00000246731	NR_026914	uncharacterized protein MGC16275
242358_at	RASSF8-AS1	ENSG00000246695	NR_038227///NR_038228	RASSF8 atnisense RNA 1
1561423_at	LINC00535	ENSG00000246662	NR_033858	long intergenic non-protein coding RNA 535
238244_at	LINC00535	ENSG00000246662	NR_033858	long intergenic non-protein coding RNA 535
1557607_at	LOC284080	ENSG00000246640	NR_038230	uncharacterized LOC284080
1557608_a_at	LOC284080	ENSG00000246640	NR_038230	uncharacterized LOC284080
244886_at	LOC389641	ENSG00000246582	NR_033928	uncharacterized LOC389641
1561539_at	LOC100506368	ENSG00000246523	NR_038905	uncharacterized LOC100506368
243813_at	LINC00968	ENSG00000246430	NR_038236	long intergenic non-protein coding RNA 968
1557865_at	LOC100505658	ENSG00000246422	NR_038333	uncharacterized LOC100505658
1560707_at	LOC283856	ENSG00000246379	NR_027078	uncharacterized LOC283856
1559264_at	LOC286190	ENSG00000246366	NR_038881	uncharacterized LOC286190
242786_at	SBF2-AS1	ENSG00000246273	NR_036485	SBF2 antisense RNA 1
1566831_at	SBF2-AS1	ENSG00000246273	NR_036485	SBF2 antisense RNA 1
1564211_at	C14orf64	ENSG00000246223	NR_015430	chromosome 14 open reading frame 64
1559097_at	C14orf64	ENSG00000246223	NR_015430	chromosome 14 open reading frame 64
1560499_at	C14orf64	ENSG00000246223	NR_015430	chromosome 14 open reading frame 64
237729_at	LOC100505676	ENSG00000246145	NR_040434	uncharacterized LOC100505676
234141_s_at	LOC286059	ENSG00000246130	NR_038873	tumor necrosis factor receptor superfamily, member 10d, decoy with truncated death domain pseudogene
239675_at	LINC00900	ENSG00000246100	NR_034148	long intergenic non-protein coding RNA 900
239685_at	LINC00900	ENSG00000246100	NR_034148	long intergenic non-protein coding RNA 900
236112_at	LOC285548	ENSG00000246095	NR_015450	uncharacterized LOC285548
1559240_at	LOC100507053	ENSG00000246090	NR_037884	uncharacterized LOC100507053
1563099_at	LOC100507053	ENSG00000246090	NR_037884	uncharacterized LOC100507053
233174_at	LOC100287015	ENSG00000246089	NR_040040	uncharacterized LOC100287015
228612_at	RAB30-AS1	ENSG00000246067	NR_038903	RAB30 antisense RNA 1 (head to head)
228643_at	RAB30-AS1	ENSG00000246067	NR_038903	RAB30 antisense RNA 1 (head to head)
1559766_at	ALDH1L1-AS2	ENSG00000246022	NR_046383	ALDH1L1 antisense RNA 2
228686_at	FLJ33630	ENSG00000245937	NR_015360	uncharacterized LOC644873
230685_at	FLJ33630	ENSG00000245937	NR_015360	uncharacterized LOC644873
235628_x_at	FLJ33630	ENSG00000245937	NR_015360	uncharacterized LOC644873
244769_at	FLJ33630	ENSG00000245937	NR_015360	uncharacterized LOC644873
225547_at	SNHG6	ENSG00000245910	NR_002598///NR_002599	small nucleolar RNA host gene 6 (non-protein coding)
239594_at	LOC145837	ENSG00000245750	NR_026979	uncharacterized LOC145837
240838_s_at	LOC145837	ENSG00000245750	NR_026979	uncharacterized LOC145837
1561061_at	LOC729506	ENSG00000245729	NR_039984	uncharacterized LOC729506
238021_s_at	CRNDE	ENSG00000245694	NR_034105///NR_034106	colorectal neoplasia differentially expressed (non-protein coding)
238022_at	CRNDE	ENSG00000245694	NR_034105///NR_034106	colorectal neoplasia differentially expressed (non-protein coding)
1557139_at	DDX11-AS1	ENSG00000245614	NR_038927	DDX11 antisense RNA 1
1561532_at	DACT3-AS1	ENSG00000245598	NR_040041///NR_040042	DACT3 antisense RNA 1
1567361_at	BDNF-AS	ENSG00000245573	NR_002832///NR_033312///NR_033313///NR_033314///NR_033315	BDNF antisense RNA
1567359_at	BDNF-AS	ENSG00000245573	NR_002832///NR_033312///NR_033313///NR_033314///NR_033315	BDNF antisense RNA
214657_s_at	NEAT1	ENSG00000245532	NR_002802///NR_028272///NR_030343	nuclear paraspeckle assembly transcript 1 (non-protein coding)
224565_at	NEAT1	ENSG00000245532	NR_002802///NR_028272///NR_030343	nuclear paraspeckle assembly transcript 1 (non-protein coding)
224566_at	NEAT1	ENSG00000245532	NR_002802///NR_028272///NR_030343	nuclear paraspeckle assembly transcript 1 (non-protein coding)
230272_at	LINC00461	ENSG00000245526	NR_015436///NR_024383///NR_024384///NR_030741	long intergenic non-protein coding RNA 461
238850_at	LINC00461	ENSG00000245526	NR_015436///NR_024383///NR_024384///NR_030741	long intergenic non-protein coding RNA 461
1562606_a_at	LOC440028	ENSG00000245522	NR_033972	uncharacterized LOC440028
1566830_at	LOC440028	ENSG00000245522	NR_033972	uncharacterized LOC440028
1564139_at	A2M-AS1	ENSG00000245105	NR_026971	A2M antisense RNA 1
1557395_at	LOC255130	ENSG00000245067	NR_034081	uncharacterized LOC255130
1556180_at	LINC00847	ENSG00000245060	NR_027183///NR_045678///NR_045679	long intergenic non-protein coding RNA 847
1559986_at	LIFR-AS1	ENSG00000244968	NR_037423///NR_103553///NR_103554///XR_108573///XR_133399///XR_171497	LIFR antisense RNA 1
1557564_at	ALKBH3-AS1	ENSG00000244926	NR_038907	ALKBH3 antisense RNA 1
1557565_a_at	ALKBH3-AS1	ENSG00000244926	NR_038907	ALKBH3 antisense RNA 1
227406_at	GABPB1-AS1	ENSG00000244879	NR_024490	GABPB1 antisense RNA 1
226900_at	GABPB1-AS1	ENSG00000244879	NR_024490	GABPB1 antisense RNA 1
1557369_a_at	LINC00698	ENSG00000244342	NR_027104	long intergenic non-protein coding RNA 698
218094_s_at	SYS1-DBNDD2	ENSG00000244274///ENSG00000254806	NR_003189	SYS1-DBNDD2 readthrough (NMD candidate)
1556920_s_at	LOC646168	ENSG00000244227	NR_033843	uncharacterized LOC646168
1560168_at	LOC646168	ENSG00000244227	NR_033843	uncharacterized LOC646168
1556387_at	LOC100507389	ENSG00000243818	NR_038455	uncharacterized LOC100507389
1556388_a_at	LOC100507389	ENSG00000243818	NR_038455	uncharacterized LOC100507389
244553_at	HOTTIP	ENSG00000243766	NR_037843	HOXA distal transcript antisense RNA
235606_at	LINC00883	ENSG00000243701	NR_028301///NR_028302	long intergenic non-protein coding RNA 883
239466_at	LINC00883	ENSG00000243701	NR_028301///NR_028302	long intergenic non-protein coding RNA 883
1561402_at	LINC00880	ENSG00000243629	NR_034007	long intergenic non-protein coding RNA 880
240827_at	GATA3-AS1	ENSG00000243350	NR_024255///NR_024256	GATA3 antisense RNA 1
1558601_at	TUSC7	ENSG00000243197	NR_015391	tumor suppressor candidate 7 (non-protein coding)
1558602_a_at	TUSC7	ENSG00000243197	NR_015391	tumor suppressor candidate 7 (non-protein coding)
236575_at	ARHGEF26-AS1	ENSG00000243069	NR_037901	ARHGEF26 antisense RNA 1
231898_x_at	SOX2-OT	ENSG00000242808	NR_004053///NR_075089///NR_075090///NR_075091///NR_075092///NR_075093	SOX2 overlapping transcript (non-protein coding)
1569885_at	LINC00882	ENSG00000242759	NR_028303	long intergenic non-protein coding RNA 882
1559826_a_at	LINC00960	ENSG00000242516	NR_040004///NR_040005	long intergenic non-protein coding RNA 960
1559827_at	LINC00960	ENSG00000242516	NR_040004///NR_040005	long intergenic non-protein coding RNA 960
1564175_at	LINC00960	ENSG00000242516	NR_040004///NR_040005	long intergenic non-protein coding RNA 960
1560762_at	LOC285972	ENSG00000242258	NR_034033	uncharacterized LOC285972
1562740_at	DNAJB8-AS1	ENSG00000242049	NR_037890	DNAJB8 antisense RNA 1
1563074_at	LOC255654	ENSG00000242042	NR_040002	uncharacterized LOC255654
238058_at	LOC150381	ENSG00000241990	NR_027034	uncharacterized LOC150381
1564352_at	CECR3	ENSG00000241832	NR_038398	cat eye syndrome chromosome region, candidate 3 (non-protein coding)
1556364_at	ADAMTS9-AS2	ENSG00000241684	NR_038264	ADAMTS9 antisense RNA 2
1559296_at	ADAMTS9-AS2	ENSG00000241684	NR_038264	ADAMTS9 antisense RNA 2
1556026_at	LINC00893	ENSG00000241489///ENSG00000269041	NR_027455	long intergenic non-protein coding RNA 893
232242_at	PTPRG-AS1	ENSG00000241472	NR_038281///NR_038282///NR_038283	PTPRG antisense RNA 1
238283_at	LINC00635	ENSG00000241469	NR_015414///NR_024276	long intergenic non-protein coding RNA 635
1561492_at	CT64	ENSG00000241369	NR_033945	cancer/testis antigen 64 (non-protein coding)
240371_at	CT64	ENSG00000241369	NR_033945	cancer/testis antigen 64 (non-protein coding)
233604_at	FLJ22763	ENSG00000241224	NR_033977	uncharacterized LOC401081
243687_at	LINC00881	ENSG00000241135	NR_034008	long intergenic non-protein coding RNA 881
230666_at	HOXA11-AS	ENSG00000240990	NR_002795	HOXA11 antisense RNA
239950_at	HOXA11-AS	ENSG00000240990	NR_002795	HOXA11 antisense RNA
1569882_at	NPHP3-AS1	ENSG00000240962///ENSG00000248724	NR_002811	NPHP3 antisense RNA 1
1556883_a_at	LOC440896	ENSG00000240907///ENSG00000241190	NR_015361	uncharacterized LOC440896
1570388_a_at	LOC440896	ENSG00000240907///ENSG00000241190	NR_015361	uncharacterized LOC440896
222090_at	NDUFB2-AS1	ENSG00000240889	NR_024454	NDUFB2 antisense RNA 1
223186_at	TMEM189-UBE2V1	ENSG00000240849	NR_027889///NR_047553///NR_047554///NR_047555///NR_047556	TMEM189-UBE2V1 readthrough
1560633_a_at	C21orf91-OT1	ENSG00000240770	NR_038870///NR_038871	C21orf91 overlapping transcript 1 (non-protein coding)
1563346_at	C21orf91-OT1	ENSG00000240770	NR_038870///NR_038871	C21orf91 overlapping transcript 1 (non-protein coding)
1569582_at	LOC201651	ENSG00000240602	NR_026915	arylacetamide deacetylase (esterase) pseudogene
229420_at	LOC101243545	ENSG00000240567///ENSG00000264577///ENSG00000267135///ENSG00000267207///ENSG00000267449///ENSG00000269888	NR_000010///NR_102265	uncharacterized LOC101243545
1559884_at	CDKN2B-AS1	ENSG00000240498	NR_003529///NR_047532///NR_047533///NR_047534///NR_047535///NR_047536///NR_047537///NR_047538///NR_047539///NR_047540///NR_047541///NR_047542///NR_047543	CDKN2B antisense RNA 1
244695_at	GHRLOS	ENSG00000240288	NR_004431///NR_024144///NR_024145///NR_024146///NR_073566///NR_073567///NR_073568	ghrelin opposite strand/antisense RNA
239617_at	GHRLOS	ENSG00000240288	NR_004431///NR_024144///NR_024145///NR_024146///NR_073566///NR_073567///NR_073568	ghrelin opposite strand/antisense RNA
235617_x_at	LOC100507537	ENSG00000240045	NR_037902	uncharacterized LOC100507537
228275_at	LINC00888	ENSG00000240024	NR_038301///NR_038302	long intergenic non-protein coding RNA 888
236798_at	LINC00888	ENSG00000240024	NR_038301///NR_038302	long intergenic non-protein coding RNA 888
237253_at	IGSF11-AS1	ENSG00000239877	NR_046230	IGSF11 antisense RNA 1
205611_at	TNFSF12-TNFSF13	ENSG00000239697	NR_037146	TNFSF12-TNFSF13 readthrough
232284_at	PSMD6-AS2	ENSG00000239653	NR_038286	PSMD6 antisense RNA 2
1556406_at	LINC00879	ENSG00000239589	NR_015400	long intergenic non-protein coding RNA 879
230460_at	MYLK-AS1	ENSG00000239523	NR_038266	MYLK antisense RNA 1
1560432_at	CLRN1-AS1	ENSG00000239265	NR_024066	CLRN1 antisense RNA 1
1554983_at	LINC00317	ENSG00000238265	NR_038872	long intergenic non-protein coding RNA 317
1556789_a_at	PAXBP1-AS1	ENSG00000238197	NR_038879///NR_038880	PAXBP1 antisense RNA 1
239407_at	PAXBP1-AS1	ENSG00000238197	NR_038879///NR_038880	PAXBP1 antisense RNA 1
233960_s_at	LOC100133445	ENSG00000238164	NR_026927///NR_037844	uncharacterized LOC100133445
232190_x_at	LOC100133445	ENSG00000238164	NR_026927///NR_037844	uncharacterized LOC100133445
1558653_at	MLK7-AS1	ENSG00000238133	NR_033882	MLK7 antisense RNA 1
240590_at	LOC348761	ENSG00000238062	NR_033879	uncharacterized LOC348761
232001_at	PRKCQ-AS1	ENSG00000237943	NR_036502///NR_036503	PRKCQ antisense RNA 1
240015_at	PRKCQ-AS1	ENSG00000237943	NR_036502///NR_036503	PRKCQ antisense RNA 1
220629_at	KCNQ1DN	ENSG00000237941	NR_024627	KCNQ1 downstream neighbor (non-protein coding)
230452_at	FLJ42351	ENSG00000237753	NR_033871	uncharacterized LOC400999
1557617_at	DCTN1-AS1	ENSG00000237737	NR_024463	DCTN1 antisense RNA 1
220244_at	LINC00312	ENSG00000237697	NR_024065	long intergenic non-protein coding RNA 312
1556133_s_at	LOC100169752	ENSG00000237675	NR_023362	uncharacterized LOC100169752
1562844_at	LOC339822	ENSG00000237667	NR_033880	uncharacterized LOC339822
1570006_at	LOC400958	ENSG00000237638	NR_036586	uncharacterized LOC400958
220209_at	PYY2	ENSG00000237575	NR_003064	peptide YY, 2 (pseudogene)
1569322_at	LINC00857	ENSG00000237523	NR_038464	long intergenic non-protein coding RNA 857
228804_at	DGCR5	ENSG00000237517	NR_002733///NR_045121///XR_109699///XR_109700///XR_133279///XR_172361	DiGeorge syndrome critical region gene 5 (non-protein coding)
215244_at	LOC100287576	ENSG00000237517	NR_002733 /// XR_112221	uncharacterized LOC100287576
1556801_at	LOC400794	ENSG00000237463	NR_026744	uncharacterized LOC400794
1557761_s_at	LOC400794	ENSG00000237463	NR_026744	uncharacterized LOC400794
1561693_at	LOC400794	ENSG00000237463	NR_026744	uncharacterized LOC400794
243048_at	CECR7	ENSG00000237438	NR_015352	cat eye syndrome chromosome region, candidate 7 (non-protein coding)
224456_s_at	FOXD2-AS1	ENSG00000237424	NR_026878	FOXD2 antisense RNA 1 (head to head)
224457_at	FOXD2-AS1	ENSG00000237424	NR_026878	FOXD2 antisense RNA 1 (head to head)
1570235_at	MGC27382	ENSG00000237413	NR_027310	uncharacterized MGC27382
237343_at	LOC100505964	ENSG00000237401	NR_037881	uncharacterized LOC100505964
1557610_at	PITRM1-AS1	ENSG00000237399	NR_038284	PITRM1 antisense RNA 1
1556043_a_at	TTN-AS1	ENSG00000237298	NR_038271///NR_038272	TTN antisense RNA 1
242679_at	TTN-AS1	ENSG00000237298	NR_038271///NR_038272	TTN antisense RNA 1
1562510_at	LOC339442	ENSG00000237290	NR_038928	uncharacterized LOC339442
231447_at	LINC00851	ENSG00000237282	NR_034167	long intergenic non-protein coding RNA 851
215970_at	LOC100130331	ENSG00000237250	NR_027247	POTE ankyrin domain family, member F pseudogene
240809_at	ZNF295-AS1	ENSG00000237232	NR_027273	ZNF295 antisense RNA 1
1556695_a_at	NR2F1-AS1	ENSG00000237187	NR_015369///NR_021490///NR_021491	NR2F1 antisense RNA 1
1556696_s_at	NR2F1-AS1	ENSG00000237187	NR_015369///NR_021490///NR_021491	NR2F1 antisense RNA 1
229014_at	NR2F1-AS1	ENSG00000237187	NR_015369///NR_021490///NR_021491	NR2F1 antisense RNA 1
1568812_at	LOC100507140	ENSG00000237166	NR_037886	uncharacterized LOC100507140
1556771_a_at	CNTFR-AS1	ENSG00000237159	NR_024369	CNTFR antisense RNA 1
1561590_a_at	CNTFR-AS1	ENSG00000237159	NR_024369	CNTFR antisense RNA 1
219791_s_at	NBLA00301	ENSG00000237125	NR_003679	Nbla00301
236141_at	NBLA00301	ENSG00000237125	NR_003679	Nbla00301
1557892_at	LOC100144597	ENSG00000237119	NR_033369	uncharacterized LOC100144597
1557893_a_at	LOC100144597	ENSG00000237119	NR_033369	uncharacterized LOC100144597
227129_x_at	FLJ45340	ENSG00000237094///ENSG00000237683///ENSG00000238035	NR_024368	uncharacterized LOC402483
224195_at	TTTY12	ENSG00000237048	NR_001551	testis-specific transcript, Y-linked 12 (non-protein coding)
228117_at	NDUFA6-AS1	ENSG00000237037///ENSG00000262883	NR_034118///XR_172382	NDUFA6 antisense RNA 1 (head to head)
1553756_at	GLIS3-AS1	ENSG00000237009	NR_026663	GLIS3 antisense RNA 1
221422_s_at	MIR600HG	ENSG00000236901	NR_026677///NR_030331	MIR600 host gene (non-protein coding)
223522_at	MIR600HG	ENSG00000236901	NR_026677///NR_030331	MIR600 host gene (non-protein coding)
1555196_at	LINC00421	ENSG00000236834	NR_034026	long intergenic non-protein coding RNA 421
1559501_at	CBR3-AS1	ENSG00000236830	NR_038892///NR_038893///NR_038894	CBR3 antisense RNA 1
1559917_a_at	CBR3-AS1	ENSG00000236830	NR_038892///NR_038893///NR_038894	CBR3 antisense RNA 1
1569270_at	LOC100134368	ENSG00000236829	NR_024453	uncharacterized LOC100134368
213685_at	LOC100506963	ENSG00000236810	NR_038280	uncharacterized LOC100506963
1562717_at	LINC00299	ENSG00000236790	NR_034135	long intergenic non-protein coding RNA 299
237980_at	LINC00347	ENSG00000236678	NR_034024///NR_034025	long intergenic non-protein coding RNA 347
1561558_at	PRKG1-AS1	ENSG00000236671	NR_038277	PRKG1 antisense RNA 1
228972_at	PITPNA-AS1	ENSG00000236618	NR_028514	PITPNA antisense RNA 1
239506_s_at	LINC00608	ENSG00000236445	NR_015390///NR_024385	long intergenic non-protein coding RNA 608
239507_at	LINC00608	ENSG00000236445	NR_015390///NR_024385	long intergenic non-protein coding RNA 608
1569604_at	LOC100133612	ENSG00000236423///ENSG00000268811	NR_024455	uncharacterized LOC100133612
1569895_at	LOC100133612	ENSG00000236423///ENSG00000268811	NR_024455	uncharacterized LOC100133612
1558212_at	FLJ35024	ENSG00000236404	NR_015375	uncharacterized LOC401491
1553918_at	LINC00479	ENSG00000236384	NR_027272	long intergenic non-protein coding RNA 479
214867_at	ZSWIM8-AS1	ENSG00000236370	NR_038357	ZSWIM8 antisense RNA 1
1560697_at	TRHDE-AS1	ENSG00000236333	NR_026836///NR_026837	TRHDE antisense RNA 1
1560698_a_at	TRHDE-AS1	ENSG00000236333	NR_026836///NR_026837	TRHDE antisense RNA 1
230451_at	COX10-AS1	ENSG00000236088	NR_049718///XR_109365///XR_111668///XR_172189	COX10 antisense RNA 1
230566_at	MORC2-AS1	ENSG00000235989	NR_026920	MORC2 antisense RNA 1
1555871_at	TTC28-AS1	ENSG00000235954	NR_026962///NR_026963	TTC28 antisense RNA 1
232246_at	TTC28-AS1	ENSG00000235954	NR_026962///NR_026963	TTC28 antisense RNA 1
244189_at	TTC28-AS1	ENSG00000235954	NR_026962///NR_026963	TTC28 antisense RNA 1
222314_x_at	EGOT	ENSG00000235947	NR_004428	eosinophil granule ontogeny transcript (non-protein coding)
240475_at	EGOT	ENSG00000235947	NR_004428	eosinophil granule ontogeny transcript (non-protein coding)
1554057_at	ASH1L-AS1	ENSG00000235919	NR_027023	ASH1L antisense RNA 1
1562943_at	MACROD2-AS1	ENSG00000235914	NR_037841///NR_072988	MACROD2 antisense RNA 1
221072_at	GSN-AS1	ENSG00000235865	NR_103560///XR_040686///XR_040687	GSN antisense RNA 1
243871_at	LOC100130476	ENSG00000235842	NR_049793	uncharacterized LOC100130476
215929_at	LINC00837	ENSG00000235824	NR_038374///NR_038375///NR_038376	long intergenic non-protein coding RNA 837
232230_at	LINC00263	ENSG00000235823	NR_026762	long intergenic non-protein coding RNA 263
1556859_a_at	LOC285740	ENSG00000235740	NR_027113///NR_027114	uncharacterized LOC285740
237614_at	LOC285740	ENSG00000235740	NR_027113///NR_027114	uncharacterized LOC285740
229227_at	DICER1-AS1	ENSG00000235706	NR_015415	DICER1 antisense RNA 1
1557063_at	DICER1-AS1	ENSG00000235706	NR_015415	DICER1 antisense RNA 1
1562839_at	LINC00894	ENSG00000235703///ENSG00000269312	NR_027456	long intergenic non-protein coding RNA 894
1569315_s_at	LINC00894	ENSG00000235703///ENSG00000269312	NR_027456	long intergenic non-protein coding RNA 894
232241_at	LINC00894	ENSG00000235703///ENSG00000269312	NR_027456	long intergenic non-protein coding RNA 894
215057_at	LINC00894	ENSG00000235703///ENSG00000269312	NR_027456	long intergenic non-protein coding RNA 894
1560413_at	LOC339788	ENSG00000235665	NR_015405	uncharacterized LOC339788
236854_at	LINC00494	ENSG00000235621	NR_026958	long intergenic non-protein coding RNA 494
230495_at	LOC150568	ENSG00000235597	NR_015399	uncharacterized LOC150568
232881_at	GNAS-AS1	ENSG00000235590	NR_002785	GNAS antisense RNA 1
228438_at	LOC100132891	ENSG00000235531	NR_033651///NR_033652	uncharacterized LOC100132891
230433_at	LOC729970	ENSG00000235501	NR_033998	hCG2028352-like
235362_at	LOC729970	ENSG00000235501	NR_033998	hCG2028352-like
235691_at	LOC729970	ENSG00000235501	NR_033998	hCG2028352-like
1558588_at	LINC00623	ENSG00000235398///ENSG00000236943///ENSG00000269501	NR_024510///NR_024511///NR_024584	long intergenic non-protein coding RNA 623
222001_x_at	LINC00623	ENSG00000235398///ENSG00000236943///ENSG00000269501	NR_024510///NR_024511///NR_024584	long intergenic non-protein coding RNA 623
229429_x_at	LINC00623	ENSG00000235398///ENSG00000236943///ENSG00000269501	NR_024510///NR_024511///NR_024584	long intergenic non-protein coding RNA 623
1561545_at	EPN2-AS1	ENSG00000235397	NR_048576	EPN2 antisense RNA 1
1557371_a_at	LINC00961	ENSG00000235387	NR_024283	long intergenic non-protein coding RNA 961
1558123_at	LINC00957	ENSG00000235314	NR_015401///NR_024416///NR_072981///NR_072982	long intergenic non-protein coding RNA 957
1569089_a_at	LINC00957	ENSG00000235314	NR_015401///NR_024416///NR_072981///NR_072982	long intergenic non-protein coding RNA 957
1569090_x_at	LINC00957	ENSG00000235314	NR_015401///NR_024416///NR_072981///NR_072982	long intergenic non-protein coding RNA 957
1564207_at	LINC00957	ENSG00000235314	NR_015401///NR_024416///NR_072981///NR_072982	long intergenic non-protein coding RNA 957
1564208_x_at	LINC00957	ENSG00000235314	NR_015401///NR_024416///NR_072981///NR_072982	long intergenic non-protein coding RNA 957
1564460_at	LOC286442	ENSG00000235304	NR_038968	uncharacterized LOC286442
220354_at	MCF2L-AS1	ENSG00000235280	NR_034002	MCF2L antisense RNA 1
227412_at	PPP1R3E	ENSG00000235194	NR_026862	protein phosphatase 1, regulatory subunit 3E
230432_at	LOC100422737	ENSG00000235142	NR_033557	uncharacterized LOC100422737
235774_at	LOC100422737	ENSG00000235142	NR_033557	uncharacterized LOC100422737
1562821_a_at	DSCAM-AS1	ENSG00000235123	NR_038896///NR_038898///NR_038899///NR_038900	DSCAM antisense RNA 1
203245_s_at	LINC00094	ENSG00000235106	NR_002800///NR_015427	long intergenic non-protein coding RNA 94
213788_s_at	LINC00094	ENSG00000235106	NR_002800///NR_015427	long intergenic non-protein coding RNA 94
1564263_at	LINC00330	ENSG00000235097	NR_038433	long intergenic non-protein coding RNA 330
1561383_at	LOC284661	ENSG00000235054	NR_027088	uncharacterized LOC284661
1561384_a_at	LOC284661	ENSG00000235054	NR_027088	uncharacterized LOC284661
1564209_at	LINC00700	ENSG00000234962	NR_040253	long intergenic non-protein coding RNA 700
1556670_at	LOC100505624	ENSG00000234945	NR_038427	uncharacterized LOC100505624
1556671_s_at	LOC100505624	ENSG00000234945	NR_038427	uncharacterized LOC100505624
221621_at	LINC00338	ENSG00000234912	NR_003013///NR_027058	long intergenic non-protein coding RNA 338
229437_at	MIR155HG	ENSG00000234883	NR_001458///NR_030784	MIR155 host gene (non-protein coding)
1562034_at	LINC00163	ENSG00000234880	NR_033840	long intergenic non-protein coding RNA 163
1557068_at	LOC100505782	ENSG00000234859///ENSG00000262603	NR_040111	uncharacterized LOC100505782
231485_at	LOC100505540	ENSG00000234855	NR_038330	uncharacterized LOC100505540
1560089_at	LOC100289019	ENSG00000234771	NR_033374	uncharacterized LOC100289019
224741_x_at	GAS5	ENSG00000234741	NR_002578///NR_002746///NR_002750///NR_003938///NR_003939///NR_003940///NR_003942///NR_003943	growth arrest-specific 5 (non-protein coding)
224841_x_at	GAS5	ENSG00000234741	NR_002578///NR_002746///NR_002750///NR_003938///NR_003939///NR_003940///NR_003942///NR_003943	growth arrest-specific 5 (non-protein coding)
227517_s_at	GAS5	ENSG00000234741	NR_002578///NR_002746///NR_002750///NR_003938///NR_003939///NR_003940///NR_003942///NR_003943	growth arrest-specific 5 (non-protein coding)
228238_at	GAS5	ENSG00000234741	NR_002578///NR_002746///NR_002750///NR_003938///NR_003939///NR_003940///NR_003942///NR_003943	growth arrest-specific 5 (non-protein coding)
1560402_at	GAS5	ENSG00000234741	NR_002578	growth arrest-specific 5 (non-protein coding)
1563254_a_at	FAM170B-AS1	ENSG00000234736	NR_038973	FAM170B antisense RNA 1
1563255_at	FAM170B-AS1	ENSG00000234736	NR_038973	FAM170B antisense RNA 1
1557731_at	LOC400620	ENSG00000234721	NR_040020	uncharacterized LOC400620
239248_at	SDCBP2-AS1	ENSG00000234684	NR_040047///NR_040048///NR_040049	SDCBP2 antisense RNA 1
1553987_at	MAPKAPK5-AS1	ENSG00000234608	NR_015404	MAPKAPK5 antisense RNA 1
212868_x_at	MAPKAPK5-AS1	ENSG00000234608	NR_015404	MAPKAPK5 antisense RNA 1
64432_at	MAPKAPK5-AS1	ENSG00000234608	NR_015404	MAPKAPK5 antisense RNA 1
219817_at	MAPKAPK5-AS1	ENSG00000234608	NR_015404	MAPKAPK5 antisense RNA 1
1563581_at	RPL34-AS1	ENSG00000234492	NR_026968	RPL34 antisense RNA 1 (head to head)
1563246_at	LOC100270679	ENSG00000234435	NR_038394	uncharacterized LOC100270679
232804_at	LOC100506385	ENSG00000234380	NR_038885///NR_038886	uncharacterized LOC100506385
233934_at	LOC349160	ENSG00000234352	NR_046103	uncharacterized LOC349160
230796_at	LOC440900	ENSG00000234199///ENSG00000243179	NR_034128	uncharacterized LOC440900
230797_s_at	LOC440900	ENSG00000234199///ENSG00000243179	NR_034128	uncharacterized LOC440900
243795_s_at	LOC440900	ENSG00000234199///ENSG00000243179	NR_034128	uncharacterized LOC440900
232790_at	LOC100506054	ENSG00000234171	NR_038429///NR_038430///NR_038431	uncharacterized LOC100506054
1556378_a_at	LOC440896	ENSG00000234148///ENSG00000234394///ENSG00000240907///ENSG00000265586	NR_015361	uncharacterized LOC440896
1560823_at	LOC340017	ENSG00000234111	NR_026992	uncharacterized LOC340017
1562681_at	KRTAP5-AS1	ENSG00000233930	NR_021489	KRTAP5-1/KRTAP5-2 antisense RNA 1
1566219_at	KRTAP5-AS1	ENSG00000233930	NR_021489	KRTAP5-1/KRTAP5-2 antisense RNA 1
1562424_at	LOC285889	ENSG00000233878	NR_038232	uncharacterized LOC285889
239565_at	DLG5-AS1	ENSG00000233871	NR_024585	DLG5 antisense RNA 1
1562598_at	DLG5-AS1	ENSG00000233871	NR_024585	DLG5 antisense RNA 1
214983_at	SLX1B-SULT1A4	ENSG00000233864	NR_001545	testis-specific transcript, Y-linked 15 (non-protein coding)
215756_at	LOC730227	ENSG00000233791	NR_034150///NR_034151	uncharacterized LOC730227
232318_s_at	LINC00284	ENSG00000233725	NR_026955	long intergenic non-protein coding RNA 284
1557472_a_at	FLJ30838	ENSG00000233723	NR_033873	uncharacterized LOC400955
1562326_at	FLJ30838	ENSG00000233723	NR_033873	uncharacterized LOC400955
207028_at	MYCNOS	ENSG00000233718	NR_026766	MYCN opposite strand/antisense RNA
216188_at	MYCNOS	ENSG00000233718	NR_026766	MYCN opposite strand/antisense RNA
1557107_at	SLC26A4-AS1	ENSG00000233705	NR_028137	SLC26A4 antisense RNA 1
1562776_at	LOC339807	ENSG00000233694	NR_034023	uncharacterized LOC339807
230184_at	LOC100506421	ENSG00000233639	NR_037883	uncharacterized LOC100506421
241118_at	LINC00462	ENSG00000233610	NR_051983	long intergenic non-protein coding RNA 462
1557891_s_at	STXBP5-AS1	ENSG00000233452	NR_034115	STXBP5 antisense RNA 1
238685_at	STXBP5-AS1	ENSG00000233452	NR_034115	STXBP5 antisense RNA 1
1557890_at	STXBP5-AS1	ENSG00000233452	NR_034115	STXBP5 antisense RNA 1
1557050_at	HOTAIRM1	ENSG00000233429	NR_038366///NR_038367	HOXA transcript antisense RNA, myeloid-specific 1
1557051_s_at	HOTAIRM1	ENSG00000233429	NR_038366///NR_038367	HOXA transcript antisense RNA, myeloid-specific 1
228642_at	HOTAIRM1	ENSG00000233429	NR_038366///NR_038367	HOXA transcript antisense RNA, myeloid-specific 1
1564178_at	LINC00841	ENSG00000233395	NR_033846	long intergenic non-protein coding RNA 841
241525_at	LOC200772	ENSG00000233392	NR_033841	uncharacterized LOC200772
233812_at	LINC00028	ENSG00000233354	NR_024358	long intergenic non-protein coding RNA 28
1562805_at	TLR8-AS1	ENSG00000233338	NR_030727	TLR8 antisense RNA 1
1552467_at	DSCR10	ENSG00000233316	NR_027695	Down syndrome critical region gene 10 (non-protein coding)
1552468_a_at	DSCR10	ENSG00000233316	NR_027695	Down syndrome critical region gene 10 (non-protein coding)
220324_at	LINC00472	ENSG00000233237	NR_026807	long intergenic non-protein coding RNA 472
1557656_at	LINC00642	ENSG00000233208	NR_033986	long intergenic non-protein coding RNA 642
1557657_a_at	LINC00642	ENSG00000233208	NR_033986	long intergenic non-protein coding RNA 642
1561728_a_at	LINC00642	ENSG00000233208	NR_033986	long intergenic non-protein coding RNA 642
225635_s_at	LOC100506710	ENSG00000233137	NR_036592	endogenous Bornavirus-like nucleoprotein 2 pseudogene
225640_at	LOC100506710	ENSG00000233137	NR_036592	endogenous Bornavirus-like nucleoprotein 2 pseudogene
226635_at	LOC100506710	ENSG00000233137	NR_036592	endogenous Bornavirus-like nucleoprotein 2 pseudogene
230743_at	HOXB-AS3	ENSG00000233101///ENSG00000263281	NR_033201///NR_033202///NR_033203///NR_033204///NR_033205	HOXB cluster antisense RNA 3
236892_s_at	HOXB-AS3	ENSG00000233101	NR_033201///NR_033202///NR_033203///NR_033204///NR_033205	HOXB cluster antisense RNA 3
236893_at	HOXB-AS3	ENSG00000233101	NR_033201///NR_033202///NR_033203///NR_033204///NR_033205	HOXB cluster antisense RNA 3
239791_at	HOXB-AS3	ENSG00000233101	NR_033201///NR_033202///NR_033203///NR_033204///NR_033205	HOXB cluster antisense RNA 3
240151_at	HOXB-AS3	ENSG00000233101	NR_033201///NR_033202///NR_033203///NR_033204///NR_033205	HOXB cluster antisense RNA 3
1559648_at	LINC00892	ENSG00000233093	NR_038461///NR_038462	long intergenic non-protein coding RNA 892
1566761_a_at	LINC00884	ENSG00000233058	NR_033929	long intergenic non-protein coding RNA 884
1566760_at	LINC00884	ENSG00000233058	NR_033929	long intergenic non-protein coding RNA 884
1570375_at	LOC100506585	ENSG00000233038	NR_038966	uncharacterized LOC100506585
1552729_at	SNHG7	ENSG00000233016	NR_002958///NR_002975///NR_003672///NR_024542///NR_024543	small nucleolar RNA host gene 7 (non-protein coding)
229050_s_at	SNHG7	ENSG00000233016	NR_002958///NR_002975///NR_003672///NR_024542///NR_024543	small nucleolar RNA host gene 7 (non-protein coding)
232828_at	NALCN-AS1	ENSG00000233009	NR_047687	NALCN antisense RNA 1
241899_at	LOC553103	ENSG00000233006	NR_037898	uncharacterized LOC553103
240767_x_at	VPS13A-AS1	ENSG00000232998	NR_026668	VPS13A antisense RNA 1
1553829_at	CYP1B1-AS1	ENSG00000232973	NR_027252	CYP1B1 antisense RNA 1
233410_at	CYP1B1-AS1	ENSG00000232973	NR_027252	CYP1B1 antisense RNA 1
225699_at	SNHG15	ENSG00000232956	NR_002952///NR_003697	small nucleolar RNA host gene 15 (non-protein coding)
1563904_at	LOC100129620	ENSG00000232825	NR_033940	uncharacterized LOC100129620
1554332_a_at	LOC100127888	ENSG00000232803	NR_024470	uncharacterized LOC100127888
1557044_at	LINC00665	ENSG00000232677	NR_038278///NR_038279	long intergenic non-protein coding RNA 665
1557046_x_at	LINC00665	ENSG00000232677	NR_038278///NR_038279	long intergenic non-protein coding RNA 665
220703_at	IDI2-AS1	ENSG00000232656	NR_024628///NR_024629///NR_027708///NR_027709	IDI2 antisense RNA 1
1560841_at	LOC389247	ENSG00000232648	NR_033995	uncharacterized LOC389247
220772_at	BPESC1	ENSG00000232416	NR_026783	blepharophimosis, epicanthus inversus and ptosis, candidate 1 (non-protein coding)
1560881_a_at	LINC00112	ENSG00000232401	NR_024028	long intergenic non-protein coding RNA 112
226236_at	LINC00493	ENSG00000232388	NR_015432	long intergenic non-protein coding RNA 493
1553024_at	DAOA-AS1	ENSG00000232307	NR_040247	DAOA antisense RNA 1
231196_x_at	LINC00202-1	ENSG00000232224	NR_026795	long intergenic non-protein coding RNA 202-1
1559514_at	LOC100132077	ENSG00000232063	NR_033937	uncharacterized LOC100132077
1553796_at	LOC150622	ENSG00000232044	NR_026832///NR_026833	uncharacterized LOC150622
1553797_a_at	LOC150622	ENSG00000232044	NR_026832///NR_026833	uncharacterized LOC150622
239168_at	LOC150622	ENSG00000232044	NR_026832///NR_026833	uncharacterized LOC150622
236739_at	LOC150622	ENSG00000232044	NR_026832	uncharacterized LOC150622
243362_s_at	LEF1-AS1	ENSG00000232021	NR_029373///NR_029374	LEF1 antisense RNA 1
243363_at	LEF1-AS1	ENSG00000232021	NR_029373///NR_029374	LEF1 antisense RNA 1
231313_at	FLJ27354	ENSG00000231999	NR_033981	uncharacterized LOC400761
237236_x_at	LINC00202-2	ENSG00000231976	NR_026794	long intergenic non-protein coding RNA 202-2
243971_x_at	LINC00202-2	ENSG00000231976	NR_026794	long intergenic non-protein coding RNA 202-2
1562566_at	TRAF3IP2-AS1	ENSG00000231889	NR_034108///NR_034109///NR_034110///NR_034111	TRAF3IP2 antisense RNA 1
236555_at	TRAF3IP2-AS1	ENSG00000231889	NR_034108///NR_034109///NR_034110///NR_034111	TRAF3IP2 antisense RNA 1
240577_at	TRAF3IP2-AS1	ENSG00000231889	NR_034108///NR_034109///NR_034110///NR_034111	TRAF3IP2 antisense RNA 1
243553_x_at	TRAF3IP2-AS1	ENSG00000231889	NR_034108///NR_034109///NR_034110///NR_034111	TRAF3IP2 antisense RNA 1
1562802_at	LINC00210	ENSG00000231814	NR_048550	long intergenic non-protein coding RNA 210
239822_at	LOC100506795	ENSG00000231768	NR_038426	uncharacterized LOC100506795
230882_at	DLX6-AS1	ENSG00000231764	NR_015448	DLX6 antisense RNA 1
228702_at	FLJ43663	ENSG00000231721///ENSG00000265177	NR_015431///NR_024153	uncharacterized LOC378805
238986_at	FLJ43663	ENSG00000231721///ENSG00000265177	NR_015431///NR_024153	uncharacterized LOC378805
243716_at	FLJ43663	ENSG00000231721///ENSG00000265177	NR_015431 /// NR_024153	hypothetical LOC378805
1556304_s_at	LINC00899	ENSG00000231711	NR_027036	long intergenic non-protein coding RNA 899
232088_x_at	LINC00899	ENSG00000231711	NR_027036	long intergenic non-protein coding RNA 899
220904_at	LINC00574	ENSG00000231690	NR_026780	long intergenic non-protein coding RNA 574
1564287_at	LINC00410	ENSG00000231674	NR_027039	long intergenic non-protein coding RNA 410
1568746_a_at	LOC646268	ENSG00000231666	NR_033946	hCG1654703
1568745_at	LOC646268	ENSG00000231666	NR_033946	hCG1654703
1569659_at	LOC100506895	ENSG00000231638	NR_038276	uncharacterized LOC100506895
215629_s_at	DLEU2	ENSG00000231607	NR_002612///NR_002771	deleted in lymphocytic leukemia 2 (non-protein coding)
1563229_at	DLEU2	ENSG00000231607	NR_002612	deleted in lymphocytic leukemia 2 (non-protein coding)
1569600_at	DLEU2	ENSG00000231607	NR_002612	deleted in lymphocytic leukemia 2 (non-protein coding)
216870_x_at	DLEU2	ENSG00000231607	NR_002612	deleted in lymphocytic leukemia 2 (non-protein coding)
239936_at	DLEU2	ENSG00000231607	NR_002612	deleted in lymphocytic leukemia 2 (non-protein coding)
1556820_a_at	DLEU2	ENSG00000231607	NR_002612	deleted in lymphocytic leukemia 2 (non-protein coding)
1556821_x_at	DLEU2	ENSG00000231607	NR_002612	deleted in lymphocytic leukemia 2 (non-protein coding)
1564443_at	DLEU2	ENSG00000231607	NR_002612	deleted in lymphocytic leukemia 2 (non-protein coding)
242854_x_at	DLEU2	ENSG00000231607	NR_002612	deleted in lymphocytic leukemia 2 (non-protein coding)
229059_at	FAM225A	ENSG00000231528	NR_024366///NR_024376	family with sequence similarity 225, member A (non-protein coding)
1559543_at	LINC00441	ENSG00000231473	NR_046414	long intergenic non-protein coding RNA 441
1559544_s_at	LINC00441	ENSG00000231473	NR_046414	long intergenic non-protein coding RNA 441
1563728_at	LINC00032	ENSG00000231459	NR_026679	long intergenic non-protein coding RNA 32
1559291_at	LINC00032	ENSG00000231459	NR_026679	long intergenic non-protein coding RNA 32
1559292_s_at	LINC00032	ENSG00000231459	NR_026679	long intergenic non-protein coding RNA 32
1559293_x_at	LINC00032	ENSG00000231459	NR_026679	long intergenic non-protein coding RNA 32
1557570_a_at	LOC285084	ENSG00000231453	NR_038897	uncharacterized LOC285084
1559712_at	LINC00689	ENSG00000231419	NR_024394	long intergenic non-protein coding RNA 689
1570376_at	LINC00689	ENSG00000231419	NR_024394	long intergenic non-protein coding RNA 689
236753_at	LINC00689	ENSG00000231419	NR_024394	long intergenic non-protein coding RNA 689
237471_at	LINC00689	ENSG00000231419	NR_024394	long intergenic non-protein coding RNA 689
243261_at	LINC00689	ENSG00000231419	NR_024394	long intergenic non-protein coding RNA 689
230325_at	LOC100133985	ENSG00000231327	NR_024444	uncharacterized LOC100133985
1556900_at	APCDD1L-AS1	ENSG00000231290	NR_034147	APCDD1L antisense RNA 1 (head to head)
1556901_s_at	APCDD1L-AS1	ENSG00000231290	NR_034147	APCDD1L antisense RNA 1 (head to head)
1559433_at	APCDD1L-AS1	ENSG00000231290	NR_034147	APCDD1L antisense RNA 1 (head to head)
216543_at	LOC100093698	ENSG00000231216	NR_046087	unknown transcript
223725_at	LINC00852	ENSG00000231177	NR_026829	long intergenic non-protein coding RNA 852
1562558_at	LOC440704	ENSG00000231175	NR_033922	uncharacterized LOC440704
219871_at	FLJ13197	ENSG00000231160	NR_026804	uncharacterized FLJ13197
1559002_at	MORF4L2-AS1	ENSG00000231154	NR_038978	MORF4L2 antisense RNA 1
231088_at	MORF4L2-AS1	ENSG00000231154	NR_038978	MORF4L2 antisense RNA 1
232975_at	HCG18	ENSG00000231074	NR_024052///NR_024053///NR_102326///NR_102327	HLA complex group 18 (non-protein coding)
1561106_at	LINC00271	ENSG00000231028	NR_026805	long intergenic non-protein coding RNA 271
1561691_at	LINC00326	ENSG00000231023	NR_026969	long intergenic non-protein coding RNA 326
234847_at	LINC00309	ENSG00000230923	NR_033837	long intergenic non-protein coding RNA 309
1562841_at	LOC339666	ENSG00000230736	NR_038918	uncharacterized LOC339666
1561978_at	LOC284798	ENSG00000230725	NR_027091///NR_027092///NR_027093	uncharacterized LOC284798
225899_x_at	FLJ45340	ENSG00000230724///ENSG00000237094///ENSG00000237683///ENSG00000238035	NR_024368///NR_028324///NR_039983///XR_132537///XR_132845///XR_158939///XR_158940///XR_159117///XR_159329///XR_171070///XR_171140///XR_171141///XR_171254///XR_171546///XR_171652///XR_172186	uncharacterized LOC402483
238678_at	FLJ45340	ENSG00000230724///ENSG00000237094///ENSG00000237683///ENSG00000238035	NR_024368	uncharacterized LOC402483
234664_at	LOC731275	ENSG00000230724	NR_029401	uncharacterized LOC731275
237028_at	ENO1-AS1	ENSG00000230679	NR_038351	ENO1 antisense RNA 1
216786_at	FAM224A	ENSG00000230663///ENSG00000233522	NR_002161	family with sequence similarity 224, member A (non-protein coding)
235941_s_at	FAM224A	ENSG00000230663///ENSG00000233522	NR_002161	family with sequence similarity 224, member A (non-protein coding)
235942_at	FAM224A	ENSG00000230663///ENSG00000233522	NR_002160///NR_002161	family with sequence similarity 224, member A (non-protein coding)
1558623_at	LOC729121	ENSG00000230651	NR_024439///XR_159390	uncharacterized LOC729121
242121_at	FTX	ENSG00000230590	NR_028379	non-protein coding RNA 182
1558515_at	FTX	ENSG00000230590	NR_028379	FTX transcript, XIST regulator (non-protein coding)
1562916_at	LINC00102	ENSG00000230542	NR_037842	long intergenic non-protein coding RNA 102
236403_at	THAP7-AS1	ENSG00000230513	NR_027051///NR_027052	THAP7 antisense RNA 1
239015_at	THAP7-AS1	ENSG00000230513	NR_027051///NR_027052	THAP7 antisense RNA 1
1561666_a_at	PSMG3-AS1	ENSG00000230487	NR_021487///NR_027328///NR_027329	PSMG3 antisense RNA 1 (head to head)
230470_at	DSCR9	ENSG00000230366	NR_026719	Down syndrome critical region gene 9 (non-protein coding)
1562829_at	LOC339568	ENSG00000230324	NR_027124	uncharacterized LOC339568
241587_at	NAALADL2-AS3	ENSG00000230292	NR_046390	NAALADL2 antisense RNA 3
228209_at	LOC100527964	ENSG00000230124	NR_037642	uncharacterized LOC100527964
232294_at	TMEM254-AS1	ENSG00000230091	NR_027428///NR_027429///NR_027430///NR_027431///NR_027432	TMEM254 antisense RNA 1
242888_at	PRRT3-AS1	ENSG00000230082	NR_046734	PRRT3 antisense RNA 1
1562716_at	LOC284632	ENSG00000230023	NR_027087	uncharacterized LOC284632
243083_at	LOC100287704	ENSG00000230000	NR_028348///NR_028349	uncharacterized LOC100287704
240999_at	LOC100287704	ENSG00000230000	NR_028348	uncharacterized LOC100287704
241405_at	TOB1-AS1	ENSG00000229980	NR_038458	TOB1 antisense RNA 1
1560503_a_at	LOC100130275	ENSG00000229950	NR_033910	uncharacterized LOC100130275
230963_at	EMX2OS	ENSG00000229847	NR_002791	EMX2 opposite strand/antisense RNA
232531_at	EMX2OS	ENSG00000229847	NR_002791	EMX2 opposite strand/antisense RNA
214218_s_at	XIST	ENSG00000229807	NR_001564	X inactive specific transcript (non-protein coding)
221728_x_at	XIST	ENSG00000229807	NR_001564	X inactive specific transcript (non-protein coding)
224588_at	XIST	ENSG00000229807	NR_001564	X inactive specific transcript (non-protein coding)
224589_at	XIST	ENSG00000229807	NR_001564	X inactive specific transcript (non-protein coding)
224590_at	XIST	ENSG00000229807	NR_001564	X inactive specific transcript (non-protein coding)
227671_at	XIST	ENSG00000229807	NR_001564	X inactive specific transcript (non-protein coding)
243712_at	XIST	ENSG00000229807	NR_001564	X inactive specific transcript (non-protein coding)
235446_at	XIST	ENSG00000229807	NR_001564	X (inactive)-specific transcript (non-protein coding)
1556453_at	LOC100506274	ENSG00000229727	NR_038432	uncharacterized LOC100506274
1556454_a_at	LOC100506274	ENSG00000229727	NR_038432	uncharacterized LOC100506274
1568872_at	LOC100506025	ENSG00000229688	NR_038946///NR_038947	uncharacterized LOC100506025
233594_at	LOC100506025	ENSG00000229688	NR_038946///NR_038947	uncharacterized LOC100506025
219563_at	LINC00341	ENSG00000229645	NR_026779	long intergenic non-protein coding RNA 341
230845_at	HOXB-AS5	ENSG00000229637	NR_024103	HOXB cluster antisense RNA 5
215590_x_at	ACVR2B-AS1	ENSG00000229589	NR_028389	ACVR2B antisense RNA 1
1560940_at	SACS-AS1	ENSG00000229558	NR_103450///XR_110106///XR_133024///XR_171994	SACS antisense RNA 1
1560941_a_at	SACS-AS1	ENSG00000229558	NR_103450///XR_110106///XR_133024///XR_171994	SACS antisense RNA 1
1563821_at	LINC00858	ENSG00000229404	NR_038220	long intergenic non-protein coding RNA 858
1570447_at	LINC00452	ENSG00000229373	NR_024609///XR_159067///XR_159234///XR_172027	long intergenic non-protein coding RNA 452
1560833_at	LOC643648	ENSG00000229311	NR_046203	uncharacterized LOC643648
231421_at	LINC00710	ENSG00000229240	NR_015413///NR_024410///NR_024411	long intergenic non-protein coding RNA 710
224293_at	TTTY10	ENSG00000229236	NR_001542	testis-specific transcript, Y-linked 10 (non-protein coding)
236986_at	LINC00582	ENSG00000229228	NR_034037	long intergenic non-protein coding RNA 582
1561327_at	LINC00242	ENSG00000229214	NR_026781	long intergenic non-protein coding RNA 242
1562249_at	EPHA1-AS1	ENSG00000229153	NR_033897	EPHA1 antisense RNA 1
238263_at	EPHA1-AS1	ENSG00000229153	NR_033897	EPHA1 antisense RNA 1
238387_s_at	LINC00226	ENSG00000229084	NR_033375	long intergenic non-protein coding RNA 226
1557037_a_at	UBAC2-AS1	ENSG00000228889	NR_036531///NR_036532	UBAC2 antisense RNA 1
1557038_s_at	UBAC2-AS1	ENSG00000228889	NR_036531///NR_036532	UBAC2 antisense RNA 1
1563316_at	NEGR1-IT1	ENSG00000228853	NR_046218	NEGR1 intronic transcript 1 (non-protein coding)
232848_at	MIR4500HG	ENSG00000228824	NR_033829	MIR4500 host gene (non-protein coding)
1557055_s_at	LOC643837	ENSG00000228794	NR_015368///NR_047519///NR_047520///NR_047521///NR_047522///NR_047523///NR_047524///NR_047525///NR_047526	uncharacterized LOC643837
227201_at	LOC643837	ENSG00000228794	NR_015368///NR_047519///NR_047520///NR_047521///NR_047522///NR_047523///NR_047524///NR_047525///NR_047526	uncharacterized LOC643837
231942_at	LOC643837	ENSG00000228794	NR_015368///NR_047519///NR_047520///NR_047521///NR_047522///NR_047523///NR_047524///NR_047525///NR_047526	uncharacterized LOC643837
235497_at	LOC643837	ENSG00000228794	NR_015368///NR_047519///NR_047520///NR_047521///NR_047522///NR_047523///NR_047524///NR_047525///NR_047526	uncharacterized LOC643837
237011_at	LOC643837	ENSG00000228794	NR_015368///NR_047519///NR_047520///NR_047521///NR_047522///NR_047523///NR_047524///NR_047525///NR_047526	uncharacterized LOC643837
236624_at	LOC643837	ENSG00000228794	NR_015368///NR_047519///NR_047520///NR_047521///NR_047522///NR_047523///NR_047524///NR_047525///NR_047526	uncharacterized LOC643837
232664_at	LINC00954	ENSG00000228784	NR_033875	long intergenic non-protein coding RNA 954
1553634_a_at	WEE2-AS1	ENSG00000228775///ENSG00000261994	NR_015392	WEE2 antisense RNA 1
1562478_at	LINC00659	ENSG00000228705	NR_046224///NR_046225	long intergenic non-protein coding RNA 659
1559522_at	LOC100505918	ENSG00000228697	NR_037851	uncharacterized LOC100505918
239153_at	HOTAIR	ENSG00000228630	NR_003716///NR_047517///NR_047518	HOX transcript antisense RNA
1559470_at	D21S2088E	ENSG00000228592	NR_040254	D21S2088E
1559471_s_at	D21S2088E	ENSG00000228592	NR_040254	D21S2088E
1559221_at	LOC100507254	ENSG00000228495	NR_038981	uncharacterized LOC100507254
244280_at	LOC100507254	ENSG00000228495	NR_038981	uncharacterized LOC100507254
1562051_at	LOC284757	ENSG00000228340	NR_046099///XR_109632///XR_112167///XR_172330	uncharacterized LOC284757
211050_x_at	LOC100132055	ENSG00000228327///ENSG00000241860	NR_033908///XR_158907///XR_159005///XR_159064///XR_159072	uncharacterized LOC100132055
239924_at	GUSBP11	ENSG00000228315	NR_024448	glucuronidase, beta pseudogene 11
1558589_at	C21orf15	ENSG00000228314///ENSG00000244155	NR_026755	chromosome 21 open reading frame 15
1557167_at	HCG11	ENSG00000228223	NR_026790	HLA complex group 11 (non-protein coding)
1557169_x_at	HCG11	ENSG00000228223	NR_026790	HLA complex group 11 (non-protein coding)
1556797_at	RNF144A-AS1	ENSG00000228203	NR_033997	RNF144A antisense RNA 1
1556798_a_at	RNF144A-AS1	ENSG00000228203	NR_033997	RNF144A antisense RNA 1
1559145_at	RNF144A-AS1	ENSG00000228203	NR_033997	RNF144A antisense RNA 1
242087_x_at	MFI2-AS1	ENSG00000228109	NR_038285	MFI2 antisense RNA 1
1557591_at	LOC283038	ENSG00000228021	NR_033848	uncharacterized LOC283038
1563528_at	RAPGEF4-AS1	ENSG00000228016	NR_026995	RAPGEF4 antisense RNA 1
230541_at	LOC149134	ENSG00000227953	NR_015422	uncharacterized LOC149134
236036_at	LOC100506343	ENSG00000227811	NR_038951///NR_038952	uncharacterized LOC100506343
1561289_at	LOC286370	ENSG00000227555	NR_038882	uncharacterized LOC286370
231541_s_at	SPAG5-AS1	ENSG00000227543	NR_040012	SPAG5 antisense RNA 1
231542_at	SPAG5-AS1	ENSG00000227543	NR_040012	SPAG5 antisense RNA 1
1555994_at	DIAPH3-AS1	ENSG00000227528	NR_046539///NR_051993///NR_051994	DIAPH3 antisense RNA 1
242102_at	DIAPH3-AS1	ENSG00000227528	NR_046539///NR_051993///NR_051994	DIAPH3 antisense RNA 1
228609_at	MIR1302-10	ENSG00000227518	NR_036051///NR_036266///NR_036267///NR_036268	microRNA 1302-10
1555224_at	CCDC148-AS1	ENSG00000227480	NR_038850	CCDC148 antisense RNA 1
236695_at	STK4-AS1	ENSG00000227477	NR_038341	STK4 antisense RNA 1 (head to head)
237326_at	LINC00310	ENSG00000227456	NR_027266///NR_027267	long intergenic non-protein coding RNA 310
234529_at	PCGEM1	ENSG00000227418	NR_002769	PCGEM1, prostate-specific transcript (non-protein coding)
234515_at	PCGEM1	ENSG00000227418	NR_002769	PCGEM1, prostate-specific transcript (non-protein coding)
1557613_at	KIF9-AS1	ENSG00000227398	NR_033373	KIF9 antisense RNA 1
1556518_at	DLG1-AS1	ENSG00000227375	NR_038289	DLG1 antisense RNA 1
1569502_s_at	TP73-AS1	ENSG00000227372	NR_033708///NR_033709///NR_033710///NR_033711///NR_033712	TP73 antisense RNA 1
213339_at	TP73-AS1	ENSG00000227372	NR_033708///NR_033709///NR_033710///NR_033711///NR_033712	TP73 antisense RNA 1
213340_s_at	TP73-AS1	ENSG00000227372	NR_033708///NR_033709///NR_033710///NR_033711///NR_033712	TP73 antisense RNA 1
233021_at	RBM26-AS1	ENSG00000227354	NR_038991	RBM26 antisense RNA 1
1563385_at	LINC00307	ENSG00000227342	NR_038855	long intergenic non-protein coding RNA 307
237760_at	LOC100505768	ENSG00000227290	NR_038324	uncharacterized LOC100505768
1555912_at	ST7-AS1	ENSG00000227199	NR_002330	ST7 antisense RNA 1
1562831_a_at	WDR11-AS1	ENSG00000227165	NR_033850	WDR11 antisense RNA 1
1563916_at	WDR11-AS1	ENSG00000227165	NR_033850	WDR11 antisense RNA 1
244701_at	LINC00595	ENSG00000227136	NR_073447	long intergenic non-protein coding RNA 595
232452_at	GCSAML-AS1	ENSG00000227135	NR_027309	GCSAML antisense RNA 1
244209_at	LBX1-AS1	ENSG00000227128	NR_029380	LBX1 antisense RNA 1 (head to head)
229040_at	ITGB2-AS1	ENSG00000227039	NR_038311///NR_038312///NR_038313///NR_038314///NR_038315///NR_038316	ITGB2 antisense RNA 1
229041_s_at	ITGB2-AS1	ENSG00000227039	NR_038311///NR_038312///NR_038313///NR_038314///NR_038315///NR_038316	ITGB2 antisense RNA 1
227452_at	LINC00511	ENSG00000227036	NR_033876///NR_036488	long intergenic non-protein coding RNA 511
230812_at	LINC00511	ENSG00000227036	NR_033876///NR_036488	long intergenic non-protein coding RNA 511
231458_at	LINC00658	ENSG00000226995	NR_038239///NR_038240	long intergenic non-protein coding RNA 658
1561290_at	LOC339622	ENSG00000226983	NR_046198	uncharacterized LOC339622
241146_at	MAGI2-AS2	ENSG00000226978	NR_046689	MAGI2 antisense RNA 2
224870_at	DANCR	ENSG00000226950	NR_024031	differentiation antagonizing non-protein coding RNA
1552466_x_at	LINC00161	ENSG00000226935	NR_026552///NR_026553	long intergenic non-protein coding RNA 161
1554405_a_at	LINC00161	ENSG00000226935	NR_026552///NR_026553	long intergenic non-protein coding RNA 161
1564131_a_at	BSN-AS2	ENSG00000226913	NR_038866	BSN antisense RNA 2 (head to head)
234913_at	TTTY4	ENSG00000226906///ENSG00000228296///ENSG00000235412	NR_001525///NR_002177///NR_002178	testis-specific transcript, Y-linked 4 (non-protein coding)
1554301_at	LHFPL3-AS1	ENSG00000226869	NR_034141///NR_034142	LHFPL3 antisense RNA 1
1554302_s_at	LHFPL3-AS1	ENSG00000226869	NR_034141///NR_034142	LHFPL3 antisense RNA 1
240366_at	LHFPL3-AS1	ENSG00000226869	NR_034141///NR_034142	LHFPL3 antisense RNA 1
233170_at	LINC00348	ENSG00000226846	NR_047699	long intergenic non-protein coding RNA 348
1557386_at	LOC100507600	ENSG00000226806	NR_045486	uncharacterized LOC100507600
1556048_at	LOC100507564	ENSG00000226754	NR_038953	uncharacterized LOC100507564
1555892_s_at	PSMD5-AS1	ENSG00000226752	NR_024408	PSMD5 antisense RNA 1 (head to head)
231828_at	PSMD5-AS1	ENSG00000226752	NR_024408	PSMD5 antisense RNA 1 (head to head)
239958_at	PSMD5-AS1	ENSG00000226752	NR_024408	PSMD5 antisense RNA 1 (head to head)
241249_at	PSMD5-AS1	ENSG00000226752	NR_024408	PSMD5 antisense RNA 1 (head to head)
1553020_at	SMCR5	ENSG00000226746	NR_024007	Smith-Magenis syndrome chromosome region, candidate 5 (non-protein coding)
1562081_a_at	LINC00424	ENSG00000226722	NR_047040	long intergenic non-protein coding RNA 424
1559952_x_at	FAM66C	ENSG00000226711///ENSG00000255052	NR_026788///NR_027425///XR_171720	family with sequence similarity 66, member C
1559950_at	FAM66C	ENSG00000226711	NR_026788///NR_027425///XR_171720	family with sequence similarity 66, member C
1570395_a_at	FAM66C	ENSG00000226711	NR_026788	family with sequence similarity 66, member C
1570396_at	FAM66C	ENSG00000226711	NR_026788	family with sequence similarity 66, member C
1570397_x_at	FAM66C	ENSG00000226711	NR_026788	family with sequence similarity 66, member C
1560352_at	ENTPD1-AS1	ENSG00000226688	NR_038444	ENTPD1 antisense RNA 1
1560238_at	LINC00665	ENSG00000226686///ENSG00000232677	NR_038278///NR_038279	long intergenic non-protein coding RNA 665
1562475_at	LOC100505498	ENSG00000226674	NR_033870	uncharacterized LOC100505498
216874_at	LOC100505498	ENSG00000226674	NR_033870	uncharacterized LOC100505498
216877_at	LOC100505498	ENSG00000226674	NR_033870	uncharacterized LOC100505498
1561540_at	LINC00343	ENSG00000226620	NR_046391	long intergenic non-protein coding RNA 343
1564491_at	SPANXA2-OT1	ENSG00000226574	NR_037183	SPANXA2 overlapping transcript 1 (non-protein coding)
1556447_at	LINC00606	ENSG00000226567	NR_027102	long intergenic non-protein coding RNA 606
1556448_a_at	LINC00606	ENSG00000226567	NR_027102	long intergenic non-protein coding RNA 606
240068_at	LINC00323	ENSG00000226496	NR_024100	long intergenic non-protein coding RNA 323
1564790_at	ST7-AS2	ENSG00000226367	NR_002331	ST7 antisense RNA 2
237808_at	ST7-AS2	ENSG00000226367	NR_002331	ST7 antisense RNA 2
1556924_at	CFLAR-AS1	ENSG00000226312	NR_040030	CFLAR antisense RNA 1
1560856_at	ARHGAP26-AS1	ENSG00000226272	NR_046680	ARHGAP26 antisense RNA 1
1556936_at	LOC100506834	ENSG00000226237	NR_049794	uncharacterized LOC100506834
1561280_at	LEMD1-AS1	ENSG00000226235	NR_038425	LEMD1 antisense RNA 1
1561281_a_at	LEMD1-AS1	ENSG00000226235	NR_038425	LEMD1 antisense RNA 1
1556667_at	FTCDNL1	ENSG00000226124	NR_034096	formiminotransferase cyclodeaminase N-terminal like
243744_at	FTCDNL1	ENSG00000226124	NR_034096	formiminotransferase cyclodeaminase N-terminal like
1564459_at	LOC100129427	ENSG00000226122	NR_033845	uncharacterized LOC100129427
1560119_at	LINC00937	ENSG00000226091	NR_024420	long intergenic non-protein coding RNA 937
240002_at	LINC00937	ENSG00000226091	NR_024420	long intergenic non-protein coding RNA 937
1557098_s_at	HAR1A	ENSG00000225978	NR_003244	highly accelerated region 1A (non-protein coding)
1553420_at	SATB2-AS1	ENSG00000225953	NR_026830	SATB2 antisense RNA 1
1560010_a_at	SATB2-AS1	ENSG00000225953	NR_026830	SATB2 antisense RNA 1
232575_at	PCA3	ENSG00000225937	NR_015342	prostate cancer antigen 3 (non-protein coding)
232572_at	PCA3	ENSG00000225937	NR_015342	prostate cancer antigen 3 (non-protein coding)
216596_at	DKFZP434L187	ENSG00000225930	NR_026771	uncharacterized LOC26082
1569476_at	DKFZP434L187	ENSG00000225930	NR_026771	uncharacterized LOC26082
230861_at	DKFZP434L187	ENSG00000225930	NR_026771	uncharacterized LOC26082
224020_at	LINC00626	ENSG00000225826	NR_024160	long intergenic non-protein coding RNA 626
227168_at	MIAT	ENSG00000225783	NR_003491///NR_033319///NR_033320///NR_033321	myocardial infarction associated transcript (non-protein coding)
228658_at	MIAT	ENSG00000225783	NR_003491///NR_033319///NR_033320///NR_033321	myocardial infarction associated transcript (non-protein coding)
237322_at	MIAT	ENSG00000225783	NR_003491///NR_033319///NR_033320///NR_033321	myocardial infarction associated transcript (non-protein coding)
240607_at	MIAT	ENSG00000225783	NR_003491 /// NR_033319 /// NR_033320 /// NR_033321	Myocardial infarction associated transcript (non-protein coding)
230488_s_at	DBH-AS1	ENSG00000225756	NR_002783///NR_102735///XR_132816///XR_133535///XR_171817	DBH antisense RNA 1
1561546_at	FGD5-AS1	ENSG00000225733	NR_046251///NR_046252///NR_046253///NR_046254///NR_046255	FGD5 antisense RNA 1
224644_at	FGD5-AS1	ENSG00000225733	NR_046251///NR_046252///NR_046253///NR_046254///NR_046255	FGD5 antisense RNA 1
217442_at	LOC100131825	ENSG00000225670	NR_037870	uncharacterized LOC100131825
233524_at	LINC00475	ENSG00000225511	NR_027341	long intergenic non-protein coding RNA 475
233525_s_at	LINC00475	ENSG00000225511	NR_027341	long intergenic non-protein coding RNA 475
1554447_at	JPX	ENSG00000225470	NR_024582	JPX transcript, XIST activator (non-protein coding)
1554448_at	JPX	ENSG00000225470	NR_024582	non-protein coding RNA 183
214120_at	RFPL1S	ENSG00000225465	NR_002727	RFPL1 antisense RNA 1
228430_at	BOLA3-AS1	ENSG00000225439	NR_045634///NR_045636///NR_045637	BOLA3 antisense RNA 1 (head to head)
236336_at	BOLA3-AS1	ENSG00000225439	NR_045634///NR_045636///NR_045637	BOLA3 antisense RNA 1 (head to head)
1568974_at	NHEG1	ENSG00000225391	NR_027994	neuroblastoma highly expressed 1
231491_at	LINC00113	ENSG00000225298	NR_024357	long intergenic non-protein coding RNA 113
1560472_at	LINC00705	ENSG00000225269	NR_015425	long intergenic non-protein coding RNA 705
1562733_at	LINC00092	ENSG00000225194	NR_024129	long intergenic non-protein coding RNA 92
1562449_s_at	LARGE-AS1	ENSG00000224973	NR_038949///NR_038950	LARGE antisense RNA 1
1563039_at	LARGE-AS1	ENSG00000224973	NR_038949///NR_038950	LARGE antisense RNA 1
1563040_s_at	LARGE-AS1	ENSG00000224973	NR_038949///NR_038950	LARGE antisense RNA 1
1564244_a_at	LARGE-AS1	ENSG00000224973	NR_038949///NR_038950	LARGE antisense RNA 1
230595_at	PGM5-AS1	ENSG00000224958///ENSG00000265923	NR_015423	PGM5 antisense RNA 1
231024_at	PGM5-AS1	ENSG00000224958///ENSG00000265923	NR_015423	PGM5 antisense RNA 1
1559645_at	LINC00184	ENSG00000224939	NR_033927	long intergenic non-protein coding RNA 184
1559646_a_at	LINC00184	ENSG00000224939	NR_033927	long intergenic non-protein coding RNA 184
1559254_at	LINC00162	ENSG00000224930	NR_024089	long intergenic non-protein coding RNA 162
1557481_a_at	LINC00320	ENSG00000224924	NR_024090	long intergenic non-protein coding RNA 320
1564392_at	LINC00320	ENSG00000224924	NR_024090	long intergenic non-protein coding RNA 320
206738_at	APOC4-APOC2	ENSG00000224916///ENSG00000267467	NR_037932	APOC4-APOC2 readthrough
225920_at	LOC148413	ENSG00000224870	NR_015434	uncharacterized LOC148413
225934_at	LOC148413	ENSG00000224870	NR_015434	hypothetical LOC148413
1563632_at	TMEM72-AS1	ENSG00000224812	NR_033842	TMEM72 antisense RNA 1
237224_at	LINC00853	ENSG00000224805	NR_047498	long intergenic non-protein coding RNA 853
236870_at	IQCF4	ENSG00000224792	NR_038213///NR_038214///NR_038215	IQ motif containing F5 pseudogene
1560939_at	PCOLCE-AS1	ENSG00000224729	NR_038910	PCOLCE antisense RNA 1
1562264_at	LOC339685	ENSG00000224715	NR_038922	uncharacterized LOC339685
237065_s_at	LAMTOR5-AS1	ENSG00000224699	NR_102697	LAMTOR5 antisense RNA 1
227591_at	SH3BP5-AS1	ENSG00000224660	NR_046084	SH3BP5 antisense RNA 1
1558967_s_at	HCG18	ENSG00000224619///ENSG00000224705///ENSG00000228894///ENSG00000230660///ENSG00000231074///ENSG00000234893///ENSG00000235727	NR_024052///NR_024053///NR_102326///NR_102327	HLA complex group 18 (non-protein coding)
225577_at	HCG18	ENSG00000224619///ENSG00000224705///ENSG00000228894///ENSG00000230660///ENSG00000231074///ENSG00000234893///ENSG00000235727	NR_024052///NR_024053///NR_102326///NR_102327	HLA complex group 18 (non-protein coding)
225584_at	HCG18	ENSG00000224619///ENSG00000224705///ENSG00000228894///ENSG00000230660///ENSG00000231074///ENSG00000234893///ENSG00000235727	NR_024052///NR_024053///NR_102326///NR_102327	HLA complex group 18 (non-protein coding)
242618_at	HCG18	ENSG00000224619///ENSG00000224705///ENSG00000228894///ENSG00000230660///ENSG00000231074///ENSG00000234893///ENSG00000235727	NR_024052///NR_024053///NR_102326///NR_102327	HLA complex group 18 (non-protein coding)
242812_at	HCG18	ENSG00000224619///ENSG00000224705///ENSG00000228894///ENSG00000230660///ENSG00000231074///ENSG00000234893///ENSG00000235727	NR_024052///NR_024053///NR_102326///NR_102327	HLA complex group 18 (non-protein coding)
1563745_a_at	ZMIZ1-AS1	ENSG00000224596	NR_015429///NR_024429///NR_024431	ZMIZ1 antisense RNA 1
1563043_at	LINC00620	ENSG00000224514	NR_027103	long intergenic non-protein coding RNA 620
231571_at	LOC100507362	ENSG00000224446///ENSG00000224582///ENSG00000225426///ENSG00000226687///ENSG00000229383///ENSG00000230674///ENSG00000233857///ENSG00000235788	NR_037179///NR_037180///NR_037181	uncharacterized LOC100507362
1557871_at	LOC253573	ENSG00000224406	NR_033844	uncharacterized LOC253573
239242_at	SLC25A5-AS1	ENSG00000224281	NR_028443	SLC25A5 antisense RNA 1
239125_at	SLC25A5-AS1	ENSG00000224281	NR_028443	SLC25A5 antisense RNA 1
1560692_at	LOC285878	ENSG00000224223	NR_038994	uncharacterized LOC285878
1560797_s_at	TMLHE-AS1	ENSG00000224216///ENSG00000224533///ENSG00000269492	NR_039991///XR_133567	TMLHE antisense RNA 1
1558666_at	PHEX-AS1	ENSG00000224204	NR_046639	PHEX antisense RNA 1
228601_at	HOXD-AS1	ENSG00000224189	NR_033979	HOXD cluster antisense RNA 1
239182_at	HOXD-AS1	ENSG00000224189	NR_033979	HOXD cluster antisense RNA 1
242042_s_at	HOXD-AS1	ENSG00000224189	NR_033979	HOXD cluster antisense RNA 1
239325_at	DNAJC27-AS1	ENSG00000224165	NR_034113	DNAJC27 antisense RNA 1
1557850_at	INHBA-AS1	ENSG00000224116	NR_027118///NR_027119	INHBA antisense RNA 1
1559163_at	INHBA-AS1	ENSG00000224116	NR_027118///NR_027119	INHBA antisense RNA 1
241834_at	IPW	ENSG00000224078	NR_001293///NR_003299///NR_003305///NR_003343///NR_003361///NR_023915///XR_110299///XR_111482///XR_172071	imprinted in Prader-Willi syndrome (non-protein coding)
213447_at	IPW	ENSG00000224078	NR_001293///NR_003299///NR_003305///NR_003343///NR_003361///NR_023915///XR_110299///XR_111482///XR_172071	imprinted in Prader-Willi syndrome (non-protein coding)
221974_at	IPW	ENSG00000224078	NR_001293///NR_003299///NR_003305///NR_003343///NR_003361///NR_023915///XR_110299///XR_111482///XR_172071	imprinted in Prader-Willi syndrome (non-protein coding)
1561059_a_at	LINC00691	ENSG00000224074	NR_026834	long intergenic non-protein coding RNA 691
236387_at	LOC100129961	ENSG00000224043	NR_036549	uncharacterized LOC100129961
225698_at	EPB41L4A-AS1	ENSG00000224032	NR_015370	EPB41L4A antisense RNA 1
228259_s_at	EPB41L4A-AS1	ENSG00000224032	NR_015370	EPB41L4A antisense RNA 1
1560714_at	FLJ37035	ENSG00000224023	NR_033847	uncharacterized LOC399821
239483_at	FLJ37035	ENSG00000224023	NR_033847	uncharacterized LOC399821
1565806_at	FLJ37035	ENSG00000224023	NR_033847	uncharacterized LOC399821
1557881_at	ZNF32-AS3	ENSG00000223910	NR_038867	ZNF32 antisense RNA 3
1563802_at	LOC284551	ENSG00000223907///ENSG00000260529	NR_027085	uncharacterized LOC284551
1562788_at	LOC254099	ENSG00000223823	NR_038869	uncharacterized LOC254099
237173_at	LINC00623	ENSG00000223779///ENSG00000235398///ENSG00000236943///ENSG00000263446///ENSG00000268554	NR_024510///NR_024511///NR_024584	long intergenic non-protein coding RNA 623
234611_at	LGALS8-AS1	ENSG00000223776	NR_034040	LGALS8 antisense RNA 1
226995_at	LOC642852	ENSG00000223768	NR_026943	uncharacterized LOC642852
228908_s_at	LOC642852	ENSG00000223768	NR_026943	uncharacterized LOC642852
228909_at	LOC642852	ENSG00000223768	NR_026943	uncharacterized LOC642852
1561433_at	CCDC74B-AS1	ENSG00000223760	NR_033903	CCDC74B antisense RNA 1
235185_s_at	LOC388692	ENSG00000223759///ENSG00000235999///ENSG00000263590	NR_027002	uncharacterized LOC388692
235186_at	LOC388692	ENSG00000223759///ENSG00000235999///ENSG00000263590	NR_027002	uncharacterized LOC388692
232346_at	LOC388692	ENSG00000223759///ENSG00000235999///ENSG00000263590	NR_027002	uncharacterized LOC388692
235284_s_at	LOC388692	ENSG00000223759///ENSG00000235999///ENSG00000263590	NR_027002	uncharacterized LOC388692
228235_at	MIR503HG	ENSG00000223749	NR_024607	MIR503 host gene (non-protein coding)
229784_at	MIR503HG	ENSG00000223749	NR_024607	MIR503 host gene (non-protein coding)
227074_at	LOC100131564	ENSG00000223745	NR_034089	uncharacterized LOC100131564
230073_at	LOC100131564	ENSG00000223745	NR_034089	uncharacterized LOC100131564
240546_at	LOC389043	ENSG00000223631	NR_036499	uncharacterized LOC389043
1560912_at	LOC389043	ENSG00000223631	NR_036499	uncharacterized LOC389043
229385_s_at	TINCR	ENSG00000223573	NR_027064	tissue differentiation-inducing non-protein coding RNA
244374_at	TINCR	ENSG00000223573	NR_027064	tissue differentiation-inducing non-protein coding RNA
235994_s_at	TINCR	ENSG00000223573	NR_027064	tissue differentiation-inducing non-protein coding RNA
1561370_at	LOC100505716	ENSG00000223522	NR_038319	uncharacterized LOC100505716
229609_at	LOC101060691	ENSG00000223482///ENSG00000225484///ENSG00000244733	NR_024397///XM_003960478	uncharacterized LOC101060691
227724_at	LOC101060691	ENSG00000223482	NR_024397///XM_003960478	uncharacterized LOC101060691
1558794_at	NUTM2A-AS1	ENSG00000223482	NR_024397	NUTM2A antisense RNA 1
1563742_at	LINC00842	ENSG00000223477	NR_033957	long intergenic non-protein coding RNA 842
230251_at	LINC00473	ENSG00000223414	NR_026860///NR_026861	long intergenic non-protein coding RNA 473
228632_at	MEG9	ENSG00000223403	NR_047664	maternally expressed 9 (non-protein coding)
1570291_at	CLDN10-AS1	ENSG00000223392	NR_046533	CLDN10 antisense RNA 1
1561252_at	LOC648691	ENSG00000220891	NR_027426	uncharacterized LOC648691
1556316_s_at	LOC284889	ENSG00000218537	NR_038911	uncharacterized LOC284889
219865_at	LINC00339	ENSG00000218510	NR_023918///NR_023919	long intergenic non-protein coding RNA 339
214858_at	PP14571	ENSG00000218416	NR_024014	uncharacterized LOC100130449
1553478_at	KIRREL3-AS3	ENSG00000218109	NR_040078	KIRREL3 antisense RNA 3
1553428_at	LY86-AS1	ENSG00000216863	NR_026970	LY86 antisense RNA 1
1556365_at	LY86-AS1	ENSG00000216863	NR_026970	LY86 antisense RNA 1
1556366_s_at	LY86-AS1	ENSG00000216863	NR_026970	LY86 antisense RNA 1
213248_at	LOC730101	ENSG00000216775	NR_024403///NR_024405	uncharacterized LOC730101
1568609_s_at	FLJ39739	ENSG00000215863///ENSG00000223804///ENSG00000232151///ENSG00000235398///ENSG00000236943///ENSG00000269501	NR_024510///NR_024511///NR_024584///NR_027468///NR_027469///NR_046135///NR_046136///NR_046137///NR_046138///NR_046139	uncharacterized FLJ39739
1556456_at	FLJ39739	ENSG00000215863///ENSG00000223804	NR_027468	uncharacterized FLJ39739
1556457_s_at	FLJ39739	ENSG00000215863///ENSG00000223804	NR_027468	uncharacterized FLJ39739
1556033_at	FLJ39739	ENSG00000215863///ENSG00000223804	NR_027468	uncharacterized FLJ39739
239005_at	FLJ39739	ENSG00000215863///ENSG00000223804	NR_027468	Hypothetical FLJ39739
235599_at	LOC339535	ENSG00000215808	NR_015407	uncharacterized LOC339535
224040_at	TTTY5	ENSG00000215560	NR_001541	testis-specific transcript, Y-linked 5 (non-protein coding)
1553608_a_at	LINC00189	ENSG00000215533	NR_027072	long intergenic non-protein coding RNA 189
1563088_a_at	LOC284837	ENSG00000215458	NR_026961	uncharacterized LOC284837
1559957_a_at	LOC642852	ENSG00000215447	NR_026943	uncharacterized LOC642852
1569032_at	LOC642852	ENSG00000215447	NR_026943	uncharacterized LOC642852
243656_at	LOC642852	ENSG00000215447	NR_026943	uncharacterized LOC642852
218822_s_at	STX16-NPEPL1	ENSG00000215440///ENSG00000254995	NR_037945///XR_158947///XR_159361///XR_172328	STX16-NPEPL1 readthrough (NMD candidate)
218821_at	STX16-NPEPL1	ENSG00000215440	NR_037945///XR_158947///XR_159361///XR_172328	STX16-NPEPL1 readthrough (NMD candidate)
220459_at	MCM3AP-AS1	ENSG00000215424	NR_002776	MCM3AP antisense RNA 1
232740_at	MCM3AP-AS1	ENSG00000215424	NR_002776	MCM3AP antisense RNA 1
1560542_at	MCM3AP-AS1	ENSG00000215424	NR_002776	MCM3AP antisense RNA 1
232291_at	MIR17HG	ENSG00000215417	NR_027349///NR_027350///NR_029487///NR_029488///NR_029489///NR_029490///NR_029492///NR_029508	miR-17-92 cluster host gene (non-protein coding)
233636_at	MIR17HG	ENSG00000215417	NR_027349///NR_027350	miR-17-92 cluster host gene (non-protein coding)
1569525_s_at	LINC00516	ENSG00000215394///ENSG00000228294///ENSG00000232775	NR_073459///NR_073460	long intergenic non-protein coding RNA 516
1559412_at	LINC00478	ENSG00000215386	NR_027790///NR_027791	long intergenic non-protein coding RNA 478
1559901_s_at	LINC00478	ENSG00000215386	NR_027790///NR_027791	long intergenic non-protein coding RNA 478
239999_at	LINC00478	ENSG00000215386	NR_027790///NR_027791	long intergenic non-protein coding RNA 478
227446_s_at	DHRS4-AS1	ENSG00000215256	NR_023921///NR_023922///NR_023923///NR_023924	DHRS4 antisense RNA 1
1557876_at	LOC340094	ENSG00000215231	NR_026994	uncharacterized LOC340094
1557877_s_at	LOC340094	ENSG00000215231	NR_026994	uncharacterized LOC340094
1553335_x_at	LOC285696	ENSG00000215196	NR_027253	uncharacterized LOC285696
1553457_at	LINC00269	ENSG00000215162	NR_103715///XM_003846316///XM_003846763///XM_003960827	long intergenic non-protein coding RNA 269
1553130_at	LOC652276	ENSG00000215154	NR_015441	potassium channel tetramerisation domain containing 5 pseudogene
210464_at	LINC00588	ENSG00000215117	NR_026772	long intergenic non-protein coding RNA 588
236433_at	LOC100506713	ENSG00000215067	NR_040089	uncharacterized LOC100506713
240194_at	LOC441204	ENSG00000214870	NR_015364	uncharacterized LOC441204
240424_s_at	LOC441204	ENSG00000214870	NR_015364	uncharacterized LOC441204
215297_at	LOC441204	ENSG00000214870	NR_015364	uncharacterized LOC441204
240423_at	LOC441204	ENSG00000214870	NR_015364	uncharacterized LOC441204
1555040_at	LINC00612	ENSG00000214851	NR_034140	long intergenic non-protein coding RNA 612
228147_at	SEPT7P2	ENSG00000214765	NR_024271	septin 7 pseudogene 2
237111_at	LOC388942	ENSG00000214691	NR_033996	uncharacterized LOC388942
210794_s_at	MEG3	ENSG00000214548	NR_002766///NR_003530///NR_003531///NR_033358///NR_033359///NR_033360	maternally expressed 3 (non-protein coding)
226210_s_at	MEG3	ENSG00000214548	NR_002766///NR_003530///NR_003531///NR_033358///NR_033359///NR_033360	maternally expressed 3 (non-protein coding)
226211_at	MEG3	ENSG00000214548	NR_002766///NR_003530///NR_003531///NR_033358///NR_033359///NR_033360	maternally expressed 3 (non-protein coding)
227390_at	MEG3	ENSG00000214548	NR_002766///NR_003530///NR_003531///NR_033358///NR_033359///NR_033360	maternally expressed 3 (non-protein coding)
1558144_at	MEG3	ENSG00000214548	NR_002766///NR_003530///NR_003531///NR_033358///NR_033359///NR_033360	maternally expressed 3 (non-protein coding)
212732_at	MEG3	ENSG00000214548	NR_002766///NR_003530///NR_003531///NR_033358///NR_033359///NR_033360	maternally expressed 3 (non-protein coding)
222328_x_at	MEG3	ENSG00000214548	NR_002766///NR_003530///NR_003531///NR_033358///NR_033359///NR_033360	maternally expressed 3 (non-protein coding)
229557_at	MEG3	ENSG00000214548	NR_002766///NR_003530///NR_003531///NR_033358///NR_033359///NR_033360	maternally expressed 3 (non-protein coding)
231529_at	MEG3	ENSG00000214548	NR_002766///NR_003530///NR_003531///NR_033358///NR_033359///NR_033360	maternally expressed 3 (non-protein coding)
235077_at	MEG3	ENSG00000214548	NR_002766///NR_003530///NR_003531///NR_033358///NR_033359///NR_033360	maternally expressed 3 (non-protein coding)
210795_s_at	MEG3	ENSG00000214548	NR_002766 /// NR_003530 /// NR_003531 /// NR_033358 /// NR_033359 /// NR_033360	Maternally expressed 3 (non-protein coding)
1562048_at	LOC152225	ENSG00000214407///ENSG00000241280	NR_026934	uncharacterized LOC152225
1569332_at	LINC00488	ENSG00000214381	NR_026767	long intergenic non-protein coding RNA 488
227431_at	RSBN1L-AS1	ENSG00000214293	NR_038361	RSBN1L antisense RNA 1
238126_at	RSBN1L-AS1	ENSG00000214293	NR_038361	RSBN1L antisense RNA 1
1569212_at	LOC619207	ENSG00000214279	NR_002934	scavenger receptor protein family member
224723_x_at	LINC00998	ENSG00000214194	NR_015442///NR_024412	uncharacterized LOC401397
1559208_at	ST7-OT4	ENSG00000214188	NR_002329	ST7 overlapping transcript 4
1564539_at	LOC647323	ENSG00000214146	NR_033944	uncharacterized LOC647323
1564485_at	LINC00887	ENSG00000214145	NR_024480	long intergenic non-protein coding RNA 887
203359_s_at	GJA9-MYCBP	ENSG00000214114	NR_037632///NR_037633///NR_037634///NR_037635///NR_037636///NR_037637	GJA9-MYCBP readthrough
203361_s_at	GJA9-MYCBP	ENSG00000214114	NR_037632///NR_037633///NR_037634///NR_037635///NR_037636///NR_037637	GJA9-MYCBP readthrough
1569898_a_at	LOC100132707	ENSG00000214106	NR_024476///NR_024477	uncharacterized LOC100132707
224278_at	CYP4F30P	ENSG00000214081///ENSG00000239402	NR_023391	cytochrome P450, family 4, subfamily F, polypeptide 30, pseudogene
227919_at	UCA1	ENSG00000214049	NR_015379	urothelial cancer associated 1 (non-protein coding)
1561294_a_at	LOC100128554	ENSG00000214043	NR_015398	uncharacterized LOC100128554
230872_s_at	ARPC4-TTLL3	ENSG00000214021///ENSG00000250151	NR_037162	ARPC4-TTLL3 readthrough
215464_s_at	P2RX5-TAX1BP3	ENSG00000213977///ENSG00000257950	NR_037928	P2RX5-TAX1BP3 readthrough
231540_at	LOC100130691	ENSG00000213963	NR_026966	uncharacterized LOC100130691
218624_s_at	MGC2752	ENSG00000213753	NR_026052	CENPB DNA-binding domains containing 1 pseudogene
222694_at	MGC2752	ENSG00000213753	NR_026052	CENPB DNA-binding domains containing 1 pseudogene
230528_s_at	MGC2752	ENSG00000213753	NR_026052	CENPB DNA-binding domains containing 1 pseudogene
209607_x_at	SLX1A-SULT1A3	ENSG00000213599///ENSG00000213648///ENSG00000260280///ENSG00000261052	NR_037608///NR_037609///XM_003960637///XM_003960638	SLX1A-SULT1A3 readthrough (NMD candidate)
210580_x_at	SLX1A-SULT1A3	ENSG00000213599///ENSG00000213648///ENSG00000260280///ENSG00000261052	NR_037608///NR_037609///XM_003960637///XM_003960638	SLX1A-SULT1A3 readthrough (NMD candidate)
1558791_at	LOC286467	ENSG00000213468	NR_026975	family with sequence similarity 195, member A pseudogene
1556737_at	LINC00671	ENSG00000213373	NR_027254	long intergenic non-protein coding RNA 671
1570189_at	LINC00671	ENSG00000213373	NR_027254	long intergenic non-protein coding RNA 671
220575_at	FAM106A	ENSG00000213077	NR_026809///XM_003846279///XM_003960667	family with sequence similarity 106, member A
227940_at	LOC339803	ENSG00000212978	NR_036496	uncharacterized LOC339803
227941_at	LOC339803	ENSG00000212978	NR_036496	uncharacterized LOC339803
216665_s_at	TTTY2	ENSG00000212855///ENSG00000212856///ENSG00000235059///ENSG00000236951	NR_001536///NR_003590	testis-specific transcript, Y-linked 2 (non-protein coding)
217261_at	TTTY2	ENSG00000212855///ENSG00000212856	NR_001536///NR_003590	testis-specific transcript, Y-linked 2 (non-protein coding)
240912_x_at	LINC00277	ENSG00000212766	NR_026949	long intergenic non-protein coding RNA 277
226369_at	LOC338799	ENSG00000212694	NR_002809	uncharacterized LOC338799
241886_x_at	LOC338799	ENSG00000212694	NR_002809	uncharacterized LOC338799
AFFX-HUMRGE/M10098_5_at	LINC00273	ENSG00000207986	NR_038368	long intergenic non-protein coding RNA 273
1557357_at	SETD5-AS1	ENSG00000206573///ENSG00000254485	NR_027007	SETD5 antisense RNA 1
1555858_at	SETD5-AS1	ENSG00000206573	NR_027007	SETD5 antisense RNA 1
1555860_x_at	SETD5-AS1	ENSG00000206573	NR_027007	SETD5 antisense RNA 1
232052_at	SETD5-AS1	ENSG00000206573	NR_027007	SETD5 antisense RNA 1
1562381_at	HLA-F-AS1	ENSG00000206508///ENSG00000226378///ENSG00000230017	NR_026972///NR_026973	HLA-F antisense RNA 1
222279_at	HLA-F-AS1	ENSG00000206446///ENSG00000206508///ENSG00000214922///ENSG00000226378///ENSG00000230017///ENSG00000239257///ENSG00000239784///ENSG00000240845///ENSG00000241880///ENSG00000242039	NR_026972///NR_026973	HLA-F antisense RNA 1
1559050_at	HCG27	ENSG00000206344///ENSG00000220890///ENSG00000223577///ENSG00000231281///ENSG00000232758///ENSG00000234079	NR_026791///XR_158807///XR_159459///XR_171563///XR_171564	HLA complex group 27 (non-protein coding)
223628_at	TMEM191A	ENSG00000206140///ENSG00000226287	NR_026815	transmembrane protein 191A (pseudogene)
1562930_at	SRRM2-AS1	ENSG00000205913	NR_027274///NR_027275	SRRM2 antisense RNA 1
1560320_a_at	C1RL-AS1	ENSG00000205885	NR_026947	C1RL antisense RNA 1
1564224_x_at	C1RL-AS1	ENSG00000205885	NR_026947	C1RL antisense RNA 1
240441_at	FAM99B	ENSG00000205865	NR_026642	family with sequence similarity 99, member B (non-protein coding)
1561127_at	ADARB2-AS1	ENSG00000205696	NR_033387	ADARB2 antisense RNA 1
222031_at	LOC100506453	ENSG00000205663///ENSG00000205664///ENSG00000234449	NR_034031///XR_110925///XR_110933	uncharacterized LOC100506453
1558046_x_at	LOC389906	ENSG00000205663///ENSG00000205664///ENSG00000234449	NR_034031	zinc finger protein 839 pseudogene
1569629_x_at	LOC389906	ENSG00000205663///ENSG00000205664///ENSG00000234449	NR_034031	zinc finger protein 839 pseudogene
59433_at	LOC100506453	ENSG00000205662///ENSG00000205663///ENSG00000234449	NR_034031///XR_110925///XR_110933	uncharacterized LOC100506453
210069_at	CHKB-CPT1B	ENSG00000205560///ENSG00000254413	NR_027928	CHKB-CPT1B readthrough (NMD candidate)
210070_s_at	CHKB-CPT1B	ENSG00000205560///ENSG00000254413	NR_027928	CHKB-CPT1B readthrough (NMD candidate)
1555988_a_at	LINC00661	ENSG00000205396	NR_026828	long intergenic non-protein coding RNA 661
237242_at	LINC00661	ENSG00000205396	NR_026828	long intergenic non-protein coding RNA 661
243402_at	LINC00654	ENSG00000205181///ENSG00000230563	NR_015406///NR_029405	long intergenic non-protein coding RNA 654
229992_at	LINC00654	ENSG00000205181	NR_015406	long intergenic non-protein coding RNA 654
230115_at	DKFZp779M0652	ENSG00000205106	NR_027134	uncharacterized DKFZp779M0652
1562601_at	UNQ6975	ENSG00000205054	NR_033831	putative uncharacterized protein UNQ6975/PRO21958
229094_at	ATP6V0E2-AS1	ENSG00000204934	NR_027040	ATP6V0E2 antisense RNA 1
242350_s_at	ST8SIA6-AS1	ENSG00000204832	NR_034129	ST8SIA6 antisense RNA 1
233491_at	LOC100268168	ENSG00000204758	NR_026682///NR_026683	uncharacterized LOC100268168
1559655_at	MAMDC2-AS1	ENSG00000204706///ENSG00000263297	NR_040076	MAMDC2 antisense RNA 1
1559656_a_at	MAMDC2-AS1	ENSG00000204706///ENSG00000263297	NR_040076	MAMDC2 antisense RNA 1
1557483_at	LOC284788	ENSG00000204684	NR_027089///NR_027090	uncharacterized LOC284788
237298_at	FLJ26850	ENSG00000204666	NR_027257	FLJ26850 protein
1553400_a_at	CRHR1-IT1	ENSG00000204650///ENSG00000268631	NR_026680///NR_026905///NR_026906///NR_027295	CRHR1 intronic transcript 1 (non-protein coding)
1558611_at	CRHR1-IT1	ENSG00000204650	NR_026680///NR_026905///NR_026906///NR_027295	CRHR1 intronic transcript 1 (non-protein coding)
1568987_at	CRHR1-IT1	ENSG00000204650	NR_026680///NR_026905///NR_026906///NR_027295	CRHR1 intronic transcript 1 (non-protein coding)
208287_at	HCG9	ENSG00000204625///ENSG00000206504///ENSG00000227647///ENSG00000234313///ENSG00000236579///ENSG00000237812	NR_028032	HLA complex group 9 (non-protein coding)
234493_at	LOC116437	ENSG00000204603	NR_026670	uncharacterized LOC116437
238997_at	PSORS1C3	ENSG00000204528///ENSG00000223364///ENSG00000224056///ENSG00000224744///ENSG00000226422///ENSG00000230983///ENSG00000231450	NR_026816	psoriasis susceptibility 1 candidate 3 (non-protein coding)
221406_s_at	MSH5-SAPCD1	ENSG00000204410///ENSG00000227074///ENSG00000227314///ENSG00000227861///ENSG00000228727///ENSG00000229176///ENSG00000230293///ENSG00000234951///ENSG00000237918///ENSG00000254405///ENSG00000255152///ENSG00000255419///ENSG00000264619///ENSG00000266027///ENSG00000266442	NR_037846	MSH5-SAPCD1 readthrough (NMD candidate)
225028_at	LOC550643	ENSG00000204272	NR_015367	uncharacterized LOC550643
225029_at	LOC550643	ENSG00000204272	NR_015367	uncharacterized LOC550643
238872_at	LOC100128239	ENSG00000204241	NR_027276	uncharacterized LOC100128239
1560851_at	LINC00619	ENSG00000204187	NR_033923	long intergenic non-protein coding RNA 619
239151_at	BMS1P1	ENSG00000204164///ENSG00000204177///ENSG00000265124	NR_003611///NR_026566///XR_159200	uncharacterized LOC100996797
220660_at	LINC00474	ENSG00000204148	NR_024032	long intergenic non-protein coding RNA 474
1570345_at	LINC00474	ENSG00000204148	NR_024032	long intergenic non-protein coding RNA 474
230236_at	TDRG1	ENSG00000204091	NR_024015	testis development related 1 (non-protein coding)
215185_at	LINC00963	ENSG00000204054	NR_038955	long intergenic non-protein coding RNA 963
1556896_at	LOC284751	ENSG00000203999	NR_034124	uncharacterized LOC284751
231586_at	SPATA42	ENSG00000203897	NR_034168///NR_049777	spermatogenesis associated 42 (non-protein coding)
217380_s_at	ADD3-AS1	ENSG00000203876	NR_038943	ADD3 antisense RNA 1
222072_at	ADD3-AS1	ENSG00000203876	NR_038943	ADD3 antisense RNA 1
1562909_at	LINC00862	ENSG00000203721	NR_040064	long intergenic non-protein coding RNA 862
1557944_s_at	TMX2-CTNND1	ENSG00000198561	NR_037646	TMX2-CTNND1 readthrough (NMD candidate)
208862_s_at	TMX2-CTNND1	ENSG00000198561	NR_037646	TMX2-CTNND1 readthrough (NMD candidate)
211240_x_at	TMX2-CTNND1	ENSG00000198561	NR_037646	TMX2-CTNND1 readthrough (NMD candidate)
207631_at	NBR2	ENSG00000198496	NR_003108	neighbor of BRCA1 gene 2 (non-protein coding)
235126_at	FLVCR1-AS1	ENSG00000198468	NR_027285///NR_027286	FLVCR1 antisense RNA 1 (head to head)
210409_at	MLLT4-AS1	ENSG00000198221	NR_027906	MLLT4 antisense RNA 1 (head to head)
1559045_at	LOC100128288	ENSG00000198150	NR_024447	uncharacterized LOC100128288
229627_at	LOC100499484-C9ORF174	ENSG00000197816///ENSG00000255036	NR_036527///NR_036528///NR_036529	LOC100499484-C9orf174 readthrough
229628_s_at	LOC100499484-C9ORF174	ENSG00000197816///ENSG00000255036	NR_036527///NR_036528///NR_036529	LOC100499484-C9orf174 readthrough
1553484_at	LINC00477	ENSG00000197503	NR_029451	long intergenic non-protein coding RNA 477
216276_s_at	ADAM3A	ENSG00000197475	NR_001569///NR_024106///NR_024107///NR_073423	ADAM metallopeptidase domain 3A (pseudogene)
240192_at	GATA3-AS1	ENSG00000197308	NR_024255///NR_024256	GATA3 antisense RNA 1
1564670_at	RAMP2-AS1	ENSG00000197291	NR_024461///NR_024462	RAMP2 antisense RNA 1
232731_x_at	RAMP2-AS1	ENSG00000197291	NR_024461///NR_024462	RAMP2 antisense RNA 1
232480_at	MIRLET7BHG	ENSG00000197182	NR_027033	MIRLET7B host gene (non-protein coding)
1561490_at	NPSR1-AS1	ENSG00000197085	NR_015356///NR_033664///NR_033665	NPSR1 antisense RNA 1
234117_at	NPSR1-AS1	ENSG00000197085	NR_015356///NR_033664///NR_033665	NPSR1 antisense RNA 1
1556736_at	LOC100129858	ENSG00000196951	NR_033939	uncharacterized LOC100129858
235869_at	LOC100129858	ENSG00000196951	NR_033939	uncharacterized LOC100129858
228200_at	ZNF252P	ENSG00000196922	NR_023392	zinc finger protein 252, pseudogene
233399_x_at	ZNF252P	ENSG00000196922	NR_023392	zinc finger protein 252, pseudogene
239753_at	ZNF252P	ENSG00000196922	NR_023392	zinc finger protein 252, pseudogene
237642_at	CTBP1-AS2	ENSG00000196810	NR_033339	CTBP1 antisense RNA 2 (head to head)
225857_s_at	SNHG17	ENSG00000196756	NR_015366///NR_027241	small nucleolar RNA host gene 17 (non-protein coding)
65588_at	SNHG17	ENSG00000196756	NR_015366///NR_027241	small nucleolar RNA host gene 17 (non-protein coding)
1563369_at	LINC00173	ENSG00000196668	NR_027345///NR_027346	long intergenic non-protein coding RNA 173
237591_at	LINC00173	ENSG00000196668	NR_027345///NR_027346	long intergenic non-protein coding RNA 173
237205_at	LINC00238	ENSG00000196553	NR_024338///NR_024339	long intergenic non-protein coding RNA 238
233355_at	LINC00176	ENSG00000196421	NR_027686///NR_027687	long intergenic non-protein coding RNA 176
215985_at	ZNRD1-AS1	ENSG00000196299///ENSG00000204623///ENSG00000225618///ENSG00000229653///ENSG00000232691///ENSG00000235394///ENSG00000235814///ENSG00000236598	NR_026751	ZNRD1 antisense RNA 1
234097_s_at	ZNRD1-AS1	ENSG00000196299///ENSG00000204623///ENSG00000225618///ENSG00000229653///ENSG00000232691///ENSG00000235394///ENSG00000235814///ENSG00000236598	NR_026751	ZNRD1 antisense RNA 1
234457_at	ZNRD1-AS1	ENSG00000196299///ENSG00000204623///ENSG00000225618///ENSG00000229653///ENSG00000232691///ENSG00000235394///ENSG00000235814///ENSG00000236598	NR_026751	ZNRD1 antisense RNA 1
234445_at	ZNRD1-AS1	ENSG00000196299///ENSG00000204623///ENSG00000225618///ENSG00000229653///ENSG00000232691///ENSG00000235394///ENSG00000235814///ENSG00000236598	NR_026751	ZNRD1 antisense RNA 1
234866_s_at	ZNRD1-AS1	ENSG00000196299///ENSG00000204623///ENSG00000225618///ENSG00000229653///ENSG00000232691///ENSG00000235394///ENSG00000235814///ENSG00000236598	NR_026751	ZNRD1 antisense RNA 1
242557_at	ZNRD1-AS1	ENSG00000196299///ENSG00000204623///ENSG00000225618///ENSG00000229653///ENSG00000232691///ENSG00000235394///ENSG00000235814///ENSG00000236598	NR_026751	ZNRD1 antisense RNA 1
227474_at	PAX8-AS1	ENSG00000189223	NR_015377///NR_047570	uncharacterized LOC654433
228425_at	PAX8-AS1	ENSG00000189223	NR_015377///NR_047570	uncharacterized LOC654433
1570049_at	LINC00910	ENSG00000188825	NR_027412///NR_027413	long intergenic non-protein coding RNA 910
231229_at	HILS1	ENSG00000188662	NR_024192///NR_024193	histone linker H1 domain, spermatid-specific 1, pseudogene
236631_at	LINC00319	ENSG00000188660	NR_026960	long intergenic non-protein coding RNA 319
206095_s_at	LOC100996657	ENSG00000188529///ENSG00000215699	NR_034035///XM_003846424///XM_003846425///XM_003960012///XM_003960013///XM_003960014///XM_003960015	serine/arginine-rich splicing factor 10-like
226544_x_at	EEF1E1-MUTED	ENSG00000188428	NR_037618	EEF1E1-MUTED readthrough
242207_at	LOC100128361	ENSG00000188312	NR_036505	uncharacterized LOC100128361
225786_at	HNRNPU-AS1	ENSG00000188206	NR_026778	HNRNPU antisense RNA 1
1558423_at	LINC00265	ENSG00000188185	NR_026999	long intergenic non-protein coding RNA 265
1558425_x_at	LINC00265	ENSG00000188185	NR_026999	long intergenic non-protein coding RNA 265
218828_at	C17orf61-PLSCR3	ENSG00000187838///ENSG00000262481	NR_037719	C17orf61-PLSCR3 readthrough
219840_s_at	TCL6	ENSG00000187621	NR_028288	T-cell leukemia/lymphoma 6 (non-protein coding)
221054_s_at	TCL6	ENSG00000187621	NR_028288	T-cell leukemia/lymphoma 6 (non-protein coding)
221624_at	TCL6	ENSG00000187621	NR_028288	T-cell leukemia/lymphoma 6 (non-protein coding)
239964_at	TCL6	ENSG00000187621	NR_028288	T-cell leukemia/lymphoma 6 (non-protein coding)
207894_s_at	TCL6	ENSG00000187621	NR_028288	T-cell leukemia/lymphoma 6 (non-protein coding)
219839_x_at	TCL6	ENSG00000187621	NR_028288	T-cell leukemia/lymphoma 6 (non-protein coding)
243061_at	C14orf23	ENSG00000186960	NR_026731///NR_026732	chromosome 14 open reading frame 23
214696_at	MIR22HG	ENSG00000186594	NR_028502///NR_028503///NR_028504///NR_028505///NR_029494	MIR22 host gene (non-protein coding)
231186_at	LINC00643	ENSG00000186369	NR_015358	long intergenic non-protein coding RNA 643
236902_at	LINC00643	ENSG00000186369	NR_015358	long intergenic non-protein coding RNA 643
1557557_at	MATN1-AS1	ENSG00000186056	NR_034182	MATN1 antisense RNA 1
1557558_s_at	MATN1-AS1	ENSG00000186056	NR_034182	MATN1 antisense RNA 1
233562_at	LINC00839	ENSG00000185904	NR_026827	long intergenic non-protein coding RNA 839
230195_at	LOC100131138	ENSG00000185847	NR_036513	uncharacterized LOC100131138
1559920_a_at	CECR5-AS1	ENSG00000185837	NR_024482///NR_024483	CECR5 antisense RNA 1
231303_at	LINC00158	ENSG00000185433	NR_024027	long intergenic non-protein coding RNA 158
239968_at	LINC00313	ENSG00000185186	NR_026863	long intergenic non-protein coding RNA 313
240589_at	LINC00313	ENSG00000185186	NR_026863	long intergenic non-protein coding RNA 313
224292_at	TTTY13	ENSG00000184991	NR_001537	testis-specific transcript, Y-linked 13 (non-protein coding)
206655_s_at	SEPT5-GP1BB	ENSG00000184702///ENSG00000203618	NR_037611///NR_037612	SEPT5-GP1BB readthrough
209767_s_at	SEPT5-GP1BB	ENSG00000184702	NR_037611///NR_037612	SEPT5-GP1BB readthrough
46167_at	HEATR8-TTC4	ENSG00000184313///ENSG00000243725	NR_026782///NR_037639///NR_037640///NR_037641	HEATR8-TTC4 readthrough /// maestro heat-like repeat family member 7
244829_at	LINC00518	ENSG00000183674	NR_027793	long intergenic non-protein coding RNA 518
237651_x_at	LINC00518	ENSG00000183674	NR_027793	long intergenic non-protein coding RNA 518
1555554_at	BPIFA4P	ENSG00000183566	NR_026760	BPI fold containing family A, member 4, pseudogene
1564017_at	COL18A1-AS1	ENSG00000183535	NR_027498///NR_028082	COL18A1 antisense RNA 1
1553464_at	FLJ40288	ENSG00000183470	NR_046323	uncharacterized FLJ40288
224142_s_at	TTTY8	ENSG00000183385///ENSG00000185700	NR_001533///NR_003591	testis-specific transcript, Y-linked 8 (non-protein coding)
224143_at	TTTY8	ENSG00000183385///ENSG00000185700	NR_001533///NR_003591	testis-specific transcript, Y-linked 8 (non-protein coding)
227992_s_at	LINC00085	ENSG00000182310	NR_024330	long intergenic non-protein coding RNA 85
209917_s_at	TP53TG1	ENSG00000182165	NR_015381	TP53 target 1 (non-protein coding)
210241_s_at	TP53TG1	ENSG00000182165	NR_015381	TP53 target 1 (non-protein coding)
210886_x_at	TP53TG1	ENSG00000182165	NR_015381	TP53 target 1 (non-protein coding)
1561537_at	LOC388906	ENSG00000182057	NR_036498	opioid growth factor receptor pseudogene
1556704_s_at	LOC100133920	ENSG00000182021///ENSG00000261522	NR_024443///NR_046175	uncharacterized LOC100133920
1564277_a_at	LOC100133920	ENSG00000182021///ENSG00000261522	NR_024443///NR_046175	uncharacterized LOC100133920
1554764_a_at	LINC00301	ENSG00000181995	NR_026946	long intergenic non-protein coding RNA 301
1554765_a_at	LINC00301	ENSG00000181995	NR_026946	long intergenic non-protein coding RNA 301
1563145_at	LINC00301	ENSG00000181995	NR_026946	long intergenic non-protein coding RNA 301
1556639_at	LOC100996455	ENSG00000181908	NR_073177	uncharacterized LOC100996455
1552979_at	LINC00471	ENSG00000181798	NR_024079	long intergenic non-protein coding RNA 471
1553443_at	FER1L6-AS1	ENSG00000181171	NR_040044	FER1L6 antisense RNA 1
241475_at	BREA2	ENSG00000181097///ENSG00000260748	NR_015445	breast cancer estrogen-induced apoptosis 2
224174_at	TTTY11	ENSG00000180910	NR_001548	testis-specific transcript, Y-linked 11 (non-protein coding)
1562953_s_at	WDFY3-AS2	ENSG00000180769	NR_015359	WDFY3 antisense RNA 2
238081_at	WDFY3-AS2	ENSG00000180769	NR_015359	WDFY3 antisense RNA 2
241401_at	WDFY3-AS2	ENSG00000180769	NR_015359	WDFY3 antisense RNA 2
1553449_at	LINC00304	ENSG00000180422	NR_024347	long intergenic non-protein coding RNA 304
1553450_s_at	LINC00304	ENSG00000180422	NR_024347	long intergenic non-protein coding RNA 304
241895_at	CYP4F43P	ENSG00000180178///ENSG00000239402	NR_026758///XR_158978///XR_171332	cytochrome P450, family 4, subfamily F, polypeptide 43, pseudogene
220747_at	LINC00652	ENSG00000179935	NR_026883///NR_026884	long intergenic non-protein coding RNA 652
238096_at	LOC284023	ENSG00000179859	NR_024349	uncharacterized LOC284023
1557727_at	PCBP1-AS1	ENSG00000179818	NR_033872	PCBP1 antisense RNA 1
1568640_at	PCBP1-AS1	ENSG00000179818	NR_033872	PCBP1 antisense RNA 1
227969_at	PCBP1-AS1	ENSG00000179818	NR_033872	PCBP1 antisense RNA 1
235137_at	PCBP1-AS1	ENSG00000179818	NR_033872	PCBP1 antisense RNA 1
235482_at	PCBP1-AS1	ENSG00000179818	NR_033872	PCBP1 antisense RNA 1
235909_at	PCBP1-AS1	ENSG00000179818	NR_033872	PCBP1 antisense RNA 1
240017_at	PCBP1-AS1	ENSG00000179818	NR_033872
227593_at	FLJ37453	ENSG00000179743	NR_024279	uncharacterized LOC729614
227664_at	FLJ37453	ENSG00000179743	NR_024279	uncharacterized LOC729614
227596_at	FLJ37453	ENSG00000179743	NR_024279	uncharacterized LOC729614
1553934_at	LINC00305	ENSG00000179676	NR_027245	long intergenic non-protein coding RNA 305
1564444_at	LOC100130264	ENSG00000179447	NR_024564	uncharacterized LOC100130264
235397_at	LINC00174	ENSG00000179406	NR_026873	long intergenic non-protein coding RNA 174
242649_x_at	HMGN2P46	ENSG00000179362	NR_022014	high mobility group nucleosomal binding domain 2 pseudogene 46
1560455_at	LOC339166	ENSG00000179314	NR_040000	uncharacterized LOC339166
230012_at	LINC00324	ENSG00000178977	NR_026951	long intergenic non-protein coding RNA 324
227909_at	LINC00086	ENSG00000178947///ENSG00000196972///ENSG00000268419///ENSG00000269631	NR_024359///NR_024493	long intergenic non-protein coding RNA 86
1553519_at	LINC00314	ENSG00000178457	NR_027246	long intergenic non-protein coding RNA 314
226809_at	LOC100216479	ENSG00000178162	NR_046258///NR_046259///NR_046260///XR_159393	uncharacterized LOC100216479
232446_at	MGC45800	ENSG00000177822	NR_027107	uncharacterized LOC90768
243688_at	MGC45800	ENSG00000177822	NR_027107	uncharacterized LOC90768
1559141_s_at	FAM87A	ENSG00000177757///ENSG00000182366	NR_103536///NR_103537///XR_108280///XR_110087///XR_112085///XR_113099///XR_171143	family with sequence similarity 87, member A
1556630_at	CASC2	ENSG00000177640	NR_026939///NR_026940///NR_026941	cancer susceptibility candidate 2 (non-protein coding)
1562336_at	CASC2	ENSG00000177640	NR_026939///NR_026940///NR_026941	cancer susceptibility candidate 2 (non-protein coding)
1564371_a_at	CASC2	ENSG00000177640	NR_026939///NR_026940///NR_026941	cancer susceptibility candidate 2 (non-protein coding)
1564372_s_at	CASC2	ENSG00000177640	NR_026939///NR_026940///NR_026941	cancer susceptibility candidate 2 (non-protein coding)
239713_at	CASC2	ENSG00000177640	NR_026939///NR_026940///NR_026941	cancer susceptibility candidate 2 (non-protein coding)
224915_x_at	ZFAS1	ENSG00000177410	NR_003604///NR_003605///NR_003606///NR_036658///NR_036659	ZNFX1 antisense RNA 1
226227_x_at	ZFAS1	ENSG00000177410	NR_003604///NR_003605///NR_003606///NR_036658///NR_036659	ZNFX1 antisense RNA 1
226835_s_at	ZFAS1	ENSG00000177410	NR_003604///NR_003605///NR_003606///NR_036658///NR_036659	ZNFX1 antisense RNA 1
229899_s_at	ZFAS1	ENSG00000177410	NR_003604///NR_003605///NR_003606///NR_036658///NR_036659	ZNFX1 antisense RNA 1
220211_at	FLJ13224	ENSG00000177340	NR_026806	uncharacterized LOC79857
231275_at	FLJ42875	ENSG00000177133	NR_015440///NR_024371	uncharacterized LOC440556
236360_at	FLJ42875	ENSG00000177133	NR_015440///NR_024371	uncharacterized LOC440556
237108_x_at	FLJ42875	ENSG00000177133	NR_015440///NR_024371	uncharacterized LOC440556
242269_at	FLJ42875	ENSG00000177133	NR_015440///NR_024371	uncharacterized LOC440556
231595_at	MRVI1-AS1	ENSG00000177112	NR_034093///NR_034094///NR_046374///NR_046375	MRVI1 antisense RNA 1
223913_s_at	MIR7-3HG	ENSG00000176840	NR_027148	MIR7-3 host gene (non-protein coding)
223973_at	MIR7-3HG	ENSG00000176840	NR_027148	MIR7-3 host gene (non-protein coding)
207063_at	NCRNA00185	ENSG00000176728	NR_001543///NR_001544	non-protein coding RNA 185
224003_at	NCRNA00185	ENSG00000176728	NR_001543///NR_001544	non-protein coding RNA 185
1553448_at	FLJ34503	ENSG00000175967	NR_027060	uncharacterized FLJ34503
242222_at	LOC151009	ENSG00000175772///ENSG00000204588	NR_027244///NR_046110///NR_046111///NR_046112	uncharacterized LOC151009
235083_at	LOC151009	ENSG00000175772///ENSG00000204588	NR_027244	uncharacterized LOC151009
228614_at	LINC00116	ENSG00000175701///	NR_027063	long intergenic non-protein coding RNA 116
1553053_at	LINC00521	ENSG00000175699	NR_024182///NR_024183///NR_024184	long intergenic non-protein coding RNA 521
1570111_at	LINC00521	ENSG00000175699	NR_024182///NR_024183///NR_024184	long intergenic non-protein coding RNA 521
234816_at	LINC00521	ENSG00000175699	NR_024182///NR_024183///NR_024184	long intergenic non-protein coding RNA 521
1557788_a_at	LINC00476	ENSG00000175611	NR_023389///NR_023390	long intergenic non-protein coding RNA 476
227893_at	LINC00476	ENSG00000175611	NR_023389///NR_023390	long intergenic non-protein coding RNA 476
234429_at	LINC00476	ENSG00000175611	NR_023389///NR_023390	long intergenic non-protein coding RNA 476
239799_at	LINC00476	ENSG00000175611	NR_023389///NR_023390	long intergenic non-protein coding RNA 476
225065_x_at	C17orf76-AS1	ENSG00000175061///	NR_002744///NR_003043///NR_003054///NR_027158///NR_027159///NR_027160///NR_027161///NR_027162///NR_027163///NR_027164///NR_027165///NR_027166///NR_027167///NR_027168///NR_027169///NR_027170///NR_027171///NR_027172///NR_027173///NR_027174///NR_027175///NR_027176///NR_027177///NR_027178///NR_027179///NR_027667///NR_045021///NR_045022///NR_045023///NR_045024///NR_045025///NR_045026///NR_045027///NR_…	C17orf76 antisense RNA 1
239754_at	C17orf76-AS1	ENSG00000175061///	NR_002744///NR_003043///NR_003054///NR_027158///NR_027159///NR_027160///NR_027161///NR_027162///NR_027163///NR_027164///NR_027165///NR_027166///NR_027167///NR_027168///NR_027169///NR_027170///NR_027171///NR_027172///NR_027173///NR_027174///NR_027175///NR_027176///NR_027177///NR_027178///NR_027179///NR_027667///NR_045021///NR_045022///NR_045023///NR_045024///NR_045025///NR_045026///NR_045027///NR_…	C17orf76 antisense RNA 1
244807_at	C17orf76-AS1	ENSG00000175061///	NR_002744///NR_003043///NR_003054///NR_027158///NR_027159///NR_027160///NR_027161///NR_027162///NR_027163///NR_027164///NR_027165///NR_027166///NR_027167///NR_027168///NR_027169///NR_027170///NR_027171///NR_027172///NR_027173///NR_027174///NR_027175///NR_027176///NR_027177///NR_027178///NR_027179///NR_027667///NR_045021///NR_045022///NR_045023///NR_045024///NR_045025///NR_045026///NR_045027///NR_…	C17orf76 antisense RNA 1
1557874_at	GRID1-AS1	ENSG00000174680	NR_038986	GRID1 antisense RNA 1
1554203_at	GRIK1-AS1	ENSG00000174680	NR_027021	GRIK1 antisense RNA 1
1553204_at	C20orf166-AS1	ENSG00000174403///ENSG00000259988	NR_033263	C20orf166 antisense RNA 1
1553205_at	C20orf166-AS1	ENSG00000174403///ENSG00000259988	NR_033263	C20orf166 antisense RNA 1
1557652_a_at	CCDC13-AS1	ENSG00000173811///	NR_046732	CCDC13 antisense RNA 1
210484_s_at	LOC254896	ENSG00000173535///	NR_046173	uncharacterized LOC254896
210483_at	LOC254896	ENSG00000173535	NR_046173	uncharacterized LOC254896
1552258_at	LINC00152	ENSG00000172965///ENSG00000222041	NR_024204///NR_024205///NR_024206	long intergenic non-protein coding RNA 152
225799_at	LINC00152	ENSG00000172965///ENSG00000222041	NR_015395///NR_024204///NR_024205///NR_024206///NR_024373	long intergenic non-protein coding RNA 152
1562022_s_at	LOC100130987	ENSG00000172613	NR_024469	uncharacterized LOC100130987
235990_at	LOC100130987	ENSG00000172613	NR_024469	uncharacterized LOC100130987
214741_at	LOC100506639	ENSG00000172262	NR_102752///XR_108576///XR_112731///XR_171498	uncharacterized LOC100506639
225916_at	LOC100506639	ENSG00000172262	NR_102752///XR_108576///XR_112731///XR_171498	uncharacterized LOC100506639
224139_at	SHANK2-AS3	ENSG00000171671///ENSG00000269211	NR_073536///XR_110890///XR_111196///XR_171127///XR_171904	SHANK2 antisense RNA 3
223083_s_at	RAB4B-EGLN2	ENSG00000171570///ENSG00000269858	NR_037791	RAB4B-EGLN2 readthrough (NMD candidate)
1552955_at	LINC00208	ENSG00000170983	NR_040035	long intergenic non-protein coding RNA 208
226407_at	TPT1-AS1	ENSG00000170919///ENSG00000255252	NR_024458	TPT1 antisense RNA 1
228913_at	TPT1-AS1	ENSG00000170919///ENSG00000255252	NR_024458	TPT1 antisense RNA 1
1563983_at	TPT1-AS1	ENSG00000170919	NR_024458	TPT1 antisense RNA 1
227709_at	TPT1-AS1	ENSG00000170919	NR_024458	TPT1 antisense RNA 1
227710_s_at	TPT1-AS1	ENSG00000170919	NR_024458	TPT1 antisense RNA 1
225391_at	LOC93622	ENSG00000170846	NR_015433	Morf4 family associated protein 1-like 1 pseudogene
208469_s_at	PPT2-EGFL8	ENSG00000168452///ENSG00000227600///ENSG00000231618///ENSG00000236649///ENSG00000239974///ENSG00000240389///ENSG00000240592///ENSG00000241404///ENSG00000242038///ENSG00000243897///ENSG00000244444///ENSG00000254778///ENSG00000254875///ENSG00000258388	NR_037860///NR_037861	PPT2-EGFL8 readthrough (NMD candidate)
209826_at	PPT2-EGFL8	ENSG00000168452///ENSG00000227600///ENSG00000231618///ENSG00000236649///ENSG00000239974///ENSG00000240389///ENSG00000240592///ENSG00000241404///ENSG00000242038///ENSG00000243897///ENSG00000244444///ENSG00000254778///ENSG00000254875///ENSG00000258388	NR_037860///NR_037861	PPT2-EGFL8 readthrough (NMD candidate)
234925_at	LINC00917	ENSG00000168367	NR_024406	long intergenic non-protein coding RNA 917
208906_at	HNRNPUL2-BSCL2	ENSG00000168000///ENSG00000234857	NR_037946///NR_037948///NR_037949	HNRNPUL2-BSCL2 readthrough
219807_x_at	MIA-RAB4B	ENSG00000167578	NR_037775	MIA-RAB4B readthrough (NMD candidate)
228521_s_at	MIA-RAB4B	ENSG00000167578	NR_037775	MIA-RAB4B readthrough (NMD candidate)
233385_x_at	MIA-RAB4B	ENSG00000167578	NR_037775	MIA-RAB4B readthrough (NMD candidate)
1562914_a_at	LINC00905	ENSG00000167459	NR_024335///NR_024336	long intergenic non-protein coding RNA 905
207259_at	LINC00483	ENSG00000167117	NR_024626///NR_073199	long intergenic non-protein coding RNA 483
206742_at	PIR-FIGF	ENSG00000165197	NR_037859	PIR-FIGF readthrough
220263_at	SMAD5-AS1	ENSG00000164621	NR_026763	SMAD5 antisense RNA 1
224601_at	SNHG16	ENSG00000163597	NR_004397///NR_038108///NR_038109///NR_038110///NR_038111	small nucleolar RNA host gene 16 (non-protein coding)
224603_at	SNHG16	ENSG00000163597	NR_004397///NR_038108///NR_038109///NR_038110///NR_038111	small nucleolar RNA host gene 16 (non-protein coding)
201530_x_at	SENP3-EIF4A1	ENSG00000161960///ENSG00000264772///ENSG00000265500	NR_002604///NR_002912///NR_002918///NR_037926	SENP3-EIF4A1 readthrough
209499_x_at	TNFSF12-TNFSF13	ENSG00000161955///ENSG00000239697///ENSG00000248871	NR_037146///NR_073490	TNFSF12-TNFSF13 readthrough
211495_x_at	TNFSF12-TNFSF13	ENSG00000161955///ENSG00000239697///ENSG00000248871	NR_037146///NR_073490	TNFSF12-TNFSF13 readthrough
224574_at	RNASEK-C17orf49	ENSG00000161939///ENSG00000258315	NR_037717	RNASEK-C17orf49 readthrough
224573_at	RNASEK-C17orf49	ENSG00000161939///ENSG00000219200	NR_037715///NR_037716///NR_037717	RNASEK-C17orf49 readthrough
211181_x_at	LOC100506403	ENSG00000159216	NR_073512///XR_109672///XR_133274///XR_172347	uncharacterized LOC100506403
211182_x_at	LOC100506403	ENSG00000159216	NR_073512///XR_109672///XR_133274///XR_172347	uncharacterized LOC100506403
237697_at	LOC100506403	ENSG00000159216	NR_073512///XR_109672///XR_133274///XR_172347	uncharacterized LOC100506403
202399_s_at	C15orf38-AP3S2	ENSG00000157823///ENSG00000250021	NR_023361///NR_037582	C15orf38-AP3S2 readthrough
202398_at	C15orf38-AP3S2	ENSG00000157823	NR_023361///NR_037582	C15orf38-AP3S2 readthrough
1553607_at	GRIK1-AS2	ENSG00000156273///ENSG00000215533	NR_027072///NR_027655///NR_033368	long intergenic non-protein coding RNA 189
1560378_at	GRIK1-AS2	ENSG00000156273///ENSG00000183653	NR_033368	GRIK1 antisense RNA 2
1552401_a_at	GRIK1-AS2	ENSG00000156273///ENSG00000183653	NR_027655///NR_033368	long intergenic non-protein coding RNA 189
1553493_a_at	TDH	ENSG00000154316	NR_001578	L-threonine dehydrogenase
1555151_s_at	TDH	ENSG00000154316	NR_001578	L-threonine dehydrogenase
224443_at	LINC00467	ENSG00000153363	NR_026761	long intergenic non-protein coding RNA 467
224444_s_at	LINC00467	ENSG00000153363	NR_026761	long intergenic non-protein coding RNA 467
205833_s_at	PART1	ENSG00000152931	NR_024617///NR_028508///NR_028509	prostate androgen-regulated transcript 1 (non-protein coding)
205834_s_at	PART1	ENSG00000152931	NR_024617///NR_028508///NR_028509	prostate androgen-regulated transcript 1 (non-protein coding)
215972_at	PART1	ENSG00000152931	NR_024617///NR_028508///NR_028509	prostate androgen-regulated transcript 1 (non-protein coding)
234309_at	TTTY7	ENSG00000147753///ENSG00000147761	NR_001534///NR_003592	testis-specific transcript, Y-linked 7 (non-protein coding)
233151_s_at	TTTY7	ENSG00000147753///ENSG00000147761	NR_001534	testis-specific transcript, Y-linked 7 (non-protein coding)
1561185_at	TTTY7	ENSG00000147753///ENSG00000147761	NR_001534	testis-specific transcript, Y-linked 7 (non-protein coding)
224763_at	LOC100506548	ENSG00000145592	NR_037665	uncharacterized LOC100506548
224766_at	LOC100506548	ENSG00000145592	NR_037665	uncharacterized LOC100506548
224767_at	LOC100506548	ENSG00000145592	NR_037665	uncharacterized LOC100506548
210106_at	BLOC1S1-RDH5	ENSG00000135437///ENSG00000258311	NR_037658	BLOC1S1-RDH5 readthrough
205272_s_at	PRH1-PRR4	ENSG00000134551///ENSG00000267965///ENSG00000269443	NR_037918	PRH1-PRR4 readthrough
219627_at	ZNF767	ENSG00000133624	NR_027788///NR_027789	zinc finger family member 767
220449_at	LOC79015	ENSG00000132832	NR_034104	uncharacterized LOC79015
1556117_at	LOC79015	ENSG00000132832	NR_034104	uncharacterized LOC79015
233334_x_at	SLX1A-SULT1A3	ENSG00000132207///ENSG00000181625	NR_037608///NR_037609///XM_003960637///XM_003960638///XM_003960639///XM_003960640///XM_003960641	SLX1A-SULT1A3 readthrough (NMD candidate)
224181_at	LINC00470	ENSG00000132204	NR_023925///NR_023926///NR_023927	long intergenic non-protein coding RNA 470
234712_at	LINC00470	ENSG00000132204	NR_023925///NR_023926///NR_023927	long intergenic non-protein coding RNA 470
213916_at	ZNF625-ZNF20	ENSG00000132010///ENSG00000213297	NR_037802	zinc finger protein 20
219442_at	CLUHP3	ENSG00000131797	NR_024034	clustered mitochondria (cluA/CLU1) homolog pseudogene 3
202658_at	LOC101060567	ENSG00000131779///ENSG00000265832	NR_073491///NR_073492///NR_073493///XM_003960181///XM_003960182///XM_003960183	peroxisomal membrane protein 11B-like
224041_at	TTTY6	ENSG00000131538///ENSG00000131548	NR_001527///NR_002175	testis-specific transcript, Y-linked 6 (non-protein coding)
203360_s_at	GJA9-MYCBP	ENSG00000131233///ENSG00000214114	NR_037632///NR_037633///NR_037634///NR_037635///NR_037636///NR_037637	GJA9-MYCBP readthrough
221415_s_at	GJA9-MYCBP	ENSG00000131233///ENSG00000214114	NR_037632///NR_037633///NR_037634///NR_037635///NR_037636///NR_037637	GJA9-MYCBP readthrough
211460_at	TTTY9A	ENSG00000131007///ENSG00000131009///ENSG00000242153	NR_001530///NR_002159	testis-specific transcript, Y-linked 9A (non-protein coding)
224646_x_at	H19	ENSG00000130600	NR_002196///NR_030533	H19, imprinted maternally expressed transcript (non-protein coding)
224997_x_at	H19	ENSG00000130600	NR_002196///NR_030533	H19, imprinted maternally expressed transcript (non-protein coding)
202410_x_at	INS-IGF2	ENSG00000129965///ENSG00000167244	NR_003512	INS-IGF2 readthrough
210881_s_at	INS-IGF2	ENSG00000129965///ENSG00000167244	NR_003512	INS-IGF2 readthrough
216673_at	TTTY1	ENSG00000129816///ENSG00000129845	NR_001538///NR_003589	testis-specific transcript, Y-linked 1 (non-protein coding)
218378_s_at	LOC100630923	ENSG00000128563///ENSG00000261283	NR_038967	LOC100289561-PRKRIP1 readthrough
222615_s_at	LOC100630923	ENSG00000128563///ENSG00000261283	NR_038967	LOC100289561-PRKRIP1 readthrough
78047_s_at	MMP24-AS1	ENSG00000126005	NR_102705///NR_102706	MMP24 antisense RNA 1
225860_at	MMP24-AS1	ENSG00000126005	NR_102705///NR_102706	MMP24 antisense RNA 1
216053_x_at	FAM182A	ENSG00000125804///ENSG00000175170///ENSG00000243981///ENSG00000260839	NR_024060///NR_026713///NR_026714///NR_027061///NR_027421///NR_027422	family with sequence similarity 182, member A
233565_s_at	FKBP1A-SDCBP2	ENSG00000125775	NR_037661	FKBP1A-SDCBP2 readthrough (NMD candidate)
231760_at	LINC00029	ENSG00000125514	NR_028295	long intergenic non-protein coding RNA 29
1554880_at	DKFZP434K028	ENSG00000124915	NR_026882	uncharacterized LOC26070
234356_at	DKFZP434K028	ENSG00000124915	NR_026882	uncharacterized LOC26070
208585_at	BTN2A3P	ENSG00000124549	NR_027795	butyrophilin, subfamily 2, member A3, pseudogene
201002_s_at	TMEM189-UBE2V1	ENSG00000124208///ENSG00000240849///ENSG00000244687	NR_027889///NR_047553///NR_047554///NR_047555///NR_047556	TMEM189-UBE2V1 readthrough
226706_at	FLJ23867	ENSG00000116260	NR_026900	uncharacterized protein FLJ23867
222436_s_at	RNF103-CHMP3	ENSG00000115561	NR_036454	RNF103-CHMP3 readthrough
202740_at	ABHD14A-ACY1	ENSG00000114786///ENSG00000243989	NR_037192	ABHD14A-ACY1 readthrough (NMD candidate)
225573_at	NPHP3-ACAD11	ENSG00000113971///ENSG00000240303	NR_037804	NPHP3-ACAD11 readthrough
204919_at	PRH1-PRR4	ENSG00000111215///ENSG00000263040///ENSG00000263247	NR_037918	PRH1-PRR4 readthrough
214148_at	LOC100507424	ENSG00000111203	NR_038933	integrin alpha FG-GAP repeat containing 2
220589_s_at	ITFG2	ENSG00000111203	NR_038933	integrin alpha FG-GAP repeat containing 2
1564787_at	ELMOD1	ENSG00000110675///ENSG00000268467	NR_028328	ELMO/CED-12 domain containing 1
1557141_at	INMT-FAM188B	ENSG00000106125///ENSG00000254959	NR_037598	INMT-FAM188B readthrough (NMD candidate)
235559_at	INMT-FAM188B	ENSG00000106125	NR_037598	INMT-FAM188B readthrough (NMD candidate)
206791_s_at	LOC729966	ENSG00000105650	NR_036575///NR_040546	uncharacterized LOC729966
206792_x_at	LOC729966	ENSG00000105650	NR_036575///NR_040546	uncharacterized LOC729966
211818_s_at	LOC729966	ENSG00000105650	NR_036575///NR_040546	uncharacterized LOC729966
221833_at	LOC100507577	ENSG00000102910///ENSG00000259778	NR_040677	uncharacterized LOC100507577
221834_at	LOC100507577	ENSG00000102910///ENSG00000259778	NR_040677	uncharacterized LOC100507577
217835_x_at	TGIF2-C20orf24	ENSG00000101084	NR_026562	TGIF2-C20orf24 readthrough
223880_x_at	TGIF2-C20orf24	ENSG00000101084	NR_026562	TGIF2-C20orf24 readthrough
243952_at	TPTEP1	ENSG00000100181	NR_001591	transmembrane phosphatase with tensin homology pseudogene 1
206279_at	PRKY	ENSG00000099725	NR_028062	protein kinase, Y-linked, pseudogene
1552649_a_at	RAD51L3-RFFL	ENSG00000092871///ENSG00000267618	NR_037713///NR_037714	RAD51L3-RFFL readthrough
1552651_a_at	RAD51L3-RFFL	ENSG00000092871///ENSG00000267618	NR_037713///NR_037714	RAD51L3-RFFL readthrough
228980_at	RAD51L3-RFFL	ENSG00000092871	NR_037713///NR_037714	RAD51L3-RFFL readthrough
222659_at	IPO11-LRRC70	ENSG00000086200	NR_073584	IPO11-LRRC70 readthrough
234304_s_at	IPO11-LRRC70	ENSG00000086200	NR_073584	IPO11-LRRC70 readthrough
209424_s_at	C1QTNF3-AMACR	ENSG00000082196///ENSG00000242110	NR_037951	C1QTNF3-AMACR readthrough
209425_at	C1QTNF3-AMACR	ENSG00000082196///ENSG00000242110	NR_037951	C1QTNF3-AMACR readthrough
209426_s_at	C1QTNF3-AMACR	ENSG00000082196///ENSG00000242110	NR_037951	C1QTNF3-AMACR readthrough
241239_at	EPN2-IT1	ENSG00000072134	NR_046824///XR_109372///XR_172494	EPN2 intronic transcript 1 (non-protein coding)
228515_at	LOC90784	ENSG00000068654	NR_026984	uncharacterized LOC90784
231521_at	PMS2P4	ENSG00000067601	NR_022007///NR_046297///NR_046299	postmeiotic segregation increased 2 pseudogene 4
205124_at	MEF2BNB-MEF2B	ENSG00000064489///ENSG00000213999	NR_027307///NR_027308	MEF2BNB-MEF2B readthrough
226859_at	DNAJC25-GNG10	ENSG00000059769	NR_037148	DNAJC25-GNG10 readthrough
218016_s_at	LOC101060521	ENSG00000058600	NR_047581///XM_003960619///XM_003960620///XM_003960621///XM_003960622///XM_003960623///XM_003960624///XM_003960625///XM_003960626	DNA-directed RNA polymerase III subunit RPC5-like
222490_at	LOC101060521	ENSG00000058600	NR_047581///XM_003960619///XM_003960620///XM_003960621///XM_003960622///XM_003960623///XM_003960624///XM_003960625///XM_003960626	DNA-directed RNA polymerase III subunit RPC5-like
211526_s_at	RTEL1-TNFRSF6B	ENSG00000026036///ENSG00000258366	NR_037882	RTEL1-TNFRSF6B readthrough (NMD candidate)
216325_x_at	RTEL1-TNFRSF6B	ENSG00000026036///ENSG00000258366	NR_037882	RTEL1-TNFRSF6B readthrough (NMD candidate)
206467_x_at	RTEL1-TNFRSF6B	ENSG00000026036///ENSG00000243509	NR_037882	RTEL1-TNFRSF6B readthrough (NMD candidate)
201268_at	NME1-NME2	ENSG00000011052///ENSG00000243678	NR_037149	NME1-NME2 readthrough
1559136_s_at	IDS	ENSG00000010404///ENSG00000235703///ENSG00000241769///ENSG00000267816///ENSG00000269312	NR_027456	iduronate 2-sulfatase
243547_at	LINC00921	ENSG00000006194	NR_033904	long intergenic non-protein coding RNA 921
232123_at	MIR4697HG	ENSG00000280237	NR_024344	MIR4697 host gene (non-protein coding)
220465_at	CEBPA-AS1	ENSG00000267296	NR_026887	CEBPA antisense RNA 1 (head to head)
216404_at	ATXN8OS	ENSG00000230223	NR_002717	ATXN8 opposite strand (non-protein coding)
239239_at	BANCR		NR_047671	BRAF-activated non-protein coding RNA
231071_at	YTHDF3-AS1		NR_102684	YTHDF3 antisense RNA 1 (head to head)
1558801_at	NNT-AS1		NR_073113	uncharacterized LOC100652772
215318_at	MINOS1P1		NR_051980	mitochondrial inner membrane organizing system 1 pseudogene 1
1564426_x_at	LOC729732		NR_047662///XR_159504	uncharacterized LOC729732
1569728_at	LINC00423		NR_047020	long intergenic non-protein coding RNA 423
237942_at	SNRK-AS1		NR_046757	SNRK antisense RNA 1
1561676_at	PRICKLE2-AS3		NR_046702	PRICKLE2 antisense RNA 3
1569987_at	DLEU7-AS1		NR_046551	DLEU7 antisense RNA 1
244175_at	LINC00577		NR_046407	long intergenic non-protein coding RNA 577
236228_at	LOC100130744		NR_046285	uncharacterized LOC100130744
210711_at	LINC00260		NR_046213	long intergenic non-protein coding RNA 260
1561414_at	LOC401497		NR_046204	uncharacterized LOC401497
1570289_at	LOC646736		NR_046102	uncharacterized LOC646736
1557685_at	LOC100507117		NR_045385	uncharacterized LOC100507117
238086_at	LOC100129617		NR_045112	uncharacterized LOC100129617
235480_at	LOC100506472		NR_040535	uncharacterized LOC100506472
239237_at	LOC100506776		NR_040085	uncharacterized LOC100506776
239215_at	LOC100289495		NR_040022	uncharacterized LOC100289495
1557693_at	SMC5-AS1		NR_039990	SMC5 antisense RNA 1 (head to head)
229347_at	LOC100505738		NR_039989	uncharacterized LOC100505738
236591_at	LOC100505738		NR_039989	uncharacterized LOC100505738
239762_at	LOC286437		NR_039980	uncharacterized LOC286437
1557646_at	VWA8-AS1		NR_039974	VWA8 antisense RNA 1 (head to head)
1557647_a_at	VWA8-AS1		NR_039974	VWA8 antisense RNA 1 (head to head)
1562388_at	LOC285819		NR_038992	uncharacterized LOC285819
1558661_at	LOC100506207		NR_038979///NR_038980	uncharacterized LOC100506207
1564049_at	LOC339593		NR_038972	uncharacterized LOC339593
1557389_at	SH3PXD2A-AS1		NR_038940	SH3PXD2A antisense RNA 1
1561101_at	JAKMIP2-AS1		NR_038902	JAKMIP2 antisense RNA 1
1563680_at	LOC284950		NR_038888	uncharacterized LOC284950
1563586_at	LOC401324		NR_038864	uncharacterized LOC401324
1552856_at	LINC00311		NR_038859	long intergenic non-protein coding RNA 311
240740_at	LOC100507443		NR_038437	uncharacterized LOC100507443
231030_at	ZRANB2-AS1		NR_038420	ZRANB2 antisense RNA 1
1557741_at	LOC100128176		NR_038408	uncharacterized LOC100128176
1557742_a_at	LOC100128176		NR_038408	uncharacterized LOC100128176
1557161_at	LOC100132735		NR_038399	uncharacterized LOC100132735
238093_at	LOC100129722		NR_038389	uncharacterized LOC100129722
229990_at	TSC22D1-AS1		NR_038381	TSC22D1 antisense RNA 1
242822_at	MGC39584		NR_038377	uncharacterized LOC441058
1557566_at	LOC100507634		NR_038320	uncharacterized LOC100507634
1568826_at	LOC100507173		NR_038292///NR_038293///NR_038294	uncharacterized LOC100507173
1558481_s_at	TMCC1-AS1		NR_037893	uncharacterized LOC100507032
1558480_at	LOC100507032		NR_037893	uncharacterized LOC100507032
1559715_at	LOC100507391		NR_037891	uncharacterized LOC100507391
239174_at	LOC100505912		NR_037877	uncharacterized LOC100505912
232671_at	SLFNL1-AS1		NR_037868	SLFNL1 antisense RNA 1
1557059_at	NIFK-AS1		NR_037856///NR_037857///NR_037858	uncharacterized LOC254128
1562012_at	LOC100506730		NR_037847	uncharacterized LOC100506730
1562013_a_at	LOC100506730		NR_037847	uncharacterized LOC100506730
233106_at	FRMD6-AS1		NR_037676	FRMD6 antisense RNA 1
214809_at	LOC100294145		NR_037177///NR_037178	uncharacterized LOC100294145
229870_at	LOC644656		NR_036539	uncharacterized LOC644656
228207_at	LOC100499489		NR_036533	uncharacterized LOC100499489
235323_at	LOC100499489		NR_036533	uncharacterized LOC100499489
238456_at	LOC100289230		NR_036530	uncharacterized LOC100289230
1559528_at	LOC100129917		NR_036511///NR_036512	uncharacterized LOC100129917
1560371_at	LOC401321		NR_036501	uncharacterized LOC401321
232255_at	LOC401321		NR_036501	uncharacterized LOC401321
1556827_at	LPP-AS2		NR_036497	LPP antisense RNA 2
230858_at	LINC00673		NR_036488	long intergenic non-protein coding RNA 673
230351_at	FGF14-AS2		NR_036487	FGF14 antisense RNA 2
243225_at	FGF14-AS2		NR_036487	FGF14 antisense RNA 2
237392_at	FGF14-IT1		NR_036486	FGF14 intronic transcript 1 (non-protein coding)
229857_s_at	KANSL1-AS1		NR_034172	KANSL1 antisense RNA 1
1554382_at	LINC00656		NR_034149	long intergenic non-protein coding RNA 656
231637_at	LOC100499194		NR_034130	uncharacterized LOC100499194
1558310_s_at	LOC100132356		NR_034127	uncharacterized LOC100132356
229323_at	LINC00959		NR_034125	long intergenic non-protein coding RNA 959
244322_at	LOC646329		NR_034120	uncharacterized LOC646329
1558930_at	LINC00460		NR_034119	long intergenic non-protein coding RNA 460
1563062_at	LINC00460		NR_034119	long intergenic non-protein coding RNA 460
1562803_at	LRRC37A5P		NR_034087	leucine rich repeat containing 37, member A5, pseudogene
227901_at	LOC648987		NR_034085///NR_034086	uncharacterized LOC648987
233840_at	LOC100130950		NR_034082	uncharacterized LOC100130950
1562683_a_at	LOC285547		NR_034054	uncharacterized LOC285547
244518_at	LOC100130452		NR_034036	uncharacterized LOC100130452
1560147_at	WDR86-AS1		NR_034012///NR_034013	WDR86 antisense RNA 1
1556402_at	LOC100132741		NR_034004	Similar to hCG1655084
1562659_at	LOC400548		NR_033984	uncharacterized LOC400548
1558832_at	SLC2A1-AS1		NR_033967	SLC2A1 antisense RNA 1
233541_at	LIMD1-AS1		NR_033947	LIMD1 antisense RNA 1
240246_at	LOC642236		NR_033907	FSHD region gene 1 pseudogene
1557373_at	LOC339505		NR_033887	uncharacterized LOC339505
1563511_at	DKFZp451B082		NR_033862	uncharacterized LOC401282
244465_at	LOC283033		NR_033846	Hypothetical protein LOC283033
227925_at	ST3GAL4-AS1		NR_033839	ST3GAL4 antisense RNA 1 (head to head)
1566526_at	LINC00927		NR_033833	long intergenic non-protein coding RNA 927
1566251_at	SH3GL1P1		NR_033412	SH3-domain GRB2-like 1 pseudogene 1
222947_at	LOC100379224		NR_033341	uncharacterized LOC100379224
1566860_at	GATM-AS1		NR_033252	GATM antisense RNA 1
228839_s_at	LOC642361		NR_029407	uncharacterized LOC642361
1558308_at	LINC00942		NR_028415	long intergenic non-protein coding RNA 942
1569378_at	LINC00942		NR_028415	long intergenic non-protein coding RNA 942
226413_at	LINC00938		NR_028408	long intergenic non-protein coding RNA 938
238916_at	LINC00938		NR_028408	long intergenic non-protein coding RNA 938
207799_x_at	ARMCX4		NR_028407///NR_045861///NR_045862///NR_045863///NR_045864	armadillo repeat containing, X-linked 4
1561373_at	PACRG-AS1		NR_028390	PACRG antisense RNA 1
1556244_s_at	LOC375196		NR_028386	uncharacterized LOC375196
239008_at	NCRNA00182		NR_028379	Non-protein coding RNA 182
237522_at	FAS-AS1		NR_028371	FAS antisense RNA 1
1568768_s_at	BRE-AS1		NR_028308	BRE antisense RNA 1
235587_at	LOC202781		NR_028090	uncharacterized LOC202781
1561390_at	FAM41AY1		NR_028083///NR_028084	family with sequence similarity 41, member A, Y-linked 1
1556829_at	TIPARP-AS1		NR_027954	TIPARP antisense RNA 1
207287_at	BIN3-IT1		NR_027715	BIN3 intronic transcript 1 (non-protein coding)
1564601_at	LINC00221		NR_027457	long intergenic non-protein coding RNA 221
241533_at	LOC731656		NR_027454	uncharacterized LOC731656
232420_x_at	MAN1B1-AS1		NR_027447	MAN1B1 antisense RNA 1 (head to head)
243784_s_at	LOC100272217		NR_027440	uncharacterized LOC100272217
243785_at	LOC100272217		NR_027440	uncharacterized LOC100272217
239395_at	ARRDC3-AS1		NR_027435	ARRDC3 antisense RNA 1
221186_at	LOC100131532		NR_027434	uncharacterized LOC100131532
222194_at	FAM66D		NR_027425///XR_171720	family with sequence similarity 66, member D
1566987_s_at	LINC00674		NR_027418	long intergenic non-protein coding RNA 674
225054_x_at	LINC00674		NR_027418	long intergenic non-protein coding RNA 674
225055_at	LINC00674		NR_027418	long intergenic non-protein coding RNA 674
227567_at	LINC00674		NR_027418	long intergenic non-protein coding RNA 674
225214_at	LOC100129034		NR_027406	uncharacterized LOC100129034
244823_at	LOC100129034		NR_027406	uncharacterized LOC100129034
244164_at	FAM223B		NR_027402	family with sequence similarity 223, member B (non-protein coding)
1558387_at	UG0898H09		NR_027378	uncharacterized LOC643763
1558388_a_at	UG0898H09		NR_027378	uncharacterized LOC643763
239656_at	LHFPL3-AS2		NR_027374	LHFPL3 antisense RNA 2
1558195_at	LINC00592		NR_027358	long intergenic non-protein coding RNA 592
210109_at	SND1-IT1		NR_027330	SND1 intronic transcript 1 (non-protein coding)
1561085_at	LOC153910		NR_027311///NR_027312	uncharacterized LOC153910
237047_at	FAM230C		NR_027278	family with sequence similarity 230, member C
1552868_at	CIRBP-AS1		NR_027271	CIRBP antisense RNA 1
232463_at	LINC00685		NR_027231///NR_027232	long intergenic non-protein coding RNA 685
1552665_at	JMJD1C-AS1		NR_027182	JMJD1C antisense RNA 1
1557548_at	PRR26		NR_027151///NR_027152	proline rich 26
238641_at	TMEM51-AS1		NR_027136	TMEM51 antisense RNA 1
239120_at	TMEM51-AS1		NR_027136	TMEM51 antisense RNA 1
1557723_at	LOC285847		NR_027117	uncharacterized LOC285847
1557724_a_at	LOC285847		NR_027117	uncharacterized LOC285847
1570131_at	LOC285847		NR_027117	uncharacterized LOC285847
1557618_at	LOC285768		NR_027115///NR_027116	uncharacterized LOC285768
1563082_at	LINC00486		NR_027098///NR_027099///NR_027100	long intergenic non-protein coding RNA 486
1563083_s_at	LINC00486		NR_027098///NR_027099///NR_027100	long intergenic non-protein coding RNA 486
1564309_at	LINC00486		NR_027098///NR_027099///NR_027100	long intergenic non-protein coding RNA 486
1556999_at	LOC100271832		NR_027097	uncharacterized LOC100271832
1557474_at	LOC284578		NR_027086	uncharacterized LOC284578
1561518_at	LOC283914		NR_027079///NR_027080	uncharacterized LOC283914
1556452_a_at	LINC00928		NR_027074///NR_027075///NR_027076///NR_027077	long intergenic non-protein coding RNA 928
1554097_a_at	MIR31HG		NR_027054	MIR31 host gene (non-protein coding)
1557465_at	LINC00282		NR_027047///NR_027048	long intergenic non-protein coding RNA 282
230505_at	LOC145474		NR_027046	uncharacterized LOC145474
232298_at	MBNL1-AS1		NR_027037///NR_027038	MBNL1 antisense RNA 1
1552899_at	MGC34034		NR_027030	uncharacterized protein MGC34034
1552900_a_at	MGC34034		NR_027030	uncharacterized protein MGC34034
1565554_at	LINC00628		NR_027022	long intergenic non-protein coding RNA 628
1565556_at	LINC00628		NR_027022	long intergenic non-protein coding RNA 628
240682_at	LINC00293		NR_027012///NR_027013	long intergenic non-protein coding RNA 293
233418_at	LOC91450		NR_026998	uncharacterized LOC91450
233321_x_at	LOC90834		NR_026993	uncharacterized protein BC001742
1557682_a_at	LOC284688		NR_026957	uncharacterized LOC284688
233830_at	LOC90246		NR_026954	uncharacterized LOC90246
233835_at	LOC90246		NR_026954	uncharacterized LOC90246
1553357_at	LINC00889		NR_026935	long intergenic non-protein coding RNA 889
222307_at	PDCD4-AS1		NR_026932	PDCD4 antisense RNA 1
215105_at	N4BP2L2-IT2		NR_026928	N4BPL2 intronic transcript 2 (non-protein coding)
233582_at	LOC115110		NR_026927	hypothetical LOC115110
1553658_at	LINC00896		NR_026919	long intergenic non-protein coding RNA 896
1553881_at	MGC16142		NR_026902	uncharacterized protein MGC16142
232634_at	DKFZp566F0947		NR_026894	uncharacterized LOC94023
1558216_at	AFAP1-AS1		NR_026892	AFAP1 antisense RNA 1
223779_at	AFAP1-AS1		NR_026892	AFAP1 antisense RNA 1
205510_s_at	FLJ10038		NR_026891	uncharacterized protein FLJ10038
205511_at	FLJ10038		NR_026891	uncharacterized protein FLJ10038
236164_at	FLJ10038		NR_026891	uncharacterized protein FLJ10038
229722_at	LOC100270804		NR_026885	uncharacterized LOC100270804
211718_at	MGC2889		NR_026877	uncharacterized protein MGC2889
1563496_at	STL		NR_026876	six-twelve leukemia
1566555_at	BAIAP2-AS1		NR_026857	BAIAP2 antisense RNA 1 (head to head)
1563606_a_at	LOC286359		NR_026847	uncharacterized LOC286359
1563607_x_at	LOC286359		NR_026847	uncharacterized LOC286359
1565684_at	LOC400940		NR_026833	uncharacterized LOC400940
1565685_at	LOC400940		NR_026833	uncharacterized LOC400940
233566_at	LOC84856		NR_026827	hypothetical LOC84856
232430_at	LOC148696		NR_026817	uncharacterized LOC148696
208109_s_at	LINC00597		NR_026813	long intergenic non-protein coding RNA 597
220918_at	RUNX1-IT1		NR_026812	RUNX1 intronic transcript 1 (non-protein coding)
220710_at	ANP32A-IT1		NR_026808	ANP32A intronic transcript 1 (non-protein coding)
206478_at	KIAA0125		NR_026800	KIAA0125
1568854_at	LINC00240		NR_026775	long intergenic non-protein coding RNA 240
243017_at	USP27X-AS1		NR_026742	USP27X antisense RNA 1 (head to head)
1552872_at	ASMTL-AS1		NR_026710///NR_026711	ASMTL antisense RNA 1
1552873_s_at	ASMTL-AS1		NR_026710///NR_026711	ASMTL antisense RNA 1
207288_at	ASMTL-AS1		NR_026710///NR_026711	ASMTL antisense RNA 1
241354_at	ASMTL-AS1		NR_026710///NR_026711	ASMTL antisense RNA 1
244875_at	ASMTL-AS1		NR_026710///NR_026711	ASMTL antisense RNA 1
1553747_at	MGC16025		NR_026664	uncharacterized LOC85009
1557451_at	DGCR10		NR_026651	DiGeorge syndrome critical region gene 10 (non-protein coding)
229699_at	LOC100129550		NR_024618	uncharacterized LOC100129550
208247_at	ERC2-IT1		NR_024615	ERC2 intronic transcript 1 (non-protein coding)
238473_at	LOC100216545		NR_024586	uncharacterized LOC100216545
1558782_a_at	LOC100130557		NR_024567	uncharacterized LOC100130557
1554927_at	LINC00598		NR_024505///NR_024506///NR_024507	long intergenic non-protein coding RNA 598
1555264_a_at	LINC00598		NR_024505///NR_024506///NR_024507	long intergenic non-protein coding RNA 598
233432_at	LINC00598		NR_024505///NR_024506///NR_024507	long intergenic non-protein coding RNA 598
240230_s_at	AGAP9		NR_024495	ArfGAP with GTPase domain, ankyrin repeat and PH domain 9
220352_x_at	FLJ42627		NR_024492	uncharacterized LOC645644
235060_at	LOC100190986		NR_024456///XR_172130	uncharacterized LOC100190986
235167_at	LOC100190986		NR_024456///XR_172130	uncharacterized LOC100190986
237450_at	LOC389332		NR_024418	uncharacterized LOC389332
239509_at	FLJ16779		NR_024389	uncharacterized LOC100192386
1561707_at	LINC00895		NR_024381	long intergenic non-protein coding RNA 895
1559311_at	EHMT1-IT1		NR_024341	EHMT1 intronic transcript 1
236835_at	FUT8-AS1		NR_024334	FUT8 antisense RNA 1
242889_x_at	FUT8-AS1		NR_024334	FUT8 antisense RNA 1
220399_at	LINC00115		NR_024321	long intergenic non-protein coding RNA 115
229090_at	ZEB1-AS1		NR_024284	ZEB1 antisense RNA 1
1560006_a_at	LOC646762		NR_024278	uncharacterized LOC646762
1568597_at	LOC646762		NR_024278	uncharacterized LOC646762
1564697_a_at	LOC400752		NR_024270	uncharacterized LOC400752
233311_at	LOC145845		NR_024264	uncharacterized LOC145845
1564060_at	LINC00934		NR_024246	long intergenic non-protein coding RNA 934
1562413_at	LINC00167		NR_024233	long intergenic non-protein coding RNA 167
215003_at	DGCR9		NR_024159	DiGeorge syndrome critical region gene 9
215725_at	DGCR11		NR_024157	DiGeorge syndrome critical region gene 11 (non-protein coding)
236623_at	ATP1A1OS		NR_024124///NR_024125///NR_024126///NR_027645///NR_027646	ATP1A1 opposite strand
237088_at	LINC00244		NR_024119	long intergenic non-protein coding RNA 244
239421_at	DLGAP1-AS1		NR_024101	DLGAP1 antisense RNA 1
213486_at	COPG2IT1		NR_024086	COPG2 imprinted transcript 1 (non-protein coding)
223896_at	FKSG29		NR_024013	FKSG29
229015_at	LOC286367		NR_024011	FP944
1556661_at	GTSE1-AS1		NR_024009	GTSE1 antisense RNA 1 (head to head)
214344_at	LINC00950		NR_024006	long intergenic non-protein coding RNA 950
206954_at	WT1-AS		NR_023920	WT1 antisense RNA
214834_at	PAR5		NR_022008	Prader-Willi/Angelman syndrome-5
238557_at	CHKB-AS1		NR_021492	CHKB antisense RNA 1 (head to head)
226793_at	LINC00294		NR_015451	long intergenic non-protein coding RNA 294
232645_at	LOC153684		NR_015447	uncharacterized LOC153684
1562469_at	LINC00340		NR_015410	long intergenic non-protein coding RNA 340
229280_s_at	LINC00340		NR_015410	long intergenic non-protein coding RNA 340
241047_at	LINC00340		NR_015410	long intergenic non-protein coding RNA 340
241671_x_at	LINC00340		NR_015410	long intergenic non-protein coding RNA 340
234054_at	LOC143188		NR_015409	uncharacterized LOC143188
1562876_s_at	LOC541471		NR_015395///NR_024373	uncharacterized LOC541471
217506_at	LOC339290		NR_015389	Hypothetical LOC339290
236102_at	LOC100126784		NR_015384	uncharacterized LOC100126784
239141_at	LOC100126784		NR_015384	uncharacterized LOC100126784
240407_at	LOC100126784		NR_015384	uncharacterized LOC100126784
241972_at	ZNF674-AS1		NR_015378	ZNF674 antisense RNA 1 (head to head)
1555872_a_at	LOC728903		NR_015363///XM_001128866///XM_001718591	uncharacterized LOC728903
1555874_x_at	MGC21881		NR_015363	uncharacterized locus MGC21881
212957_s_at	LOC92249		NR_015353	uncharacterized LOC92249
216838_at	LOC92249		NR_015353	uncharacterized LOC92249
1559324_at	USP32P2		NR_003554	ubiquitin specific peptidase 32 pseudogene 2
216249_at	PVT1		NR_003367	Pvt1 oncogene (non-protein coding)
231592_at	TSIX		NR_003255	TSIX transcript, XIST antisense RNA
231735_s_at	LOC100996467		NR_002819	metastasis-associated lung adenocarcinoma transcript 1-like
223577_x_at	LOC100996467		NR_002819	metastasis-associated lung adenocarcinoma transcript 1-like
214186_s_at	HCG26		NR_002812	HLA complex group 26 (non-protein coding)
215513_at	HYMAI		NR_002768	hydatidiform mole associated and imprinted (non-protein coding)
220530_at	NCRNA00120		NR_002767	non-protein coding RNA 120
220694_at	ASAP1-IT1		NR_002765	ASAP1 intronic transcript 1 (non-protein coding)
220479_at	CPS1-IT1		NR_002763	CPS1 intronic transcript 1 (non-protein coding)
1553269_at	ZNF718	ENSG00000250312		zinc finger protein 718
237225_at	ZFY-AS1	ENSG00000233070		ZFY antisense RNA 1
1562655_at	Z99756.1	ENSG00000203527
244754_at	Z83851.4	ENSG00000233903
1561419_at	Z83844.1	ENSG00000233360
1561420_a_at	Z83844.1	ENSG00000233360
1562107_at	XXyac-YR29IB3.1	ENSG00000230668
1569188_s_at	XX-FW83563B9.5	ENSG00000280195
1570297_at	WI2-89031B12.1	ENSG00000261773///ENSG00000269338
242507_at	UBXN7-AS1	ENSG00000225822		UBXN7 antisense RNA 1
243897_at	U91319.1	ENSG00000262801
1568915_at	U73166.2	ENSG00000230454///ENSG00000263323
240284_x_at	U47924.27	ENSG00000257084///ENSG00000269851
1561682_at	TTLL7-IT1	ENSG00000233061		TTLL7 intronic transcript 1 (non-protein coding)
1560464_at	TSPAN10	ENSG00000182612		tetraspanin 10
241133_at	TRBV27	ENSG00000251060///ENSG00000261106		T cell receptor beta variable 27
233130_at	THRB-IT1	ENSG00000224822		THRB intronic transcript 1 (non-protein coding)
234301_s_at	TFB1M	ENSG00000235381		transcription factor B1, mitochondrial
231249_at	SZT2	ENSG00000229348		seizure threshold 2 homolog (mouse)
236386_at	SUZ12P	ENSG00000264538
1569859_at	SUCLA2-AS1	ENSG00000227848		SUCLA2 antisense RNA 1
235227_at	STXBP5	ENSG00000225135		syntaxin binding protein 5 (tomosyn)
243904_at	STXBP5	ENSG00000225135		syntaxin binding protein 5 (tomosyn)
244041_at	STX6	ENSG00000243155		syntaxin 6
232839_at	STK24-AS1	ENSG00000224418		STK24 antisense RNA 1
1559333_at	SRGAP3-AS2	ENSG00000228723		SRGAP3 antisense RNA 2
235945_at	SRD5A2	ENSG00000049319		steroid-5-alpha-reductase, alpha polypeptide 2 (3-oxo-5 alpha-steroid delta 4-dehydrogenase alpha 2) /// NULL
242682_at	SOS1-IT1	ENSG00000229692		SOS1 intronic transcript 1 (non-protein coding)
237425_at	SORCS3-AS1	ENSG00000226387		SORCS3 antisense RNA 1
238113_at	SMIM2-AS1	ENSG00000227258		SMIM2 antisense RNA 1
240584_at	SHANK2-AS2	ENSG00000236262///ENSG00000269863		SHANK2 antisense RNA 2
236658_at	RPS6KA2-AS1	ENSG00000231654		RPS6KA2 antisense RNA 1
207489_at	RPS2P45	ENSG00000244378		ribosomal protein S2 pseudogene 45
233149_at	RPS11P6	ENSG00000243024		ribosomal protein S11 pseudogene 6
230127_at	RP6-99M1.2	ENSG00000270069///ENSG00000270080
231652_at	RP6-91H8.2	ENSG00000259907
215872_at	RP6-91H8.1	ENSG00000258517
1560652_at	RP6-24A23.7	ENSG00000261409
234138_at	RP6-239D12.1	ENSG00000231229
234139_s_at	RP6-239D12.1	ENSG00000231229
232833_at	RP6-201G10.2	ENSG00000260118
1556903_at	RP6-191P20.4	ENSG00000236064
236142_at	RP5-994D16.3	ENSG00000234917
1561256_at	RP5-991O23.1	ENSG00000253510
235785_at	RP5-991G20.4	ENSG00000259901
1562157_at	RP5-991C6.3	ENSG00000224995
1562693_at	RP5-971N18.3	ENSG00000229766
238094_at	RP5-968P14.2	ENSG00000260063
238139_at	RP5-968P14.2	ENSG00000260063
234400_at	RP5-968J1.1	ENSG00000230839
1561625_at	RP5-968D22.3	ENSG00000237658
1570105_at	RP5-963E22.5	ENSG00000260416
1562046_at	RP5-952N6.1	ENSG00000229051
243485_at	RP5-944M2.2	ENSG00000256927
231589_at	RP5-937E21.8	ENSG00000225261///ENSG00000268168
228650_at	RP5-935K16.1	ENSG00000270081
1562152_at	RP5-933E2.1	ENSG00000224788
229204_at	RP5-930J4.4	ENSG00000203394
1569294_at	RP5-915N17.11	ENSG00000279306
236585_at	RP5-894A10.6	ENSG00000270042///ENSG00000270157
227502_at	RP5-894A10.2	ENSG00000244701///ENSG00000262671
1559578_at	RP5-890E16.2	ENSG00000263412
236668_at	RP5-882C2.2	ENSG00000260793
1563265_at	RP5-881L22.4	ENSG00000229005
1562543_at	RP5-865N13.1	ENSG00000236372
1557702_at	RP5-858B6.3	ENSG00000223393
1560957_at	RP5-857K21.5	ENSG00000223659///ENSG00000234986
240561_at	RP5-842K24.2	ENSG00000232160
1554597_at	RP5-837J1.2	ENSG00000224113
1554599_x_at	RP5-837J1.2	ENSG00000224113
229861_at	RP5-837J1.2	ENSG00000224113
217444_at	RP5-1184F4.5	ENSG00000236772
1559220_at	RP5-1157M23.2	ENSG00000243224
242267_x_at	RP5-1154L15.2	ENSG00000256020
1561351_at	RP5-1136A10.1	ENSG00000279326
234345_at	RP5-1120P11.3	ENSG00000231881
234234_at	RP5-1120P11.1	ENSG00000237686
1568938_at	RP5-1109J22.2	ENSG00000224863
227547_at	RP5-1085F17.3	ENSG00000260257
1570080_at	RP5-1073O3.7	ENSG00000235527
1570082_x_at	RP5-1073O3.7	ENSG00000235527
1561678_at	RP5-1069C8.2	ENSG00000233048
236905_at	RP5-1068B5.3	ENSG00000226920
234293_x_at	RP5-1061H20.3	ENSG00000240524
1563048_at	RP5-1039K5.16	ENSG00000222044
1561626_at	RP5-1033E15.3	ENSG00000279642
241196_at	RP5-1031D4.2	ENSG00000232591
237605_at	RP5-1027O15.1	ENSG00000255117
1568848_at	RP4-813D12.3	ENSG00000226308
1556362_at	RP4-809F18.1	ENSG00000255595///ENSG00000262653
1556195_a_at	RP4-798A10.7	ENSG00000261135
236176_at	RP4-794H19.1	ENSG00000232453
217637_at	RP4-791K14.2	ENSG00000260124
240869_at	RP4-791K14.2	ENSG00000260124
1557802_at	RP4-782L23.1	ENSG00000231816
1557026_at	RP4-781K5.4	ENSG00000228044
227389_x_at	RP4-781K5.2	ENSG00000228830
228944_at	RP4-773N10.4	ENSG00000258634
217194_at	RP4-765C7.1	ENSG00000226585
1563127_at	RP4-764O22.2	ENSG00000228888
1565807_at	RP4-758J18.9	ENSG00000236239
1556921_at	RP4-753D4.2	ENSG00000227599
1569794_at	RP4-742J24.2	ENSG00000236526
1569259_at	RP4-737A23.2	ENSG00000226759
215861_at	RP4-724E16.2	ENSG00000197670
238881_at	RP4-714D9.5	ENSG00000261254
1562653_at	RP4-697P8.3	ENSG00000232900
1569958_at	RP4-694A7.4	ENSG00000234264
1557791_at	RP4-676L2.1	ENSG00000260253
1556511_a_at	RP4-668G5.1	ENSG00000237928
234763_at	RP4-665N4.4	ENSG00000232862
242994_at	RP4-657D16.3	ENSG00000266993
244606_at	RP4-655J12.3	ENSG00000229895
236572_at	RP4-647C14.3	ENSG00000258944
1569339_s_at	RP4-647C14.2	ENSG00000258376
233289_at	RP4-635A23.6	ENSG00000279838
1561448_at	RP4-630C24.3	ENSG00000241345
234340_at	RP4-614O4.12	ENSG00000269202
241743_at	RP4-613B23.1	ENSG00000230084
240648_at	RP4-613A2.1	ENSG00000223635
239982_at	RP4-612B15.3	ENSG00000261737
1562742_at	RP4-601K24.1	ENSG00000230817
1561213_at	RP4-598G3.1	ENSG00000233973
237537_at	RP4-598G3.1	ENSG00000233973
242262_x_at	RP4-598G3.1	ENSG00000233973
237574_at	RP4-594L9.2	ENSG00000255271
1557506_a_at	RP4-593C16.3	ENSG00000260938
1564338_at	RP4-591N18.2	ENSG00000232564
1561868_at	RP4-584D14.7	ENSG00000261305
240025_x_at	RP4-575N6.5	ENSG00000260940
1558571_at	RP4-569M23.2	ENSG00000231119
243814_at	RP4-569M23.2	ENSG00000231119
1561307_at	RP4-568F9.6	ENSG00000230010
1561309_x_at	RP4-568F9.6	ENSG00000230010
1562661_at	RP4-564F22.5	ENSG00000224635
1557431_at	RP4-561L24.3	ENSG00000260464
235251_at	RP4-555D20.2	ENSG00000261786
240169_at	RP4-545K15.5	ENSG00000261101///ENSG00000267853
1562032_at	RP4-539M6.14	ENSG00000181123
1558795_at	RP3-525N10.2	ENSG00000230910
240382_at	RP3-512B11.3	ENSG00000261189
1560996_at	RP3-507I15.2	ENSG00000261212///ENSG00000269060
1558764_at	RP3-496C20.1	ENSG00000261202
1558765_a_at	RP3-496C20.1	ENSG00000261202
1563078_at	RP3-495K2.2	ENSG00000229720
242510_at	RP3-476K8.3	ENSG00000225891
240075_at	RP3-467K16.2	ENSG00000233485
1566823_a_at	RP3-449H6.2	ENSG00000279076
1562589_at	RP3-437I16.1	ENSG00000230523
229319_at	RP3-425C14.4	ENSG00000279453
240842_at	RP3-417L20.4	ENSG00000235122
1556030_at	RP3-412A9.10	ENSG00000248603
238498_at	RP3-406A7.7	ENSG00000260418
242666_at	RP3-400N23.6	ENSG00000228839
1563179_at	RP3-400B16.4	ENSG00000254821
243725_at	RP3-399C22.1	ENSG00000228608
1562862_at	RP3-388M5.9	ENSG00000261251
1558830_at	RP3-341D10.4	ENSG00000228609
229716_at	RP3-340N1.5	ENSG00000225986
1569341_at	RP3-337H4.8	ENSG00000203362
234449_at	RP3-333B15.4	ENSG00000260202
243974_at	RP3-331H24.6	ENSG00000279289
228493_at	RP3-327A19.5	ENSG00000227285
236785_at	RP3-325F22.3	ENSG00000234263
229543_at	RP1-93H18.6	ENSG00000244158
233770_at	RP1-86D1.3	ENSG00000182404
1561732_at	RP1-69M21.2	ENSG00000235643
216062_at	RP1-68D18.4	ENSG00000255443
1561369_at	RP1-63G5.5	ENSG00000243902
1562822_at	RP1-60N8.1	ENSG00000235834
1562751_at	RP1-58B11.1	ENSG00000260972
1560959_a_at	RP1-39J2.1	ENSG00000260771
226457_at	RP1-39G22.7	ENSG00000259943
226458_at	RP1-39G22.7	ENSG00000259943
231278_at	RP13-870H17.3	ENSG00000254872
233466_at	RP1-37N7.1	ENSG00000264177
223408_s_at	RP13-638C3.4	ENSG00000261845
223409_at	RP13-638C3.4	ENSG00000261845
223410_s_at	RP13-638C3.4	ENSG00000261845
239305_at	RP13-638C3.2	ENSG00000262652
1561084_at	RP13-539F13.3	ENSG00000250406
1568899_at	RP13-516M14.4	ENSG00000265692
214376_at	RP13-514E23.1	ENSG00000261496
234166_at	RP13-487P22.1	ENSG00000261529
1565729_at	RP13-436F16.1	ENSG00000237058
229689_s_at	RP13-39P12.3	ENSG00000228748
240049_at	RP13-39P12.3	ENSG00000228748
1562586_at	RP13-379O24.2	ENSG00000260542///ENSG00000262780
1562759_at	RP13-270P17.2	ENSG00000265399
241468_at	RP13-20L14.1	ENSG00000260011
1570600_at	RP13-122B23.8	ENSG00000260996
243101_x_at	RP1-310O13.12	ENSG00000260903
1566127_at	RP13-1039J1.3	ENSG00000227574///ENSG00000228763
232460_at	RP13-1032I1.7	ENSG00000262049
1559929_at	RP1-30G7.2	ENSG00000236751
1569849_at	RP1-297M16.2	ENSG00000231883
243823_at	RP1-28O17.1	ENSG00000230472
237154_at	RP1-28O10.1	ENSG00000227591
1561468_at	RP1-274L7.1	ENSG00000229702
1557402_at	RP1-265C24.8	ENSG00000261839
1564685_a_at	RP1-257A15.1	ENSG00000225437
234177_at	RP1-256G22.2	ENSG00000270174
229715_at	RP1-239B22.5	ENSG00000260196
240361_at	RP1-232P20.1	ENSG00000269985
235939_at	RP1-228H13.5	ENSG00000260920
1559372_at	RP1-224A6.3	ENSG00000228397
222080_s_at	RP1-223E5.4	ENSG00000261071
222081_at	RP1-223E5.4	ENSG00000261071
1562854_at	RP1-206D15.3	ENSG00000234437
1558354_s_at	RP1-1J6.2	ENSG00000226648
1562389_at	RP11-9G1.3	ENSG00000250241
228740_at	RP11-999E24.3	ENSG00000259969
228511_s_at	RP11-998D10.7	ENSG00000258714
238069_at	RP11-98I9.4	ENSG00000228506
1568853_at	RP11-98D18.9	ENSG00000203288
1562942_at	RP11-982M15.6	ENSG00000256050
1563707_at	RP1-197B17.3	ENSG00000257433
1565732_at	RP1-197B17.3	ENSG00000257433
230653_at	RP11-974F13.6	ENSG00000250763
242491_at	RP11-974F13.6	ENSG00000250763
244270_at	RP11-973N13.4	ENSG00000259116
1570623_at	RP11-96K19.4	ENSG00000261654
1561021_at	RP11-96H17.1	ENSG00000262394
229223_at	RP11-96D1.11	ENSG00000262160
1561584_at	RP11-96B5.4	ENSG00000261368
1560482_at	RP11-966I7.2	ENSG00000257056
1563263_at	RP11-960L18.1	ENSG00000261218
231593_at	RP11-960B9.2	ENSG00000262231
233602_at	RP11-95O2.1	ENSG00000267651
1563121_at	RP11-95H3.1	ENSG00000259847
1561560_at	RP11-95H11.1	ENSG00000260171
230948_at	RP11-95D17.1	ENSG00000269973
235878_at	RP11-95D17.1	ENSG00000269973
1563135_at	RP11-955H22.3	ENSG00000256362
1561439_at	RP11-953B20.1	ENSG00000261710
1562023_at	RP11-94M14.2	ENSG00000224750
244831_at	RP11-945A11.2	ENSG00000254861
229569_at	RP1-193H18.2	ENSG00000267194
1561897_at	RP11-932O9.4	ENSG00000259906
242723_at	RP11-932O9.10	ENSG00000269974
222198_at	RP11-930P14.2	ENSG00000260588
1561741_at	RP11-92G12.3	ENSG00000260088
1560863_a_at	RP11-91I8.1	ENSG00000261627
1556445_at	RP11-90P13.1	ENSG00000261795
1562997_a_at	RP11-90K6.1	ENSG00000239482
1563165_at	RP11-8L2.1	ENSG00000250546
1561211_at	RP1-18D14.7	ENSG00000226252
1555580_at	RP11-89M16.1	ENSG00000254275
1569911_at	RP11-89M16.1	ENSG00000254275
1560812_at	RP11-899L11.1	ENSG00000261095
1562729_at	RP11-893F2.14	ENSG00000261959
1562730_a_at	RP11-893F2.14	ENSG00000261959
227009_at	RP11-890B15.3	ENSG00000255455
1570292_at	RP11-88I21.2	ENSG00000244215
242638_at	RP11-887P2.5	ENSG00000258274
1560431_at	RP11-87H9.3	ENSG00000231242
1559169_at	RP1-187B23.1	ENSG00000233478
1557875_at	RP11-879D6.1	ENSG00000260785
1569127_at	RP11-876N24.5	ENSG00000263013
1556645_s_at	RP11-875O11.1	ENSG00000245025
1556769_a_at	RP11-874J12.4	ENSG00000266401
234051_at	RP11-873E20.1	ENSG00000267397
1568905_at	RP11-86H7.1	ENSG00000224081
1560995_s_at	RP11-867G2.4	ENSG00000280167
1559542_a_at	RP11-863K10.2	ENSG00000253181
1570298_at	RP11-863H1.1	ENSG00000257568
231356_at	RP11-862L9.3	ENSG00000266844
1562885_at	RP11-862G15.2	ENSG00000258499
[truncated: 1,807 more rows]
