# Supplementary material for: Characterization of long noncoding RNA and messenger RNA signatures in melanoma tumorigenesis and metastasis
Source: PLoS One. 2017 Feb 22;12(2):e0172498. doi: 10.1371/journal.pone.0172498 (PMC5321451; doi:10.1371/journal.pone.0172498)
Supplement: S3 Table — (XLSX) [file pone.0172498.s004.xlsx]

## Sheet: down_PM_vs_N
Downregulated lncRNAs between primary melanomas and normal skin samples
# Log2 Fold Change cut-off: 1.0
# P-value cut-off: 0.01
# Condition pairs: PM_vs_N
# Column A: Probe set ID, it represents probe set ID.
# Column B: logFC, the ratio (log scale) of normalized intensities between two groups.
# Column C: AveExpr, average expression between two groups.
# Column D: t, t-value caculated from t-test.
# Column E: P.Value, P-value caculated from t-test.
# Column F: adj.P.Val, P-value adjusted by Benjamini and Hochberg's method.
# Column G: B, B-value caculated from Benjamini and Hochberg's method.
# Column H~ J: Annotations, include Gene symbol, type, chrom.
# Column K ~ BT: Normalized Intensity of each sample (log2 transformed).
Probe set ID	logFC	AveExpr	t	P.Value	adj.P.Val	B	Gene symbol	type	chrom	GSM390208.CEL	GSM390209.CEL	GSM390210.CEL	GSM390211.CEL	GSM390212.CEL	GSM390213.CEL	GSM390214.CEL	GSM390215.CEL	GSM390216.CEL	GSM390217.CEL	GSM390218.CEL	GSM390219.CEL	GSM390220.CEL	GSM390221.CEL	GSM390222.CEL	GSM390223.CEL	GSM390224.CEL	GSM390225.CEL	GSM390226.CEL	GSM390227.CEL	GSM390228.CEL	GSM390229.CEL	GSM390230.CEL	GSM390231.CEL	GSM390232.CEL	GSM390233.CEL	GSM390234.CEL	GSM390235.CEL	GSM390236.CEL	GSM390237.CEL	GSM390238.CEL	GSM390239.CEL	GSM390240.CEL	GSM390241.CEL	GSM390242.CEL	GSM390243.CEL	GSM390244.CEL	GSM390245.CEL	GSM390246.CEL	GSM390247.CEL
1560698_a_at	-3.51871	4.40054	-8.57475	3.40687e-12	1.54827e-09	17.5243	TRHDE-AS1	antisense	chr12	9.02747	9.23217	8.8298	4.67212	6.01173	7.67432	4.06127	8.09713	7.87167	4.28189	4.93463	7.83997	8.98457	7.74349	3.37045	9.54646	5.34394	5.14369	2.93647	2.75493	2.73221	2.71622	7.51375	2.76662	3.21462	2.81848	3.27936	3.31606	3.63146	4.87666	2.62851	4.15869	4.03841	3.84216	2.43419	6.99768	2.86188	2.81859	6.09691	3.43795
229385_s_at	-3.03063	8.00609	-5.24863	1.89628e-06	5.26291e-05	4.7453	TINCR	lincRNA	chr19	10.1591	10.3901	11.3576	10.5676	10.6434	10.0929	9.62483	10.9118	11.063	10.5187	10.4192	11.2775	10.6668	10.3699	5.21761	10.7942	7.31898	9.56631	5.63848	5.74878	7.37638	8.03615	10.2254	6.97057	3.51525	4.33325	4.26562	7.67331	6.16762	8.63467	4.93339	8.73859	4.57429	3.35843	5.45065	10.9965	7.47164	7.2052	10.6557	9.2014
240382_at	-2.86372	6.99987	-5.99206	1.0787e-07	5.20086e-06	7.50365	RP3-512B11.3	antisense	chr6	9.8816	8.9663	9.23143	8.97613	9.74008	8.92115	9.90504	7.76857	9.46218	9.21351	9.82982	9.36266	9.7799	9.06113	5.46873	10.4248	6.5298	8.1668	5.25139	4.02586	3.90585	4.43301	8.32141	7.07366	4.56787	3.75325	4.03655	4.57187	3.28983	8.45102	4.56322	8.39352	4.32016	3.14691	5.77943	9.45568	6.46765	7.67962	8.50489	7.239
242354_at	-2.86285	7.91351	-5.9709	1.172e-07	5.56726e-06	7.42366	RP11-532F12.5	antisense	chr16	10.1261	10.3562	10.0415	10.287	9.7146	10.234	10.2407	9.47105	10.7504	10.5536	10.2843	10.9824	10.6304	11.4119	5.15844	10.3583	8.4475	9.14098	5.1041	3.94957	5.33024	8.85467	10.3307	7.32728	7.96996	7.01352	4.06862	7.20231	4.30456	9.70382	7.79444	7.99236	4.72417	4.85225	4.6156	10.8373	6.60115	6.93531	10.1951	8.18589
1557474_at	-2.81258	3.55546	-11.5583	3.0224e-17	2.75416e-13	28.7267	LOC284578	misc_RNA	chr1	5.15493	3.40407	3.30434	4.93933	6.23336	7.15929	4.67523	5.39434	4.80428	7.48807	5.27508	6.28995	5.47466	8.36737	4.78788	7.52318	4.97682	2.55879	2.45249	2.21271	2.51274	2.94916	3.3788	2.15964	3.05731	2.92777	2.43456	2.80595	2.89368	4.21115	2.87367	2.83956	3.27552	2.38233	2.81351	2.98472	2.19347	2.63562	2.70811	3.31132
1560697_at	-2.71198	3.96982	-8.35718	8.17589e-12	3.00011e-09	16.6777	TRHDE-AS1	antisense	chr12	8.17169	8.43533	5.97981	4.22228	4.98345	6.46755	2.90763	7.68198	6.20681	3.63894	4.28909	5.89458	7.97106	6.61624	3.33327	8.91117	4.22723	4.58706	3.01299	2.58947	2.84691	2.52417	6.0461	3.1023	3.57028	2.97717	3.2072	4.18933	3.0465	3.29823	2.93584	3.1768	3.63636	3.09726	2.88617	5.08453	2.59846	2.84004	4.51093	3.33867
237031_at	-2.6903	6.57458	-5.95364	1.25401e-07	5.85009e-06	7.35844	RP11-21L23.2	sense_overlapping	chr11	10.0704	9.91584	8.39319	8.9623	7.78893	9.5132	7.52137	9.53184	10.535	7.66097	5.67031	9.28992	9.37408	9.63249	3.57195	9.69799	6.35737	6.92484	4.19242	4.80566	5.02633	4.24357	9.34314	4.61368	3.8348	5.10382	6.36689	4.41914	7.70232	5.64761	4.24895	6.76856	3.19837	5.64896	3.96515	9.85626	5.46614	6.68043	9.33174	5.79095
240284_x_at	-2.66077	6.35318	-6.36174	2.50687e-08	1.65535e-06	8.91205	U47924.27	lincRNA	chr12	8.49312	8.93296	9.36559	8.5353	7.76752	8.43438	7.51186	7.52374	9.38758	7.94148	8.17622	9.01748	9.10087	9.60869	4.02723	9.41279	5.90978	7.43985	4.41903	3.75532	3.88743	4.58468	8.86708	5.12387	4.76457	4.219	3.90638	4.59836	4.02039	8.1208	4.65446	6.55084	5.49063	3.7415	4.62195	9.65279	4.90571	5.31405	8.53257	6.49415
236950_s_at	-2.61019	4.38715	-7.00805	1.89045e-09	2.17144e-07	11.4107	LINC00964	lincRNA	chr8	7.32235	6.99392	7.53032	4.18775	6.40567	5.992	4.71459	7.51925	6.97424	4.50572	6.58656	6.84579	6.32346	7.80151	2.77651	8.70026	3.94469	5.42313	3.22514	2.62232	2.77643	3.0868	6.42683	3.32769	2.81209	2.60648	4.08711	3.89157	2.74246	5.95051	2.72266	3.166	4.18894	2.44221	2.78731	6.84124	2.51346	2.11737	4.44577	4.13237
229223_at	-2.58921	7.11809	-6.47861	1.57511e-08	1.13315e-06	9.36095	RP11-96D1.11	antisense	chr16	9.73936	9.72453	9.83236	8.75604	9.42395	9.06829	9.03225	9.16204	9.49599	7.96813	8.72494	9.60363	9.37915	9.20707	5.06154	10.4466	7.19042	8.4833	5.32114	4.83136	5.0277	5.84971	9.32309	6.5448	3.61077	4.69607	4.12474	5.45463	4.62419	8.46111	5.07639	7.65159	4.16922	5.34463	4.50058	9.27319	6.59527	6.82565	8.63757	8.05541
228440_at	-2.34957	8.68214	-4.48718	3.11124e-05	0.000506421	2.07148	RP11-164P12.4	antisense	chr4	10.5144	10.188	10.8507	11.0602	11.1557	10.2174	10.654	9.65382	10.2262	10.8463	11.0475	10.415	10.4146	10.6285	6.62965	12.3038	8.21731	9.79885	6.14545	3.9337	4.98297	7.39708	10.6409	7.99802	9.26715	7.11597	6.73866	9.55389	3.46192	10.0438	6.35447	9.89277	5.20277	5.61967	4.55035	10.6576	9.11729	8.48087	10.7794	9.81634
220263_at	-2.33033	5.11074	-6.58587	1.02696e-08	8.10231e-07	9.77427	SMAD5-AS1	antisense	chr5	6.65842	6.54277	9.94162	7.35	7.08714	6.56568	6.36268	6.30346	7.37473	6.75465	7.54736	7.57846	7.20938	6.41188	2.63969	7.10718	4.95058	5.68218	3.7992	3.24026	4.02825	4.32971	4.42188	3.89734	7.70706	2.91959	3.81482	3.9398	3.27016	5.38279	3.12266	4.7858	3.23263	3.50899	5.01874	6.889	4.86085	3.79121	6.35316	5.44799
1563088_a_at	-2.30483	7.4688	-4.90474	6.85023e-06	0.000148449	3.51487	LOC284837	antisense	chr21	10.6604	10.5298	9.75542	9.18079	8.91576	9.06207	7.22764	10.7127	11.2386	7.60392	7.0996	10.0533	10.1698	10.0245	5.22511	9.40189	8.80801	8.04489	4.97603	3.42259	7.08085	7.34803	10.1332	5.68906	8.18212	5.2569	4.75057	8.92258	4.36413	6.66893	8.54953	7.71299	6.93697	4.54222	3.62014	10.5312	6.28151	7.86248	9.95056	7.98476
231089_at	-2.30056	6.11063	-4.9789	5.20681e-06	0.000119014	3.77729	LOC100505664	lincRNA	chr20	7.91811	8.26866	8.46548	7.21722	8.68233	7.18781	7.77857	8.92079	8.57211	6.73528	8.77055	9.48348	7.17449	7.31182	3.59873	8.99451	5.11701	7.2229	4.27369	4.11972	3.37538	5.37985	7.2754	3.37538	4.69294	3.76786	3.62944	8.86246	4.09982	8.98454	3.4924	6.79381	4.44762	3.3944	3.54744	8.97032	6.85581	4.53713	7.09336	7.89534
1556221_a_at	-2.2795	5.40763	-6.45713	1.71568e-08	1.21566e-06	9.27836	RP11-757F18.5	antisense	chr3	5.93077	7.01964	9.42744	7.43955	8.20626	6.63749	7.31774	8.23651	6.1962	5.66128	6.50379	7.79951	6.43922	6.98016	4.44265	9.34381	3.82262	5.1968	3.68958	4.74784	2.6599	5.42514	6.30311	4.29249	3.69193	2.98172	3.61442	6.44109	5.18852	5.47431	2.30793	4.42928	2.78731	4.07131	4.64238	6.16988	5.80949	3.98509	5.84226	6.41968
1558764_at	-2.25715	4.95728	-5.70711	3.27707e-07	1.29505e-05	6.43289	RP3-496C20.1	antisense	chr22	7.5547	7.60409	4.51629	6.01191	8.28172	7.30513	7.34858	6.74883	7.6993	7.01155	7.45162	6.93426	7.19067	5.34724	3.36977	5.73533	4.74837	6.14463	2.58361	2.997	2.80177	3.35434	7.11449	3.34522	3.0484	3.02157	3.74692	4.69876	3.54908	5.10787	2.66641	5.63601	3.91528	3.45632	4.2172	6.58855	4.5948	3.44447	7.38244	5.35786
213486_at	-2.24924	5.2065	-6.69626	6.60569e-09	5.69663e-07	10.2008	COPG2IT1	misc_RNA	chr7	7.6339	6.56749	6.71033	3.9031	6.63785	8.5977	4.92728	6.16567	5.73332	7.20428	8.06231	8.31718	8.24079	7.46407	4.06213	9.77722	5.00633	5.82681	3.69023	2.7341	4.22333	4.29301	4.62817	4.97309	4.13462	3.8318	3.42158	4.79234	4.14424	6.7596	3.95932	3.8695	4.66126	6.23213	3.94819	5.43533	4.53891	3.74939	3.81137	5.49063
233130_at	-2.20771	5.26362	-5.81804	2.12964e-07	9.04724e-06	6.848	THRB-IT1	sense_intronic	chr3	7.18406	7.12025	6.72579	7.4731	6.51528	6.18763	7.77857	8.77965	6.2349	5.87754	6.72252	7.48323	7.54377	6.12391	6.51057	6.16487	5.32986	6.39956	4.73077	2.96675	2.81317	2.98746	6.60836	4.64922	5.25072	3.93463	3.00021	2.3243	4.3915	7.08723	2.3992	4.9687	3.84015	2.66485	1.99147	6.77798	4.90635	3.78557	6.09576	5.93414
229130_at	-2.19699	8.23102	-5.88272	1.65484e-07	7.3262e-06	7.09107	RP11-774O3.3	lincRNA	chr4	9.81023	10.6179	10.8567	9.22858	10.4211	10.6928	8.43569	10.3728	11.0302	9.09678	8.51389	10.4507	10.2913	11.1355	5.63871	11.1841	9.04331	8.42548	7.59719	5.71809	6.21239	6.88808	9.96545	6.61627	8.98936	8.24499	8.5592	6.63159	4.78733	8.34093	5.57874	7.90437	5.86613	6.70249	5.19536	10.237	8.71164	7.84932	9.81904	7.6386
240361_at	-2.16457	5.18927	-5.21837	2.12583e-06	5.77396e-05	4.63566	RP1-232P20.1	antisense	chr6	7.44043	8.08924	4.81058	7.77346	6.64333	6.55493	7.35743	6.7834	7.71467	6.34527	5.70419	7.69782	8.16362	8.74958	3.80468	5.09116	4.69665	6.7745	3.60935	3.4313	2.84387	3.13906	6.71631	3.96291	3.44012	3.04222	3.0909	3.84219	3.26866	6.75636	3.02907	5.5345	3.75949	3.25247	3.15583	9.56568	4.96484	3.56922	6.72307	3.33503
1556220_at	-2.15729	4.37164	-7.25697	6.93688e-10	9.80036e-08	12.3806	RP11-757F18.5	antisense	chr3	4.86362	5.91019	9.44072	6.50223	7.28466	5.77923	6.84765	5.41119	4.98006	4.36497	5.73883	5.95846	5.33034	5.4292	2.9592	8.75494	3.183	4.38004	2.87166	3.77006	2.76381	4.47721	5.3164	3.86895	3.30708	2.77286	2.58743	4.23381	5.2127	3.29705	2.61355	3.78322	3.78871	2.97795	3.68864	4.28339	4.37616	2.91646	4.9277	4.96116
232531_at	-2.08763	6.29735	-6.83544	3.782e-09	3.63411e-07	10.74	EMX2OS	antisense	chr10	6.1296	6.87455	9.91391	7.42836	8.62402	8.34826	7.2745	8.54201	7.90811	7.92922	9.18187	8.06263	7.89311	8.31546	4.40206	8.71202	6.90452	6.80083	4.95303	4.46524	3.95081	4.11425	6.60244	5.12996	5.66285	4.98668	4.80453	6.0993	4.15138	6.06953	4.01237	5.40942	5.2346	4.28838	4.55728	6.98934	5.49781	6.02322	7.88404	7.11816
1558765_a_at	-2.07765	6.37076	-5.17691	2.48502e-06	6.58278e-05	4.48593	RP3-496C20.1	antisense	chr22	8.61653	8.15714	8.01422	7.53932	9.17068	8.01563	8.37984	8.84336	8.64912	7.74138	8.32223	8.23189	8.08562	7.13373	4.64118	7.05405	5.28864	6.57836	4.94657	3.67368	4.4763	5.35956	7.88136	4.72231	3.96875	3.81867	4.97513	7.77024	3.59002	7.21105	5.58205	6.63113	5.03818	4.54626	5.37349	8.2231	5.93183	5.395	8.3474	6.7706
1558195_at	-1.94569	5.55325	-4.55951	2.40349e-05	0.000410274	2.31707	LINC00592	lincRNA	chr12	7.93244	7.95346	3.4584	6.5701	6.48665	6.24847	6.77539	6.84193	7.75486	6.32068	7.71356	7.35921	6.85852	7.01569	7.95388	8.70594	4.46895	7.64845	3.4821	3.42479	3.14462	3.79123	7.20902	5.07168	4.01217	3.00144	3.09615	5.09177	4.96584	8.28119	3.1499	6.35016	3.21841	3.21841	3.59525	7.40812	5.03259	3.70714	7.19056	5.20735
1559033_at	-1.8018	3.43276	-7.49709	2.63216e-10	4.78117e-08	13.3183	LOC255167	lincRNA	chr5	5.90281	5.39837	2.92129	5.33712	3.464	4.58428	2.81239	4.65936	6.2152	3.67701	3.8902	4.68551	5.34856	7.87346	3.914	5.62979	2.93746	2.77397	2.6786	2.33446	2.81313	2.73213	4.83632	2.40476	2.81604	2.36334	2.52107	3.80965	3.09503	3.05356	2.57366	2.78116	2.96354	2.93782	2.9077	4.87355	2.77955	2.80288	3.8921	2.49339
236598_at	-1.80044	4.19671	-5.68625	3.55281e-07	1.38256e-05	6.3551	LOC100996579	misc_RNA	chr2	6.85641	7.19643	5.02236	5.94322	5.30456	5.7537	4.86128	3.9758	6.89617	5.2726	4.24191	6.12924	6.35102	6.96014	3.85731	3.89809	3.65833	4.91123	2.82542	2.94909	2.47855	2.92607	6.07746	3.1263	3.53426	3.37231	2.66061	4.42625	2.81346	3.76779	2.60665	4.91663	2.56226	2.43562	3.18296	4.77971	4.66593	3.15442	6.43452	4.76919
1562785_at	-1.79001	3.82742	-6.15436	5.69655e-08	3.16508e-06	8.11959	RP11-10L7.1	lincRNA	chr4	5.47976	7.33057	4.56324	4.89099	4.134	5.38653	2.72322	6.40211	6.35691	4.28855	4.96315	5.12567	5.53348	7.95615	3.23337	4.12025	3.84736	4.30714	2.93647	2.5595	2.57527	2.78373	5.94653	3.15359	3.78576	3.14583	3.12544	3.31116	3.22622	3.08699	2.99479	2.87704	2.00396	2.93463	3.11283	6.02876	3.52392	2.36703	4.13002	3.11598
213657_s_at	-1.72911	7.90487	-4.83278	8.92564e-06	0.000184572	3.2619	RP11-617F23.1	antisense	chr15	8.67181	9.48135	9.58223	10.0045	8.99043	9.55785	8.54994	9.81126	9.90097	9.87844	8.70606	9.94538	8.90754	10.3979	5.24098	9.37741	7.60505	7.4648	8.0484	6.64531	6.0218	7.12004	9.76614	5.14747	8.59513	6.2448	6.46915	5.90004	6.82607	9.40355	5.99267	7.48127	2.73159	6.87151	5.6473	9.9801	7.5218	8.14061	9.15552	8.28513
37590_g_at	-1.71608	7.60082	-5.41512	1.00762e-06	3.16801e-05	5.35246	RP11-617F23.1	antisense	chr16	8.36814	9.21948	9.51024	9.57819	8.56828	9.43135	7.99314	9.27465	9.58502	9.74477	8.53671	9.66157	8.65167	10.1253	4.86977	8.86642	7.36057	6.83955	7.72143	6.15625	5.90169	6.87561	9.51284	4.86016	8.00367	6.02072	6.44883	6.05402	6.90505	8.95388	5.75559	7.29088	4.90752	6.8252	5.46327	9.29454	7.18923	7.78261	8.80253	7.83872
237871_x_at	-1.71183	4.10261	-6.89511	2.97649e-09	3.0249e-07	10.9716	LOC100996902	lincRNA	chr2	4.83599	4.08854	3.70244	5.0357	5.58873	5.87992	4.68894	5.21814	5.44772	5.65364	4.11194	7.7389	5.50459	6.27977	6.25241	5.93546	5.56328	4.21627	2.87436	3.06378	3.13339	3.07805	3.90649	3.06962	4.13405	3.00301	3.36786	3.49827	2.89431	4.76443	3.88797	2.91476	4.03743	2.90334	3.25419	5.49682	3.57305	2.70065	5.34593	3.34447
235373_at	-1.70671	4.65329	-5.44805	8.88512e-07	2.85929e-05	5.47335	LOC100506314	misc_RNA	chr12	6.71666	6.95321	4.2511	5.93474	6.3035	6.1446	5.64864	4.31513	6.94907	4.86725	6.55735	6.70522	7.32136	6.80287	4.91154	4.33069	4.08469	5.59035	3.02787	2.80394	2.72726	3.15484	5.27649	4.35276	4.31513	2.95472	3.46488	4.26725	3.42468	4.27586	3.37015	3.94865	2.03289	3.61144	3.63954	5.85321	5.73375	4.08345	5.4733	3.68713
239999_at	-1.69623	6.31064	-4.48091	3.18141e-05	0.000515694	2.05027	LINC00478	lincRNA	chr21	7.09856	6.80668	8.80157	8.351	8.25254	7.87184	6.1789	9.8883	6.45892	8.02048	7.86385	8.05465	7.858	6.96391	4.16709	8.46986	7.92337	7.31652	5.42468	3.20228	4.63716	4.02014	7.39204	4.49828	7.97981	5.54683	5.43692	4.12076	4.21943	7.7101	5.25923	4.85089	3.80761	7.06252	4.67633	7.97205	3.8308	6.48046	6.33935	6.51789
238498_at	-1.68225	5.5316	-4.02967	0.000152286	0.0017797	0.566969	RP3-406A7.7	lincRNA	chr6	7.07346	7.021	8.14412	5.86997	6.71102	6.71361	7.54506	7.26375	7.2656	6.72574	7.61418	7.48272	6.76383	6.35456	2.39331	7.53363	4.82362	6.61332	5.80923	3.00767	3.29411	4.5126	6.72065	4.75978	6.29589	7.12096	3.45262	4.85425	2.74457	8.65314	2.54469	6.43584	4.26921	2.80172	3.08878	7.77144	4.79834	5.95354	6.94251	5.53841
1556364_at	-1.67034	4.57608	-6.59771	9.79516e-09	7.80686e-07	9.81999	ADAMTS9-AS2	antisense	chr3	6.2279	6.03732	7.38445	8.1961	6.75797	7.21698	5.86059	5.42935	4.42689	6.06321	4.18855	5.59651	6.53804	3.95515	5.88017	3.28661	5.48199	4.36793	3.36099	3.7055	4.66104	2.90975	4.71487	4.05	3.63218	2.97394	3.57593	4.18173	5.22315	4.52812	4.04564	4.28687	3.51682	4.36974	3.24704	5.25557	4.41082	5.1323	4.31829	4.96175
230595_at	-1.66406	5.44987	-6.04618	8.72224e-08	4.41306e-06	7.70856	PGM5-AS1	antisense	chr9	5.57974	5.64006	6.50303	7.01361	6.7627	7.68651	5.29216	7.09904	6.52175	7.01125	6.53361	6.70542	7.40199	7.44392	5.36043	8.3967	5.90091	4.93903	4.14676	4.13282	3.80364	4.54283	5.28402	4.44484	7.54137	4.80551	4.76594	6.39341	7.18182	5.85557	4.30346	4.96328	5.60182	4.1333	4.41693	6.44381	5.31	3.97632	5.67315	5.55836
243871_at	-1.65964	5.10417	-3.56376	0.000701497	0.00606009	-0.865719	LOC100130476	lincRNA	chr6	5.51261	6.37777	7.13533	4.66301	6.80353	6.52289	7.00679	7.47934	7.22483	4.74376	8.40018	6.69328	5.08937	7.57847	2.53898	7.59815	3.64591	7.18148	2.49255	2.75067	2.59924	4.17049	6.06386	3.4924	3.50581	3.27967	2.40031	5.58932	1.93161	7.78807	2.60606	5.83952	4.44377	2.35288	3.43414	6.8275	6.22776	3.92344	5.81378	6.43545
243729_at	-1.65703	4.61499	-4.31953	5.61913e-05	0.000812123	1.51003	RP11-747H7.3	sense_intronic	chr14	5.44679	6.5066	8.75051	4.30879	5.99218	5.62853	5.67796	6.58775	5.51565	4.54157	5.01967	6.95121	5.58795	5.54557	3.21939	8.23014	4.94658	5.66407	3.42702	2.19543	2.36655	3.59828	5.96732	3.08525	2.70285	3.77526	2.51159	6.22538	2.93652	6.25712	2.38503	3.86895	4.8195	2.56457	2.7365	5.64001	5.83823	3.53865	5.07917	6.37162
1559097_at	-1.64993	4.68532	-5.55064	5.99537e-07	2.09321e-05	5.85159	C14orf64	lincRNA	chr14	5.9005	5.55575	5.11077	7.88427	7.98906	6.34294	6.70285	5.39617	4.80467	6.71427	6.13432	5.75881	6.34763	4.30995	4.84983	4.74957	3.94334	5.08966	3.34267	2.93444	2.63667	3.2441	5.24051	3.95078	3.30708	5.11321	2.71584	3.83893	5.12476	4.25561	2.9013	5.36318	4.53447	2.94937	3.37096	5.49964	5.48347	3.12696	5.73278	6.52109
236451_at	-1.62453	3.83141	-5.10422	3.26425e-06	8.1981e-05	4.22447	LOC100996579	misc_RNA	chr2	5.59049	5.98248	5.85642	4.4719	5.48214	5.13315	4.48394	4.23434	5.40265	3.76198	5.12268	5.60932	6.10757	5.65547	2.51156	5.1812	4.30272	3.95389	2.42211	2.09584	1.58238	2.04554	5.43919	3.41035	1.84907	3.32003	2.11199	4.21688	3.2696	3.99369	2.02221	4.38554	1.94341	1.85168	2.08632	3.08079	4.27584	2.81477	3.89995	4.98954
1556161_a_at	-1.57932	5.94799	-4.23684	7.49287e-05	0.00101959	1.23729	LOC100506102	lincRNA	chr5	6.7005	7.15518	5.05881	7.53609	7.52729	8.26563	8.08511	7.17959	9.60701	6.83883	8.81285	7.74345	6.81338	6.55351	5.16096	4.87762	5.46162	8.3559	4.59188	4.7158	4.81681	4.79212	5.94653	4.07713	4.70315	4.2145	5.35314	5.90867	4.36586	8.64412	4.57862	7.31823	6.99989	4.85249	4.09112	6.30462	4.66062	4.67587	8.83382	5.00143
235942_at	-1.57373	5.08749	-2.96115	0.00431033	0.0253616	-2.54006	FAM224A	lincRNA	chrY	6.40551	6.85272	3.3774	6.25588	8.80089	5.20032	4.46412	7.67213	6.82832	7.95238	2.79451	6.7884	3.47981	8.03487	6.77575	8.39858	3.61872	7.62376	4.16281	7.50922	2.57291	3.82137	6.0533	2.80943	9.03697	2.92301	7.06741	5.97356	2.54863	5.87182	2.29035	3.24048	3.32317	3.01325	2.39885	7.92036	3.00816	3.56493	6.58049	5.47485
227183_at	-1.55528	6.87721	-3.55228	0.000727456	0.00623411	-0.899579	MIR143HG	lincRNA	chr5	7.16325	6.61454	9.74724	6.36269	7.89361	8.50993	7.86158	9.82987	8.54585	8.97973	6.78359	9.72391	7.66208	8.91042	3.64549	10.2644	7.24094	7.2372	6.04117	4.6914	4.33339	5.89251	5.24179	4.34127	7.83309	6.14774	3.97532	6.40145	4.75436	9.69719	6.54043	6.01059	9.34957	4.11738	4.4854	7.81361	7.28203	6.59214	5.76624	7.18889
1559917_a_at	-1.54484	4.82808	-6.14118	6.00048e-08	3.28076e-06	8.06943	CBR3-AS1	processed_transcript	chr21	5.78507	6.07668	8.54535	5.60739	4.88586	5.36112	5.71726	6.44006	7.55827	4.85222	4.77632	6.69375	6.39448	7.73077	4.53729	4.62609	4.90493	5.25178	3.8895	3.49029	4.0511	4.28412	4.81583	4.03873	3.49191	4.91836	4.11187	5.11289	3.26866	4.44193	4.33731	5.4157	4.01972	3.95169	4.52733	6.70876	3.79237	4.02351	6.31994	4.39869
239569_at	-1.52524	4.45192	-5.78097	2.46015e-07	1.026e-05	6.70902	FZD10-AS1	antisense	chr12	4.82675	4.0113	8.04799	5.96751	5.44511	5.49662	5.16345	5.25987	5.80916	6.74019	4.63887	6.09388	5.58534	6.44723	3.53453	6.26898	5.05757	5.5988	2.87035	3.52392	2.68608	3.56532	4.15732	3.30122	3.56524	3.53662	3.33568	4.3886	2.37832	5.76536	3.01171	3.88929	3.29321	3.59404	3.3043	5.58007	4.95534	3.52828	5.20657	5.62214
242874_at	-1.52062	5.75919	-4.05729	0.000138688	0.00164878	0.655213	RP11-747H7.3	sense_intronic	chr14	7.94473	8.18935	4.41885	8.59449	7.86635	7.48245	8.40213	7.29572	6.12486	6.36294	5.9484	6.60562	7.24479	6.58079	6.99678	4.14006	6.27947	7.36255	4.39863	3.21285	3.84061	3.86885	8.41551	4.80589	4.65504	4.59993	3.27322	5.17777	4.64673	6.80853	4.29262	6.01586	2.98108	3.74959	4.13889	7.5908	6.36442	4.64264	7.77432	7.14068
240869_at	-1.51051	3.16288	-7.32327	5.30905e-10	8.06312e-08	12.6394	RP4-791K14.2	processed_transcript	chr20	3.90039	2.98044	4.6258	3.66415	4.65967	5.23077	4.23778	5.28773	4.54426	5.60657	3.7988	4.97162	3.09816	4.8636	2.93207	4.13556	3.41906	3.53832	2.52453	2.32406	2.16866	2.06331	2.70961	2.46538	2.69567	2.06151	2.16439	3.37812	2.66006	5.51531	2.23783	2.93457	3.32533	2.70072	2.29898	4.17704	2.05801	2.42023	2.95937	2.55579
229811_at	-1.49246	7.04896	-5.74295	2.85171e-07	1.1558e-05	6.56676	RP11-157P1.4	antisense	chr20	8.14273	7.80583	8.94984	7.0273	8.57801	8.34626	7.87394	7.86978	8.17085	9.0038	7.8831	9.48371	8.44823	8.28554	4.71653	9.91487	7.98785	7.30937	5.53166	5.75141	5.39566	6.32039	8.28362	5.60056	7.89889	6.33375	5.73502	6.134	6.37348	8.35081	6.35048	6.47957	7.17399	5.91398	6.50864	8.41924	6.21697	6.74674	7.11228	7.81885
239319_at	-1.47224	5.26832	-6.91888	2.70539e-09	2.80146e-07	11.064	CTC-504A5.1	lincRNA	chr6	5.55102	6.34497	5.11916	5.99885	7.70934	7.14072	5.88926	5.71542	6.3429	7.83218	6.42828	6.68216	6.51627	7.72197	4.68854	6.08896	4.42675	5.44683	4.52504	4.1194	3.74862	3.85674	5.48771	4.12926	4.4056	4.95375	5.65307	4.90364	4.59947	5.75486	4.56333	5.07715	5.40817	3.79222	5.08159	6.70594	5.1431	4.59263	5.50982	4.729
1559901_s_at	-1.47127	7.06346	-4.38524	4.46236e-05	0.000678287	1.72876	LINC00478	lincRNA	chr21	8.02913	7.23085	6.42414	7.61894	7.84028	8.00431	7.89204	8.37132	8.15446	8.16636	9.04888	9.14333	8.46759	8.9014	6.12814	11.0595	8.90333	7.87321	6.76133	5.11528	5.03002	6.46894	7.32747	5.24226	6.03977	6.24427	8.32342	9.0035	4.8941	8.74301	5.62054	6.19931	6.31607	7.57917	6.89626	8.42262	6.47075	4.84156	7.7043	7.00463
241247_at	-1.46039	3.57635	-7.09115	1.35313e-09	1.68142e-07	11.7342	RP11-167H9.6	lincRNA	chr3	5.16283	5.07583	3.25108	4.82551	3.44286	4.62495	3.3279	5.07666	5.93514	4.15488	4.09746	4.37043	5.29639	5.88337	5.90958	4.12292	2.34771	4.10057	2.9897	2.78141	2.57948	2.76108	3.76114	2.66828	3.30729	2.59818	2.8721	2.8795	2.30388	3.29726	2.68677	3.70068	3.82838	3.0007	2.38204	4.97759	2.53392	2.88481	4.35368	3.06298
243503_at	-1.45909	4.44637	-6.18633	5.02122e-08	2.86871e-06	8.24138	RP11-676J12.6	antisense	chr17	5.03302	4.01609	5.16049	4.61184	5.96594	8.28928	4.57013	4.93464	5.86925	7.12525	6.07104	4.50063	5.65817	8.49282	4.0854	4.07879	4.22053	4.4332	3.98869	3.69237	3.68356	3.86421	3.59867	3.84008	4.04137	3.71628	3.95539	5.39647	3.77708	5.06977	4.42222	4.25652	3.83522	4.03373	4.18292	4.64613	3.6833	4.10631	5.34369	4.94751
236480_at	-1.45759	6.88946	-3.56471	0.000699386	0.00604524	-0.86291	MIR210HG	processed_transcript	chr11	8.0512	8.45146	9.24289	7.27254	8.07493	7.19194	5.9953	9.4147	8.70466	8.67844	8.47773	8.00768	7.06541	9.59198	4.82307	8.49039	5.3677	7.2038	5.95105	4.10879	6.84573	5.9612	9.69069	5.95605	5.11596	5.48379	5.80611	4.91747	6.06109	10.3018	4.64635	6.65997	5.24852	3.55744	7.80561	9.45721	5.62717	5.43104	7.21547	7.27114
237154_at	-1.45187	4.73966	-4.75347	1.19275e-05	0.00023374	2.98502	RP1-28O10.1	antisense	chr1	5.85385	6.14956	4.66538	4.12864	4.82606	6.85212	5.38459	4.90693	7.08674	7.4183	7.16061	6.41147	6.29359	8.05511	4.12506	3.75164	3.8759	4.69032	3.72948	3.92613	3.51878	4.6032	5.6066	3.42911	3.88878	4.43289	3.8423	4.38117	3.65197	6.08894	3.61486	4.76717	4.68803	3.2905	4.07183	6.55739	5.32122	3.6372	7.20765	6.08593
226210_s_at	-1.42978	7.05673	-3.49649	0.000867245	0.00715723	-1.0632	MEG3	lincRNA	chr14	7.43054	7.40299	5.05804	10.1312	8.48366	8.66872	9.98912	8.8693	8.11906	10.5312	9.06202	7.90109	8.12245	7.24029	6.10807	6.76272	8.52385	9.40947	4.62674	4.24152	5.27434	5.52027	7.5957	6.09958	4.83167	5.10895	4.39207	5.92488	5.9764	9.5219	6.89876	5.78511	5.28083	6.54012	5.21822	9.07283	6.03119	6.27225	9.10794	7.99692
215513_at	-1.42093	5.36413	-4.07584	0.000130217	0.0015682	0.7147	HYMAI	lincRNA	chr6	6.50045	6.14314	4.00266	9.03119	8.30823	7.47476	7.32555	6.199	5.39377	8.0074	7.3965	5.78005	7.32312	4.85326	5.24608	3.70867	5.48612	6.98986	3.86042	2.98806	2.94505	3.53724	7.72121	4.22809	4.17718	5.47064	3.50916	5.5994	4.74069	5.22337	4.78932	5.29494	4.06241	4.2639	3.57263	6.27662	4.68588	5.44202	7.34488	5.88592
206655_s_at	-1.40852	7.48638	-3.59673	0.000631709	0.00558042	-0.768008	SEPT5-GP1BB	misc_RNA	chr22	8.39707	8.50546	8.00726	8.22263	8.1289	8.43581	9.71931	8.93538	9.57077	8.76217	9.80951	9.63059	8.59803	8.75234	4.63247	8.39496	6.45204	8.01167	5.13948	6.12895	4.82335	7.60558	9.94483	5.24196	6.79875	5.61612	5.62489	5.38509	5.76329	10.0467	6.93023	7.31726	5.61943	4.92502	5.53967	9.87833	6.56209	7.16824	9.29883	8.62262
239210_at	-1.39556	3.38013	-5.65325	4.0365e-07	1.52309e-05	6.23224	RP11-477H21.2	sense_intronic	chr1	5.09927	5.09413	3.87705	4.6892	4.46873	5.17063	3.44416	4.6133	4.71415	3.202	5.18194	4.60502	4.77115	4.93742	2.83585	3.94483	4.43222	3.84931	2.59782	2.50942	1.72513	2.41306	3.79866	2.10154	5.51168	3.45174	2.33331	5.45463	2.33995	3.18114	2.21768	3.41315	2.37185	2.51457	2.31389	4.53053	2.81104	4.27762	3.58414	2.82884
232832_at	-1.39172	4.93199	-4.50687	2.9007e-05	0.000479141	2.13812	DKFZp434J0226	lincRNA	chr19	6.04854	6.88982	6.94133	4.73044	6.33245	5.53272	4.90369	6.02563	6.55878	5.37682	6.50559	6.1076	5.31001	6.78255	2.94014	8.4468	3.74038	5.84285	3.6018	4.82043	3.83935	4.16414	6.56014	4.00545	4.26732	4.12173	3.53669	7.29448	2.96067	4.76125	3.81921	4.36061	3.80561	3.38654	3.89169	7.03563	5.08418	3.15957	5.38619	5.6689
235599_at	-1.3865	3.76843	-3.48754	0.000891922	0.00732439	-1.08929	LOC339535	lincRNA	chr1	5.90228	7.14727	4.41853	3.14796	3.23152	3.8216	2.72812	5.67096	5.96222	3.92486	7.02512	6.6825	6.21051	4.02014	3.1676	3.69272	5.84956	5.17434	3.03441	2.44516	2.39185	2.20477	5.96326	2.76261	2.39981	8.43275	2.84202	4.39731	2.23993	3.79556	2.36615	2.97901	6.33445	3.62783	2.14874	4.66861	2.96457	3.10198	4.10766	2.43182
233142_at	-1.37239	3.56585	-6.24001	4.06128e-08	2.43013e-06	8.44618	CTB-175P5.4	lincRNA	chr19	4.68023	5.21731	4.33843	4.71181	4.24211	4.21734	3.3106	3.49442	5.9023	3.47693	3.91885	4.0952	3.6124	6.13405	4.46873	7.52457	2.72257	4.55555	3.09224	3.25247	2.71078	2.81478	4.25616	2.62654	3.42871	3.10396	3.06842	3.96292	2.6468	3.28666	2.64913	2.92757	3.09327	3.11594	2.75178	5.16877	2.81104	3.04528	4.42804	2.79809
216935_at	-1.36916	4.8724	-2.90964	0.00498721	0.0283358	-2.67267	LINC00302	lincRNA	chr1	4.31212	5.61717	7.66656	4.87039	6.52092	5.91275	7.39132	6.00172	7.51345	7.87994	7.84572	6.51979	4.13974	4.08739	3.60416	4.32851	3.11852	7.38896	3.37131	2.68746	2.62704	3.06809	3.70089	3.07939	3.68799	2.86683	2.91836	4.26705	3.04806	8.25745	2.8416	7.764	3.0769	2.61043	2.97759	6.38157	4.57223	3.17525	6.1609	4.68996
238742_x_at	-1.35282	6.18467	-5.03148	4.2826e-06	0.000101683	3.96436	RP11-532F12.5	antisense	chr15	7.47891	7.56121	6.4538	7.61463	6.41478	7.14993	7.4951	6.36087	8.08993	7.59964	7.18164	7.89781	7.87573	8.65671	4.94409	6.23926	5.94288	7.30663	4.8955	3.8146	5.28719	7.10893	7.46186	5.85296	5.75963	5.98632	4.9973	3.30334	5.05218	6.8772	6.20405	6.49479	5.89971	5.5209	5.97867	8.12943	5.60327	6.01715	7.81877	6.00346
223757_at	-1.34281	6.00632	-5.36432	1.22286e-06	3.69879e-05	5.16647	DIO3OS	antisense	chr14	6.79401	6.8761	9.32221	5.83596	6.84239	6.30298	6.54688	8.67393	7.13693	7.16814	6.49789	7.50277	6.6187	7.00242	4.58187	8.33837	5.44834	4.89603	5.27739	5.5542	5.49514	5.81941	6.7509	5.05441	5.72862	4.6471	5.65574	6.20983	4.15964	7.93806	5.0094	5.08953	6.50708	5.16385	5.24611	7.19443	5.00585	4.75613	6.33437	6.26282
1560560_at	-1.2825	4.67454	-6.45702	1.71648e-08	1.21566e-06	9.27791	RP11-365O16.3	sense_intronic	chr1	5.74988	5.23216	4.18399	6.61855	7.35963	4.9968	5.65251	6.24138	5.21506	6.36088	6.63602	5.46721	5.67209	5.49527	5.06499	4.07086	4.2168	4.98243	4.14388	4.39785	4.31259	4.49449	5.05593	3.6644	4.25649	3.84304	4.09048	3.29861	4.02014	3.82069	4.28124	4.0112	2.60294	3.99332	4.32197	4.94265	5.27655	4.15126	5.44175	4.25544
1557389_at	-1.25623	6.66501	-2.95481	0.00438872	0.0257212	-2.55646	SH3PXD2A-AS1	antisense	chr10	8.1342	8.1667	8.25593	7.85583	6.90185	7.48659	9.29001	7.69884	8.85841	6.83033	7.09053	7.36897	6.16856	5.825	5.91411	9.70699	6.52432	8.67214	3.99522	4.58314	4.11357	4.66223	6.8779	6.02242	7.63755	4.28537	6.33178	3.94125	8.02406	7.46404	4.05156	8.99009	4.49656	3.85628	6.23688	7.29066	6.20537	6.89531	8.16143	6.45698
231381_at	-1.25106	3.95152	-4.0639	0.000135608	0.00161815	0.676408	ESRG	sense_intronic	chr3	3.59404	2.86255	8.09505	4.43435	6.25658	4.86658	4.14534	5.7228	4.31536	4.09197	3.27359	4.35763	3.6981	6.67756	5.51021	6.1739	3.18513	4.34485	3.01237	2.87997	3.31998	3.28369	2.41854	3.05507	3.93246	2.93847	3.23447	3.01122	3.12593	5.95087	3.17156	5.30771	2.9568	2.81369	3.1613	3.56524	3.40803	3.086	3.59474	4.52731
1556936_at	-1.24293	3.29397	-5.40879	1.03224e-06	3.2324e-05	5.32927	LOC100506834	misc_RNA	chr9	4.53295	4.70079	5.4111	3.36058	5.20823	3.6289	3.16047	4.84506	4.0137	3.26823	5.09347	5.50635	3.16233	3.48487	3.90958	4.17166	4.09582	3.26957	2.11177	2.11234	2.41914	3.20606	5.37064	3.25336	5.53371	4.16517	2.80001	2.74316	2.36853	2.61454	2.27493	2.01729	3.26198	2.71247	2.39056	4.5237	2.78627	2.36103	3.03306	3.418
235386_at	-1.2397	7.24702	-5.23456	1.99985e-06	5.49733e-05	4.69427	RP11-774O3.3	lincRNA	chr5	8.06505	8.94358	9.01552	7.37451	8.49809	8.08184	6.97409	8.53421	9.13246	7.46287	7.70397	7.8958	8.95474	9.71831	5.93363	8.38016	8.24086	7.16241	6.92162	6.02316	6.00847	6.14625	8.776	6.01155	7.2783	7.0478	7.85503	7.26373	5.46538	7.1128	5.58934	7.24556	7.11885	6.27879	5.58979	9.16059	7.5292	6.96686	8.3541	7.11532
238096_at	-1.21449	10.3898	-4.59255	2.13491e-05	0.000372095	2.42991	LOC284023	antisense	chr17	11.1433	11.3607	11.4101	11.6566	12.2381	11.2341	11.337	11.044	11.4943	11.491	12.2391	11.31	11.1143	11.1585	8.86061	11.5623	9.37137	11.3198	9.97201	9.5292	9.8869	9.37639	11.9001	9.71283	9.49421	8.93648	8.93143	10.5458	10.1829	11.4321	8.94655	10.9575	9.88263	9.56258	9.53808	11.6763	10.0897	8.97412	11.5577	11.1881
1556003_a_at	-1.21142	6.28766	-4.25454	7.04689e-05	0.00097197	1.29542	RP11-356K23.1	antisense	chr14	7.82945	7.56257	5.31533	9.39461	7.53229	8.10096	8.00056	5.79602	6.70036	7.74496	7.54928	7.66265	8.07197	5.40001	6.51873	5.80355	5.96341	6.73672	5.30509	5.00336	5.09011	4.93319	8.32651	6.19371	4.44726	5.01797	5.27852	5.82664	4.69888	5.96562	5.77767	6.19049	5.03435	5.38513	4.72224	7.90674	6.68996	6.20529	7.54567	7.29129
1557570_a_at	-1.20916	5.11172	-3.01628	0.00368107	0.0223443	-2.3962	LOC285084	lincRNA	chr2	6.01475	6.09099	3.63401	7.0543	6.80834	6.14547	3.34526	8.29179	4.38221	5.3386	7.86385	6.9439	5.07902	6.78403	4.59086	7.77402	5.42994	4.68839	4.0177	2.98221	2.79569	4.32959	5.66276	3.86641	6.62319	2.3134	3.1829	5.70903	3.82871	6.34152	3.91627	4.65081	4.26921	3.20518	2.80591	3.42279	6.19962	3.63203	4.28315	6.92228
1557598_at	-1.20178	2.62606	-5.01519	4.55023e-06	0.000106912	3.90632	CTB-107G13.1	antisense	chr7	2.64075	2.17511	4.95052	1.88707	2.8008	2.42442	2.44877	5.83054	2.9533	3.42301	6.05781	5.49252	2.79004	2.92328	2.36967	5.11557	3.04483	2.44321	1.92069	2.09584	1.85845	2.08644	3.2305	1.91681	2.17839	1.92935	2.16552	4.45803	2.56078	2.20575	2.04935	1.9409	3.16311	2.91816	1.94951	2.69728	1.86571	1.917	2.25945	2.16941
224293_at	-1.19164	3.96104	-4.49587	3.0165e-05	0.00049498	2.10089	TTTY10	lincRNA	chrY	5.51894	5.54567	4.23095	6.94448	6.24633	5.41705	5.57309	3.96914	3.56575	6.00316	2.55115	4.17655	2.97798	5.03492	4.54563	5.22171	4.35168	4.45435	3.41856	5.07688	4.90891	3.37237	4.94249	3.4924	3.5095	2.22507	4.50769	5.41747	2.79733	3.70887	2.84607	4.02596	2.94889	2.82864	3.60586	5.06883	2.55695	2.78164	4.33188	3.47653
1568932_at	-1.19129	4.53522	-4.61098	1.99807e-05	0.000351948	2.49301	CTB-113P19.4	antisense	chr5	5.50162	5.72865	4.40764	4.36053	7.33743	6.00992	4.89147	5.9011	6.3722	5.77714	5.97604	5.16267	5.24665	6.16715	4.28714	3.57791	3.79528	5.06169	4.41169	3.53055	3.31597	3.82874	4.60987	3.62309	3.64491	3.79056	3.64385	5.70113	3.619	6.13685	3.6078	4.89105	4.258	3.4322	3.32745	5.39781	4.33184	3.51167	5.25695	5.63689
243170_at	-1.18073	6.42891	-4.50962	2.87235e-05	0.00047548	2.14747	AC092620.2	3prime_overlapping_ncRNA	chr2	7.0518	7.63042	8.63256	7.51967	7.44073	6.56141	7.63694	8.91553	6.45339	6.47983	6.47041	7.03779	7.80317	6.58679	5.41167	9.24688	6.01086	6.16103	5.97153	5.37112	5.38664	5.86859	7.1785	5.80938	6.95196	6.27419	4.44111	7.42998	5.3925	7.73526	5.80713	5.30501	4.51198	4.30347	4.17685	7.58052	5.5271	5.96222	6.83517	6.54791
1556004_at	-1.17839	4.58658	-5.12578	3.01096e-06	7.68825e-05	4.30188	RP11-356K23.1	antisense	chr14	6.39179	6.33368	4.24249	7.83238	6.49984	6.85134	5.59154	4.76274	5.20727	5.10122	5.19701	5.63106	5.76289	3.87457	3.94567	4.14839	4.71674	5.32567	4.10423	4.04507	4.2771	3.12589	5.47021	4.62878	3.92579	4.15791	4.27058	3.54714	3.78387	3.87604	4.15985	5.00008	3.38601	4.2145	4.01143	5.13892	4.69047	4.16723	4.83791	5.0066
232300_at	-1.17662	7.60017	-3.67885	0.000485497	0.00451131	-0.522118	ADIRF-AS1	antisense	chr10	8.10792	8.81034	9.4542	7.5044	9.54921	8.0472	8.04304	9.79505	8.42699	8.77423	8.24892	8.95837	8.29599	8.77031	4.48479	10.2994	6.43868	7.58238	8.63069	6.76565	6.62776	8.69518	8.71927	6.13373	7.58335	6.02934	4.80262	8.33212	7.84343	8.34262	6.67684	7.11298	8.83702	6.5373	6.31192	8.86528	6.40974	6.837	7.0811	8.26148
214657_s_at	-1.17112	8.14141	-4.04394	0.000145108	0.00171245	0.612512	NEAT1	lincRNA	chr11	9.28196	10.0005	10.0039	7.75403	9.0714	9.46696	8.71312	8.41288	9.64233	8.52127	8.99914	9.06247	9.46713	9.82077	5.78901	10.158	8.22256	8.03612	8.13985	7.46939	9.39568	7.48476	9.67111	8.18263	6.50663	8.28376	6.75977	5.52643	8.9332	8.90036	7.67307	8.1613	6.87017	6.67248	6.60669	8.95372	7.6995	6.9105	8.79286	9.20708
241239_at	-1.16243	3.6254	-5.59043	5.14388e-07	1.84896e-05	5.99895	EPN2-IT1	misc_RNA	chr17	5.50877	4.55607	3.38502	6.92556	5.49848	4.83087	5.24545	3.14063	3.60011	5.03136	3.87092	3.37062	5.25698	3.81726	3.94984	3.81759	2.91396	3.33024	2.93647	3.20612	3.66605	3.37128	5.0948	2.73316	2.48748	3.028	3.28949	2.83642	3.48801	3.2674	3.3313	3.36516	3.87714	3.58396	3.82272	4.63823	2.95771	2.81585	4.21914	2.61263
227909_at	-1.15311	7.09506	-3.45308	0.000993272	0.00797462	-1.1893	LINC00086	lincRNA	chrX	7.47701	7.18262	9.20512	8.71063	8.09596	7.82498	6.61721	8.25054	8.57838	9.21556	9.05793	9.17151	7.8413	8.93249	5.23687	5.81143	6.85813	5.71234	6.32189	4.8018	4.37796	6.25214	7.93539	6.16567	7.06424	6.12672	4.58049	7.18641	5.85984	7.3391	10.5545	7.0936	6.1031	6.98372	5.72438	8.81859	6.58174	6.35754	8.17246	6.87206
243952_at	-1.1429	4.83646	-4.49606	3.0145e-05	0.000494799	2.10152	TPTEP1	lincRNA	chr22	4.5396	3.44865	7.09588	5.43272	6.26429	5.71959	6.28499	5.29333	4.41776	5.84154	6.21605	7.05927	5.14566	6.08789	4.37425	7.72913	5.37356	4.70661	4.45425	7.11657	4.25171	4.08601	3.64633	4.02576	5.05296	3.81709	4.40421	3.65404	4.2751	5.64395	4.18314	4.1183	5.19848	4.48459	4.25979	4.58008	3.76879	4.11609	4.20063	5.12804
244374_at	-1.13639	5.80083	-5.67276	3.74323e-07	1.43723e-05	6.30484	TINCR	lincRNA	chr19	6.31344	6.34047	6.51156	7.27401	6.47155	6.17425	6.85374	6.11545	7.7067	6.51906	6.56574	7.27802	7.21996	7.04842	5.78032	6.13066	4.99186	5.84147	4.92068	4.94389	4.98366	5.37675	6.50211	4.80364	5.36602	4.56427	4.97781	6.86361	4.37043	5.77622	4.84288	6.34582	4.58233	4.85472	5.46528	7.13427	5.15697	5.323	7.19525	5.60263
1564475_s_at	-1.13116	5.87634	-3.54374	0.000747387	0.00636403	-0.92476	ZBED3-AS1	antisense	chr5	6.433	7.875	9.39632	6.68209	6.0902	6.07188	3.82074	7.10953	8.66992	5.36998	4.8163	6.42287	7.05541	9.06398	5.22617	7.34595	5.29122	5.40455	6.00078	5.05433	5.63394	6.23941	6.5124	6.16582	7.98191	4.7388	6.04042	7.27302	4.66739	5.67982	5.52447	5.55283	4.88593	6.21603	4.05363	6.39285	4.11264	4.16662	6.54488	5.36553
1559976_at	-1.12226	3.45612	-6.26458	3.68495e-08	2.25363e-06	8.54006	LOC100506314	misc_RNA	chr12	5.31457	4.75538	3.87605	3.95301	4.99847	3.66545	3.36608	4.08249	3.89266	2.76715	4.16137	4.26568	4.43022	5.76032	4.43678	4.89453	3.52922	3.72878	2.78461	3.26496	3.12219	2.80245	3.95141	3.81542	2.95112	2.33169	2.59988	4.13336	2.5992	3.63769	3.00935	3.45198	3.52617	3.2724	2.6422	3.46632	3.30702	2.20666	3.59034	3.56812
230248_x_at	-1.11936	5.83886	-2.77841	0.00718008	0.0375594	-3.00242	RP11-395I6.3	sense_overlapping	chr4	6.71019	7.17265	10.2481	4.34355	7.71165	5.98089	5.30474	7.81908	5.33279	4.75039	6.00866	6.43209	6.7767	6.85897	4.44906	10.8102	6.16304	6.58533	6.34943	5.63633	6.42456	5.13133	6.40458	5.13964	8.87066	4.70001	4.56928	3.85975	5.15923	6.96723	5.10583	3.65492	3.17151	5.83812	4.14906	5.14361	6.04117	4.0443	4.04915	6.30868
227306_at	-1.11707	6.24933	-5.25495	1.85155e-06	5.16497e-05	4.7682	RP11-363E7.4	sense_overlapping	chr9	6.50027	6.91188	7.63807	6.54765	6.78961	6.75594	7.22482	7.74567	7.29084	6.44515	7.47244	7.63516	7.3512	6.82675	5.26233	8.8521	5.64042	5.99123	6.11937	4.41198	4.87085	6.20294	6.5628	5.7545	5.76306	4.73126	6.1622	6.5772	5.84478	6.98031	5.7125	6.14142	6.39399	5.31122	3.89238	6.73956	7.07325	4.9497	6.39232	6.32948
241563_at	-1.10973	4.7063	-4.94364	5.93327e-06	0.000131924	3.65232	RP11-384L8.1	sense_intronic	chr3	4.68739	6.4574	7.84515	5.12435	5.07529	5.6292	4.24773	5.52202	7.24144	5.08127	5.72772	5.3666	4.70783	7.1143	3.82346	4.82327	4.12911	5.3093	3.49389	3.61105	3.93177	3.67899	4.86192	3.86895	4.27446	3.79473	4.23475	5.47685	3.77601	5.2097	4.28057	5.03622	4.30438	4.2145	3.97203	6.23975	3.91498	4.0499	5.60667	4.26985
1563745_a_at	-1.07567	5.56444	-3.06293	0.00321652	0.0201452	-2.27293	ZMIZ1-AS1	antisense	chr10	6.23209	6.33156	9.50282	4.23809	6.30581	5.9269	5.46859	6.24835	6.53829	6.14144	6.57939	7.13916	5.83496	6.17202	3.60125	9.53962	5.46135	6.40576	6.89343	5.75253	4.19367	6.36675	6.25639	3.98369	3.74629	4.37043	3.64279	3.40804	7.62099	6.95712	3.73467	4.47184	4.82166	3.43353	6.17766	6.60002	4.61	4.89915	5.80614	5.40396
229013_at	-1.06578	8.51977	-4.14421	0.000103108	0.00130315	0.935225	LOC145783	misc_RNA	chr15	9.90092	10.5157	10.3156	9.45902	8.37828	9.48883	6.84463	10.1759	10.6284	7.95288	8.07579	9.67006	9.69049	10.5917	7.89602	9.384	8.24457	8.3345	8.90239	7.58688	8.26439	8.31203	9.39016	8.37996	9.1778	7.69989	8.47545	8.43565	7.99464	6.57265	7.87799	8.07949	10.6106	9.10711	8.29401	10.9576	8.24912	7.08155	9.35544	7.6843
232294_at	-1.05135	4.47729	-5.95773	1.2341e-07	5.77197e-06	7.37388	TMEM254-AS1	antisense	chr10	5.30622	4.6955	4.83112	5.55335	6.32168	5.8924	5.35459	4.03008	5.3471	6.09237	6.16453	5.02983	5.3997	5.52265	4.65066	3.92531	3.77772	4.16683	3.5442	3.59689	3.29018	4.08125	5.55667	3.14129	3.57279	4.69	4.39081	3.97898	3.5371	3.9602	4.46349	4.47013	3.19743	3.67272	4.25471	4.95556	4.69271	4.7317	4.82132	4.13924
1560679_at	-1.04318	4.19829	-7.37423	4.32245e-10	6.95089e-08	12.8383	LOC100506328	lincRNA	chr2	5.05253	5.82732	4.10301	4.44305	4.90013	5.52659	5.86964	4.40197	5.17561	4.13555	4.29907	5.12567	4.89104	5.06201	5.89993	4.84316	3.30268	3.57445	3.94237	3.82195	3.6334	3.90526	4.4293	3.98127	3.60223	3.37986	3.74159	4.31807	4.12481	4.13286	3.4833	5.04857	4.20199	4.01195	3.48865	4.62285	4.54789	4.22486	4.39727	4.42483
1557617_at	-1.03757	4.78352	-3.41052	0.00113355	0.00881199	-1.3119	DCTN1-AS1	antisense	chr2	7.10359	6.8201	5.80602	5.08324	5.94408	5.8021	4.26573	7.36217	6.99158	3.43175	5.10196	6.50088	5.45222	5.21805	5.07863	2.89113	5.54215	5.05072	3.04766	3.00021	5.47581	3.81907	6.12073	5.85623	2.56249	3.10305	4.22639	3.98842	2.87471	5.25174	4.56192	3.62605	3.32548	4.2054	4.51549	6.43669	4.95445	3.21859	5.6862	5.57956
1556304_s_at	-1.03605	6.08256	-4.74714	1.22055e-05	0.000238301	2.96303	LINC00899	processed_transcript	chr22	6.9142	6.48535	6.81607	6.84825	7.74379	7.18807	5.39425	6.5051	5.97584	7.85432	7.17262	6.40945	7.00225	7.12575	6.57722	7.60739	7.15379	6.20232	4.35047	4.44052	6.91304	6.06401	6.3875	6.01521	6.19914	4.69141	5.17115	4.53976	6.09603	5.86457	6.09902	6.22143	5.63248	7.05376	5.16375	6.81182	5.50427	4.40603	6.4064	6.67463
237225_at	-1.03192	4.09479	-4.27118	6.65095e-05	0.00092553	1.35021	ZFY-AS1	antisense	chrY	5.70156	5.89657	3.8576	5.69179	5.10218	5.61422	4.29983	4.92993	5.61776	4.05423	3.25156	5.74577	3.60109	6.33668	4.24487	3.82092	6.91576	4.58063	3.37422	3.86969	3.5791	3.6793	4.86336	3.1853	4.3516	2.86097	3.69311	3.52024	3.118	3.90323	3.03813	3.62162	3.55678	3.16318	3.38834	5.88918	2.4104	2.92201	4.71407	4.21727
215972_at	-1.01846	4.19899	-5.74133	2.86972e-07	1.16137e-05	6.5607	PART1	lincRNA	chr5	4.42763	3.59102	4.52083	4.16582	4.72172	5.00649	4.20043	5.61835	4.056	4.73346	4.2334	5.20902	5.24169	6.24905	5.82224	7.47677	4.58023	3.51381	3.43637	4.00652	3.67103	3.19578	3.10958	3.85945	4.58593	3.43996	4.0266	4.33478	3.85731	3.29875	3.71556	3.7357	3.41493	4.64052	4.0099	4.00386	3.77508	4.3063	3.73183	4.09725
1556999_at	-1.01517	4.19292	-3.48664	0.000894433	0.00734063	-1.0919	LOC100271832	misc_RNA	chr2	4.53723	3.3732	3.79971	5.86326	4.39926	5.80833	3.71822	6.1972	4.78921	6.12203	5.61778	6.65828	5.43686	3.14103	5.52996	4.14627	4.74065	4.82017	2.79597	2.74286	2.51715	3.02729	3.11547	3.07694	6.43001	3.84764	3.32152	3.64529	2.95568	4.09766	6.05536	2.87677	4.31596	5.89654	2.97567	4.69251	3.11878	4.12521	5.25429	3.53136
240682_at	-1.01482	3.35865	-6.22226	4.35659e-08	2.56954e-06	8.37843	LINC00293	lincRNA	chr8	4.10498	4.58224	3.75506	4.37177	2.87113	3.94595	3.14057	4.95711	5.35002	2.71278	3.22679	5.1418	3.6003	4.73095	5.01704	4.27682	3.03057	2.61685	3.30963	2.90645	2.96457	3.13255	3.68126	2.75235	3.4599	2.66693	3.28636	4.79234	3.48096	2.78216	3.10184	3.43772	3.83522	2.99294	3.1841	3.49943	2.6428	2.98039	3.8057	2.56849
240827_at	-1.01268	3.78184	-4.82024	9.34537e-06	0.000191298	3.21799	GATA3-AS1	lincRNA	chr10	5.1977	3.46473	4.698	4.19952	3.86519	4.34193	4.69449	5.67178	4.96886	3.583	6.86012	4.62973	4.86382	4.28389	3.52734	3.68093	3.28539	3.94188	2.94963	3.42683	2.91892	3.25793	4.08895	2.93311	3.30708	3.03938	3.07067	1.94118	3.39312	3.26234	2.87746	3.52423	2.90676	3.47441	3.28429	4.72331	3.99812	2.90993	4.31715	3.76218
1569315_s_at	-1.00754	5.18773	-2.74538	0.00785717	0.0402389	-3.08358	LINC00894	antisense	chrX	7.20825	5.96482	8.37804	3.23755	6.39892	5.07163	4.38895	7.60393	5.25118	4.49207	4.47352	6.81311	6.57581	5.81675	4.78623	8.50335	6.21893	5.0469	6.14478	3.7055	4.79465	5.22136	5.35277	4.45426	5.168	5.62428	4.05098	8.82818	5.19679	6.5425	3.49798	4.08442	5.27779	3.85927	6.20279	5.44846	4.93049	3.09764	4.19358	5.6728
[truncated: 22 more columns]

## Sheet: up_PM_vs_N
Upregulated lncRNAs between primary melanomas and normal skin samples
# Log2 Fold Change cut-off: 1.0
# P-value cut-off: 0.01
# Condition pairs: PM_vs_N
# Column A: Probe set ID, it represents probe set ID.
# Column B: logFC, the ratio (log scale) of normalized intensities between two groups.
# Column C: AveExpr, average expression between two groups.
# Column D: t, t-value caculated from t-test.
# Column E: P.Value, P-value caculated from t-test.
# Column F: adj.P.Val, P-value adjusted by Benjamini and Hochberg's method.
# Column G: B, B-value caculated from Benjamini and Hochberg's method.
# Column H~ J: Annotations, include Gene symbol, type, chrom.
# Column K ~ BT: Normalized Intensity of each sample (log2 transformed).
Probe set ID	logFC	AveExpr	t	P.Value	adj.P.Val	B	Gene symbol	type	chrom	GSM390208.CEL	GSM390209.CEL	GSM390210.CEL	GSM390211.CEL	GSM390212.CEL	GSM390213.CEL	GSM390214.CEL	GSM390215.CEL	GSM390216.CEL	GSM390217.CEL	GSM390218.CEL	GSM390219.CEL	GSM390220.CEL	GSM390221.CEL	GSM390222.CEL	GSM390223.CEL	GSM390224.CEL	GSM390225.CEL	GSM390226.CEL	GSM390227.CEL	GSM390228.CEL	GSM390229.CEL	GSM390230.CEL	GSM390231.CEL	GSM390232.CEL	GSM390233.CEL	GSM390234.CEL	GSM390235.CEL	GSM390236.CEL	GSM390237.CEL	GSM390238.CEL	GSM390239.CEL	GSM390240.CEL	GSM390241.CEL	GSM390242.CEL	GSM390243.CEL	GSM390244.CEL	GSM390245.CEL	GSM390246.CEL	GSM390247.CEL
236074_at	1.00098	4.71573	5.61782	4.6283e-07	1.70388e-05	6.10057	AC012146.7	processed_transcript	chr17	4.35935	3.71008	3.44566	3.12221	4.41955	4.03293	4.17405	4.22035	3.51101	3.46782	4.36973	4.42629	3.85527	4.08734	3.69482	4.67261	4.21363	4.66468	5.0138	4.83256	6.18597	5.14024	3.87983	5.51109	6.47212	4.66564	5.59752	5.77812	4.37386	4.46054	5.38769	5.0516	4.72142	6.41515	4.82461	5.0708	4.79106	4.70634	3.91289	5.29515
243986_at	1.00213	3.68841	3.2341	0.00194037	0.0135318	-1.80885	LINC00355	lincRNA	chr13	2.89249	2.53098	3.46195	2.62916	2.67585	2.51048	2.71419	3.10186	2.69332	2.8183	2.92776	2.50635	2.89378	3.0642	4.65555	3.04218	3.03469	3.18446	2.83134	2.99725	4.22597	5.29964	2.55881	5.6402	3.41128	4.70542	6.84248	3.16526	5.40071	4.14422	4.96802	3.40205	4.99993	5.78757	3.10826	3.76698	2.86148	3.05436	2.55559	3.02213
1569478_s_at	1.02512	8.6496	3.32589	0.00147	0.0108318	-1.55259	CTC-459F4.3	lincRNA	chr19	8.0953	7.6534	5.45038	9.12589	8.6409	8.77918	8.63904	6.75302	8.47314	9.25452	8.80431	8.01816	8.00983	7.88315	8.38953	4.25479	8.92272	9.24994	8.75784	8.27105	10.025	9.75378	7.94225	9.53159	9.74237	9.94916	9.99663	6.94903	8.33887	6.77009	10.4252	10.0561	9.5108	9.8586	9.36793	8.07126	8.06508	10.7648	9.39019	7.62176
237116_at	1.02688	3.29169	3.50004	0.000857649	0.00709714	-1.05285	LOC646903	misc_RNA	chr3	2.23748	2.28465	3.65534	2.27525	2.24617	2.32413	2.12062	2.07864	2.29767	2.56085	4.04203	2.7091	2.0028	2.15573	2.81795	2.66854	2.57327	2.97895	5.29453	4.53486	3.01106	4.80068	3.28559	5.18569	3.33905	2.99152	3.22764	3.99932	5.10766	2.55043	4.35353	2.8065	3.23792	5.57136	4.44666	2.00784	2.43389	2.16445	2.1117	2.92028
231364_at	1.03022	3.70148	3.38751	0.001217	0.00931004	-1.37776	LOC100996570	antisense	chr1	2.31838	2.15269	3.91993	2.53051	2.54897	2.70623	2.87382	2.96117	2.59582	3.35223	2.97648	3.20198	2.68221	2.48845	4.1647	3.52032	3.99556	2.9839	6.36209	3.27342	2.92253	4.61797	2.22394	2.86289	3.10546	6.50048	5.00143	3.32081	4.88812	4.49646	2.89782	4.76584	3.79024	4.62847	5.68408	3.188	5.596	3.03984	3.26732	2.33209
235939_at	1.03109	6.14602	4.74708	1.22081e-05	0.000238301	2.96282	RP1-228H13.5	sense_overlapping	chr1	5.60054	5.34543	7.24815	4.16798	5.15076	5.03482	6.05054	6.01238	6.0823	4.96094	5.66173	6.03995	5.13015	4.93473	4.65903	4.01686	5.69567	6.74133	7.01014	6.81709	5.46911	6.03726	5.87323	6.61663	7.33964	5.70241	6.32634	7.12244	5.70286	6.059	6.91538	6.3285	6.79245	7.06861	5.26476	4.89648	5.57885	6.88583	6.41869	6.26408
232718_at	1.03155	3.75527	2.90081	0.00511255	0.0289068	-2.69521	LINC00589	lincRNA	chr8	3.0114	2.5646	2.99538	2.94027	2.95044	2.78956	2.71271	3.01676	3.05206	2.80802	3.0338	2.56502	2.61663	2.9139	4.7956	3.07262	7.74697	3.12402	5.29207	3.18026	3.17813	7.18223	2.66925	3.99225	3.24498	2.92431	3.43699	2.74019	3.1937	2.68034	2.9453	5.12284	4.15382	2.7663	4.42172	3.53032	3.35108	3.73455	3.40121	3.22251
1558821_s_at	1.03486	4.73562	4.05382	0.000140326	0.00166645	0.64413	AC083843.1	lincRNA	chr8	4.88184	3.77873	3.57912	4.03345	4.08867	4.82227	3.85445	4.08177	3.51897	3.58482	3.67332	3.59135	3.48373	4.32065	4.90462	3.28741	4.60452	4.97377	6.22911	5.90765	7.07562	4.15992	4.65392	6.22983	3.91515	4.26224	5.66362	4.96837	5.4889	3.74053	6.87503	4.27733	4.03235	4.83688	4.38867	3.7268	5.27434	5.75154	3.92312	4.28916
242723_at	1.0384	4.68446	3.42102	0.0010973	0.00859769	-1.28176	RP11-932O9.10	lincRNA	chr15	4.59191	5.43794	3.73427	2.09871	4.29788	4.07153	3.42714	4.53192	4.14023	2.38425	2.94026	3.83064	5.36926	2.89016	3.16283	5.71572	3.63088	4.78593	5.30737	5.99616	5.43315	5.74496	4.66383	5.11603	7.87049	5.39031	5.46493	3.61657	4.72601	4.95617	2.53394	4.61449	4.40958	5.89189	5.0393	3.36019	4.8636	4.45333	4.11529	5.39212
242557_at	1.04253	6.56117	3.23963	0.00190845	0.0133433	-1.79356	ZNRD1-AS1	antisense	chr6	5.51396	5.51455	6.76442	5.10152	3.84684	5.76134	4.22244	6.63278	6.25702	4.84652	4.93813	6.38421	7.75631	5.69869	4.83346	8.5306	6.22595	7.02715	6.96562	7.43689	7.00928	6.24341	6.15004	7.52091	9.93907	7.12676	6.63274	8.38072	6.92748	5.77695	7.36416	6.05362	8.50036	6.70032	6.49366	4.56663	8.04347	5.85575	6.19644	6.16999
1553608_a_at	1.05571	3.46615	2.88096	0.0054053	0.0301998	-2.74572	LINC00189	sense_overlapping	chr21	2.29774	2.14916	2.58587	2.25653	2.92513	2.17595	2.8428	3.0696	2.83078	2.50434	2.29915	2.36176	2.24142	2.44997	4.29026	3.64573	4.50794	2.69149	4.32852	2.32388	2.36822	2.82013	2.27864	4.28901	4.23563	5.23472	6.13885	3.29549	5.19979	3.41729	7.06842	2.88202	4.14562	8.08426	3.82665	2.41721	3.20453	5.69447	2.64075	2.49318
230495_at	1.06922	5.00963	3.41579	0.0011152	0.00870555	-1.29677	LOC150568	lincRNA	chr2	3.70381	4.38752	4.6258	3.73048	4.47605	3.8783	3.44638	4.56979	3.56963	3.74978	4.44648	4.1418	3.53631	4.23164	7.00065	3.96696	3.89212	5.14549	3.5304	3.92303	5.0032	5.31346	5.12515	7.44981	5.06024	7.02647	7.72254	5.00548	4.15052	5.25206	6.26748	4.54123	4.93409	5.15319	3.82579	3.87151	5.50522	4.76711	4.04802	5.20038
229972_at	1.06971	6.14154	4.94205	5.96831e-06	0.000132455	3.64669	AC147651.4	antisense	chr7	5.07606	4.95082	5.52915	4.74277	4.68354	4.98499	5.75368	5.56617	5.80401	5.81655	5.07075	5.50249	4.85987	5.17899	5.56926	6.47704	5.4059	5.56383	5.7244	5.12932	6.55886	6.15	5.7615	5.39108	5.72026	6.61233	6.85587	6.96284	7.31631	5.981	5.45128	5.89413	7.34675	7.14203	8.43785	6.03604	7.1086	6.66468	5.63913	7.23817
229059_at	1.08767	5.13424	3.16846	0.00235988	0.0158218	-1.98897	FAM225A	lincRNA	chr9	4.67116	4.54009	3.61872	4.00238	3.30746	5.29846	3.48661	4.17468	4.98314	5.28445	4.70633	4.44571	3.64613	4.7118	4.9485	3.41053	4.86827	4.92108	4.24001	4.2914	4.54177	4.78139	4.07151	5.80358	3.77767	5.8937	7.09266	3.7957	9.42092	5.46244	5.22161	5.48679	4.74898	6.84944	7.14658	4.46473	7.93664	6.87894	5.20441	4.22415
228702_at	1.08805	7.63782	4.70118	1.44241e-05	0.000273743	2.80367	FLJ43663	lincRNA	chr7	6.06211	6.21226	8.5391	5.97652	6.5525	6.36146	6.20522	8.3432	6.41608	6.29313	7.29847	7.11641	6.51034	7.15655	7.06929	7.17632	8.5624	6.93197	8.18793	8.65526	8.26642	8.86811	7.23781	8.02842	8.26458	8.37712	7.78752	8.28052	8.6211	7.76311	7.53501	7.84755	9.14806	8.60176	8.17598	6.57182	8.12428	7.71188	6.36677	8.00474
236213_at	1.09227	4.75686	3.72932	0.000412323	0.00396884	-0.369243	AC079305.10	antisense	chr2	3.23644	4.37715	4.64527	2.86004	3.74654	3.50757	4.54705	2.89893	5.49907	3.73877	3.80823	4.43965	3.95531	5.13387	2.85713	3.89247	4.53868	5.18524	4.6421	5.01613	3.82932	6.30575	4.02611	4.21791	4.59386	3.72506	6.14904	6.34566	3.21709	6.56426	6.81283	4.79634	4.72624	4.28024	6.25486	5.40188	3.89988	5.59468	4.20111	4.13983
224457_at	1.09627	5.3665	4.84102	8.65982e-06	0.000179755	3.29079	FOXD2-AS1	antisense	chr1	4.3463	4.2951	5.36847	4.14287	4.09304	4.31044	4.68122	3.40249	4.87197	5.15374	4.69439	4.73565	4.58683	4.47398	5.01195	4.68177	5.17573	4.40529	7.31924	6.26429	5.70343	6.4518	4.50426	5.28597	5.69805	5.17125	6.20616	7.52142	5.46135	4.99	6.79003	5.52619	6.44724	4.9973	6.3634	4.8955	4.73876	6.23005	5.50589	4.67865
244824_at	1.10068	5.404	4.54533	2.52858e-05	0.000426961	2.26877	AC087393.1	lincRNA	chr17	4.65659	4.10498	5.19044	4.46984	4.19205	4.2117	4.57273	3.98985	4.52352	4.51777	4.986	4.62748	4.50612	4.41885	6.40836	4.02164	7.0619	5.61539	7.19444	6.6514	7.34945	6.67142	4.50714	6.64739	5.3974	7.40129	7.05074	4.98312	5.71189	4.48615	6.46074	5.32668	6.30812	5.3896	6.10166	4.50018	4.91131	4.58301	5.29929	4.37258
238727_at	1.11235	6.17784	2.82861	0.00625342	0.0338353	-2.87767	RP11-384O8.1	lincRNA	chr2	5.70405	5.35241	3.24385	4.1224	5.26084	5.36864	5.6375	5.00159	6.22093	4.86336	5.8496	5.7522	5.04576	6.13695	6.74216	5.33847	8.61118	5.47735	6.19636	2.33699	6.46221	6.98308	5.51374	7.43022	8.03818	3.01038	6.88268	9.86245	6.43789	5.83996	9.32235	5.47507	6.70696	4.88873	5.05586	6.78809	6.40132	8.02882	6.87295	6.36376
1560240_at	1.12161	3.87427	3.33374	0.0014352	0.0106226	-1.53044	AC104135.4	lincRNA	chr2	2.65349	2.5646	2.86778	2.64821	3.16519	2.70333	2.85095	3.10189	2.92108	2.94907	3.21557	2.6039	3.07632	2.88007	5.30844	3.16379	2.52993	3.37293	5.31129	5.58898	6.99304	3.40389	4.0887	3.9456	2.88092	3.05018	6.3552	4.94276	3.50851	3.36476	3.66402	2.77069	3.71322	4.8155	5.30551	2.85447	3.50093	5.12731	3.31564	2.97859
229280_s_at	1.1261	7.39205	3.70572	0.000445124	0.00422007	-0.4409	LINC00340	lincRNA	chr6	6.49792	5.80538	6.06798	6.20361	6.63449	6.42713	6.34841	7.15305	5.90946	6.81418	6.75168	6.92306	7.13489	5.66173	8.6694	5.90256	8.44439	7.64301	8.43024	9.63789	8.7253	6.35759	7.58553	6.60231	9.28085	8.40972	8.28738	6.24635	5.95574	7.63276	10.5831	6.54917	6.76055	8.23587	6.93164	6.76533	6.35238	9.23001	6.66794	6.13557
227940_at	1.1272	6.09927	5.2914	1.613e-06	4.60766e-05	4.90058	LOC339803	misc_RNA	chr2	5.45018	5.09223	2.92129	5.8056	4.90374	5.19323	5.38012	5.66212	6.04051	5.53947	6.10782	5.35002	5.61368	4.58009	5.57365	4.9937	6.53344	5.87908	7.15333	6.09647	6.08796	6.34342	5.39039	6.91956	6.88363	6.23624	6.99846	6.7094	6.57729	5.10675	6.75221	6.58306	6.83116	7.8531	5.80713	5.81281	5.0893	6.9741	5.69611	5.70236
235466_s_at	1.13023	9.64748	4.66234	1.66022e-05	0.000303993	2.66955	RP11-452F19.3	lincRNA	chr1	9.04509	9.00415	8.33768	8.46596	9.25025	8.94814	8.31975	8.76608	9.4379	9.82882	9.87184	9.55983	8.34604	9.5411	9.93372	4.28645	10.247	9.19727	10.7771	8.47794	10.4514	9.95097	8.80678	10.0044	10.1685	10.953	9.19775	8.43665	10.2834	10.1462	10.3426	9.47867	10.3243	11.0773	10.202	9.45758	9.80763	10.6879	8.92054	9.55927
1556797_at	1.14497	5.77897	4.52126	2.75564e-05	0.000459203	2.18693	RNF144A-AS1	processed_transcript	chr2	5.29493	4.70501	5.23262	4.64402	4.1695	4.55521	4.54083	5.4769	4.09373	5.10258	4.51729	4.22115	4.85274	4.78244	7.02516	5.65755	5.51483	5.78467	6.42138	5.758	5.33193	4.41752	5.1345	6.60588	7.53149	5.32822	7.23714	6.60329	5.23173	5.96622	6.37057	5.02787	5.52783	4.93358	7.70128	4.59337	4.94999	6.70563	5.55006	5.71575
1553607_at	1.14808	3.58143	3.36226	0.00131523	0.00992689	-1.44966	GRIK1-AS2	misc_RNA	chr21	2.24782	2.72625	2.35501	2.15797	3.10923	2.58088	2.55066	3.21251	2.59122	2.36559	2.45584	3.03132	2.2604	2.19597	4.57557	3.25772	3.72689	3.13785	3.59532	2.16953	2.27406	2.27581	2.35503	5.4421	4.08068	3.54946	3.79181	3.08073	4.63793	4.11176	6.45986	2.40927	6.89001	6.49096	4.05138	3.68972	2.41489	6.47469	2.96075	3.20442
213248_at	1.15572	6.48005	3.44093	0.00103154	0.00821016	-1.2244	LOC730101	lincRNA	chr6	5.04162	5.30697	7.72653	4.14893	5.31321	5.69245	4.30873	7.00606	5.19603	5.1694	4.05044	6.63552	5.63823	5.60689	5.85972	7.26056	5.94153	6.23947	7.39696	8.9164	5.67339	8.9727	6.10774	6.73229	7.25713	6.69925	6.64233	7.77496	6.98691	5.68328	5.80431	5.52594	8.0036	7.74568	5.9114	4.56161	8.32344	4.66976	5.36243	7.826
241803_s_at	1.19215	6.18454	2.73469	0.00808849	0.0411921	-3.10968	RP11-160N1.10	lincRNA	chr9	4.10498	5.05169	3.5307	5.68353	5.18664	6.31549	4.44252	6.67775	5.60064	5.8884	4.71929	5.52718	4.57749	6.95339	5.28731	5.25359	5.26999	5.88944	5.74229	4.34139	3.60255	5.15196	5.57771	7.25953	10.1703	7.75303	6.31788	11.6676	6.20827	6.09563	5.47097	5.25887	9.37341	10.006	6.87743	6.20131	5.77188	3.60589	5.075	7.56496
228103_s_at	1.19681	6.71451	2.87608	0.00547964	0.0305402	-2.7581	AC007362.3	antisense	chr2	6.07911	5.87803	4.41885	6.89094	5.21294	6.41886	7.99842	6.56705	5.91947	6.61285	5.84097	5.6782	6.63242	4.42916	4.69976	3.94795	6.46999	6.72018	7.01744	6.69943	8.19519	7.31463	5.96242	8.2458	3.53064	8.39636	8.44562	5.34046	9.22121	7.01972	8.9768	7.79858	4.17859	5.57931	7.20999	5.8999	5.67516	10.0261	6.59032	6.46691
1556992_at	1.20955	4.07253	3.43402	0.00105393	0.00834759	-1.24433	LOC550112	antisense	chr4	3.18536	2.85622	3.31921	2.69476	2.96211	2.55594	2.7692	2.92129	2.82189	3.68698	3.4565	2.88216	2.80145	3.23758	5.18996	3.46138	6.39546	5.19185	4.55627	3.08895	4.67174	6.95729	3.09351	3.17398	3.24803	7.61384	6.73354	3.08656	3.66296	3.0449	4.30603	5.28409	5.41859	5.79729	5.28474	3.6897	3.53195	4.53435	3.08196	2.75518
228909_at	1.20975	6.19872	4.6991	1.45335e-05	0.00027505	2.79646	LOC642852	lincRNA	chr21	4.91602	4.61513	4.69238	4.13969	5.08079	5.53	5.14732	6.5884	5.25699	5.67588	5.66915	6.11142	5.71731	5.0316	4.23612	6.41044	6.11945	5.65953	7.15049	6.27978	6.63904	5.94028	4.96851	6.35739	6.49663	6.52293	6.22784	5.45463	7.17405	5.35353	5.52865	5.93236	7.91918	7.60852	6.80797	5.199	5.38885	9.24736	5.51021	5.70664
239466_at	1.22231	5.63248	5.46481	8.3332e-07	2.72662e-05	5.53499	LINC00883	misc_RNA	chr3	4.86068	4.42317	6.36855	4.39195	4.88941	3.99692	3.74622	4.59667	4.14693	3.87367	5.24813	4.54937	4.49274	4.80322	6.35695	4.86516	5.56	5.49015	6.85886	6.26613	5.79583	7.52217	5.1114	6.31276	5.72605	5.87133	6.44901	7.2674	5.89651	6.20086	3.44085	5.46574	6.69299	5.99796	5.75617	4.38391	5.43006	6.16539	5.07156	5.47228
236787_at	1.23014	5.71691	2.91794	0.00487181	0.0278509	-2.65141	AC017002.1	lincRNA	chr2	3.32616	5.63063	3.40466	6.36234	4.30766	3.94786	6.12087	4.08619	6.47746	5.41631	5.29416	5.05262	3.18417	3.8095	7.03131	3.41571	4.46758	6.14846	5.82107	5.47412	4.39154	6.63511	5.93568	5.08118	6.17889	8.07756	5.19725	3.40058	6.08438	5.87997	4.68333	7.19146	3.88459	3.6159	6.50461	4.94393	9.25821	4.35082	7.38193	8.96033
242358_at	1.23104	7.79612	4.19155	8.76237e-05	0.00114915	1.08913	RASSF8-AS1	antisense	chr12	5.08368	5.25966	8.27001	5.49154	6.49162	6.60876	6.78609	7.82959	6.81447	6.84652	6.79371	6.85591	5.90663	7.53104	8.45424	9.10094	7.76514	7.60371	9.54406	8.49764	8.58426	9.09404	6.72404	8.03267	8.8156	8.15422	6.70776	8.88965	8.29093	9.01845	7.72752	6.82663	9.4445	7.19473	8.66858	7.16248	6.8548	8.88193	6.26947	7.52916
214410_at	1.23152	4.22643	3.05016	0.00333791	0.0207434	-2.3068	RP11-348B17.1	antisense	chr15	4.31209	3.90661	2.11599	4.82215	3.64886	3.75174	2.9107	2.97497	2.88234	2.2752	2.70767	2.75303	3.554	3.31695	3.43395	3.63724	8.62897	5.57562	5.36723	3.82213	4.55686	5.14212	5.4799	5.45038	5.63716	5.89489	5.56787	5.45463	2.91105	2.657	3.019	3.06573	2.93218	3.09828	2.81646	3.24822	5.36903	5.82357	4.38001	4.92015
207458_at	1.23262	6.46244	3.8919	0.000241671	0.00257872	0.132061	RHPN1-AS1	antisense	chr8	5.73151	6.22608	3.56813	5.22646	5.35572	5.71257	4.70992	4.57105	6.11006	6.02379	6.27262	5.47287	5.53293	6.53415	7.04898	4.66978	5.41611	6.66733	7.05359	7.85184	8.80559	6.98617	5.03293	6.81862	6.96147	5.58215	7.09531	4.83345	8.45981	5.05741	8.20136	7.27005	8.19138	8.26178	7.87497	6.35138	5.80366	4.77559	5.92114	5.12249
227925_at	1.25175	5.31057	4.37831	4.57261e-05	0.000692215	1.70559	ST3GAL4-AS1	antisense	chr11	3.49	3.25437	4.30287	3.69941	3.71032	4.3309	4.48073	4.83419	4.98552	5.07024	4.41281	5.08088	4.43364	3.6514	3.6453	6.72697	6.54427	5.09743	6.84322	5.30745	6.22083	7.15588	4.3644	5.53125	5.31038	4.38324	7.05074	5.6185	5.58437	4.44619	6.36685	5.53212	3.73804	5.88825	7.6206	4.56911	4.72805	6.35828	4.27501	5.33428
239287_at	1.2694	3.59993	2.92762	0.00474039	0.0272849	-2.62657	AC079767.4	lincRNA	chr2	2.1802	2.05344	2.89701	3.22744	2.08792	1.89027	1.90174	1.74864	3.61762	2.41036	3.08489	3.51884	2.17131	3.50716	3.84132	2.39171	2.46213	6.49023	5.29247	3.33144	2.42858	3.67149	3.32786	2.5978	2.34196	5.27851	4.15985	2.22917	1.95348	3.5297	2.17558	4.85443	3.61883	1.69745	2.31736	2.81695	8.10761	2.94173	6.17195	7.65153
1560006_a_at	1.27846	5.41884	3.53105	0.000777928	0.00656985	-0.962057	LOC646762	lincRNA	chr7	4.67116	4.36614	4.72282	5.48783	4.59205	5.1869	4.37581	3.33301	4.15598	5.47831	4.14023	4.00106	3.95822	3.83402	5.76516	3.45609	5.54173	6.05625	5.65231	6.74585	8.30421	5.07908	4.38374	6.69373	6.46737	6.25893	7.60676	3.50972	6.48149	4.09997	7.32992	5.84253	5.71984	7.61923	4.47345	4.75763	4.69198	7.57434	5.08408	4.15281
229455_at	1.30021	7.67385	3.02345	0.00360583	0.0219762	-2.37735	AC083843.1	lincRNA	chr8	6.39416	7.04605	7.17051	4.05038	6.81504	7.04017	6.00336	7.95196	6.3135	4.85225	6.31781	8.04735	6.90461	7.79604	4.75152	9.89216	7.5665	7.14254	9.22621	9.02072	9.78552	7.97278	7.10443	8.20278	10.1694	7.31643	7.09371	9.71071	7.93064	8.679	9.18349	6.79712	9.19927	7.57495	7.04818	6.41896	7.48962	8.30629	4.82136	7.29927
241671_x_at	1.31249	6.16391	4.40829	4.11426e-05	0.000636704	1.80589	LINC00340	lincRNA	chr6	4.89434	4.48957	6.43938	4.91096	4.68384	4.75561	4.74167	4.92781	4.76921	5.54896	5.61403	4.64788	5.44931	4.95839	6.14346	6.06757	7.56712	6.31509	7.32877	8.32545	7.93367	6.22168	5.75369	5.60771	8.57143	6.85375	7.97912	6.39082	4.73434	5.4669	9.25912	5.78429	8.46159	7.36579	5.39591	5.10724	5.33376	5.83508	5.78466	5.35786
238953_at	1.32263	5.86842	3.85808	0.000270337	0.00282047	0.0267122	LOC100506325	antisense	chr17	5.31375	5.22285	3.11987	3.87983	4.97166	4.87799	4.55566	6.02349	5.29633	3.20346	5.02788	5.95997	4.82173	5.52193	7.30685	3.09055	6.59228	5.70478	7.40906	6.78316	7.00721	7.75374	5.55091	6.64285	4.56536	7.32914	6.31279	4.66045	7.47377	4.94427	6.18118	5.89141	5.79312	8.43276	7.94284	5.62179	6.34501	3.00175	5.35749	5.50865
213447_at	1.33747	6.40854	3.97486	0.000183176	0.00206158	0.392882	IPW	antisense	chr15	5.14813	5.03778	5.69015	3.96949	5.59508	5.79968	4.59931	6.22955	4.69577	4.16291	5.47274	5.92099	5.92007	5.6111	5.17023	7.63651	6.7727	6.23117	9.4812	7.51521	7.11687	7.19846	5.17244	6.92035	9.36105	6.38576	4.03993	8.66313	7.16723	7.1068	7.09381	5.13117	7.05024	6.92408	4.35711	4.94634	6.71041	7.14388	4.31121	6.60728
238241_at	1.3432	5.50409	5.08017	3.5714e-06	8.81167e-05	4.1383	LOC100144602	lincRNA	chr4	5.009	4.33408	4.62906	4.17116	4.5589	4.32119	4.31503	3.7958	3.82418	4.68908	4.50336	4.30261	3.957	4.04954	5.84728	5.81301	6.49421	6.01479	6.948	4.95011	6.12538	5.50376	5.68592	6.01481	4.70315	5.61032	6.93697	8.4357	3.96889	4.71797	6.8391	5.82678	8.82658	4.48152	5.4845	4.53839	5.48382	6.25658	5.87874	5.35042
244280_at	1.35045	5.50657	3.78058	0.000348852	0.00347106	-0.212608	LOC100507254	lincRNA	chr6	4.10498	3.65041	3.76611	3.45561	3.54029	4.95271	5.31459	4.32063	3.77982	5.19979	4.36488	3.68134	3.9032	5.3808	6.77654	5.88234	4.85174	5.95165	4.1173	5.35546	4.52667	5.71368	5.2854	5.24357	5.36717	5.49925	7.53713	5.35765	4.39349	6.67714	7.13018	4.4365	5.66821	7.44288	5.37356	3.35407	5.71085	5.09901	3.52832	6.64349
229014_at	1.35322	6.85901	3.37505	0.00126457	0.00961354	-1.41329	NR2F1-AS1	antisense	chr5	5.21599	6.05421	3.83716	5.98335	5.54281	6.0037	5.98258	6.94998	5.80112	4.95247	7.10071	6.30219	5.85773	6.26766	6.29452	5.53388	8.25117	7.71653	9.98372	6.7889	8.39529	7.32184	4.73523	9.36204	4.27614	6.25331	8.31254	8.25232	10.4556	9.32187	6.41862	6.70864	5.10073	8.66385	9.61758	5.7425	8.18536	5.9562	5.78574	6.32272
242893_at	1.36735	5.556	4.53079	2.6634e-05	0.000446784	2.21933	LURAP1L-AS1	antisense	chr9	4.23016	3.8928	4.82218	5.56835	4.32075	4.06355	4.14366	4.9308	4.33249	4.56101	4.77881	4.43231	4.47986	4.08098	4.59096	5.43553	6.18349	4.9354	7.38594	5.96788	6.47824	7.40992	6.94962	7.13034	6.16201	5.10151	5.74189	5.77656	4.96296	4.04085	7.91082	6.11629	4.9308	4.66793	4.9663	4.60424	4.46629	7.45135	5.94156	5.38586
230861_at	1.39435	4.75985	3.06104	0.00323429	0.0202236	-2.27796	DKFZP434L187	lincRNA	chr15	4.43436	3.53658	4.69972	2.60838	3.12774	3.53979	3.16636	5.41421	3.41157	2.91873	4.18505	3.67589	4.19801	3.08679	4.15192	3.4502	2.4083	3.07401	5.3194	6.66893	4.48675	3.9588	2.68982	6.36232	4.86882	5.6731	6.16438	6.99536	3.04526	4.76488	6.46418	4.42704	7.69448	4.41978	2.69461	4.58031	3.24255	7.66274	4.22112	4.02129
228601_at	1.43335	7.54557	3.99242	0.000172678	0.00196814	0.448493	HOXD-AS1	antisense	chr2	5.9813	4.95397	5.4803	6.65056	6.39096	7.02362	5.80999	7.11019	6.139	7.02029	6.41873	6.46672	6.4566	7.03115	7.77327	7.00732	10.625	8.05374	9.13771	8.86833	8.66163	8.95969	5.44378	8.90081	9.75409	9.44578	9.12086	9.49473	7.8471	6.35614	10.043	7.25937	8.98345	9.40295	7.59013	6.8705	6.73662	7.60624	6.6773	7.02492
1562997_a_at	1.4404	3.52982	3.42763	0.00107505	0.00846978	-1.26275	RP11-90K6.1	lincRNA	chr3	2.06436	2.5057	2.1428	2.25199	2.46446	2.45259	2.16224	3.1113	2.15255	2.80949	2.76149	2.00233	2.72422	2.26215	2.85839	2.65216	2.41196	5.6714	6.03246	1.85478	1.92665	7.66937	3.15229	2.53986	6.81273	4.62212	3.03843	3.79337	2.09543	2.33266	3.80971	3.94254	5.30938	2.31924	3.2738	2.38455	3.0933	2.20461	2.30904	4.23678
1558290_a_at	1.44483	9.45459	4.96024	5.57971e-06	0.00012583	3.7111	MIR1204	lincRNA	chr8	9.61989	9.62224	6.36272	7.0991	6.91437	8.51748	8.99905	9.67764	9.4199	8.05184	7.91418	9.26167	8.05256	8.98645	8.58404	7.03876	8.59829	9.33314	7.60253	10.7661	10.151	10.4409	9.54708	9.25494	10.4492	9.92667	7.50342	10.793	9.06392	10.0869	11.0617	9.1937	11.0322	9.46378	9.91539	9.64802	9.37615	10.5513	8.61042	10.3033
236075_s_at	1.48136	7.57122	6.24637	3.96036e-08	2.38998e-06	8.47048	AC012146.7	processed_transcript	chr17	6.357	6.64014	5.34801	6.32875	6.36971	6.64003	5.70595	6.43519	6.80007	6.19137	6.9253	7.49548	5.91114	7.42891	5.9737	7.00365	7.36396	7.64747	8.02586	6.83719	7.51938	8.31744	6.82527	7.53951	9.20395	7.42988	8.43226	9.29656	7.15601	7.55813	8.84395	7.48483	9.82403	9.40641	8.0952	7.8132	7.33291	8.51899	6.81488	7.47176
228275_at	1.49112	6.77957	4.36914	4.72239e-05	0.000710307	1.67499	LINC00888	processed_transcript	chr3	5.35195	4.67935	7.50313	5.31795	5.43251	6.50044	5.01077	4.63681	4.67572	5.77955	6.64792	5.26253	5.06467	6.03895	8.54954	4.32026	6.8247	7.3442	7.61443	8.60943	8.92933	7.10071	4.90631	8.77017	8.33695	7.02757	10.0562	4.21038	8.00334	5.72736	8.16445	6.63199	8.18775	8.93175	7.77064	4.55472	6.85164	6.40558	5.16833	6.32757
238217_at	1.49797	4.7555	5.85987	1.80924e-07	7.92418e-06	7.00511	CTD-2561B21.11	lincRNA	chr17	3.37646	2.92689	3.2358	3.51152	3.29472	3.39447	3.31562	3.58894	3.30496	3.7007	3.71131	3.69214	3.91339	3.84219	5.18041	4.31608	4.72996	4.68839	6.28433	4.74784	4.81654	4.44902	3.92496	5.03012	5.24926	3.71165	5.8062	5.32591	4.50034	5.44985	6.05772	5.15756	5.15691	6.00768	5.05349	4.457	4.56011	5.22129	4.33197	4.33382
239174_at	1.52274	4.88526	3.3126	0.00153071	0.0111857	-1.59001	LOC100505912	misc_RNA	chr4	5.12622	4.22413	2.61317	3.6728	2.74664	3.58088	3.5034	3.88657	3.56963	3.86975	3.0682	3.89864	4.58817	2.91511	5.38853	3.43587	6.60908	5.77202	5.23055	5.89069	6.11196	6.33865	5.00769	5.91971	3.39861	8.85611	8.73983	2.19831	5.44409	3.28971	6.65791	3.42563	4.309	9.9809	3.78136	4.90363	4.54157	5.98769	4.08051	2.8194
225799_at	1.53814	9.93386	7.14087	1.10759e-09	1.45217e-07	11.9279	LINC00152	lincRNA	chr2	8.23586	8.07584	9.32032	8.94084	8.31124	8.44749	9.95166	8.21852	9.07284	9.75045	8.7627	8.83745	8.46981	8.89887	10.3246	7.06409	9.33391	10.3601	10.3765	8.90721	10.1466	11.2548	8.35389	10.1257	9.99412	10.3357	11.005	8.36794	10.7208	10.6979	10.1408	10.6739	11.1863	9.7772	11.1538	9.60096	10.4653	10.6877	9.75184	11.0755
233562_at	1.55895	7.47957	4.17993	9.12025e-05	0.0011836	1.05126	LINC00839	lincRNA	chr10	5.91348	6.04033	7.69179	5.74158	5.95331	5.65467	5.71518	6.0804	5.86283	6.76948	7.62117	6.07874	5.38403	7.27498	7.78723	5.5976	8.47871	8.79555	8.21866	9.84956	5.15191	9.43009	5.62304	6.96474	9.17711	9.06522	7.40748	9.9012	8.10676	8.5285	7.31982	5.77533	8.61975	9.20924	8.31209	6.41567	7.19349	7.81147	5.9949	7.92123
243200_at	1.57363	4.94031	2.71012	0.00864386	0.043365	-3.16934	RP11-369C8.1	lincRNA	chr14	3.39342	3.56829	4.5026	3.34557	3.52198	3.25419	3.56016	4.04858	3.58712	3.49875	3.96509	3.69589	4.28295	3.74396	4.36091	4.03502	3.15492	3.69202	4.42438	4.07319	4.16411	4.18798	3.38759	3.40325	5.46959	4.3138	11.6502	4.91169	3.34089	7.23851	7.99789	3.61277	10.2431	4.59058	5.45511	4.82846	3.79034	3.67078	4.07442	2.89477
1566968_at	1.58661	9.23146	3.88368	0.000248357	0.00263413	0.106405	SPRY4-IT1	lincRNA	chr5	8.07615	6.79784	5.23262	9.58517	8.52419	9.25434	9.5402	7.1759	6.82703	10.2842	7.92956	7.67204	8.78755	7.0526	8.59843	7.53084	8.58663	9.21134	10.4913	10.2947	10.7949	9.92546	7.89786	11.149	10.9444	10.456	10.7295	7.82078	12.1922	9.86872	11.3506	9.32877	8.14988	11.5953	8.82597	8.05598	8.39981	10.3583	7.79259	8.47137
230184_at	1.59542	5.85905	3.45792	0.000978419	0.00786577	-1.17531	LOC100506421	lincRNA	chr2	5.13569	5.49535	4.26707	4.59701	4.32905	3.49324	3.58114	5.6225	4.24387	3.92486	6.73389	5.08788	3.71217	4.42126	6.74746	3.4131	5.87701	5.35618	4.99978	7.48691	6.41865	5.97041	6.07688	8.43355	8.26588	9.97939	5.52973	9.39646	6.88356	6.15839	6.46623	6.66984	6.42874	7.39083	4.04707	5.26717	7.34402	5.13958	5.16501	5.49304
1562475_at	1.60696	3.70668	4.15685	9.87322e-05	0.00125656	0.976225	LOC100505498	lincRNA	chr2	2.32904	1.95483	2.76419	2.5033	2.49428	3.08831	1.78304	2.46621	2.10487	2.68268	2.63942	2.2668	2.13532	1.90418	4.64219	2.47206	6.13041	3.28584	4.66019	6.59125	7.86263	7.53168	3.04871	4.8584	3.27253	4.76279	6.3327	3.59671	2.1945	2.42767	5.74138	4.85242	3.1131	4.96814	4.65713	2.87471	3.93371	5.98745	1.85305	2.75223
238850_at	1.61061	5.78258	3.93308	0.000210692	0.00230715	0.261106	LINC00461	lincRNA	chr5	5.3174	5.0688	5.25519	4.26127	4.87222	4.32508	3.48169	4.77728	4.03708	4.25857	4.36113	3.59709	4.65595	4.49882	5.32994	5.30416	3.97523	5.95893	7.54547	7.0773	7.6026	7.5332	6.37195	7.94328	5.04738	9.7505	6.50119	5.19753	5.6615	4.00533	8.96828	4.02113	3.83522	5.77372	6.96283	5.30341	5.32243	9.4084	5.3669	4.25011
240068_at	1.6152	5.73882	3.96653	0.000188375	0.00210664	0.366522	LINC00323	antisense	chr21	4.16753	4.10209	3.91159	3.07776	5.14968	4.88366	4.73669	3.93422	3.51765	5.46393	6.12256	4.98501	3.70518	4.93923	5.84178	4.10862	5.75798	5.42085	3.20478	4.83875	7.17803	5.99591	6.10483	7.04086	5.5885	6.80474	7.64312	8.69517	3.70508	3.77483	3.94834	5.23262	5.56134	4.8941	4.43007	7.43406	5.92686	10.6969	4.08365	5.62935
227452_at	1.61775	10.0024	5.87358	1.71499e-07	7.55576e-06	7.05667	LINC00511	lincRNA	chr17	8.55178	8.47012	10.9516	7.72636	8.76678	8.50599	8.75049	7.949	8.89513	8.67903	9.78602	8.39104	7.35779	8.49383	11.0753	8.48406	8.05171	10.0012	10.5015	11.2587	11.0284	10.0396	8.42045	11.2211	11.1619	11.2263	11.4676	10.8508	9.66328	9.96038	11.2945	10.8133	11.0188	10.4306	11.4295	9.56521	7.94526	10.2966	9.19197	8.53768
230302_at	1.62631	6.12662	5.20714	2.21772e-06	5.98194e-05	4.59507	RP11-48B3.4	lincRNA	chr8	4.20379	4.54119	7.08243	4.32997	4.56309	4.71431	4.67691	6.08437	4.97672	4.99061	4.19606	5.18041	4.08308	5.39987	3.96864	5.72861	6.67003	5.33946	7.73306	7.52275	7.70574	6.94076	6.24426	7.54649	8.96264	6.40367	6.71996	6.57418	5.77218	7.45044	8.46894	4.90647	8.26448	6.96419	5.406	4.89888	6.24781	4.13684	5.64867	5.79118
1566967_at	1.64673	8.88129	3.63279	0.000562972	0.005086	-0.660479	SPRY4-IT1	lincRNA	chr5	7.84094	6.59973	2.5621	9.34398	8.18129	9.07314	9.32961	7.05381	6.4424	9.92736	7.69528	7.36833	8.53985	6.70922	8.63995	7.24538	8.33787	8.981	10.238	10.0192	10.4455	9.60771	7.62978	10.8241	10.5883	10.1939	10.3555	7.11983	11.7803	9.56534	11.0648	8.99205	7.79539	11.2017	8.63488	7.79103	8.20997	10.0979	7.46963	8.23852
1568597_at	1.67602	8.68123	7.06791	1.48582e-09	1.78647e-07	11.6437	LOC646762	lincRNA	chr7	7.02797	6.89707	6.82718	6.67384	7.33065	7.96198	7.24691	7.87717	7.61587	8.23529	7.47244	7.62229	6.84865	7.00157	7.89946	8.46528	8.43197	8.92725	8.8052	8.73185	10.2827	8.7625	8.19845	8.75383	10.5922	8.98239	9.73402	8.6169	8.67223	8.38156	9.93587	8.65094	10.0934	9.79038	8.05199	8.03454	7.51231	10.2134	8.11889	8.04277
242822_at	1.67914	5.24965	3.38439	0.00122874	0.00938156	-1.38666	MGC39584	lincRNA	chr21	3.98484	3.19705	4.48852	3.70751	3.46351	3.98558	3.69438	5.12296	3.64225	3.67799	4.17409	4.1865	3.54689	3.78557	4.46694	4.93683	2.80857	3.62585	7.36165	3.6611	3.41151	4.08801	6.66893	3.92035	4.41423	6.05413	7.15824	3.74166	3.60459	4.32005	8.35073	4.17584	8.33544	6.4768	4.37984	4.51936	3.71168	7.23661	5.03242	4.90515
236854_at	1.69869	5.12234	3.82663	0.000299907	0.00307182	-0.070772	LINC00494	lincRNA	chr20	3.79992	3.97248	3.90308	3.40485	3.09445	3.59889	3.28056	4.0411	4.08442	3.94109	4.12541	4.71393	3.75152	3.42076	4.9059	3.75396	3.56329	3.83834	3.80105	2.89849	3.74805	5.12581	3.29499	3.5972	8.40314	6.37575	6.44345	6.20715	4.37857	3.8911	4.61007	4.71212	6.92588	4.58061	3.62474	6.34038	7.40457	4.77017	5.11575	6.76461
236798_at	1.70513	7.66077	5.54757	6.06643e-07	2.11397e-05	5.84026	LINC00888	processed_transcript	chr3	5.29027	5.1866	9.57479	5.32916	5.46547	6.36078	5.116	6.73943	5.44579	6.19407	6.84503	6.76362	5.61279	6.95196	8.50781	6.94725	7.18665	7.82634	8.39492	8.51921	8.86908	7.58759	6.13613	8.86312	9.38926	7.5522	9.89705	9.55374	7.935	7.41761	8.2347	7.0369	8.38822	8.5481	8.60806	6.51901	7.42284	7.59807	5.77993	7.66629
228438_at	1.70978	6.15963	4.97749	5.23415e-06	0.000119525	3.77228	LOC100132891	misc_RNA	chr8	4.04649	4.36787	3.98238	4.75589	4.3801	5.23199	5.00895	5.15097	4.59073	5.41116	5.7946	4.78675	4.95097	4.44799	6.83126	4.5193	8.70386	6.47542	8.44068	8.03088	7.73611	5.9382	5.35277	7.72879	7.13653	4.61373	8.08119	8.70385	5.41374	6.14538	9.07606	6.89224	6.54147	3.59534	4.06418	4.80931	6.26954	4.83521	5.41968	6.66704
240407_at	1.72318	6.06898	5.57562	5.4458e-07	1.93093e-05	5.94408	LOC100126784	misc_RNA	chr11	4.53084	4.17659	5.96709	3.7025	4.17024	4.09585	4.25962	4.28135	4.79945	4.70129	4.96259	5.09512	4.53823	5.81316	4.77284	6.78111	6.93948	6.38234	8.30655	6.49671	6.77856	8.33882	5.20641	5.89038	5.67787	6.12814	5.37543	4.6408	7.37155	7.6126	6.34591	6.10905	5.57691	6.49714	7.39925	5.01641	5.11785	7.37253	4.54084	5.08184
1555869_a_at	1.75189	4.41638	3.99249	0.000172639	0.00196811	0.448702	LOC100507477	misc_RNA	chr6	2.59873	3.20422	2.91797	2.50785	2.76426	3.04147	3.04869	2.8534	2.98495	3.069	3.90138	3.26013	2.6195	3.21246	4.40328	3.47828	2.85837	6.54893	5.74687	3.05477	6.92453	3.26291	2.90269	4.64182	5.50612	5.48293	5.14533	5.2555	2.66908	3.29705	6.56243	5.00439	5.08444	2.86527	8.16299	5.27221	3.01095	6.67599	2.76046	3.28671
228102_at	1.75907	5.88863	5.69275	3.46445e-07	1.35396e-05	6.37935	AC007362.3	antisense	chr2	4.64049	4.12863	4.909	4.34647	4.65538	4.41943	4.73612	4.11454	4.96116	4.72476	5.05413	4.61645	4.7132	3.65367	5.18288	4.47991	5.78511	5.62964	6.70427	6.10863	7.89551	7.49696	4.58498	7.89852	6.86332	7.24246	8.83832	4.48478	9.16689	5.50439	7.92198	7.2438	5.46301	5.7317	7.23597	5.45149	5.27136	7.80192	4.78558	5.69431
230787_at	1.83592	6.66378	5.75598	2.71108e-07	1.10949e-05	6.61547	RP11-126K1.6	antisense	chr1	4.78619	4.9306	3.95543	4.75113	4.18293	4.9419	5.55199	5.61835	5.34946	5.38751	6.01047	5.71402	5.01797	5.76459	6.48452	6.3793	6.08283	6.5234	7.04217	6.37868	6.61441	7.07853	4.86519	7.66499	8.80997	7.10648	8.12151	5.21679	5.08882	6.44962	6.41844	6.71799	8.00754	7.6838	7.38381	5.81908	7.77913	7.08178	6.66071	6.96597
1562924_at	1.85875	6.2915	5.01398	4.57076e-06	0.000107195	3.90201	LOC340357	misc_RNA	chr8	4.16661	4.5924	6.2284	4.44645	6.9083	4.75228	4.04554	5.85279	4.42311	4.60363	5.72008	4.6183	4.41503	5.16419	4.02854	4.63308	4.73044	4.96732	6.51263	7.34259	6.06725	9.75316	7.95296	6.39032	7.8238	7.63258	5.59132	8.03699	3.61367	5.26244	6.12636	6.43442	5.67503	6.28621	4.22594	5.69307	6.53558	8.23314	5.72443	6.4804
230423_at	1.95151	7.08386	7.76321	8.98438e-11	1.98875e-08	14.3585	LOC100996301	antisense	chr1	5.6013	4.70098	4.81058	5.87215	5.55341	5.32406	5.27314	4.99276	5.45981	6.256	5.96354	5.16652	5.53195	5.33155	8.23294	6.10475	7.59092	7.4645	7.17158	8.23382	8.37879	7.90371	6.72865	7.86146	8.69532	8.51042	9.54589	8.49013	6.73053	6.68128	8.91809	7.86526	6.15253	9.11406	8.91682	6.85259	7.2007	8.01367	6.66531	5.99954
1569099_at	1.96507	5.49828	4.08882	0.00012459	0.00151243	0.756406	AC145110.1	lincRNA	chr8	3.83772	3.29837	4.32169	3.80981	2.90893	3.23201	3.69783	3.69476	3.74668	3.82438	2.85839	3.50441	4.54184	3.82444	7.75894	5.78509	10.8071	5.22705	7.76901	5.39791	5.16172	9.78766	3.43341	5.33094	4.66938	5.7821	6.56896	5.63163	3.65619	4.70207	4.21408	6.53808	5.22655	3.68472	4.98105	4.60145	5.65572	7.01042	4.47121	5.57168
1569454_a_at	1.99966	3.69599	2.78538	0.00704441	0.0370268	-2.98522	LOC283352	misc_RNA	chr12	2.0398	1.66596	2.35324	1.96001	2.09974	1.98073	2.02287	2.16975	1.92776	2.24762	2.69617	1.803	1.85369	1.93135	4.46873	2.17754	2.03306	3.88261	8.91288	1.8364	2.0341	10.119	1.82083	1.97971	2.13519	11.4301	6.7574	4.24904	3.51544	2.16334	2.47469	7.13944	10.0088	7.56199	3.28656	2.21774	4.60637	2.03017	2.00973	2.0689
229437_at	2.02818	6.78146	4.12087	0.000111685	0.00138781	0.859698	MIR155HG	lincRNA	chr21	5.48206	5.50221	7.97759	3.0139	4.17024	4.3788	4.77084	7.06089	6.67142	3.92641	5.67777	5.93139	3.80057	5.68851	7.26802	3.10637	6.0322	7.03486	6.8994	5.74752	4.59808	7.701	6.73096	7.81416	3.42781	8.90687	6.6762	10.2186	5.89871	8.28534	4.59706	7.55846	8.65224	5.92784	11.1591	5.77694	9.48061	6.05023	6.94897	9.64187
1554332_a_at	2.03283	8.13436	5.28213	1.67061e-06	4.73513e-05	4.8669	LOC100127888	antisense	chr20	5.39539	5.6713	4.73353	6.81866	5.83429	6.05846	6.65422	6.50313	6.47157	6.663	8.14245	6.63408	6.06535	5.93797	9.58071	8.85406	10.544	8.67707	9.29876	8.93152	8.17403	11.3245	8.30705	8.28371	10.5319	8.09	8.98619	10.2481	8.59777	7.69324	8.51444	7.99251	8.11739	6.4768	8.15453	8.61154	7.48102	9.76456	8.68304	7.60954
231229_at	2.03587	6.48352	6.34152	2.71636e-08	1.76806e-06	8.83454	HILS1	processed_transcript	chr17	4.40606	4.0547	7.38093	4.37644	4.10423	4.58009	4.44244	4.99842	4.98379	5.26299	4.38592	4.90711	4.48519	4.16213	7.53383	5.50438	6.57459	6.10258	7.88559	8.66046	7.79404	7.18957	5.232	7.39863	6.99503	8.20626	7.88329	5.99559	6.80852	5.05971	7.43656	7.72974	7.21341	6.90657	5.82407	6.48473	5.00192	6.2297	6.60312	4.77814
235696_at	2.11713	6.13497	3.85552	0.000272638	0.00283933	0.018748	RP11-11N9.4	lincRNA	chr8	4.32519	2.8256	3.90987	4.02229	4.6926	4.61468	4.11044	4.68408	4.23571	4.11922	5.71619	5.25934	4.63021	4.4017	6.97377	4.50625	8.97187	5.31913	8.5765	4.25602	8.89556	9.43516	3.36911	4.8944	9.88859	6.90022	4.09725	5.51765	4.96373	5.70494	8.0051	7.46818	10.7887	10.1669	7.03092	3.92202	6.45921	3.70941	4.9911	6.30059
224456_s_at	2.12564	6.51043	6.81016	4.18553e-09	3.9661e-07	10.642	FOXD2-AS1	antisense	chr1	4.63656	4.64734	5.13536	3.54757	4.44213	5.61598	4.33661	5.54155	6.29022	5.72386	5.69466	5.92496	4.5989	4.81947	4.17919	3.79915	6.3406	4.76098	9.31448	7.11133	6.53223	8.17594	6.16353	7.12684	6.46737	6.74573	7.02127	8.05125	7.20994	5.6364	8.34584	6.56846	8.31678	6.1126	8.098	5.80701	6.15606	8.24213	6.88898	5.58221
220703_at	2.13904	8.51489	6.99239	2.01337e-09	2.26039e-07	11.3497	IDI2-AS1	antisense	chr10	7.56989	7.93977	9.3522	6.44142	6.76479	6.43865	6.09094	7.24221	6.96429	4.77194	6.1445	6.60194	7.25007	6.91374	7.85365	6.50579	9.81162	8.9664	10.142	9.68325	8.36869	8.67167	8.34287	8.98185	11.5545	10.1522	10.3114	10.1503	8.13806	7.91025	10.0097	8.22006	10.7793	9.61121	7.35928	7.28722	8.96073	6.90686	7.70698	7.37993
1560503_a_at	2.18357	6.49741	6.65958	7.64965e-09	6.40491e-07	10.059	LOC100130275	antisense	chr6	4.09282	4.73637	3.69028	4.49931	4.31386	4.23403	4.36637	5.99765	5.16392	4.5409	4.80545	5.59724	4.17224	5.48428	5.5953	6.74749	7.23869	6.3639	6.78688	8.87232	7.33851	8.63555	4.8397	7.04784	8.71007	6.46182	7.43434	6.92245	4.47538	5.85656	8.15343	6.77344	9.10365	7.05452	6.13269	5.85801	6.01642	10.0775	7.25086	5.40302
1562730_a_at	2.18411	5.45352	5.29787	1.5739e-06	4.53387e-05	4.92414	RP11-893F2.14	antisense	chr17	2.90975	2.92689	4.60008	3.58843	3.80294	4.01623	3.27468	4.95933	3.57528	4.25541	4.33996	3.59899	4.13949	3.31455	3.76774	4.25906	4.94504	3.39347	6.99074	7.1019	5.88885	5.28532	6.13469	6.63744	8.88036	7.99713	5.82232	6.36685	5.63765	4.88631	5.51152	5.2423	9.15239	5.86173	3.54554	3.78116	4.06106	5.77061	4.71662	4.66136
243363_at	2.28767	6.95794	5.39459	1.08968e-06	3.37363e-05	5.27723	LEF1-AS1	antisense	chr7	5.5348	4.8963	3.24919	3.79773	4.86724	4.83918	3.73018	6.879	4.80198	4.5532	5.90541	5.15194	4.33159	3.97622	9.90009	7.75615	7.25986	7.38867	9.68088	3.79554	6.28296	8.50813	5.85526	9.26234	10.1571	6.26615	8.11153	7.11791	7.7292	8.29711	8.05229	7.08981	9.51631	7.42794	8.81957	5.48085	6.55757	7.89401	5.02888	7.499
230272_at	2.32095	4.35811	5.26253	1.79926e-06	5.03709e-05	4.7957	LINC00461	lincRNA	chr5	2.87887	3.04559	3.08984	2.122	2.40375	2.44659	1.90755	2.71526	2.32414	2.19007	2.57304	2.538	2.49801	3.20257	2.6201	3.62254	2.13798	4.49972	7.31454	5.83125	6.63437	6.95314	4.6094	6.94498	9.09993	8.75954	4.50556	3.31225	4.15533	2.28601	6.56326	2.91715	3.21449	4.44663	6.11715	3.18237	3.28553	8.1722	2.71689	3.267
229363_at	2.33296	6.89412	5.72236	3.08884e-07	1.23403e-05	6.48984	LINC00920	lincRNA	chr16	4.7081	4.48217	5.59578	3.74956	4.83393	4.35654	4.24079	5.6551	5.79683	3.74801	5.98119	4.64788	5.42062	5.67879	9.3891	4.32702	8.07089	6.2332	9.18248	8.52486	8.27822	8.95672	4.4889	9.63525	10.2346	4.09754	9.58256	4.35684	8.35283	6.43014	8.58237	6.39601	7.77854	8.9937	7.70039	6.40173	8.03557	7.79158	6.48877	6.75058
1556798_a_at	2.37387	4.33268	5.59026	5.14728e-07	1.84896e-05	5.99831	RNF144A-AS1	antisense	chr2	1.94298	2.04839	2.60456	1.98382	1.8445	2.55652	3.00655	2.51346	2.75887	2.72267	2.1194	2.44531	2.53735	2.31815	5.18983	2.55039	4.20955	4.31783	5.5778	4.56276	3.8741	2.31295	2.44864	5.46907	6.8951	4.09601	6.51964	3.71055	3.48791	4.37729	5.33566	4.69518	4.94871	3.05779	6.8854	2.71689	3.13389	5.86373	3.73018	4.61716
216877_at	2.45671	7.16489	5.45487	8.65624e-07	2.80545e-05	5.49844	LOC100505498	lincRNA	chr2	6.36162	6.2888	5.93994	4.07954	6.06053	5.19056	5.41	5.09002	4.50779	3.71123	5.37645	4.78833	4.6416	4.99956	8.97712	4.05164	10.1882	6.89027	8.70999	11.1712	10.665	10.1497	7.34029	9.0702	9.56137	9.93553	8.64736	6.25677	4.66518	7.31112	9.02433	5.90632	9.8178	9.04548	6.402	5.93549	7.61283	9.2297	5.17339	5.22267
1558404_at	2.51395	7.68724	7.1421	1.10214e-09	1.44854e-07	11.9326	LINC00622	sense_overlapping	chr1	5.42381	4.38174	3.40413	5.61908	5.76176	5.98542	5.89985	6.52158	5.37949	6.602	5.73896	6.67687	6.43182	5.7414	7.13637	6.44853	6.81992	7.81328	10.7457	9.26803	8.35588	6.76372	7.14351	8.18723	9.93764	6.06579	8.96383	9.26137	8.67658	6.65353	8.40184	7.02503	7.71512	7.60581	8.25168	6.09342	6.90763	10.1654	5.56839	8.22883
1569100_a_at	2.52694	5.19405	4.36502	4.79117e-05	0.000718873	1.66127	AC145110.1	lincRNA	chr8	2.53328	2.63436	3.02388	3.09451	3.07302	2.92067	3.15277	3.46243	3.33667	3.09985	3.00418	3.07929	3.08203	3.36366	7.00928	3.23766	10.626	5.27919	8.07638	4.83054	4.26915	9.89452	3.31484	5.24293	4.21672	5.80657	6.03665	3.77576	3.63261	3.61041	3.26225	6.27909	4.7869	2.9306	4.18713	3.93801	5.01718	7.01646	4.20665	5.91044
238422_at	2.5848	7.65102	7.2274	7.81535e-10	1.08453e-07	12.2652	LBX2-AS1	antisense	chr2	4.8888	4.57882	4.80173	5.19782	5.03711	5.80019	6.42799	5.91791	6.14774	6.32292	5.44927	5.82236	4.53736	5.91706	8.29532	6.58976	7.65032	9.06713	8.87634	4.27492	9.32125	9.63955	5.32002	9.14547	7.3606	7.09933	8.70269	9.51938	8.9278	7.78715	9.88477	8.43182	9.02701	7.53185	9.18751	7.85637	8.36937	7.73969	8.46175	7.50974
243362_s_at	2.65067	8.28203	5.98068	1.12792e-07	5.40765e-06	7.46062	LEF1-AS1	antisense	chr4	6.46952	5.63591	4.06894	4.34896	5.14287	5.66524	4.664	7.96922	5.7785	5.4621	7.08086	6.99208	5.60936	6.61514	11.1531	8.39075	8.2735	9.27458	10.9242	5.0208	6.87041	10.0058	7.16079	10.4637	10.3264	6.91261	9.49762	9.34892	8.80735	10.1626	9.31171	8.5615	11.1032	8.13118	10.509	6.61434	7.85898	9.28235	7.4658	9.4024
1569403_at	2.87316	5.2722	5.58502	5.25233e-07	1.87935e-05	5.97887	AC004988.1	antisense	chr7	3.22385	2.74912	2.04213	2.90312	2.98104	2.68442	2.81676	3.67837	2.84111	2.31928	3.34344	2.40002	3.11968	2.62893	7.40469	3.11206	6.33798	6.7172	7.92818	6.23835	9.64812	8.13097	4.15704	7.56753	2.87285	4.99421	8.84969	5.1207	4.08692	5.91639	4.72542	4.82379	9.56565	7.60168	8.0165	3.71378	3.99378	5.4006	3.17556	4.71148
216874_at	2.96744	7.91165	6.99598	1.98455e-09	2.23722e-07	11.3637	LOC100505498	lincRNA	chr2	6.39432	6.07097	5.94175	3.74232	6.25058	5.95568	5.71214	6.92707	4.87691	3.66397	6.10661	5.66465	5.43356	6.26777	6.04541	6.3064	10.5186	6.99415	9.38917	11.0049	10.6386	10.5848	7.95412	9.57003	10.4553	9.73275	8.76296	9.87741	4.93303	9.16904	9.32101	6.38807	10.9149	9.03926	7.83158	7.25321	8.45374	10.0806	5.99684	6.37473
235251_at	2.97926	5.67289	8.02271	3.15018e-11	8.48454e-09	15.3727	RP4-555D20.2	lincRNA	chr3	3.10623	3.35449	3.16777	2.70019	3.88418	3.67019	2.96063	3.64046	3.59814	5.04979	4.32507	3.65599	3.73958	3.10418	3.29123	2.15132	5.08708	5.12792	7.79938	7.65682	8.2725	7.17489	4.83407	7.91258	6.86967	3.67814	7.29792	7.08389	8.21884	6.06692	8.16825	5.90515	6.51255	5.51639	5.61541	3.85048	7.20419	5.70056	3.6969	5.00904
1570469_at	3.11497	4.96564	5.95236	1.26029e-07	5.85442e-06	7.35363	RP11-308N19.1	lincRNA	chr9	2.22943	2.01348	3.56653	2.24059	2.28584	2.10573	2.25837	2.39025	2.50888	2.65171	2.64511	2.3491	2.03032	2.86809	5.70186	2.6273	2.36154	5.65939	7.49774	5.13005	6.55441	8.02017	2.56941	8.10084	7.58943	7.67449	5.77716	4.46943	6.40593	3.23582	2.28488	7.88221	2.5395	2.63584	6.07909	3.54892	9.88742	7.60992	2.50967	4.36178
232504_at	3.34576	9.54076	9.50423	8.34222e-14	8.4465e-11	21.1082	LOC285628	lincRNA	chr5	7.35137	7.87677	8.788	6.24391	6.41992	5.96198	4.95328	8.08398	6.57933	6.61429	6.92076	7.22804	6.41065	5.27646	9.70433	8.5217	11.4052	9.42476	11.3756	11.2644	11.8844	11.4305	9.27028	11.3143	11.5965	10.3913	10.3578	11.2398	10.2225	8.55056	10.0237	8.18215	11.5563	11.0536	12.1824	7.78177	10.1151	10.7051	7.45075	10.2779
239239_at	3.37107	6.94183	5.41729	9.99283e-07	3.14729e-05	5.36044	BANCR	lincRNA	chr9	3.5136	3.54121	4.97011	3.29769	4.03174	3.25939	3.80362	4.64212	4.85468	4.32508	5.06485	4.16819	3.02659	4.14884	8.27409	6.12963	4.68179	3.43929	7.8497	6.96543	9.90132	11.1613	4.24718	9.08045	10.588	10.5919	12.0561	3.96292	4.56555	5.70889	8.75503	7.37559	11.6651	9.95733	8.50689	6.50684	10.4394	5.50479	5.35622	5.2683
237651_x_at	3.4014	5.44444	7.33147	5.13637e-10	7.86642e-08	12.6714	LINC00518	lincRNA	chr6	2.95127	2.99494	2.92129	2.38489	2.64075	2.80229	2.99632	3.78762	2.72358	1.84907	3.13061	3.13118	2.30372	2.33559	5.15281	2.6273	7.42631	6.6192	7.45787	7.77657	6.98465	8.74385	6.05945	7.54784	8.68244	4.57592	6.53044	9.36698	1.93161	3.04173	6.69344	5.9385	9.41647	5.5683	5.89965	5.04669	4.58965	5.99596	6.55622	4.76325
1554301_at	3.66592	5.60631	5.39719	1.07894e-06	3.34606e-05	5.28675	LHFPL3-AS1	antisense	chr7	2.9563	2.65067	2.80466	1.98398	2.86442	3.22205	3.09444	2.42768	2.4524	3.31513	2.24042	2.33145	2.66991	2.59151	4.74202	3.83597	2.49996	4.35182	4.80417	3.09739	9.9449	9.88673	2.9091	6.83814	4.01765	11.2959	9.51615	9.06102	2.61425	3.69707	7.42037	5.116	10.6721	9.40033	7.55555	3.76434	3.53583	10.34	2.63548	2.94623
1555786_s_at	3.66828	8.928	6.29327	3.28917e-08	2.06945e-06	8.64977	LINC00520	lincRNA	chr14	4.91074	7.08075	6.48136	4.43835	5.01111	6.64839	6.03387	5.99053	7.9004	7.79983	5.90496	4.30261	3.72142	8.6936	10.537	3.84704	10.6513	12.1348	10.9435	9.98091	12.0587	13.3127	6.1138	11.6184	8.06267	7.61992	10.6939	5.14957	8.10698	10.7547	6.63604	11.2251	10.1048	4.21951	11.2269	8.89121	9.40681	9.33303	4.66403	9.42068
240366_at	3.72257	8.32946	6.47868	1.57462e-08	1.13315e-06	9.36126	LHFPL3-AS1	antisense	chr7	6.55715	5.66045	3.61983	5.12261	3.35972	4.53904	6.16638	6.30928	5.60347	5.46633	5.83579	5.12607	5.79965	4.06085	9.10537	6.74894	11.8097	11.0131	10.763	5.7075	10.9543	11.2908	6.5085	9.54147	10.4453	11.7082	10.6802	9.63755	3.01681	4.55676	10.2585	7.7832	10.8693	10.694	7.80671	8.37052	7.89777	11.3108	9.55949	3.6934
244829_at	3.80705	8.64461	9.57204	6.37972e-14	7.2669e-11	21.367	LINC00518	lincRNA	chr6	5.57361	6.53017	3.54752	3.66735	4.7188	6.91252	5.23141	5.47293	6.00058	6.40628	7.40854	5.6682	5.75634	3.774	10.4843	5.96788	10.3099	10.3946	10.4717	10.2246	10.5735	11.1134	9.57327	10.5713	10.0965	8.64453	10.2773	10.5825	5.36219	5.80281	9.99271	10.437	10.8021	9.62233	9.43898	9.19317	8.64738	9.5626	9.92418	8.49351
1554302_s_at	3.97477	6.0395	5.25798	1.83049e-06	5.11144e-05	4.77918	LHFPL3-AS1	antisense	chr7	3.04737	2.41782	2.84163	2.67485	2.33361	3.27612	3.04483	2.93124	3.33935	3.0452	3.03146	2.26554	2.90092	2.63262	6.571	3.09416	2.86535	4.69207	5.47903	3.97989	10.648	10.5769	2.4383	7.67057	3.37021	12.0947	10.1768	9.3831	3.03405	4.30564	7.94438	5.51855	11.4186	10.3055	8.00421	3.12506	2.57643	11.2054	2.83463	2.88218
230251_at	4.09119	6.26495	9.13006	3.68818e-13	2.65331e-10	19.6731	LINC00473	lincRNA	chr6	3.34383	2.61866	3.18388	2.42531	2.91946	3.02113	3.77327	2.60462	3.2298	2.70359	4.83157	3.49072	3.07255	2.73482	3.94115	3.7785	7.69524	7.24658	8.85011	3.28233	6.98631	8.92179	6.19836	6.75037	10.0779	10.5394	5.80648	8.67596	3.92567	5.15406	6.6075	7.06064	7.91979	4.93858	8.13719	3.76238	7.70442	10.861	5.18416	6.45994
[truncated: 22 more columns]
