# Supplementary material for: Characterization of long noncoding RNA and messenger RNA signatures in melanoma tumorigenesis and metastasis
Source: PLoS One. 2017 Feb 22;12(2):e0172498. doi: 10.1371/journal.pone.0172498 (PMC5321451; doi:10.1371/journal.pone.0172498)
Supplement: S4 Table — (XLSX) [file pone.0172498.s005.xlsx]

## Sheet: down_MM_vs_N
Downregulated lncRNAs between metastatic melanomas and normal skin samples.
# Log2 Fold Change cut-off: 1.0
# P-value cut-off: 0.01
# Condition pairs: MM_vs_N
# Column A: Probe set ID, it represents probe set ID.
# Column B: logFC, the ratio (log scale) of normalized intensities between two groups.
# Column C: AveExpr, average expression between two groups.
# Column D: t, t-value caculated from t-test.
# Column E: P.Value, P-value caculated from t-test.
# Column F: adj.P.Val, P-value adjusted by Benjamini and Hochberg’s method.
# Column G: B, B-value caculated from Benjamini and Hochberg’s method.
# Column H~ J: Annotations, include Gene symbol, type, chrom.
# Column K ~ AL: Normalized Intensity of each sample (log2 transformed).
Probe set ID	logFC	AveExpr	t	P.Value	adj.P.Val	B	Gene symbol	type	chrom	GSM390208.CEL	GSM390209.CEL	GSM390210.CEL	GSM390211.CEL	GSM390212.CEL	GSM390213.CEL	GSM390214.CEL	GSM390215.CEL	GSM390216.CEL	GSM390217.CEL	GSM390218.CEL	GSM390219.CEL	GSM390220.CEL	GSM390221.CEL	GSM390222.CEL	GSM390223.CEL	GSM390270.CEL	GSM390271.CEL	GSM390272.CEL	GSM390273.CEL	GSM390274.CEL	GSM390275.CEL	GSM390276.CEL	GSM390277.CEL	GSM390278.CEL	GSM390279.CEL	GSM390280.CEL	GSM390281.CEL
229385_s_at	-5.25951	8.13802	-8.55272	2.08335e-09	2.04135e-07	11.5934	TINCR	lincRNA	chr19	10.2717	10.5561	11.452	10.7015	10.804	10.165	9.73836	11.0433	11.1987	10.6516	10.5878	11.307	10.8455	10.539	5.49031	10.9215	3.19938	2.98416	3.11276	7.20849	5.82343	5.54415	3.66466	7.89828	8.19153	3.80099	7.00429	3.15891
242354_at	-4.97055	8.16685	-9.41565	2.63786e-10	4.09731e-08	13.6251	RP11-532F12.5	antisense	chr16	10.3189	10.7162	10.3546	10.5459	10.0026	10.5348	10.5229	9.78501	10.9339	10.8211	10.477	11.1525	10.8901	11.6335	5.4767	10.5876	4.72173	3.98556	4.79104	4.34743	3.64036	4.11331	8.14598	6.25036	8.10254	6.51063	5.06583	4.24368
228440_at	-4.88325	8.54724	-10.6839	1.50904e-11	5.42807e-09	16.4239	RP11-164P12.4	antisense	chr4	10.644	10.4361	10.9626	11.3203	11.2781	10.4922	10.9418	9.93563	10.5062	10.9841	11.2282	10.6334	10.5698	10.844	6.94669	12.5181	6.11309	5.1151	5.96676	4.5152	4.0086	4.02602	5.16239	8.08162	7.85957	5.31691	5.50957	7.40697
240284_x_at	-4.26843	6.51853	-10.5798	1.89403e-11	6.09155e-09	16.2024	U47924.27	lincRNA	chr12	8.47148	8.90643	9.37884	8.44102	7.64911	8.371	7.48208	7.74005	9.45872	8.0219	8.22641	9.15041	8.93727	9.72594	3.90243	9.70267	4.20609	3.88983	4.03443	3.8101	3.7558	4.02434	3.76906	5.40745	4.41028	3.41827	4.22147	4.00599
231089_at	-4.11128	6.04434	-9.4479	2.44644e-10	3.84366e-08	13.699	LOC100505664	lincRNA	chr20	7.91559	8.21793	8.5174	7.29853	8.73562	7.1513	7.80083	8.82462	8.55207	6.78158	8.83875	9.44563	7.13042	7.38655	3.29805	9.00617	3.2981	4.60032	3.09742	3.50396	3.59879	3.47766	3.28382	4.99978	4.86158	3.02961	2.88974	3.69968
1560698_a_at	-3.9333	5.53386	-7.0102	1.06408e-07	4.63573e-06	7.71325	TRHDE-AS1	antisense	chr12	8.95416	9.07502	8.91871	4.96036	5.80343	7.8039	4.8565	8.18704	8.12634	4.7447	5.60655	8.14533	9.14591	8.05172	3.97418	9.15906	3.19802	4.23025	2.76031	2.29626	2.56407	2.67833	3.01609	3.27426	2.59794	3.80597	3.41657	5.59707
240382_at	-3.91344	7.50481	-8.17219	5.34625e-09	4.21191e-07	10.6648	RP3-512B11.3	antisense	chr6	9.94703	9.02376	9.26883	9.06332	9.74014	8.93914	9.95586	7.88605	9.50755	9.29681	9.89131	9.40209	9.83049	9.11372	5.59718	10.4488	5.5198	3.52783	3.91568	3.65481	5.75815	6.52884	8.9543	6.02371	5.8076	4.082	4.90624	4.54378
229223_at	-3.88797	7.43937	-10.2669	3.77887e-11	9.61846e-09	15.528	RP11-96D1.11	antisense	chr16	9.77483	9.7969	10.016	8.88465	9.40591	9.29515	9.07889	9.04303	9.62882	7.96258	8.79155	9.56762	9.3354	9.37302	5.29642	10.4396	4.92117	5.43573	4.47512	5.01619	4.35992	4.50935	6.34594	6.25353	6.60518	5.46891	5.0592	4.16183
1563088_a_at	-3.56715	7.6535	-6.94252	1.27282e-07	5.36574e-06	7.53637	LOC284837	antisense	chr21	10.7694	10.4692	9.72207	9.15287	8.98593	8.94409	7.24015	10.5824	11.1418	7.58872	7.13551	10.0374	10.1501	10.0399	5.49474	9.46206	4.82	4.75414	5.15135	6.12373	5.63899	5.06883	5.2684	8.58748	5.7598	5.15825	6.80552	4.24511
240361_at	-3.52967	5.25957	-8.83025	1.06039e-09	1.20284e-07	12.258	RP1-232P20.1	antisense	chr6	7.35346	7.97421	4.77648	7.77387	6.71819	6.58335	7.4103	6.83849	7.67625	6.22881	5.53661	7.754	8.1302	8.78556	3.87588	4.94094	2.91868	3.36897	2.88232	3.00738	2.6616	2.91995	3.22313	4.07609	3.94165	2.85783	3.85823	3.19557
1558195_at	-3.48637	5.33182	-7.67165	1.89996e-08	1.15753e-06	9.41409	LINC00592	lincRNA	chr12	7.72182	7.7865	3.00266	6.45983	6.39924	6.07071	6.52971	6.60913	7.66649	6.23449	7.53755	7.21061	6.69788	6.83984	7.89893	8.55034	2.47424	2.68309	2.56094	2.8872	2.27821	3.23641	2.58085	6.11371	5.3893	2.74117	4.2381	2.89214
1558764_at	-3.47065	5.39164	-9.14191	5.02739e-10	6.62344e-08	12.9918	RP3-496C20.1	antisense	chr22	7.98037	7.72953	4.99188	6.34801	8.39792	7.63144	7.57817	6.91823	7.80986	6.98716	7.72639	7.26782	7.32836	5.75483	3.39446	6.22063	3.35283	3.87956	3.02229	2.9145	3.09791	3.79533	2.93443	4.19903	4.36033	3.09257	3.20091	3.0513
1557389_at	-3.42527	6.10646	-8.79912	1.14326e-09	1.27827e-07	12.184	SH3PXD2A-AS1	antisense	chr10	8.0951	8.26258	8.30264	7.6587	6.89875	7.42826	9.25396	7.80286	8.8613	6.80305	6.95049	7.37601	6.18431	5.76668	5.89243	9.65383	3.22866	4.12859	4.25154	3.40462	4.4613	3.55949	3.82914	6.1944	5.7895	3.6901	3.75303	3.49964
236950_s_at	-3.365	4.79334	-7.25156	5.64098e-08	2.83215e-06	8.33988	LINC00964	lincRNA	chr8	7.24575	6.94879	7.45363	4.21634	6.27436	5.88631	4.66581	7.47974	6.86473	4.51931	6.45181	6.63292	6.31677	7.53542	2.61155	8.66443	2.55285	2.95639	4.11455	2.49067	2.11757	2.20304	3.00174	3.92183	2.55531	4.07049	2.48864	1.97265
1558765_a_at	-3.34314	6.5878	-9.65101	1.52701e-10	2.67449e-08	14.1612	RP3-496C20.1	antisense	chr22	8.72751	8.29189	8.29465	7.6602	9.25358	8.20771	8.45594	9.03145	8.71787	7.89281	8.34379	8.34873	8.15229	7.27213	4.5161	7.16257	4.31175	4.83995	4.87057	3.88762	3.73728	5.16586	4.50013	5.23474	5.6409	3.50237	5.27219	5.16586
1557474_at	-3.33608	4.52671	-8.13312	5.89569e-09	4.55936e-07	10.5684	LOC284578	misc_RNA	chr1	5.35165	3.75186	3.67625	5.28858	6.539	7.54462	4.91405	5.77839	4.97101	7.9213	5.66846	6.42703	5.83911	8.71688	5.07479	7.84035	2.85321	2.29681	2.55905	2.56926	2.90354	2.54555	2.68897	2.43774	2.48623	2.75033	3.07889	2.27492
238498_at	-3.33578	5.63228	-7.78134	1.43509e-08	9.27463e-07	9.69098	RP3-406A7.7	lincRNA	chr6	7.34099	7.28432	8.38659	6.28336	7.0125	6.97697	7.84178	7.55198	7.5277	7.02545	7.70516	7.73025	7.0338	6.69838	2.60768	7.98347	2.93251	3.39548	3.49764	3.17588	6.37158	2.90846	3.43029	4.44108	4.16953	3.86597	2.80272	3.72223
237031_at	-3.28541	7.24294	-5.69331	3.75606e-06	7.67423e-05	4.19742	RP11-21L23.2	sense_overlapping	chr11	10.1076	10.0566	8.37336	9.06446	7.95224	9.62457	7.69138	9.46708	10.6318	7.77163	5.77164	9.19086	9.4441	9.714	3.77581	9.77831	4.86937	5.94148	5.26824	5.88856	4.84868	3.54521	8.389	4.6869	5.19593	4.42688	4.50964	6.81681
232531_at	-3.27096	6.44123	-7.96399	9.02462e-09	6.44995e-07	10.1486	EMX2OS	antisense	chr10	6.26567	6.93325	9.97372	7.4727	8.63977	8.13346	7.4103	8.55593	8.03342	8.03608	8.94895	7.66704	7.83704	8.33805	4.49323	8.75047	4.30464	3.05871	3.2825	3.65762	4.18652	4.97589	4.80478	6.05045	5.61302	4.3094	5.25433	5.3675
243871_at	-3.21678	5.15462	-6.62568	2.96348e-07	1.04602e-05	6.70195	LOC100130476	lincRNA	chr6	5.59334	6.62685	7.34549	4.91368	7.18444	6.7077	7.15935	7.75932	7.35027	4.89769	8.53279	6.96558	5.29769	7.80863	2.69895	7.69004	2.1724	2.57107	2.64555	4.04742	3.28938	3.2566	4.19158	5.42437	4.79924	2.87077	2.11262	2.41648
1559280_a_at	-3.02851	5.14719	-4.87248	3.64865e-05	0.000455457	1.96476	LOC100506013	lincRNA	chr4	6.77683	6.32358	3.0231	5.08169	6.53978	6.76847	8.18774	7.00054	7.17038	5.44242	8.26095	5.1461	6.51164	4.12487	7.89222	8.87167	2.30465	2.37636	1.84487	2.88246	2.73936	2.29996	7.49471	6.25388	5.4753	2.23351	2.82175	2.27256
229130_at	-2.94168	8.61444	-6.10117	1.22644e-06	3.22537e-05	5.30039	RP11-774O3.3	lincRNA	chr4	9.74501	10.6116	10.9889	9.26302	10.3452	10.7013	8.52472	10.4025	10.96	9.15671	8.5138	10.4709	10.3252	11.1547	5.74654	11.0926	6.35237	7.4129	7.62348	6.86401	5.30872	5.89401	8.16648	8.09762	6.85382	6.91859	4.82872	8.88104
1560697_at	-2.8645	5.37432	-5.92921	1.96337e-06	4.6531e-05	4.83648	TRHDE-AS1	antisense	chr12	8.71132	8.80034	6.94649	5.0279	5.62535	6.97219	3.78734	7.97673	6.84219	4.63822	4.71437	6.77179	8.3271	6.97073	4.62377	8.89547	3.85836	4.37261	3.42828	3.46807	2.99758	3.33265	3.45621	3.96151	3.71756	3.7851	3.52603	4.94555
220263_at	-2.8562	5.76366	-6.80698	1.82484e-07	7.0326e-06	7.18066	SMAD5-AS1	antisense	chr5	6.72081	6.66513	10.1303	7.58785	7.29182	6.77972	6.52439	6.32587	7.51354	6.99767	7.67923	7.70539	7.34683	6.55788	2.85915	7.11837	4.63085	4.53309	3.69865	4.18557	3.78555	2.99141	4.55488	4.63103	4.51762	3.74103	3.2737	5.03518
216935_at	-2.78678	5.57401	-5.8159	2.68005e-06	5.90617e-05	4.52985	LINC00302	lincRNA	chr1	5.19276	6.48931	8.51757	5.95322	7.56964	6.79539	8.1856	6.79498	8.34506	8.69268	8.58957	7.35535	4.96905	4.86646	4.61449	5.36239	3.32728	3.42563	3.78619	3.5884	2.87553	4.26885	3.38618	6.86302	5.01906	3.4177	4.22539	3.59555
1556221_a_at	-2.78192	6.08067	-5.18851	1.51825e-05	0.000229437	2.82416	RP11-757F18.5	antisense	chr3	6.08075	7.13295	9.50521	7.67935	8.34671	6.79619	7.56078	8.4873	6.40381	5.91711	6.68202	7.96384	6.53239	7.19131	4.62647	9.46044	3.18041	8.18143	3.09355	2.92668	6.67184	3.33086	2.79698	4.5399	5.3196	5.61009	4.1573	4.08334
227183_at	-2.75667	7.08369	-5.22363	1.37733e-05	0.000212487	2.91978	MIR143HG	lincRNA	chr5	7.35559	6.833	10.0522	6.72333	8.1253	8.77675	8.01885	10.0304	8.78979	9.22002	7.01924	10.0416	7.94845	9.10686	3.81037	10.3901	4.39714	4.58148	4.55763	4.99024	4.84934	4.2038	5.72375	6.44768	6.45313	6.52132	6.221	7.15487
232300_at	-2.65285	7.41505	-5.27543	1.19303e-05	0.000188959	3.06084	ADIRF-AS1	antisense	chr10	8.27722	8.86635	9.47488	7.63521	9.59159	8.14095	8.17368	9.8716	8.51163	8.83526	8.22325	8.97412	8.26931	8.91075	4.71024	10.3657	4.87754	6.43689	5.4026	4.00926	4.40368	5.47829	7.92219	8.1733	6.54852	3.73413	7.84778	5.95543
1557570_a_at	-2.63701	5.00132	-4.34674	0.000156004	0.00141827	0.547209	LOC285084	lincRNA	chr2	6.06914	6.14556	3.96617	7.13021	6.87745	6.34615	3.57838	8.21742	4.59451	5.36611	7.94042	6.94003	5.17546	6.97453	4.71978	8.06227	3.11751	2.5439	2.3275	2.59007	2.48636	2.6219	8.99005	4.61438	4.66339	2.53062	3.37761	2.0702
236480_at	-2.59901	6.82405	-6.46551	4.56064e-07	1.48425e-05	6.2764	MIR210HG	processed_transcript	chr11	7.89309	8.44477	9.26551	7.28676	8.04803	7.1894	5.90085	9.39232	8.57217	8.66772	8.48455	8.00227	7.13631	9.5543	4.57672	8.59186	5.44737	6.52115	4.53613	4.20156	4.78222	5.69254	4.99889	6.1639	5.86456	5.464	5.85655	4.53793
213657_s_at	-2.5648	8.07476	-6.08164	1.29363e-06	3.36646e-05	5.24779	RP11-617F23.1	antisense	chr15	8.64596	9.46037	9.56849	9.91235	8.93505	9.54553	8.5589	9.83091	9.86554	9.95482	8.65437	9.93711	8.8986	10.351	5.19948	9.46484	6.58015	7.18113	4.94235	6.77077	7.33528	4.45531	8.46202	7.55672	6.45418	6.9438	5.98675	6.64137
233130_at	-2.53396	6.0291	-5.45044	7.34701e-06	0.000129163	3.53725	THRB-IT1	sense_intronic	chr3	7.1313	7.25773	7.0598	7.99965	6.90242	6.44933	7.90582	8.91735	6.49876	6.08292	6.99078	7.47097	7.55488	6.47198	6.76615	6.38149	3.91173	2.75519	4.01266	3.80654	6.17912	2.13962	8.71927	5.18047	5.28167	5.49145	3.17607	4.31973
37590_g_at	-2.51218	7.89425	-5.91755	2.0272e-06	4.76513e-05	4.80495	RP11-617F23.1	antisense	chr16	8.47403	9.35147	9.60544	9.71427	8.64648	9.48091	8.08358	9.33629	9.67273	9.7772	8.65988	9.70917	8.74537	10.2049	4.97376	9.09897	6.21484	6.97154	4.842	6.65824	6.9686	4.38188	8.3553	7.55458	6.38199	6.8489	5.77055	6.55625
206655_s_at	-2.51134	7.52268	-5.92503	1.98602e-06	4.69864e-05	4.82518	SEPT5-GP1BB	misc_RNA	chr22	8.47514	8.5783	8.12477	8.24014	8.26492	8.41887	9.73938	9.01912	9.58851	8.86518	9.87368	9.60301	8.66063	8.7331	4.89184	8.50687	5.64119	5.95277	4.75376	5.25759	5.00689	5.07437	9.01096	6.9761	6.83939	5.99521	5.74467	6.79868
232832_at	-2.50329	4.93688	-7.11717	8.02538e-08	3.73436e-06	7.99178	DKFZp434J0226	lincRNA	chr19	6.05237	6.88689	6.94581	4.79949	6.39127	5.70004	4.84513	6.08692	6.59265	5.4201	6.53112	6.23801	5.35533	6.78148	2.993	8.53582	3.72073	3.06873	3.33946	3.563	3.00391	4.06507	3.28598	3.98321	3.55735	3.29665	4.02832	3.1647
243729_at	-2.50267	4.88751	-5.53859	5.7574e-06	0.000106997	3.77704	RP11-747H7.3	sense_intronic	chr14	5.58627	6.58974	8.81853	4.59318	6.12481	5.74043	5.69993	6.61851	5.51177	4.70161	5.08223	6.95544	5.68675	5.68963	3.43283	8.52971	2.64581	2.86706	3.07135	5.15866	3.80738	2.23441	3.30254	4.59899	3.81357	5.06452	2.77537	2.14932
1562785_at	-2.49119	4.19001	-6.10482	1.21427e-06	3.19798e-05	5.31023	RP11-10L7.1	lincRNA	chr4	5.53217	7.39561	4.49531	5.12108	4.36893	5.55328	2.83525	6.80818	6.42101	4.20939	4.87771	5.32251	5.75918	8.14848	3.0583	4.21628	2.75067	2.86696	2.56132	2.32538	3.04301	2.7971	2.74605	2.83525	3.19868	2.40779	3.03036	2.63515
1556161_a_at	-2.48801	5.98186	-6.44066	4.87713e-07	1.55667e-05	6.21018	LOC100506102	lincRNA	chr5	6.7393	7.19921	5.42698	7.19156	7.47411	8.2738	7.97111	6.86816	9.45603	7.02039	8.56033	7.48396	6.63829	6.22372	5.09016	5.15326	4.50673	4.06765	5.08046	4.21451	4.28413	4.18522	4.20625	6.77785	5.10837	4.01597	3.91391	4.36067
229811_at	-2.48668	7.14697	-7.55325	2.57633e-08	1.46425e-06	9.11353	RP11-157P1.4	antisense	chr20	8.19385	7.78856	9.12632	7.10831	8.62097	8.26785	7.93877	8.14594	8.16445	8.94997	7.88764	9.49257	8.49594	8.3406	4.94752	9.93373	5.94485	5.94089	6.07487	5.47044	5.11785	5.15916	5.5643	5.1231	6.31553	6.20515	6.2519	5.5441
230595_at	-2.48646	5.86582	-9.20436	4.33578e-10	5.98633e-08	13.1372	PGM5-AS1	antisense	chr9	5.88275	5.9916	6.73196	7.1106	7.11848	7.82576	5.5123	7.2314	6.71191	7.34273	6.89508	6.80829	7.62147	7.69957	5.69936	8.71977	4.83872	4.0845	4.30882	4.51077	4.36434	4.18543	4.42174	4.3449	4.12865	5.76406	3.77	4.61788
239319_at	-2.45215	5.6455	-8.24966	4.40618e-09	3.69571e-07	10.8554	CTC-504A5.1	lincRNA	chr6	5.62189	6.88222	5.42392	6.21203	8.08807	7.42572	5.96426	5.9621	6.62138	8.20818	6.55569	7.27204	7.10859	8.31665	5.02325	6.45669	3.97148	3.97829	4.01363	4.39944	3.4714	4.56129	4.56216	4.95929	4.71581	3.87591	4.20589	4.2166
236451_at	-2.43035	4.25635	-7.4522	3.34555e-08	1.7986e-06	8.85564	LOC100996579	misc_RNA	chr2	5.71319	6.2073	6.22968	4.77677	5.76579	5.43618	4.83063	4.57804	5.80164	4.31486	5.36373	5.89932	6.03596	5.66356	2.7232	5.42702	2.63793	2.44768	2.03393	4.43992	3.58428	2.82987	1.57248	4.2863	2.79326	2.93764	2.81782	2.02988
236598_at	-2.38061	4.75613	-6.94615	1.26065e-07	5.32658e-06	7.54586	LOC100996579	misc_RNA	chr2	6.99718	7.27031	5.4926	6.20119	5.43185	5.90055	5.32419	4.03055	7.01477	5.49644	4.71566	6.34879	6.63404	7.10029	3.97669	4.48717	3.05883	2.8787	2.91269	4.62495	3.35902	3.25007	2.82448	4.2861	3.45958	4.33729	2.98866	2.76907
239999_at	-2.32757	6.59802	-5.22868	1.35815e-05	0.000209834	2.93355	LINC00478	lincRNA	chr21	7.14637	6.86153	8.79058	8.25308	8.23165	7.85983	6.32772	9.80972	6.684	8.02538	7.9485	8.03909	7.77537	7.00368	4.20484	8.56744	5.59812	6.05917	4.9694	5.667	5.11381	3.48123	5.06646	4.7448	5.40422	6.65119	3.18928	7.27113
238096_at	-2.31189	10.414	-9.31222	3.36184e-10	4.91466e-08	13.387	LOC284023	antisense	chr17	11.262	11.558	11.4296	11.7207	12.3578	11.3733	11.4741	11.1662	11.6268	11.6238	12.2815	11.4222	11.2299	11.2293	9.06108	11.6611	8.63547	8.49528	9.78124	8.48502	8.44767	8.4916	9.22324	9.89189	9.74378	8.76772	9.43468	9.71776
213486_at	-2.31075	5.81149	-4.31855	0.000168565	0.00150446	0.471941	COPG2IT1	misc_RNA	chr7	7.46113	6.47025	6.78044	3.742	6.73541	8.41526	4.80621	5.98807	5.93004	7.03673	7.88729	8.14702	8.06304	7.79391	4.08052	9.4917	4.53451	3.31125	6.50272	4.00567	3.58963	3.76121	3.51868	4.46464	4.51655	5.01563	7.35309	3.31917
1559917_a_at	-2.27189	5.18519	-6.45199	4.73019e-07	1.52311e-05	6.24037	CBR3-AS1	processed_transcript	chr21	5.97866	6.10803	8.94958	5.75781	4.95793	5.30423	5.72497	7.30067	7.52664	5.08108	5.10348	6.70907	6.73782	7.65573	4.75197	4.89403	3.34064	3.79203	4.11236	3.59261	4.15704	4.02458	4.07789	4.26741	4.37958	4.11129	3.18928	3.59885
238742_x_at	-2.25798	6.24012	-7.1654	7.06977e-08	3.40264e-06	8.11696	RP11-532F12.5	antisense	chr15	7.49428	7.75521	6.67425	7.80724	6.55677	7.23384	7.56387	6.4985	7.95876	7.59965	7.01302	7.67402	7.85149	8.7312	4.59497	6.31814	4.5284	4.2711	4.09938	4.18586	4.54018	5.96862	6.05908	5.31535	5.86059	4.62282	5.17819	4.76861
1556220_at	-2.25377	5.16377	-3.82341	0.000647846	0.00430517	-0.830441	RP11-757F18.5	antisense	chr3	4.95782	6.08401	9.51173	6.63162	7.41672	5.90229	6.98513	5.66867	5.26824	4.46267	6.01413	6.08919	5.35259	5.77977	3.00548	8.94468	2.55035	7.63455	3.14196	2.36507	6.24121	2.61608	2.60001	3.39616	4.78098	4.82548	3.15734	3.20159
237871_x_at	-2.2385	4.445	-7.08621	8.70683e-08	3.97699e-06	7.91131	LOC100996902	lincRNA	chr2	5.03266	3.97694	3.86172	5.08985	5.66503	5.74681	4.73167	4.98147	5.53275	5.52579	4.04359	7.71954	5.84313	6.19993	6.67797	5.84096	2.79398	3.06559	2.8429	3.3762	3.42145	3.19462	2.89998	4.65162	3.52665	2.65003	3.20654	2.36076
235373_at	-2.20952	4.92864	-7.03589	9.94273e-08	4.40891e-06	7.78024	LOC100506314	misc_RNA	chr12	6.8637	6.69169	4.21844	6.17298	6.18746	6.00258	5.46724	4.31609	7.00282	4.82632	6.30467	6.72012	7.05033	6.75346	4.87078	4.56053	3.5277	2.84246	3.76664	3.39748	3.23763	4.59839	3.40114	4.16164	3.79134	3.95766	4.4332	2.87733
233565_s_at	-2.15165	5.77205	-6.79589	1.87959e-07	7.18165e-06	7.15147	FKBP1A-SDCBP2	processed_transcript	chr20	6.49131	7.32675	6.7434	7.35336	6.2062	6.72843	7.89901	6.46601	7.8857	6.41398	6.76393	6.18063	6.28516	6.93766	3.95479	7.47074	5.61913	4.82297	4.21706	4.9444	4.30565	3.61973	4.15645	5.92211	5.10189	3.56743	3.71947	4.51416
239569_at	-2.14754	4.92352	-6.05637	1.38611e-06	3.53314e-05	5.1797	FZD10-AS1	antisense	chr12	5.27409	4.17457	8.43078	6.11524	5.87219	5.92466	5.57501	5.57371	6.07688	6.88352	4.85206	6.40397	5.7397	6.51774	3.70749	6.38061	4.68033	3.14762	2.69913	3.01855	2.51442	3.40117	4.93155	4.18799	4.25765	3.68548	3.83513	3.99719
223757_at	-2.14111	6.50462	-6.36782	5.93912e-07	1.82223e-05	6.01576	DIO3OS	antisense	chr14	7.09415	7.40486	9.47035	6.11433	7.10962	6.62298	6.90537	9.39198	7.43556	7.35512	6.71344	8.1883	7.18462	7.73567	5.13487	8.89459	5.97982	4.97221	4.97221	5.29027	5.0393	5.59726	5.02801	5.48905	4.31394	5.52719	5.58416	5.58007
1559097_at	-2.13104	5.3768	-5.81113	2.71548e-06	5.965e-05	4.51692	C14orf64	lincRNA	chr14	6.45548	5.9739	5.46098	8.0846	8.22937	6.67233	6.97037	5.73159	5.13996	7.07226	6.53093	6.04635	6.85967	4.78844	5.65016	4.97523	4.64414	3.15145	3.25814	6.02175	4.25371	3.54981	3.54694	5.31629	4.35163	5.25648	3.34813	3.21024
1559033_at	-2.08008	3.98474	-5.36187	9.38899e-06	0.000156683	3.29617	LOC255167	lincRNA	chr5	6.05339	5.69073	3.0231	5.69865	3.53599	4.88145	2.87441	4.71978	6.15635	3.78089	3.59074	4.82645	5.23599	7.9969	3.99327	5.9612	2.76855	2.89589	2.65377	2.81793	3.03275	2.7236	2.57392	3.15267	3.04582	2.58206	3.07753	2.229
231381_at	-2.05467	4.14401	-5.04105	2.28575e-05	0.000316869	2.42284	ESRG	sense_intronic	chr3	3.76396	3.07416	8.34964	4.59925	6.48789	5.07596	4.15327	5.8712	4.24878	4.29368	3.27566	4.66141	3.86945	6.90648	5.60358	6.15892	2.67959	2.77733	2.99507	2.96707	2.73185	3.16987	3.20279	3.39626	3.54516	2.43306	2.94842	2.79249
235386_at	-2.0437	7.4722	-7.33289	4.56178e-08	2.34761e-06	8.54952	RP11-774O3.3	lincRNA	chr5	8.30215	9.20351	9.21233	7.62571	8.44738	8.31887	7.22966	8.68312	9.16236	7.67923	7.91538	8.13699	9.16876	9.8596	5.99883	8.62519	6.6531	5.9879	6.22159	6.53047	5.68675	5.84466	6.67958	6.88185	6.23278	6.32731	6.1735	6.43291
241247_at	-1.99985	4.31712	-6.96444	1.20103e-07	5.11696e-06	7.5937	RP11-167H9.6	lincRNA	chr3	5.54228	5.75664	3.75087	5.50665	3.87403	5.08933	3.70621	5.77325	6.37936	4.79924	4.69096	4.89132	5.60952	6.27812	6.49735	4.64202	3.68431	3.31266	2.8246	2.51876	2.50412	3.04015	2.72064	4.11493	3.46266	3.11071	4.05391	2.74475
242874_at	-1.98102	6.20264	-4.54386	9.06263e-05	0.000924957	1.07599	RP11-747H7.3	sense_intronic	chr14	8.0361	8.30972	4.57451	8.67797	7.99017	7.66193	8.54676	7.52943	6.31965	6.56274	6.2458	6.77676	7.39028	6.72549	7.23719	4.24186	4.92849	3.5237	4.17008	6.16668	5.68027	4.30243	5.19987	6.4594	5.79823	6.43294	4.63759	3.54784
1558795_at	-1.94215	5.15454	-4.61895	7.36411e-05	0.000785931	1.27842	RP3-525N10.2	antisense	chr6	6.03037	6.72095	4.7363	4.7367	6.0074	6.13657	4.23209	8.33498	6.18454	5.46518	6.84491	6.94269	6.97909	6.53662	3.57966	6.32217	6.40388	4.30704	4.57927	3.23601	3.01956	3.05872	3.44357	3.5985	3.59742	5.57372	3.12083	4.59838
1568932_at	-1.92781	4.72832	-6.4328	4.98179e-07	1.58084e-05	6.18923	CTB-113P19.4	antisense	chr5	5.82009	5.87833	4.49539	4.43371	7.38376	6.04944	5.14579	5.90671	6.5112	5.90235	6.12561	5.15933	5.51444	6.20458	4.42611	3.91555	3.08626	3.30431	2.86845	3.37582	4.0864	3.29508	3.44339	4.24397	3.93407	3.7017	5.19161	2.98948
240869_at	-1.90028	3.85216	-7.49477	2.99642e-08	1.65471e-06	8.96443	RP4-791K14.2	processed_transcript	chr20	4.26901	3.35425	5.09992	3.96235	4.67683	5.54547	4.82005	5.44164	4.8868	5.96685	4.34504	5.41968	3.8596	5.15954	3.04729	4.81081	2.40175	2.77249	2.53684	2.1465	3.09145	2.30661	3.0046	3.77334	2.59356	2.61541	2.98425	2.96865
233142_at	-1.89685	4.00779	-6.00195	1.60858e-06	3.97062e-05	5.03295	CTB-175P5.4	lincRNA	chr19	4.84834	5.58222	4.51673	4.78758	4.4419	4.54866	3.43953	3.64136	6.11828	3.6474	4.36094	4.69473	3.89778	6.13078	4.71978	7.75558	3.03818	2.73047	2.73403	3.0921	3.12379	3.13748	3.00648	2.93764	2.54798	3.02096	2.96139	2.75605
243170_at	-1.82445	6.61075	-5.21829	1.39788e-05	0.000214689	2.90524	AC092620.2	3prime_overlapping_ncRNA	chr2	7.12186	7.67214	8.75468	7.64489	7.51322	6.64341	7.67928	9.00907	6.46721	6.58573	6.55445	7.16476	7.88089	6.73112	5.52993	9.32991	5.58452	5.2396	4.36154	5.31374	5.74526	3.98475	7.17428	6.18144	6.43562	5.58664	5.83533	5.3758
243503_at	-1.82182	4.93888	-4.71631	5.6248e-05	0.000632941	1.54151	RP11-676J12.6	antisense	chr17	5.27747	4.10009	5.35674	4.86579	6.19664	8.34683	4.84908	5.1942	6.01127	7.26377	6.30007	4.74939	5.89377	8.60486	4.35915	4.14542	4.05984	3.80597	3.67623	3.8939	3.86038	3.8924	3.82161	3.85029	3.43744	3.98465	4.23182	4.25955
1558711_at	-1.81515	7.47412	-5.4594	7.16718e-06	0.000126858	3.56162	FAM13A-AS1	antisense	chr4	8.06375	8.38479	9.13605	6.71027	8.93958	7.87961	8.30421	8.8658	8.27892	8.26055	7.94098	9.22762	8.02067	8.52275	5.31046	10.1867	6.25338	5.66465	6.37352	6.65262	5.69449	5.98094	6.75056	7.18663	7.38932	6.66184	5.92436	6.71046
1559901_s_at	-1.81074	7.5473	-5.13157	1.77805e-05	0.00025924	2.66916	LINC00478	lincRNA	chr21	8.12883	7.45592	6.63077	7.75312	7.93118	8.17612	8.01741	8.56164	8.33364	8.36414	9.28973	9.23289	8.59035	9.07034	6.50841	11.1288	6.95382	7.43234	6.62476	6.76108	6.52637	5.59743	6.04676	6.1077	5.83661	7.07325	5.37992	7.81104
231062_at	-1.80852	5.87913	-5.49886	6.4259e-06	0.000116586	3.66899	DOCK9-AS2	antisense	chr13	6.11354	7.03506	6.40716	5.58564	6.19563	6.20038	5.8005	7.93098	7.74711	6.30957	7.41755	6.70249	6.25093	7.59785	4.42243	8.75047	5.0498	4.41719	4.653	4.47204	5.64626	4.39344	4.34716	5.66913	5.6453	4.42719	5.39721	4.03053
229006_at	-1.78968	7.05074	-4.25395	0.000201242	0.00173029	0.299856	LOC100507487	misc_RNA	chr4	8.8933	8.38525	7.67778	5.98248	8.97939	7.90921	6.69279	7.97787	7.89012	6.60707	8.39763	8.00131	8.57261	8.6676	4.83049	9.61905	5.7988	5.06829	6.7823	4.93392	6.35714	4.89423	5.48146	7.8263	6.76668	5.34939	7.61659	5.46173
206279_at	-1.76787	5.77245	-4.43602	0.000122021	0.00117208	0.786216	PRKY	processed_transcript	chrY	7.93872	8.00042	5.95557	5.90424	7.28077	6.93246	7.32701	7.60016	6.88866	5.88269	3.99922	6.96882	4.23992	6.25941	4.97215	8.33156	4.51267	4.21401	5.56652	4.02608	5.98017	5.21499	4.93171	4.05282	4.08472	4.6005	5.64113	4.3216
239210_at	-1.76744	4.17725	-6.72733	2.25714e-07	8.37809e-06	6.97075	RP11-477H21.2	sense_intronic	chr1	5.62147	5.47608	4.37368	5.09242	4.91959	5.62414	3.95216	5.17586	5.23607	3.71367	5.71057	5.1671	5.25402	5.55263	3.4592	4.62694	2.93288	2.62494	2.18521	3.21525	2.66163	4.38197	4.13985	3.27088	2.59169	3.28281	2.67991	4.04043
1563745_a_at	-1.76151	5.82933	-3.6731	0.000968265	0.00588941	-1.21647	ZMIZ1-AS1	antisense	chr10	6.47392	6.66229	9.61208	4.57774	6.57686	6.23934	5.71931	6.47978	6.77534	6.33985	6.70683	7.26531	6.02799	6.35015	3.96443	9.57692	4.05396	7.29961	3.9181	4.28098	3.89001	4.0685	6.69747	5.0627	4.63893	3.83263	5.04165	5.08844
244374_at	-1.74647	5.81759	-10.5276	2.12338e-11	6.52224e-09	16.0909	TINCR	lincRNA	chr19	6.24162	6.19056	6.65719	7.18329	6.40378	6.07548	6.76576	6.01887	7.57597	6.4454	6.45096	7.18596	7.05006	6.93423	5.63891	6.23918	4.93575	4.52938	4.59817	5.13448	4.72018	4.69182	4.83017	5.39827	4.68629	4.71626	4.9933	4.60115
1557617_at	-1.72425	5.1384	-3.81495	0.000662739	0.00437795	-0.852312	DCTN1-AS1	antisense	chr2	7.33916	7.18049	6.10912	5.59435	6.37669	6.1068	4.44177	7.85603	7.28452	3.66511	5.42221	6.82728	5.7704	5.52392	5.35496	3.18493	2.51258	5.25928	5.41869	3.94153	2.94184	4.53076	5.4236	3.42584	3.22663	5.88706	3.37761	3.89189
236069_at	-1.72341	4.99509	-6.83424	1.69705e-07	6.6849e-06	7.25234	CTD-2619J13.13	lincRNA	chr19	5.76406	5.33377	6.36338	5.49628	5.47576	5.23515	7.39017	5.33377	6.50187	6.00134	6.65518	5.67472	4.96426	5.81573	3.91745	5.81625	3.90039	3.82714	3.82198	3.8137	3.96576	3.89875	3.60919	5.33351	4.42703	3.69799	4.28934	3.53868
1563369_at	-1.69341	6.48797	-4.89147	3.4614e-05	0.000436971	2.01633	LINC00173	processed_transcript	chr12	7.36746	7.37848	7.46061	6.44711	7.87721	6.24584	5.85805	8.78785	7.05052	7.01928	5.75154	8.31625	7.57985	7.822	5.19621	9.26113	4.98528	5.91439	5.07055	6.33125	5.33854	6.05706	4.10992	5.55744	5.25767	5.63719	5.60766	6.37673
1556936_at	-1.68797	3.49334	-5.81025	2.72201e-06	5.97695e-05	4.51455	LOC100506834	misc_RNA	chr9	4.58883	4.68606	5.41425	3.28188	5.35808	3.68053	2.96616	4.92431	4.06966	3.34396	4.94388	5.41214	3.19353	3.52742	3.81662	4.26073	3.12972	1.77112	3.57639	2.71734	1.57329	2.21976	2.59565	2.4318	3.70532	2.63558	1.6887	2.30068
223522_at	-1.68538	7.66668	-3.64778	0.00103567	0.00619802	-1.28096	MIR600HG	sense_intronic	chr9	8.67344	8.28418	10.6035	7.50273	7.82969	8.10157	7.09083	9.66598	9.62544	7.92031	7.88233	9.72582	8.40645	9.11507	5.32743	8.46901	9.00747	5.95464	4.76106	5.34161	6.02872	6.22459	7.71192	7.53218	7.65131	7.41485	5.20303	7.61194
214657_s_at	-1.66107	8.4604	-4.09168	0.000313508	0.00244942	-0.129855	NEAT1	lincRNA	chr11	9.46854	10.1121	10.1262	7.9818	9.247	9.61517	8.93752	8.61569	9.77297	8.72131	9.13586	9.1873	9.58214	9.99211	5.92133	10.3395	5.90523	6.81136	9.22461	6.52979	7.95208	7.0088	6.47311	7.98022	8.23028	9.28711	8.43632	6.29575
1556314_a_at	-1.62951	7.18829	-5.24122	1.31176e-05	0.000204094	2.96767	RP11-389C8.2	sense_overlapping	chr5	7.37256	7.88661	9.09181	7.88592	7.6218	8.18113	8.9575	8.18125	8.77205	7.02039	7.13553	8.22587	6.90415	7.70884	6.9467	8.29429	6.00272	4.64591	5.18578	7.52712	6.68596	5.25577	6.26792	7.92414	5.68872	7.30465	5.95114	6.64586
227360_at	-1.61692	7.61454	-6.76791	2.02528e-07	7.63669e-06	7.07776	CTC-550B14.7	antisense	chr19	8.58614	8.25065	7.73616	8.61386	7.90125	8.0578	8.95139	7.847	9.10085	8.33864	8.65118	9.10168	8.51399	8.36191	6.73577	8.17183	7.78098	6.19547	6.67871	5.21666	6.13496	6.3371	6.67658	7.609	7.00825	6.58459	6.83245	7.23229
232047_at	-1.61357	6.38814	-4.73636	5.32094e-05	0.000608242	1.59578	LINC00969	lincRNA	chr3	7.46835	7.577	8.96226	5.69051	7.26362	7.37329	6.2467	8.62122	7.06483	6.74016	6.16817	8.02436	6.13898	5.65903	5.49063	8.7856	4.52583	6.01437	5.97295	5.17302	5.08517	5.1761	6.13294	5.58796	6.02427	4.77845	5.51678	5.60538
227474_at	-1.60208	7.80512	-3.05868	0.00475928	0.0203499	-2.72862	LOC654433	processed_transcript	chr2	8.03008	7.65736	8.77158	8.40724	9.72454	9.84017	7.82722	8.11616	8.66654	9.67561	8.54397	9.06827	6.39915	9.49378	7.49413	8.15179	3.94708	5.06646	8.73102	8.29375	6.45833	4.85656	8.71019	8.27021	7.56361	5.55184	5.34777	9.87887
229323_at	-1.60006	6.32115	-5.57634	5.18706e-06	9.88506e-05	3.87969	LINC00959	lincRNA	chr10	6.93153	7.35003	6.80026	6.99637	7.06275	7.45947	7.21605	6.9526	7.46695	7.08651	7.66802	7.45703	7.02128	7.53745	4.41078	6.69318	5.56964	4.83651	5.14404	6.50672	5.00648	4.02346	6.5484	5.69089	5.47637	6.27656	5.54267	4.26029
243813_at	-1.5814	3.85156	-4.91077	3.281e-05	0.000419524	2.06873	LINC00968	lincRNA	chr8	3.69918	4.21483	4.59335	6.00028	4.00996	4.44678	5.48169	4.48314	6.55321	4.36599	6.53431	3.31995	3.53465	4.15213	3.59844	3.48099	2.41588	2.71127	2.67421	3.25558	3.07279	3.36328	2.90532	4.16557	3.09835	2.79573	2.09511	2.82174
235994_s_at	-1.57448	5.19823	-7.59115	2.33656e-08	1.36926e-06	9.20995	TINCR	lincRNA	chr19	5.54423	6.33677	5.6387	6.62863	5.28335	5.58607	5.94167	5.3773	7.11658	5.99662	4.95591	6.60992	6.45021	6.43992	5.06837	4.99387	4.93169	4.11994	3.76927	4.35087	4.17864	4.2682	4.5583	4.32451	4.72826	4.0202	4.31955	4.01296
219563_at	-1.56807	8.91077	-5.23681	1.32789e-05	0.000206081	2.95567	LINC00341	lincRNA	chr14	9.04917	8.71166	9.86013	9.51598	9.03169	10.1314	9.57789	10.2091	9.61304	10.3267	9.39048	9.53572	9.47019	9.75833	9.46273	9.68062	7.07518	9.40436	7.15074	7.90022	9.15378	5.71869	7.47498	8.67462	7.98259	8.33587	9.76229	7.54348
244308_at	-1.55703	7.86002	-5.01812	2.4359e-05	0.000333624	2.36048	RP11-38L15.3	antisense	chr10	8.42366	8.52705	10.5578	8.45499	9.15757	8.59699	7.89349	8.86134	8.09029	9.05428	9.29917	8.51754	8.53053	8.73491	5.78149	7.95606	6.31235	7.60516	6.75161	6.80201	7.61473	5.8447	7.84172	7.47289	6.85112	7.30113	7.03782	6.20829
227306_at	-1.55599	6.596	-6.36948	5.91252e-07	1.81509e-05	6.02019	RP11-363E7.4	sense_overlapping	chr9	6.67017	7.13343	7.85676	6.92348	6.95102	6.9849	7.31213	7.97385	7.44385	6.61574	7.60575	7.79105	7.48693	7.05973	5.41869	8.97812	5.21879	5.2263	5.91172	6.73575	5.80731	5.97291	5.20508	5.23719	5.92362	6.00877	5.53023	5.70464
226706_at	-1.54786	6.59586	-8.32876	3.61957e-09	3.17657e-07	11.0492	FLJ23867	lincRNA	chr1	6.99584	7.2279	7.42226	7.30411	7.02197	7.16573	8.12188	7.35032	7.35729	7.75215	7.03931	7.86882	7.32836	7.10029	5.97291	7.11857	5.56099	5.81532	5.51111	5.23645	5.17803	4.87316	5.7122	6.38431	5.97812	5.6001	6.02793	6.65872
243952_at	-1.54525	4.95803	-4.57458	8.32507e-05	0.000864777	1.15876	TPTEP1	lincRNA	chr22	4.58883	3.5167	7.13923	5.22702	6.08201	5.76451	6.08152	5.07763	4.41878	6.04391	6.38721	6.84592	5.03593	5.88488	3.9451	7.88531	3.88681	4.26707	4.36235	3.50262	4.11362	3.64869	3.74745	4.06317	4.56169	4.18955	4.19248	4.36491
1564475_s_at	-1.52932	6.26286	-3.3513	0.00225506	0.0113417	-2.02328	ZBED3-AS1	antisense	chr5	6.77758	8.18087	9.44508	6.85603	6.50683	6.49199	4.39404	7.40753	8.83217	5.31847	4.98079	6.39732	7.21954	9.20918	5.24536	7.4297	4.74273	4.59698	4.61232	4.54416	5.76507	6.53646	4.58568	6.0852	6.64334	5.5873	5.89069	5.07761
241337_at	-1.50684	3.59145	-4.10478	0.000302519	0.00238195	-0.0953156	RP11-20J15.3	lincRNA	chr10	3.962	3.46254	6.40072	2.97136	3.10171	4.82131	3.86007	4.91138	4.1365	7.31225	4.04355	4.82419	3.3654	4.44968	2.67824	3.49494	2.7939	2.09246	2.67117	3.42385	2.33427	2.67162	2.43662	2.86121	2.73026	3.98465	2.09004	2.67471
230451_at	-1.47487	5.44731	-4.27095	0.000192081	0.00166672	0.345088	COX10-AS1	processed_transcript	chr17	6.47168	6.10635	7.01806	4.51454	6.30183	6.38338	5.55191	6.7806	6.09749	4.57941	5.92473	6.83836	5.71958	6.43165	4.11945	8.43128	4.33134	5.85218	4.08504	5.2219	3.60347	4.01501	5.75283	4.96532	4.10287	5.03731	4.33918	3.94789
210409_at	-1.46985	4.15816	-5.25422	1.26531e-05	0.000197885	3.00307	MLLT4-AS1	lincRNA	chr6	4.47642	4.50485	3.96783	5.288	4.67909	4.2257	3.76464	4.33149	4.52631	4.29584	4.94239	5.40095	5.34926	5.99811	4.55585	6.30282	3.29122	3.61032	2.27437	2.31576	2.27075	3.44796	4.11059	3.54758	4.35775	3.1587	4.67955	2.75448
214696_at	-1.46455	8.87615	-5.54183	5.70613e-06	0.000106239	3.78585	MIR22HG	lincRNA	chr17	9.47029	9.85228	10.1412	8.53276	9.3474	9.91948	10.253	9.58656	9.70143	8.84543	10.2352	8.79115	9.13843	9.89427	7.62565	10.7265	7.67395	7.76951	7.5027	9.21746	7.89231	7.68778	7.54443	9.00723	8.54292	7.96212	8.33219	7.33858
244571_s_at	-1.46329	6.52608	-4.41763	0.000128363	0.0012195	0.736899	RP11-159N11.4	sense_intronic	chr11	6.63899	7.28392	7.13774	5.99365	7.46341	6.76323	5.87819	9.04561	7.43846	7.12227	6.51325	7.7588	6.81061	8.42002	5.19986	8.9833	4.79368	5.85058	5.28235	6.05642	5.63426	5.94478	6.79572	5.37141	6.26758	5.98455	5.71955	4.57815
1559976_at	-1.44208	3.70688	-6.65463	2.74207e-07	9.84391e-06	6.77861	LOC100506314	misc_RNA	chr12	5.30679	4.82154	4.2036	3.79386	5.13332	3.62633	3.40662	4.06293	3.99634	2.9615	4.27296	4.33531	4.56831	5.69289	3.99357	5.02275	3.09642	2.74983	2.90833	2.93288	2.92187	2.71924	3.11793	3.16545	2.75545	2.43306	3.08058	2.71298
205834_s_at	-1.42002	3.73704	-5.27885	1.18177e-05	0.000187557	3.07015	PART1	lincRNA	chr5	4.24285	2.86205	4.63358	4.84631	4.0747	4.63611	3.67043	2.96843	3.6616	4.39737	3.67893	5.20681	4.85227	5.23503	6.46994	4.09348	3.07095	2.78786	2.70053	2.50506	3.28938	2.81476	2.83559	3.48131	3.16365	2.70206	3.34151	2.41454
1553634_a_at	-1.40748	6.05495	-3.81905	0.000655476	0.00434086	-0.841709	WEE2-AS1	antisense	chr7	7.44889	7.43667	4.91433	4.58366	7.01347	6.66666	6.45684	7.87385	7.31071	7.16766	5.87511	7.35103	6.53345	7.57626	5.41881	6.9031	4.79569	5.566	5.94758	6.39008	4.22462	4.72757	7.19958	5.53649	5.52853	4.43007	5.32706	3.33488
240827_at	-1.39069	4.13908	-5.36493	9.30962e-06	0.000155707	3.30451	GATA3-AS1	lincRNA	chr10	5.19905	3.71791	5.10376	4.30753	4.12166	4.75471	4.80961	5.81916	5.19594	3.95534	6.9722	4.94645	5.08198	4.42286	3.56357	3.78969	4.02702	3.15138	3.13871	3.6737	3.29108	3.53207	3.24972	3.39048	3.10594	2.97948	3.61667	2.97652
1562745_at	-1.39056	6.26589	-4.26898	0.000193121	0.00167389	0.339846	RP11-804H8.6	lincRNA	chr3	6.94053	7.09136	7.85191	5.46453	7.38591	6.51408	7.56952	7.70696	7.04698	6.42318	8.19482	7.21389	6.75557	5.7823	4.58732	7.2606	4.37772	6.00083	5.88812	6.35038	5.47046	5.65002	5.14097	6.38865	5.24864	5.53947	3.64026	5.95991
1556003_a_at	-1.38591	6.96973	-4.02543	0.000375392	0.00282202	-0.3041	RP11-356K23.1	antisense	chr14	8.11105	7.88964	5.7572	9.69611	7.89957	8.46203	8.37724	6.20908	7.15678	8.05121	7.86014	8.0573	8.44673	5.7859	6.95962	6.2994	5.91238	5.96452	5.66914	6.16082	6.03405	5.42724	7.42451	6.63634	6.75377	6.8446	6.1168	5.18922
237942_at	-1.38102	6.01753	-2.95988	0.00609011	0.0247034	-2.95955	SNRK-AS1	antisense	chr3	7.15403	7.53334	8.68723	4.06784	6.40187	6.29771	5.54825	7.96047	6.53305	5.00543	6.13995	7.34771	7.25402	7.36534	3.77233	8.68187	4.69138	6.84862	5.22799	4.90079	5.84439	3.34324	6.26844	5.10406	6.27198	4.35847	4.37534	5.50586
239360_at	-1.37046	5.6011	-3.03586	0.00503949	0.0212883	-2.78229	RP11-392O17.1	lincRNA	chr1	5.11178	4.82297	8.3789	5.04988	6.13222	5.74758	6.80816	8.2693	6.33357	6.20444	8.02193	6.40164	6.44058	4.55629	4.90938	5.8265	4.77695	4.45053	3.68083	4.09995	4.04746	4.53881	4.49766	6.98935	5.46664	3.79212	7.62024	3.85525
241239_at	-1.36401	4.36326	-4.25929	0.000198319	0.00170848	0.314061	EPN2-IT1	misc_RNA	chr17	5.78138	5.07587	3.98601	7.26172	5.86756	5.07538	5.61924	3.78452	4.15885	5.73006	4.43663	3.76344	5.753	4.4835	4.24458	4.14354	3.43828	3.80597	3.40941	2.98112	3.28938	3.86635	4.84452	2.79735	3.79231	3.48853	2.6149	4.67777
1560679_at	-1.36027	4.50434	-7.69107	1.80767e-08	1.113e-06	9.46323	LOC100506328	lincRNA	chr2	5.06938	5.95181	4.29023	4.75774	5.13211	5.63414	5.87818	4.49566	5.35972	4.19908	4.50065	5.32094	4.98277	4.88797	6.02139	4.9152	3.47276	3.52691	3.82125	4.23143	3.73849	3.56132	3.6786	3.99386	3.71838	3.66599	3.69553	3.62001
1557598_at	-1.35508	2.77452	-3.3988	0.0019934	0.0103081	-1.90609	CTB-107G13.1	antisense	chr7	2.57599	2.00892	4.65039	1.81975	2.90165	2.39014	2.18606	5.76015	2.70558	3.19949	5.85006	5.30578	2.74142	2.65862	2.14741	4.78292	2.07507	1.81346	1.74059	1.88109	1.6998	1.77579	2.88202	2.27158	1.88681	2.09846	2.07834	1.79928
235083_at	-1.35179	4.92226	-4.73977	5.2709e-05	0.000604418	1.60501	LOC151009	lincRNA	chr2	6.31475	6.55777	3.86379	4.70512	6.02911	6.00944	6.27257	4.60762	5.94864	5.50266	4.53631	5.74188	5.41521	5.2748	5.79576	5.45014	4.2018	6.05726	4.29277	2.85189	4.40384	3.16376	3.94706	4.07065	4.53568	3.7377	4.61915	3.91613
222072_at	-1.3378	4.88183	-4.32502	0.000165596	0.00148499	0.489207	ADD3-AS1	processed_transcript	chr10	4.64202	5.67374	4.5314	4.31278	5.13787	5.26725	4.4183	7.15846	4.83494	4.79924	6.69351	6.49106	5.91033	6.25599	5.233	5.92287	3.62967	5.32591	3.60419	3.68547	3.40526	3.08766	4.04427	4.20852	3.86816	5.23343	3.92126	5.39464
240682_at	-1.33342	3.58782	-5.21671	1.40403e-05	0.000215512	2.90093	LINC00293	lincRNA	chr8	4.23789	4.6089	3.80502	4.48338	3.07491	3.97541	2.99303	5.14848	5.27544	2.69073	3.20855	4.93861	3.64809	4.79208	5.33633	4.33173	3.7148	2.50988	2.87361	2.572	2.48435	2.62725	3.06853	2.96361	2.68508	2.74868	2.93047	2.73211
230963_at	-1.33139	5.50212	-4.74805	5.15143e-05	0.000593706	1.62742	EMX2OS	antisense	chr10	5.04596	5.36688	5.91492	7.13694	5.67082	6.57553	7.42305	5.46812	5.68271	7.37378	7.25075	5.46407	6.21064	6.80608	4.73431	5.03886	5.30538	4.35272	4.28906	3.8583	4.17521	4.9645	4.74261	4.80417	4.93002	4.95961	5.4455	5.06886
1560851_at	-1.32654	3.51617	-6.32872	6.60309e-07	1.98365e-05	5.91118	LINC00619	lincRNA	chr10	3.78815	4.05978	3.36779	3.40572	3.25399	4.16872	3.43721	5.47168	3.41218	4.67774	4.82702	4.19436	3.67019	5.28826	4.43367	3.89859	2.50053	2.16152	2.59052	2.93916	2.82817	2.8334	3.18328	2.93764	2.66724	2.81147	2.84928	2.79558
238559_at	-1.32391	6.02485	-4.57455	8.3259e-05	0.000864777	1.15867	RP11-568N6.1	lincRNA	chr2	6.66781	7.26405	5.61418	5.89587	6.00442	6.33539	6.2703	7.53248	7.13771	6.56977	6.9981	6.8474	6.81092	6.70448	5.35496	7.46795	4.49855	6.7281	3.87092	6.03411	4.81353	4.28363	4.79448	6.02705	5.63693	6.67982	4.72858	5.12422
239775_at	-1.31528	6.38612	-4.46191	0.000113618	0.00110544	0.855683	AC003075.4	antisense	chr7	6.2653	6.77339	8.66387	7.3705	6.67888	6.81599	6.69314	6.62491	7.49613	7.62832	7.96626	6.78697	6.35309	7.542	6.39183	5.14643	5.27107	5.38838	5.30007	6.54985	6.11881	5.17814	3.73902	5.57242	5.79102	5.84701	6.47358	6.385
232294_at	-1.3094	4.71281	-6.01242	1.56314e-06	3.87594e-05	5.0612	TMEM254-AS1	antisense	chr10	5.10632	4.74897	4.9375	5.51024	6.36429	5.86248	5.41423	4.24623	5.31948	6.04946	6.21562	4.98786	5.35437	5.44058	4.96076	3.8653	3.5639	3.80672	4.20899	4.2737	3.81646	4.09879	4.0678	4.55821	4.64557	3.54862	3.67955	3.30662
205833_s_at	-1.30013	5.77111	-8.51186	2.30313e-09	2.21307e-07	11.4946	PART1	lincRNA	chr5	6.0347	5.64932	6.25457	5.91706	6.3555	6.09625	6.09535	6.00721	6.2567	6.68834	6.77268	7.10249	6.29201	7.29664	5.75338	6.68073	5.25226	4.93181	5.21727	4.89567	4.7548	4.89866	5.18108	5.19668	4.72895	4.80359	5.51223	4.96519
242676_at	-1.2891	5.12518	-3.14922	0.00378684	0.0170338	-2.51365	RP11-143J12.2	antisense	chr18	5.2843	6.96476	3.45509	4.68433	6.13693	5.71358	4.07481	8.1313	7.28624	4.78155	6.61027	5.78795	5.15695	7.52027	4.31976	4.93439	3.84256	4.48884	5.02282	5.25856	3.50923	5.30438	3.68461	5.14256	4.41028	4.81066	3.54534	3.64281
1560560_at	-1.27034	5.27347	-4.34862	0.000155196	0.00141339	0.552254	RP11-365O16.3	sense_intronic	chr1	5.865	5.49526	4.29225	6.75272	7.58424	5.28394	5.74589	6.54193	5.31197	6.60554	6.8755	5.63645	5.91166	5.84311	5.21167	4.1293	3.88674	4.72368	4.76701	4.74737	4.62649	4.17883	6.12404	4.3449	4.58098	4.42419	4.13835	4.02821
233593_at	-1.26038	4.79872	-4.31802	0.000168808	0.00150638	0.470541	RP11-164P12.3	antisense	chr4	6.50403	6.026	4.75028	4.42339	4.62728	4.84181	5.09657	5.60871	5.2355	4.2756	4.13552	5.71284	4.64352	6.0226	5.64503	7.87345	3.91484	3.90685	4.21155	4.09424	3.84092	4.04324	3.76937	4.98592	4.53526	3.2114	4.17239	4.25611
236001_at	-1.25907	4.06132	-5.20878	1.43525e-05	0.00021889	2.87934	LINC00675	processed_transcript	chr17	5.06101	4.82297	3.91261	4.12	3.83582	4.91643	5.71917	4.319	4.94068	4.65545	3.98902	4.90025	6.50473	5.06492	3.31208	3.54062	3.46358	3.36096	2.90837	3.18611	3.37761	3.51515	3.30564	3.13764	3.16955	3.22932	3.8275	3.62077
229689_s_at	-1.24994	10.426	-4.76134	4.96526e-05	0.000578222	1.6634	RP13-39P12.3	antisense	chr10	11.092	11.1728	11.1099	11.3703	11.4675	10.7019	11.3699	11.2231	10.5867	10.7131	10.818	11.0146	11.0971	10.7271	9.1562	11.7671	8.25275	10.2107	9.82305	8.90124	10.7348	8.55651	10.8973	9.87546	10.0465	9.3248	9.38345	10.5345
215972_at	-1.24507	4.47326	-4.3442	0.000157093	0.00142699	0.540443	PART1	lincRNA	chr5	4.41725	3.59902	4.51235	4.2771	4.89769	5.18245	4.18936	5.58634	4.06329	4.73736	4.2567	5.29015	5.23353	6.5686	6.00153	7.29707	4.5649	3.87914	3.88904	3.81411	3.80782	3.65498	3.25341	3.74001	3.78542	3.66821	3.50097	3.58343
1564211_at	-1.2355	4.65453	-3.88035	0.000555826	0.00381733	-0.682909	C14orf64	lincRNA	chr14	4.33614	4.33464	6.56148	6.49629	6.80923	4.97885	4.86981	4.71995	4.46256	5.8368	5.56206	4.40454	5.01091	3.38012	7.06442	4.11676	4.09686	3.44568	3.67827	4.83519	3.8949	4.04051	3.50312	4.21012	3.79859	4.28566	3.94877	3.64471
220465_at	-1.2332	6.4154	-8.42549	2.84901e-09	2.6254e-07	11.2851	CEBPA-AS1	antisense	chr19	7.29842	6.59178	7.07798	6.76286	6.65654	7.19439	6.37882	6.62999	7.19913	7.30698	6.61376	7.39324	7.21063	6.84358	6.33539	7.60915	6.25105	5.28033	5.71931	5.94925	5.80472	6.07725	5.93163	5.44461	5.2706	5.33341	5.4924	5.97403
240346_at	-1.22788	4.24446	-4.64716	6.81137e-05	0.000737682	1.35458	RP11-834C11.8	antisense	chr12	3.62203	3.71008	3.89143	4.59579	4.25649	5.73806	5.01933	4.78962	5.34205	6.43428	5.32421	4.25704	4.79554	5.8069	3.30553	5.4427	4.28924	3.90012	3.10436	3.15513	3.30419	3.48964	3.61705	3.77448	3.69459	3.47851	3.41842	3.28806
1557068_at	-1.22707	3.82418	-5.31217	1.07753e-05	0.000174646	3.16086	LOC100505782	lincRNA	chr17	5.62774	3.69304	4.20586	3.91982	5.64878	4.51725	3.40479	3.70196	3.82945	4.53127	4.23535	4.92502	5.90906	3.90129	3.58656	3.96379	3.40569	2.69921	3.0231	3.05447	3.18105	3.23971	2.99907	3.25188	3.38333	3.31333	3.12538	2.79972
237225_at	-1.22313	4.97188	-4.42795	0.000124765	0.00119299	0.764568	ZFY-AS1	antisense	chrY	6.04341	6.5276	4.57839	6.32043	5.4339	5.9291	4.94822	5.48905	6.58055	4.74274	4.0701	6.30492	4.41729	6.65877	5.17182	4.72102	4.45122	3.6852	5.13229	3.96182	5.08315	4.58248	4.75154	4.19805	3.66463	3.49779	4.40566	3.86154
238058_at	-1.21881	8.25078	-4.68157	6.19275e-05	0.000684155	1.44755	LOC150381	antisense	chr22	8.76691	8.19675	8.77458	10.5208	8.85776	9.19564	9.39882	7.69457	8.56444	9.45577	9.10449	9.05286	9.36773	8.17371	6.79126	8.45403	7.47901	7.79233	7.76754	7.13814	7.65617	6.50893	7.56272	8.11918	7.46643	7.96338	7.24638	7.95163
227909_at	-1.21674	7.68404	-3.24489	0.00296678	0.0140648	-2.28324	LINC00086	lincRNA	chrX	7.70129	7.44811	9.43508	8.79511	8.36534	7.94941	7.02799	8.50194	8.72415	9.41798	9.54809	9.31408	8.12394	9.09399	5.36502	6.47651	7.21189	7.73348	6.91384	6.68105	6.65427	5.79846	7.41677	5.88024	6.44059	8.01163	7.01414	8.10871
214867_at	-1.21506	6.25325	-3.42607	0.00185666	0.00975147	-1.83848	ZSWIM8-AS1	antisense	chr10	6.37715	6.80317	9.05645	5.10806	6.62559	6.24149	6.21162	8.00918	6.88176	7.18152	6.38724	7.26377	6.2249	7.63011	4.27414	8.10773	4.98568	5.68675	5.35118	5.61728	5.41583	4.29497	5.99155	6.20373	6.24861	5.87215	4.78572	6.25371
237563_s_at	-1.21346	9.56968	-3.5977	0.00118267	0.00689073	-1.40805	RP11-295G20.2	antisense	chr1	10.1894	10.9465	10.3445	10.25	9.55094	9.51132	11.6906	10.1618	11.496	9.80707	8.04548	11.1816	10.1528	10.5905	8.62894	8.88827	9.37211	8.0016	8.64612	9.78804	10.147	8.90833	8.65812	8.74873	9.46166	7.58967	9.22557	7.96843
1553829_at	-1.20403	4.48614	-3.9423	0.000470226	0.00335372	-0.521638	CYP1B1-AS1	antisense	chr2	6.67584	4.98242	4.79605	4.01124	4.98617	5.53751	3.92787	5.26691	5.301	4.71138	4.27515	6.67644	6.73783	3.86086	3.68474	4.60303	3.84023	3.14235	3.50934	4.11137	3.46446	3.70046	5.118	3.48501	3.57851	3.76798	3.79117	4.06856
1560089_at	-1.19754	9.12505	-4.31091	0.000172135	0.00152957	0.451578	LOC100289019	antisense	chr9	10.2348	9.98014	9.39962	8.41589	9.91914	9.60338	9.62128	10.3396	9.58387	9.69016	9.88249	9.95891	9.61749	9.90651	7.37777	10.6814	9.00362	8.39701	7.51519	8.12155	7.36213	7.85776	9.88341	8.87078	8.46704	8.81704	8.09147	8.90185
217442_at	-1.18554	3.83737	-5.41344	8.1393e-06	0.000139731	3.43656	LOC100131825	antisense	chr1	5.15556	3.66335	4.53575	3.41729	4.04055	4.50909	3.57134	4.94031	4.58078	4.07734	3.78997	5.06162	5.3962	4.86131	3.27641	4.65044	2.79112	2.85324	2.60778	2.92631	3.4274	3.05578	3.07661	4.03876	3.06549	3.03431	3.96202	3.0802
230917_at	-1.18425	5.45954	-3.06917	0.00463542	0.0199356	-2.70386	RP11-510J16.3	misc_RNA	chr16	5.49887	5.7046	5.92739	4.85522	6.50893	6.4848	5.22413	6.92879	5.93068	6.02655	6.86019	6.61197	5.45069	6.82886	3.97829	6.65332	4.89312	4.53158	3.41437	5.4818	5.38971	5.62254	4.1933	6.12616	3.28005	7.47611	3.34691	3.6383
237154_at	-1.1624	5.73408	-2.77129	0.00966412	0.0353854	-3.38897	RP1-28O10.1	antisense	chr1	6.16711	6.43237	5.21785	4.77686	5.75104	7.32462	5.80905	5.31895	7.19476	7.64489	7.48519	6.86346	6.70759	8.23618	4.82227	3.96379	4.1642	3.7251	4.31027	5.61612	4.70462	5.24623	5.44132	7.17544	3.42102	5.99369	5.58935	5.45086
239220_at	-1.15537	5.27228	-3.70602	0.000886988	0.00549542	-1.13237	RP11-736K20.5	antisense	chr11	5.59521	5.63408	5.51241	5.99033	5.20935	6.34494	4.78118	5.80904	6.60625	6.61173	6.40488	6.5388	5.59917	7.15859	4.88528	3.59774	4.43925	4.85282	4.18744	4.22515	3.8027	3.88749	6.61245	4.24315	5.42429	4.02701	4.98071	4.66229
1560725_at	-1.13973	4.24527	-3.95794	0.000450753	0.00324874	-0.48082	CTD-2049J23.2	antisense	chr3	5.21387	7.03264	4.75804	4.12	5.26896	4.80414	3.54609	6.13017	5.72123	4.16605	3.48234	4.34569	4.02847	4.52857	4.62957	3.96379	3.28561	3.67577	3.68978	3.70705	3.46366	2.82729	4.47034	3.49905	3.54703	3.38318	4.2181	3.3611
241563_at	-1.13208	5.31295	-3.08287	0.00447841	0.0193961	-2.67149	RP11-384L8.1	sense_intronic	chr3	5.22863	6.61934	7.97134	5.42712	5.266	5.73917	4.45333	5.88672	7.39452	5.14026	5.87131	5.94021	5.25141	7.52795	3.94312	5.10961	3.98416	4.91498	5.5017	3.74483	6.76065	4.56237	4.13411	5.17119	3.91911	4.49743	4.59063	4.21138
237789_at	-1.12808	5.36209	-5.01758	2.43952e-05	0.000333953	2.35902	RP11-67L3.4	antisense	chr1	6.65352	6.5707	5.10931	5.13336	5.62823	6.10043	5.0132	6.19148	6.56211	4.9941	5.93675	5.46574	6.62317	6.44596	5.92953	5.17122	4.12513	4.98337	4.73624	4.30948	4.97126	6.09261	4.49109	4.20493	4.13213	4.75644	5.0501	4.75689
237591_at	-1.12372	5.53144	-3.39622	0.00200681	0.010356	-1.91246	LINC00173	processed_transcript	chr12	5.759	6.31944	4.48391	8.13515	6.7167	6.12155	5.55122	6.47124	5.19523	7.11793	5.74353	6.916	6.81874	6.12259	4.09421	4.64202	4.90228	4.99051	3.96478	5.63627	4.58664	5.23387	3.57156	4.82613	4.89625	5.32849	5.41069	5.32425
1556999_at	-1.10686	4.72177	-3.01189	0.00535081	0.022312	-2.83847	LOC100271832	misc_RNA	chr2	4.72844	3.90345	4.32472	5.9656	4.7474	5.98853	3.79425	6.55165	5.0007	6.34497	5.67323	6.78933	5.49011	3.48684	5.668	4.68101	5.05724	3.4389	5.68993	4.82784	3.41134	2.62761	5.38602	3.40863	3.78951	3.02586	4.00906	4.3994
217481_x_at	-1.10616	5.71085	-6.06856	1.34068e-06	3.44464e-05	5.21256	RP11-680C21.1	lincRNA	chr17	6.38196	6.67922	6.17709	5.53573	6.10374	5.81847	5.80281	6.81741	5.20623	6.20637	7.12965	6.08278	5.36143	6.12257	6.97702	6.55625	4.92751	5.53147	4.35462	5.02468	4.84064	5.07343	4.99592	5.30873	5.52302	5.22893	5.24338	4.89282
1556006_s_at	-1.10593	8.18686	-2.80249	0.00896106	0.0333588	-3.31902	CTB-89H12.4	processed_transcript	chr5	9.48784	9.32998	10.5004	7.32739	9.08867	8.21523	9.30131	9.76611	8.66283	6.58935	8.49879	8.86804	8.77243	8.86401	5.18934	10.1116	6.79905	8.1046	7.19487	7.03555	7.58074	8.26757	7.33774	8.02279	7.95204	7.96235	6.64357	7.758
1558529_s_at	-1.10511	7.05423	-3.06936	0.00463325	0.0199328	-2.70342	AP006222.2	lincRNA	chr1	7.77543	9.60616	9.76653	6.55459	6.78183	7.93927	6.49502	7.97479	7.5192	5.82543	6.94094	6.41005	6.64657	7.70783	7.00573	9.49621	6.53984	6.18408	6.22152	6.37385	5.8359	6.91394	6.85587	7.4987	6.67785	5.62951	5.78043	6.56142
216053_x_at	-1.09993	5.59201	-5.33535	1.01049e-05	0.000166311	3.22396	FAM182A	processed_transcript	chr20	6.48517	6.00487	5.07303	6.03901	6.49309	5.73129	7.00293	5.95669	6.45954	7.29218	6.12561	5.11889	5.60104	5.63843	6.24682	5.74605	5.99106	4.95872	4.78853	4.78347	5.23171	5.09603	4.57557	4.30294	4.53002	4.7292	5.29438	5.28014
231987_at	-1.09402	6.0857	-3.52614	0.00142845	0.00796376	-1.58852	MIR143HG	lincRNA	chr5	6.16138	5.8102	5.43115	7.80752	6.37052	8.26162	6.80573	5.49745	5.87467	8.97905	6.40246	6.62974	6.55254	6.5307	5.0052	6.75311	5.74712	5.13685	5.02349	5.0427	5.26572	5.00154	5.40764	5.90312	5.13198	6.00743	5.84361	6.0154
227009_at	-1.07447	7.29988	-3.18188	0.00348511	0.0159883	-2.43535	RP11-890B15.3	lincRNA	chr11	7.54132	8.06465	8.15834	6.58028	8.23686	8.29318	7.63188	8.06282	7.90706	7.75053	8.10031	7.99681	7.45249	8.24473	4.88826	9.25637	6.561	6.01035	6.28358	6.3844	6.56932	4.48645	7.68383	7.55445	7.51514	7.08856	7.27476	6.81896
232298_at	-1.07419	3.96555	-3.62508	0.00109994	0.00650718	-1.33864	MBNL1-AS1	antisense	chr3	3.17057	3.21702	4.62135	3.93565	4.48461	4.81927	4.39944	4.69078	3.92607	4.50475	4.52429	4.07071	4.35017	5.30859	3.38275	7.40861	3.61934	3.41291	3.939	4.04008	3.73436	2.92452	3.14339	3.23608	3.07188	3.47443	2.85816	2.76657
241067_at	-1.06296	4.49331	-3.8914	0.00053951	0.00373187	-0.654195	CTB-43E15.1	lincRNA	chr5	4.64202	5.30725	4.16755	5.73993	4.01718	5.39148	4.11297	4.95554	6.04556	4.41022	4.79155	4.70039	5.12083	7.44702	4.58445	3.74796	4.22659	3.3575	3.76137	3.82443	3.91202	4.29435	3.60943	3.57985	3.57296	4.62595	3.97638	3.89009
241899_at	-1.04343	4.22394	-2.88975	0.00724122	0.0282694	-3.12104	LOC553103	antisense	chr5	4.36993	4.98691	5.54344	3.52073	3.813	3.70207	3.81721	5.2695	4.70714	3.97571	4.06835	5.09291	4.25528	5.02226	3.8896	8.70404	3.49188	3.10429	3.82632	3.00329	3.48025	3.50547	3.65562	4.45793	4.1373	3.43074	3.94315	3.49614
1557161_at	-1.03991	3.57732	-3.1032	0.0042546	0.018617	-2.62329	LOC100132735	misc_RNA	chr6	3.72385	3.61688	3.18392	3.45179	4.53049	4.16792	2.64233	4.92775	6.38972	3.28859	3.12791	3.32586	4.9504	6.41544	3.35871	3.26634	3.05992	2.83682	3.24226	4.01982	2.78843	2.71231	2.57521	3.54359	2.35885	3.01473	2.83429	2.81073
231470_at	-1.02378	3.50512	-2.99772	0.0055434	0.0229436	-2.87158	LINC00664	lincRNA	chr19	2.74004	4.11584	3.12683	3.21118	4.89663	3.28603	3.30552	6.7291	2.83185	2.4486	3.32	4.23992	4.78751	5.0496	3.98938	5.02416	3.22343	3.05271	2.61273	3.14193	2.24587	3.78641	3.92203	2.55256	2.80362	2.84492	2.55646	2.29857
1556504_at	-1.02034	3.47788	-3.88227	0.000552962	0.00380357	-0.677932	RP11-732A21.2	lincRNA	chr11	4.00611	3.41589	2.79945	4.47531	5.00211	3.65838	2.8866	4.15741	2.75292	5.37621	4.47594	4.58455	3.26329	4.16322	3.09324	4.53213	3.61046	2.42793	2.77718	2.41784	2.61593	2.80547	4.0439	3.29815	2.67223	2.74006	3.02782	2.30104
238485_at	-1.01732	8.08032	-3.70242	0.000895543	0.00553389	-1.14158	IQCH-AS1	lincRNA	chr15	8.87436	8.82457	9.17493	6.94547	8.55103	8.62394	8.17945	9.37504	8.32884	7.98666	8.06703	9.41813	8.57336	8.8411	8.74258	7.75447	7.78688	7.14798	8.50215	7.63084	6.23558	6.059	8.725	7.69096	8.3811	7.40775	7.83304	6.58759
229699_at	-1.01398	9.84047	-4.96016	2.86088e-05	0.000377641	2.20291	LOC100129550	lincRNA	chr3	10.0913	10.0161	10.8341	10.0115	10.662	10.1349	10.352	10.8934	10.1563	10.4583	10.4477	10.6579	9.95932	9.78927	9.28947	10.6468	9.63656	9.70929	8.9915	9.14207	9.73252	7.98401	8.95003	10.1362	9.77631	9.10513	8.19305	9.77597
1562934_at	-1.01334	2.68541	-3.70661	0.000885589	0.00548913	-1.13086	RP11-756H20.1	lincRNA	chr5	3.39217	4.04334	2.52532	2.34419	2.4104	3.06473	2.18372	2.50016	3.62661	2.43339	2.26066	1.89118	3.65808	5.132	4.15924	4.29004	2.73634	2.21026	1.85197	2.01445	2.31455	1.82793	2.12656	1.99302	1.95198	2.17396	2.11414	1.96118
1568848_at	-1.01275	4.36669	-4.08874	0.000316029	0.00246419	-0.137605	RP4-813D12.3	lincRNA	chr20	5.33021	4.92756	4.53255	3.96402	5.20341	4.35961	3.75428	5.73984	5.48234	3.89085	6.43002	4.03304	5.21358	5.49533	3.60674	4.84824	4.00838	4.59579	3.5638	3.88445	3.52032	3.57186	3.70084	3.6355	4.07393	3.22459	4.05223	3.62397
236079_at	-1.00207	7.71613	-2.99898	0.00552601	0.0228907	-2.86864	LOC202025	sense_overlapping	chr4	8.6196	8.15987	9.21389	5.62214	8.51983	8.00299	7.7411	8.86003	7.89655	7.27665	8.03269	8.42971	8.49964	8.70019	6.62679	10.1277	7.12711	6.96331	7.70918	8.17046	7.61379	6.13517	7.59991	7.71954	7.57507	6.4016	6.54141	6.16568
207063_at	-2.52427	6.65847	-2.74243	0.0103603	0.0373465	-3.45328	NCRNA00185	lincRNA	chrY	9.93422	9.51186	3.53063	10.4889	9.65123	9.11414	8.12135	8.03558	8.81215	8.2375	2.4974	9.15659	2.93428	8.82155	6.21321	8.78425	4.64346	3.02921	8.54186	2.98757	8.54174	7.6006	8.84627	3.16397	2.98651	3.12106	5.9868	3.14334
235942_at	-1.96046	5.44036	-2.70753	0.0112646	0.0399532	-3.53049	FAM224A	lincRNA	chrY	6.36934	6.87315	3.53457	6.31397	8.73258	5.29578	4.55951	7.73112	6.83921	8.01402	2.71773	6.82607	3.3823	8.11887	6.78784	8.39296	3.49661	3.55814	7.37677	2.95553	7.21933	8.57608	3.45142	2.32776	3.01487	2.47185	4.31609	3.07675

## Sheet: up_MM_vs_N
Upregulated lncRNAs between metastatic melanomas and normal skin samples.
# Log2 Fold Change cut-off: 1.0
# P-value cut-off: 0.01
# Condition pairs: MM_vs_N
# Column A: Probe set ID, it represents probe set ID.
# Column B: logFC, the ratio (log scale) of normalized intensities between two groups.
# Column C: AveExpr, average expression between two groups.
# Column D: t, t-value caculated from t-test.
# Column E: P.Value, P-value caculated from t-test.
# Column F: adj.P.Val, P-value adjusted by Benjamini and Hochberg’s method.
# Column G: B, B-value caculated from Benjamini and Hochberg’s method.
# Column H~ J: Annotations, include Gene symbol, type, chrom.
# Column K ~ AL: Normalized Intensity of each sample (log2 transformed).
Probe set ID	logFC	AveExpr	t	P.Value	adj.P.Val	B	Gene symbol	type	chrom	GSM390208.CEL	GSM390209.CEL	GSM390210.CEL	GSM390211.CEL	GSM390212.CEL	GSM390213.CEL	GSM390214.CEL	GSM390215.CEL	GSM390216.CEL	GSM390217.CEL	GSM390218.CEL	GSM390219.CEL	GSM390220.CEL	GSM390221.CEL	GSM390222.CEL	GSM390223.CEL	GSM390270.CEL	GSM390271.CEL	GSM390272.CEL	GSM390273.CEL	GSM390274.CEL	GSM390275.CEL	GSM390276.CEL	GSM390277.CEL	GSM390278.CEL	GSM390279.CEL	GSM390280.CEL	GSM390281.CEL
237173_at	1.01107	4.79187	4.41593	0.000128964	0.00122394	0.732349	LINC00623	lincRNA	chr1	4.06854	3.59432	4.10119	5.10009	4.4592	4.45689	4.41572	4.26419	4.04043	4.686	4.4632	4.76847	4.31634	3.78402	5.0061	4.21209	6.02952	6.48142	5.16119	5.49169	5.08422	4.30354	6.07201	4.25022	4.64406	5.33423	6.68661	4.89676
1558290_a_at	1.0132	8.88506	3.12335	0.00404341	0.017921	-2.57539	MIR1204	lincRNA	chr8	9.61725	9.64842	6.59619	7.19335	6.9744	8.52408	9.02812	9.70263	9.48182	8.25546	7.99176	9.27942	8.1302	9.07568	8.65325	7.06131	10.4562	9.35806	9.88978	9.17493	10.0033	8.84578	8.22968	9.85257	9.40042	9.20739	9.41677	9.73356
227406_at	1.01449	7.33827	2.83867	0.00820597	0.0311434	-3.23735	GABPB1-AS1	antisense	chr15	7.50844	7.33121	3.11293	8.47702	7.00011	7.33654	6.76913	6.35	6.75823	7.53507	8.17756	6.38305	7.16988	6.70376	7.07035	6.77256	8.46746	8.11624	8.85976	7.49986	6.78891	7.23966	8.61639	7.45527	7.66076	7.75943	8.29249	8.25952
230666_at	1.01908	5.01469	3.4198	0.00188725	0.00987017	-1.85403	HOXA11-AS	antisense	chr7	3.72203	4.58685	4.54673	3.93104	4.60428	4.2033	5.21374	4.81578	4.1057	6.22614	4.37832	4.51705	4.53971	4.51272	4.42179	4.92195	6.30153	5.0209	4.3758	4.85502	5.11112	4.4551	5.46991	5.89651	7.31751	5.20436	7.67845	5.47811
228397_at	1.0246	7.88582	2.77223	0.00964228	0.0353314	-3.38687	TUG1	antisense	chr22	7.97708	7.80504	9.47658	5.52203	7.87709	7.07981	6.63491	8.75805	6.8455	5.77132	6.59078	7.77075	8.15255	7.75202	6.04754	9.08623	8.3739	9.59629	9.39669	7.99955	8.41354	8.53358	8.68592	7.03492	8.53601	8.92479	7.31572	8.84475
239950_at	1.02916	3.73744	3.31738	0.00246189	0.0121494	-2.10655	HOXA11-AS	antisense	chr7	3.15591	2.83429	3.67836	2.9553	3.06566	2.90989	3.41445	3.30618	3.38075	4.38852	3.22722	3.19706	2.87472	3.38113	3.21126	3.7612	4.09686	3.31071	3.14059	3.86911	4.31369	3.30232	4.18983	4.54768	5.70068	3.13377	7.20411	5.09704
1566108_at	1.02934	3.56545	4.86053	3.77158e-05	0.000468023	1.93233	RP11-362K14.5	antisense	chr3	2.97097	3.69903	3.0845	3.72641	3.05208	2.88851	3.3767	3.2838	2.35747	2.79808	2.59935	2.95884	2.81476	2.91546	3.47447	3.9884	5.14156	3.72849	4.62842	3.61497	4.65921	3.55691	4.72618	3.66203	4.10838	3.90218	5.14043	2.9749
229669_at	1.02966	3.36889	2.92413	0.00665342	0.0264737	-3.04214	RP11-344E13.3	antisense	chr17	2.4763	2.71905	3.39758	2.46262	2.75443	2.82855	2.56121	2.88001	2.59231	3.09828	4.20851	3.00259	3.12724	3.13179	2.8462	2.75508	3.37583	7.05752	3.33978	4.6184	2.57611	2.89991	6.1606	3.05961	4.2573	3.40188	3.88246	2.85778
1560156_at	1.03684	7.98522	3.30461	0.00254441	0.01246	-2.13781	RP11-705C15.3	sense_intronic	chr12	8.14075	7.70835	5.52023	7.28962	7.28244	7.60045	6.58073	7.81346	7.73728	6.58724	7.4128	7.1241	7.98311	8.35985	10.2249	7.28832	8.55842	8.23072	8.57242	9.60171	8.86635	9.19436	7.52316	8.32691	8.71599	8.74065	8.96894	7.63275
227940_at	1.03809	5.68911	4.07159	0.000331136	0.0025611	-0.182792	LOC339803	misc_RNA	chr2	5.50274	5.15462	3.0231	5.76073	5.09276	5.32334	5.45287	5.69181	5.83865	5.51988	6.21007	5.34862	5.7664	4.46951	5.31159	4.44067	6.86396	5.74163	5.83185	5.5263	5.7316	6.80388	6.72196	6.38494	6.49874	7.09543	5.48502	6.70224
244322_at	1.03845	3.9277	4.53098	9.39064e-05	0.000950979	1.04133	LOC646329	lincRNA	chr7	3.27329	2.91726	3.68339	3.31147	3.79905	3.56101	3.16818	3.75006	3.60366	3.52731	3.6179	3.68918	3.10809	3.10632	3.86819	3.73806	3.53537	4.40549	4.15034	4.45569	4.5172	5.61187	6.20249	4.21964	5.6748	3.88079	4.2345	3.36509
1560371_at	1.04107	4.31338	3.8723	0.000568011	0.00388249	-0.703805	LOC401321	lincRNA	chr7	3.77662	3.88809	3.78378	4.05354	3.84475	3.71022	4.17031	4.5644	3.61091	4.8235	3.08873	3.1878	3.744	3.90176	3.40547	4.32149	6.57885	5.14661	5.69832	3.14259	4.14015	4.2957	4.66296	4.50883	5.49879	3.88146	5.44108	5.90409
227631_at	1.04122	3.97959	3.95638	0.000452655	0.00325944	-0.484885	RP11-363J17.1	antisense	chr2	3.74403	3.11999	3.36946	3.7324	2.87057	3.37761	3.56771	3.45185	3.74944	3.12799	3.44816	3.64722	3.20221	3.38722	5.77291	2.9648	4.42111	4.61471	4.32683	3.85547	4.55802	6.29633	4.52842	3.31544	4.66271	3.85725	5.19612	5.26241
216870_x_at	1.04257	6.9361	3.54228	0.00136901	0.00771735	-1.54793	DLEU2	antisense	chr13	7.08918	6.97349	7.79788	6.57905	6.94221	6.32416	5.45729	6.77017	6.40672	5.58819	6.3462	6.52274	7.06212	6.51855	7.37146	4.07908	7.41385	8.4388	7.07386	7.07473	8.38632	7.35673	8.59629	6.22971	7.3475	7.73538	7.42656	7.30248
1557059_at	1.04774	5.33732	4.80085	4.45029e-05	0.000530678	1.77046	NIFK-AS1	antisense	chr2	5.44375	5.0973	4.57451	4.99393	5.23857	4.8998	5.22419	4.83668	4.52223	3.82086	4.94343	4.83433	5.09972	4.54373	5.49759	4.64202	5.32256	7.4089	6.72305	5.9255	5.6885	6.76888	5.25661	4.90224	6.46685	5.67386	5.66881	5.4266
1569525_s_at	1.05002	4.66107	3.12026	0.00407515	0.0180281	-2.58275	LINC00516	processed_transcript	chr14	3.71044	3.53456	4.72039	3.56843	4.20995	3.6989	3.76078	4.57109	3.67586	4.18442	4.38041	3.98678	4.00864	3.90416	7.38579	4.07631	5.55318	5.31104	6.69276	4.02562	6.11643	6.76364	4.57919	4.20043	5.36253	4.47637	5.30047	4.75125
1557336_at	1.05459	3.79878	4.29392	0.000180351	0.00158532	0.406282	RP11-81N13.1	lincRNA	chr3	2.85518	3.7719	3.20228	3.14652	2.81055	3.16984	2.81527	3.01215	2.92124	3.29253	2.97566	3.32578	2.86248	3.5736	4.21536	5.59874	4.46015	4.73167	4.6941	5.20158	4.77067	4.98343	4.29902	4.59718	4.39879	3.34408	3.79895	3.53726
241713_s_at	1.06617	5.36503	3.16668	0.00362256	0.01646	-2.47184	DYX1C1-CCPG1	processed_transcript	chr15	5.86866	5.50501	3.12436	5.3295	5.21416	4.4285	5.45539	4.78113	4.92324	4.31325	3.13526	5.97389	5.88984	5.82251	4.80112	3.96379	6.47715	6.05934	6.99865	5.15395	5.68607	5.74571	7.48472	5.48637	6.3248	4.29358	5.11644	6.86451
232242_at	1.06835	3.53656	3.86475	0.000579685	0.00394501	-0.723403	PTPRG-AS1	processed_transcript	chr3	2.84596	2.95074	5.30849	2.57722	3.2351	3.00004	2.48747	2.63389	2.44461	2.80007	3.23257	3.08542	2.67346	3.1299	3.15373	3.70049	5.42412	4.10882	4.16626	2.92827	4.78294	3.97331	3.75768	5.09613	5.25703	3.54368	3.51271	3.21367
1563898_at	1.08209	6.06061	3.21991	0.00316271	0.0148014	-2.34369	RP11-421F16.3	antisense	chr12	6.07189	6.1733	4.62525	7.7051	7.08585	5.93387	6.10182	4.90457	5.5277	6.46237	5.32609	4.52545	5.5304	4.77047	5.09714	3.70844	6.31253	6.41715	6.54272	7.23636	6.95695	6.47689	5.88875	6.99799	8.60948	6.05995	6.78034	5.86827
1556695_a_at	1.08213	3.19933	3.3652	0.00217526	0.0110307	-1.98907	NR2F1-AS1	antisense	chr5	2.32077	2.65533	3.24168	2.64904	2.91513	3.24481	2.32302	2.55412	2.82463	2.39332	2.42663	2.57555	2.33775	2.8613	3.49251	2.95329	5.47091	2.97394	2.78351	3.83355	2.94841	2.16581	4.98703	2.96381	4.2013	4.37815	2.80076	6.30505
234304_s_at	1.08221	6.19977	5.19473	1.49229e-05	0.000226452	2.84109	IPO11-LRRC70	misc_RNA	chr5	6.35252	6.40007	6.13041	5.10508	6.24271	6.12856	5.99412	5.92597	5.96458	4.82254	5.44798	5.60583	5.68781	5.87203	5.63834	4.45695	7.2801	6.50061	7.36149	6.99488	6.88977	7.65389	6.03277	6.31665	7.46658	6.38371	6.10674	6.831
1552258_at	1.08936	5.64453	3.10722	0.00421166	0.0184824	-2.61375	LINC00152	lincRNA	chr2	4.5561	4.86566	7.17207	3.7898	5.12157	5.08413	5.59965	5.3563	5.08477	4.9077	3.66259	4.99626	4.83139	5.84111	4.73544	7.238	4.77699	5.96471	5.17936	6.10704	7.37875	7.27238	5.5157	6.5793	7.18264	6.34938	7.5119	5.38602
1556663_s_at	1.10269	3.58738	4.58884	8.00354e-05	0.000838302	1.19718	LOC100506142	misc_RNA	chr2	3.18946	3.3172	3.0231	3.7879	2.61604	2.94377	2.82179	2.92755	3.14465	3.85207	3.13669	2.62502	2.87667	2.62383	3.97927	2.97171	3.46674	3.80143	3.60023	4.4075	3.97	4.96992	4.04545	4.80029	6.24392	3.61881	4.56971	3.11585
1560579_s_at	1.10321	4.77526	4.97644	2.73454e-05	0.000364927	2.24716	LOC100506392	lincRNA	chr1	4.33073	4.30862	4.8026	4.10601	3.86306	3.68109	4.16165	4.41663	4.53653	4.57273	4.40935	4.17871	4.01814	3.68892	4.48936	5.27518	5.42673	4.98379	5.36906	5.44064	5.56982	7.19776	4.73355	4.65391	6.40002	5.67895	4.57273	4.84102
1568813_at	1.10392	5.31033	3.53295	0.00140309	0.00785277	-1.57141	LOC100506392	lincRNA	chr1	5.85135	5.63986	3.77988	6.78271	5.5862	5.03376	5.91737	4.79566	4.42667	4.79614	4.23	4.26518	4.27207	4.14351	4.30223	3.57294	5.26532	7.18466	5.43802	5.37757	5.75752	6.31254	6.69517	5.66674	7.12813	5.00289	5.04275	6.42238
219881_s_at	1.10495	7.6086	4.32364	0.000166225	0.00148843	0.485523	CTC-338M12.4	processed_transcript	chr5	7.84056	8.21976	6.85131	7.5478	8.20115	7.2683	6.24091	8.02639	6.35838	5.95109	7.00515	6.6099	7.46265	7.4612	5.94776	7.1685	8.32019	7.96318	8.96376	8.01665	8.15563	8.89714	7.90645	7.1022	9.2241	7.86382	8.20056	8.26632
1564670_at	1.11076	3.83004	3.39741	0.00200059	0.0103308	-1.90951	RAMP2-AS1	lincRNA	chr17	3.19349	2.62358	3.42997	2.96968	2.98226	3.2347	2.646	3.49688	3.05519	3.64421	3.33018	3.62998	3.79273	2.83215	5.72869	3.07428	4.99762	4.80039	6.19465	3.13679	5.6618	3.21251	4.92324	3.2333	4.25157	3.18526	4.48387	5.49614
236692_at	1.11412	4.53673	3.32301	0.00242636	0.012011	-2.09277	RP11-686D22.8	processed_transcript	chr17	3.80764	3.55847	5.54407	4.19139	2.89191	3.61919	3.62342	5.46623	3.79601	4.37754	4.12371	5.30938	4.20952	4.13024	3.16783	3.13144	4.7794	5.45859	6.74482	4.26352	5.38509	5.07905	6.42109	3.70357	3.22791	5.74695	5.56031	5.71011
202091_at	1.11414	4.8148	4.13161	0.000281186	0.00225522	-0.0245034	RP11-407G23.3	processed_transcript	chr16	4.36758	4.22128	3.65715	4.34349	4.57115	5.18194	3.98307	3.93812	4.45866	4.05012	4.59062	4.52728	3.4974	4.45774	6.0312	3.52014	6.3922	5.38529	6.11374	6.32394	5.02635	6.42516	4.07595	4.88083	6.13572	4.2037	5.48308	4.97141
242663_at	1.11553	5.77993	3.02704	0.00515202	0.0216565	-2.80299	LINC00662	lincRNA	chr19	6.16014	5.58041	3.73804	5.41697	5.82802	4.39764	5.20431	5.77991	4.73694	4.00907	4.89843	6.03187	6.50356	3.85329	8.56442	4.12653	6.44234	6.37297	6.1781	6.27242	6.45888	6.22629	6.90028	6.45974	7.05502	5.78846	7.46584	5.38822
1558821_s_at	1.11714	4.51152	5.3219	1.04885e-05	0.000171182	3.18735	AC083843.1	lincRNA	chr8	4.93806	4.03654	3.74042	3.99141	4.19769	5.0695	3.82535	4.067	3.58459	3.52819	3.72372	3.59843	3.60491	4.3179	4.86118	3.43903	5.54538	5.25767	5.94691	5.71931	5.37628	5.4706	4.40561	4.4867	5.39725	5.17452	5.12019	3.8982
1556911_at	1.11909	5.56975	2.88499	0.00732644	0.0285186	-3.13193	ALMS1-IT1	sense_intronic	chr2	5.07801	5.10349	6.81328	4.05522	5.42826	5.00874	4.54474	5.96702	5.00254	4.88898	5.18478	4.78712	5.07586	5.79897	6.50576	2.19948	5.22944	7.40003	4.73911	6.00572	7.18997	8.46728	4.95249	6.39067	6.50715	6.08308	5.54966	5.99618
235691_at	1.12036	5.10976	3.33642	0.00234366	0.0116777	-2.05987	LOC729970	misc_RNA	chr1	3.88713	4.23254	4.86673	4.33647	4.3956	5.23414	4.57841	3.54141	4.5632	4.97835	4.95924	4.72069	4.5459	5.57757	3.68794	5.96835	3.7144	7.30058	5.71252	4.66411	5.33267	7.30998	4.99636	5.18543	6.26006	6.67904	4.71446	7.12991
243688_at	1.12422	3.99996	3.59926	0.0011778	0.00687188	-1.4041	MGC45800	misc_RNA	chr4	3.19769	3.21382	3.77687	2.7195	3.22011	3.51233	3.25755	3.86385	4.38821	4.21173	3.80515	3.88633	3.50609	2.79006	2.94144	3.99973	5.44942	4.00585	2.9727	3.48893	3.85348	2.91315	5.52342	4.93956	6.08916	5.19486	4.99322	6.2847
239005_at	1.12517	6.60675	3.34425	0.00229661	0.0115009	-2.04062	FLJ39739	lincRNA	chr1	6.86414	6.53053	5.18786	7.45763	6.50893	6.16546	5.85045	6.11462	5.67133	6.65857	6.08115	6.38749	7.33017	3.9543	6.68418	4.54575	7.84077	8.29896	6.42632	7.62419	7.46056	5.25238	8.57429	7.09257	6.60862	7.44747	7.31456	7.05575
230999_at	1.1268	5.36967	5.27288	1.20152e-05	0.000189974	3.05387	AP001318.3	antisense	chr11	4.95874	4.58356	4.48771	5.03446	4.41313	4.80713	4.67895	4.42053	4.29193	5.2357	5.24784	5.28272	5.46476	4.57587	5.38993	5.31511	6.14262	6.99764	5.03363	6.11227	7.17637	5.18018	6.38786	5.22433	6.32361	6.04934	6.45125	5.08359
242723_at	1.12864	4.41153	3.08378	0.00446813	0.0193654	-2.66933	RP11-932O9.10	lincRNA	chr15	4.55308	5.4594	3.69819	2.07755	4.2465	4.07059	3.47821	4.52631	4.10671	2.46291	3.04136	3.9176	5.32938	2.82365	3.27225	5.78149	3.05078	4.95984	4.44584	4.64053	6.43582	6.20195	5.01412	5.17263	4.80834	5.1342	6.03006	4.7835
1556235_at	1.14413	5.94542	2.76133	0.00989923	0.0360539	-3.4112	LOC100509195	lincRNA	chr1	5.85458	3.78957	3.73693	5.68773	5.04352	5.32285	4.51916	5.57109	5.14249	6.57309	6.04722	6.48222	5.67818	6.26421	8.14305	3.42529	6.75303	6.4114	7.3369	6.71994	5.12544	4.67678	7.16174	6.82489	6.74514	6.72598	8.66412	6.04512
1556467_at	1.14516	3.63695	3.15188	0.00376132	0.0169468	-2.50727	RP11-553L6.2	antisense	chr3	3.15488	2.83898	2.68073	4.61036	2.84543	2.59407	3.50169	3.76982	2.69308	2.97375	2.6152	2.76215	3.07212	2.69912	4.31976	3.20752	5.05793	4.40627	4.52223	5.83886	4.75218	4.27334	3.80574	5.10769	2.04831	6.40939	3.20696	2.06703
224601_at	1.15168	10.4944	5.44699	7.41748e-06	0.000129984	3.52786	SNHG16	processed_transcript	chr17	10.1435	10.332	10.0206	10.2749	10.093	10.3327	9.76978	8.773	10.1461	9.86348	10.1594	10.1059	9.96241	10.056	10.6834	9.29648	11.8375	10.406	11.2036	10.624	10.8503	12.3342	10.0793	12.0115	11.6313	10.7317	10.8474	11.2727
228909_at	1.15175	6.05913	3.97223	0.000433651	0.00315082	-0.443479	LOC642852	lincRNA	chr21	5.22617	4.77794	4.81384	4.3849	5.37478	5.76558	5.3066	6.89222	5.49573	5.96852	5.92793	6.37924	6.07005	5.54792	4.52219	6.59481	7.17105	7.33452	6.98587	5.02031	6.22325	6.07319	7.01721	6.20103	6.60706	6.46714	8.52422	6.98248
227710_s_at	1.15384	8.29673	4.44233	0.000119917	0.0011552	0.803146	TPT1-AS1	processed_transcript	chr13	7.48636	7.83898	6.9164	8.09072	8.00047	7.84504	7.88418	6.88641	6.95254	8.01513	8.12723	7.44359	7.73888	7.79611	9.17893	8.63468	8.86615	8.6147	10.1901	7.98939	8.26597	8.38145	8.81539	9.3984	8.37465	8.32681	10.3659	9.88397
1558794_at	1.15718	6.22663	3.90895	0.00051456	0.00359673	-0.608549	NUTM2A-AS1	antisense	chr10	6.31648	6.16729	4.32472	5.82548	6.36929	6.396	5.46315	4.89204	5.47354	4.79924	6.55396	6.05176	5.31786	4.36514	6.9782	6.39698	6.7219	5.29784	7.89298	6.92141	7.2395	7.26827	5.91977	7.48423	6.80361	6.28526	7.99862	6.82107
1569127_at	1.16546	4.47875	3.39189	0.00202953	0.0104378	-1.92317	RP11-876N24.5	sense_intronic	chr16	3.36575	3.96518	4.25428	3.9153	3.30401	3.69491	4.02527	4.85616	5.04404	2.94931	3.3838	4.57815	3.50711	3.73718	5.32417	3.76366	3.96688	3.65683	6.3947	6.63891	6.20822	5.81918	4.04298	4.76356	3.74645	4.20048	6.71664	5.58188
1562475_at	1.17455	3.12162	3.14571	0.00382068	0.0171479	-2.52203	LOC100505498	lincRNA	chr2	2.3504	1.90417	3.02307	2.57423	2.58228	3.09791	2.32681	2.47309	2.13488	2.7228	2.76736	2.32572	2.26362	2.033	4.71978	2.59274	5.24587	2.60923	4.45178	4.50202	5.40053	2.43304	2.13419	2.93127	6.34487	2.71899	3.08166	3.66005
224457_at	1.17488	5.14289	5.94638	1.87309e-06	4.47797e-05	4.88288	FOXD2-AS1	antisense	chr1	4.7174	4.34546	5.50208	4.21874	3.94275	4.52968	4.53868	3.27582	4.95504	5.16394	4.77441	4.81314	4.75969	4.62595	5.07968	4.9875	5.76688	6.56553	5.37125	5.15533	5.33573	5.72453	5.35748	5.69549	6.32528	6.04754	5.67398	6.75197
222244_s_at	1.18998	9.48059	2.77221	0.0096427	0.0353314	-3.38691	TUG1	antisense	chr22	9.84375	9.7506	4.53789	11.1468	10.2869	9.63392	9.7984	8.04159	8.53008	8.76591	8.7915	8.57877	10.01	8.18984	9.4313	8.19245	10.7622	10.5862	10.8685	9.81994	10.3164	10.3958	10.4449	9.49713	9.55086	9.88815	9.18366	10.6131
240423_at	1.19894	5.50613	4.24355	0.000207061	0.00177113	0.272191	LOC441204	misc_RNA	chr7	4.81883	5.41499	4.60874	4.82972	3.94485	5.42779	4.59875	4.99591	5.32662	5.75005	5.45306	4.75417	5.46905	4.51054	5.28033	4.69338	5.45749	6.84733	7.10815	4.20505	6.72392	5.61594	7.44735	5.87745	6.46565	4.68028	6.64229	7.224
232281_at	1.20199	6.23131	2.89844	0.00708823	0.0278037	-3.10115	LINC00662	lincRNA	chr19	6.70391	6.20232	4.22507	6.30225	6.4974	4.71682	5.49061	5.02064	4.06935	5.42577	4.20792	6.34444	6.85307	4.56069	9.44113	5.39727	6.95517	6.9827	6.58033	7.03754	6.79258	6.85453	7.62187	6.62101	7.38161	5.96911	8.4183	5.80316
228889_at	1.21746	7.38218	4.24661	0.000205332	0.00175854	0.280328	ARHGAP5-AS1	antisense	chr14	6.47852	6.91759	6.25419	6.43801	6.69825	7.09479	5.90847	6.46896	7.13515	7.46261	7.05488	6.97523	6.57837	7.50713	6.86394	7.93042	6.77311	8.33045	8.47786	8.57725	8.9458	9.35065	6.29864	6.59975	8.28277	8.08714	7.8681	9.34292
230861_at	1.22593	4.48012	2.78241	0.00940776	0.0346307	-3.36408	DKFZP434L187	lincRNA	chr15	4.55932	3.80485	4.78375	2.84322	3.42541	3.80955	3.2719	5.50898	3.62425	3.15766	4.48458	4.07341	4.6572	3.31348	4.24233	3.71561	6.21502	6.23026	2.73935	6.64213	7.21975	3.52712	5.47616	4.08927	4.71676	3.47355	7.85457	3.98389
239466_at	1.22993	6.00935	5.06856	2.11775e-05	0.000297382	2.49768	LINC00883	misc_RNA	chr3	5.54727	4.78976	6.51458	4.99635	5.59738	4.91643	4.54665	5.4259	4.85401	4.98972	5.93079	5.38279	5.42776	5.73212	7.20344	5.86077	6.63423	6.60216	7.24054	5.4473	5.81669	7.20468	6.4027	7.29698	7.3706	6.81279	6.69569	7.02164
213536_s_at	1.24229	8.25806	4.93205	3.09289e-05	0.000400719	2.12654	LA16c-358B7.3	antisense	chr16	7.62842	8.18865	6.14014	8.05436	8.23034	8.18598	7.97246	6.4698	8.19827	8.38902	8.32707	7.57659	7.52087	7.2455	8.69633	6.78665	9.55249	9.37923	9.1642	9.40469	9.00468	9.80998	7.94764	8.52729	8.44476	8.11296	9.13873	9.1287
210109_at	1.24946	5.02016	3.56206	0.00129944	0.00741385	-1.49809	SND1-IT1	lincRNA	chr7	5.23214	5.42755	3.05256	5.98184	5.36932	5.21114	5.8941	4.21718	4.60378	4.1793	3.20952	3.64487	5.19459	3.63655	4.23482	2.66554	5.50904	5.3444	5.16766	5.08459	5.8579	5.5359	7.31786	4.6201	6.84809	5.00648	6.72378	5.79386
232881_at	1.25582	4.81532	2.83037	0.00837353	0.031659	-3.25612	GNAS-AS1	antisense	chr20	4.35987	3.46912	3.43279	3.26195	2.96497	3.98338	2.60585	5.00238	4.30994	4.43738	4.84695	5.29406	4.22145	6.04896	4.10921	6.08559	5.79361	4.19192	5.48226	3.91079	5.47172	4.72859	9.22286	5.43842	4.34074	5.10063	5.59185	7.12183
1561739_at	1.25772	4.04787	6.86999	1.54307e-07	6.2126e-06	7.34626	RP11-1C8.6	lincRNA	chr8	3.20977	2.98671	3.89677	3.19962	3.64072	3.87523	3.28752	3.18369	3.32053	3.64847	3.49901	4.16311	3.1743	3.46597	3.70945	3.88068	6.0529	5.14725	4.63013	4.84966	4.14372	3.59713	5.44183	4.40606	4.79159	4.82099	4.77692	4.54067
224172_at	1.25921	5.63042	2.93808	0.006428	0.0257738	-3.00998	AC008088.4	lincRNA	chr17	5.95015	4.88616	4.92907	3.23737	4.50181	4.38712	4.85033	5.29737	4.82021	4.36619	3.80399	6.78744	5.51177	4.5246	4.98849	8.60997	5.37103	5.94789	7.15851	6.58933	7.98082	5.59666	6.67939	4.74431	5.33335	5.89093	8.16882	6.73858
240661_at	1.26277	6.13964	2.88257	0.00737007	0.0286517	-3.13746	LOC100506459	lincRNA	chr1	5.34975	5.87345	5.14819	5.23269	5.702	5.09377	6.13217	5.72328	5.51391	5.55936	4.10589	5.85717	5.89478	6.21314	4.56897	7.6068	4.84668	6.61308	8.63445	5.58372	5.76073	9.60586	5.60836	6.34019	6.64698	5.68978	7.47834	9.52653
243905_at	1.2764	4.3264	3.61887	0.00111821	0.00659315	-1.35441	LINC00944	lincRNA	chr12	3.58507	3.85858	4.02015	3.54538	3.16736	3.38057	3.44262	4.04547	3.6578	3.30054	3.23261	3.67621	3.48215	3.93906	5.79912	4.33729	3.75303	4.85716	5.22273	5.81369	5.41337	8.25604	3.86606	4.03876	4.42209	4.90138	6.15763	3.96739
232790_at	1.2777	7.55018	4.97456	2.74883e-05	0.000366299	2.24205	LOC100506054	antisense	chr2	6.35536	6.66838	6.7498	6.97108	6.67557	7.56158	6.51795	6.20458	7.75812	7.94048	7.29684	6.21124	7.16973	7.54082	8.59649	5.82356	9.01643	8.10009	7.92113	8.78814	8.08098	8.4302	7.28516	8.25195	8.38614	7.2222	9.05142	8.82972
238953_at	1.29049	5.52353	3.14998	0.00377951	0.0170091	-2.51182	LOC100506325	antisense	chr17	5.39196	5.31859	3.25416	3.82664	5.29593	4.99774	4.52684	6.08016	5.34588	3.26904	4.98079	6.13883	4.90573	5.72815	7.35361	3.11341	7.67318	6.89685	8.06538	5.60317	6.25765	5.75601	4.70457	6.51861	6.93168	5.07643	6.61705	5.03084
230433_at	1.29795	7.69108	3.54447	0.00136115	0.00768315	-1.54243	LOC729970	misc_RNA	chr1	6.42726	6.7115	4.30708	6.72849	6.65088	7.70399	7.44856	7.05213	7.42919	8.52241	7.83527	7.10804	6.56639	8.11826	8.47269	7.07491	8.5234	10.2505	8.22768	7.10003	7.68748	7.87098	8.08396	8.53154	9.2594	9.74659	7.02146	8.89026
228913_at	1.30369	8.96866	4.26647	0.000194455	0.00168301	0.333159	TPT1-AS1	processed_transcript	chr13	8.22265	8.70343	5.07867	9.48414	9.13764	9.12162	8.56449	8.5213	7.87313	8.43354	8.49311	8.56107	8.24064	8.37526	9.87487	7.87334	9.84613	9.56227	10.4525	9.2131	9.77987	9.39027	9.53351	9.54233	9.26668	9.91788	9.81482	10.2442
228691_at	1.30373	4.082	7.45082	3.3576e-08	1.80331e-06	8.85209	RP11-843B15.2	antisense	chr12	3.69918	3.56845	3.5649	3.67987	3.2388	3.63971	4.25198	2.49517	3.73043	3.85677	3.22407	3.2009	3.60491	3.22737	3.6983	3.6914	5.72571	5.45755	4.04491	4.01327	4.85455	4.2649	4.62668	5.04102	5.14158	4.67455	5.03266	5.04649
224241_s_at	1.31031	5.19242	5.38541	8.79638e-06	0.000148898	3.36025	RP1-117B12.4	antisense	chr17	4.71041	4.86962	4.78546	4.5175	4.15049	4.81355	4.7696	3.93812	4.59394	5.15683	4.63186	3.39831	4.73323	4.54303	5.50575	4.97604	6.34759	5.27137	6.33301	6.39831	6.59566	7.54403	4.68273	6.55034	5.57784	4.91635	5.53925	5.53758
1561705_at	1.3153	6.10224	4.38941	0.000138728	0.00129591	0.66134	CTD-2036P10.3	lincRNA	chr15	6.00513	5.65244	4.20683	6.90474	6.17127	5.51892	5.65824	4.84199	3.95791	5.68174	5.29969	4.77307	5.17135	5.69037	7.93887	5.14411	6.69486	7.16656	7.89233	6.8762	6.56977	7.22223	7.38031	5.93475	6.76908	6.49378	6.25756	6.98862
229014_at	1.32304	6.63645	2.86703	0.00765631	0.0295127	-3.17291	NR2F1-AS1	antisense	chr5	5.50119	6.25779	3.9211	6.1439	5.74163	6.24371	6.17733	7.14948	6.23139	5.09245	7.31401	6.46819	6.068	6.48858	6.53078	5.78149	9.21152	6.57477	5.98018	6.59442	6.38942	4.07489	10.0584	7.31741	7.96089	8.44428	6.64337	9.46013
1557167_at	1.32317	3.22478	3.867	0.000576185	0.00392609	-0.717571	HCG11	lincRNA	chr6	2.3252	2.48986	2.69913	2.57714	2.91318	2.95957	2.18856	2.14809	2.39632	3.01534	3.07783	2.39129	2.67225	2.30458	3.65848	2.7065	3.54714	5.55006	6.91498	4.0778	2.67969	4.07159	3.10491	3.18725	3.19716	2.00291	4.97024	4.46682
238529_at	1.32325	5.46345	4.12699	0.00028475	0.00227846	-0.0367011	RP11-196G18.23	antisense	chr1	4.68108	4.89721	3.71193	4.55574	5.63886	5.78965	3.97846	4.4109	4.40738	6.36449	5.65818	4.59059	5.19386	5.90443	5.09627	3.4625	5.95992	6.75927	7.35344	6.26163	6.58639	7.68775	5.97656	4.86725	5.30631	6.03985	4.79965	7.03708
243674_at	1.32805	6.46982	4.26364	0.000195968	0.00169373	0.325638	RP11-374M1.5	lincRNA	chr9	5.60486	5.70769	6.42737	6.08786	6.05933	6.02951	5.58269	6.01282	5.52116	6.28765	5.61393	6.02731	5.43651	6.27812	5.69909	6.03456	6.32599	8.52014	9.12359	6.54942	7.42374	6.81356	6.5855	5.96677	6.00029	8.07888	5.98973	9.36688
1556821_x_at	1.33293	5.87862	3.05419	0.00481321	0.0205371	-2.73919	DLEU2	processed_transcript	chr13	6.33379	5.20146	3.71193	8.63339	6.39015	5.64001	5.29061	3.7388	5.06203	6.54316	4.96569	5.13817	6.25755	3.86821	5.54415	2.5987	6.60654	7.44987	5.75296	6.51815	7.59607	5.08165	7.38924	5.80807	6.87451	7.25095	6.67136	6.6841
1557169_x_at	1.33572	2.95171	4.33573	0.000160796	0.0014515	0.517799	HCG11	lincRNA	chr6	2.15955	2.12811	2.36306	2.3644	2.8864	2.32304	2.25197	2.56315	1.96923	2.44192	2.59935	2.033	2.41636	2.20489	3.10123	2.26257	3.25026	5.31227	6.56549	3.39664	2.76529	3.8712	3.04763	2.53531	2.85656	2.4402	4.33644	4.20247
231364_at	1.34977	3.46723	3.90472	0.000520471	0.0036246	-0.619562	LOC100996570	antisense	chr1	2.37472	2.25265	3.69848	2.36306	2.50958	2.63268	2.98708	2.8124	2.69537	3.1564	3.09462	3.0604	2.62323	2.50547	4.09392	3.36009	4.88101	6.3325	5.81601	3.47312	4.70595	2.86078	2.92218	2.70191	2.71158	5.13393	3.80443	5.51896
229094_at	1.35329	4.87013	4.12394	0.000287127	0.00229144	-0.0447508	ATP6V0E2-AS1	antisense	chr7	3.775	3.44952	6.21803	4.642	2.90487	4.13542	3.58265	4.46265	3.92213	5.06609	5.21418	5.17263	4.68197	4.76956	3.04524	3.60041	5.68244	5.20297	4.91954	5.09997	6.64055	5.40057	6.66388	5.31195	5.88314	5.16041	4.30971	7.44609
234509_at	1.35556	2.88404	3.23386	0.00305186	0.014387	-2.30997	AC005592.3	lincRNA	chr5	2.12509	1.81358	2.23588	1.7005	2.3426	2.14793	2.02064	2.67811	1.78873	2.3426	2.87624	2.54265	1.90597	2.35574	3.72033	2.25287	2.56727	6.14582	3.17877	2.33881	2.63356	1.8775	5.40817	2.16012	3.39204	5.04316	2.60347	6.5551
1565715_at	1.35688	6.96141	3.77415	0.000739344	0.00477313	-0.957508	RP11-388M20.6	antisense	chr16	6.92368	7.30331	5.22069	8.51018	7.35632	7.15163	7.56497	4.05643	5.99438	7.67923	5.9234	5.17851	5.64378	5.22069	7.2333	5.11767	7.80716	7.69533	7.57774	7.70868	8.52204	7.63611	7.72759	7.53361	8.31237	6.86342	7.76718	7.68997
1555892_s_at	1.35725	5.72537	4.47555	0.000109425	0.00107142	0.892306	PSMD5-AS1	processed_transcript	chr9	4.83555	5.40344	5.93801	7.1209	5.31004	5.83579	5.06396	4.13339	3.80621	4.9975	4.8121	5.18307	5.4327	5.23843	4.88374	4.30426	7.57257	5.92874	7.34943	5.76666	6.74199	7.92824	5.05445	5.93195	7.06962	6.48495	5.56167	6.62105
232255_at	1.36972	5.61536	6.13096	1.13067e-06	3.02592e-05	5.38057	LOC401321	lincRNA	chr7	5.18528	4.85072	5.09325	4.85979	4.78491	5.48689	5.28033	4.57249	4.93125	4.59491	4.92905	4.49466	4.60669	5.08169	6.45626	5.24531	7.70035	5.77663	7.32867	5.52657	6.21776	5.87248	5.88345	6.20458	6.3462	5.81774	7.41142	6.69086
1557548_at	1.37254	4.2034	3.78239	0.000723218	0.00469285	-0.936307	PRR26	processed_transcript	chr10	3.43614	3.37732	2.19906	4.86029	2.47979	4.40789	4.59804	4.36681	2.22375	3.29301	3.10474	3.30313	3.21126	3.95681	6.03257	2.99205	5.14543	5.49025	3.93604	5.30724	5.20267	5.67421	4.96772	3.88699	6.69847	3.61275	5.77797	4.15274
213248_at	1.37446	6.49903	4.13735	0.000276818	0.00222705	-0.00933652	LOC730101	lincRNA	chr6	5.33784	5.70464	8.07987	4.4579	5.59217	5.80932	4.84136	7.14575	5.468	5.44777	4.19901	6.91587	5.95664	5.97057	6.13927	7.49359	6.0834	7.54983	7.08877	6.71453	7.12616	6.75839	8.43407	7.84437	7.58593	6.96598	7.57091	7.69084
1554447_at	1.39633	7.63973	4.4135	0.00012983	0.00123067	0.725834	JPX	lincRNA	chrX	8.4111	7.96206	7.30411	7.48641	7.80448	5.31459	5.90975	7.311	5.6674	5.43868	6.10974	6.72271	8.87443	7.11076	7.36369	7.86984	8.82821	8.33465	8.83404	8.77761	8.55778	8.30671	8.48906	7.8697	9.03127	8.1615	8.20038	7.86064
231313_at	1.39825	4.47119	4.48411	0.000106874	0.00105285	0.915284	FLJ27354	antisense	chr1	3.7882	3.6353	4.0427	3.92504	3.77727	3.86726	3.55816	3.45366	3.87923	4.05529	4.99033	4.02077	3.48178	4.24148	3.57221	3.66233	4.23094	6.3542	5.49215	5.66953	3.96171	6.44002	4.26314	3.68829	7.24036	5.44421	3.91542	6.54224
240557_at	1.39866	6.72528	3.94937	0.000461331	0.00330493	-0.503208	RP11-145F16.2	processed_transcript	chr3	6.90379	5.89949	9.09247	5.07533	5.58481	6.3184	6.41991	6.98588	5.7323	4.8037	6.59216	5.83939	5.96085	5.46818	5.22772	6.10929	8.3866	8.19291	7.41569	7.7054	7.11446	5.54305	9.15286	7.16228	7.78357	7.29768	7.80397	6.73563
1553607_at	1.40275	3.3834	3.38122	0.00208665	0.0106684	-1.94955	GRIK1-AS2	misc_RNA	chr21	2.50443	2.74967	2.61905	2.19083	3.04664	2.65701	2.58346	3.29452	2.56749	2.52474	2.48594	3.05168	2.20568	2.033	4.69504	3.3064	2.92138	7.13553	4.54292	2.56653	5.10924	4.35961	4.62901	2.64534	2.2035	6.0173	2.70332	5.38602
236854_at	1.40386	4.1907	2.87445	0.00751843	0.0291023	-3.15601	LINC00494	lincRNA	chr20	3.33533	3.69918	3.51854	3.11248	3.28568	3.23338	3.31404	3.97359	3.44421	3.69621	3.53485	4.3608	3.69567	3.44377	4.20095	3.57611	5.80176	3.61503	8.504	8.28278	3.89542	7.3709	3.49694	3.93481	3.13306	5.15765	3.39754	3.32506
240407_at	1.41392	5.71145	4.48069	0.000107884	0.00106089	0.90612	LOC100126784	misc_RNA	chr11	4.8632	4.41328	5.99574	4.07693	4.32472	4.40176	4.83269	4.71204	5.23128	4.74127	5.20274	5.59492	4.71374	6.2365	5.42684	6.92017	6.67495	5.48127	6.34951	6.33471	8.01163	7.46407	4.72655	7.96174	6.13563	6.04055	6.31054	6.74176
1562997_a_at	1.42878	3.1134	4.40455	0.000133069	0.00125268	0.701859	RP11-90K6.1	lincRNA	chr3	2.1177	2.51188	2.22359	2.31001	2.46287	2.60594	2.06681	3.04763	2.26906	2.93307	2.69375	2.07421	2.6761	2.34346	2.94996	2.73103	3.28573	2.28674	3.64191	4.12138	5.99172	6.12743	2.67915	5.68375	3.48008	3.47507	2.93307	3.45207
1569478_s_at	1.43088	8.57043	3.59519	0.00119055	0.00692703	-1.4144	CTC-459F4.3	lincRNA	chr19	8.17789	7.77814	5.6066	9.14128	8.71755	8.80459	8.68832	6.81835	8.50354	9.30829	8.87907	8.08367	8.12764	7.97052	8.43512	4.27461	9.79067	9.59309	9.74255	9.91572	9.06861	9.33141	8.96623	9.03582	9.46869	8.24687	10.4972	8.99999
242042_s_at	1.44023	3.95075	3.19982	0.00332927	0.0154078	-2.39218	HOXD-AS1	antisense	chr2	3.68119	2.84362	3.60544	3.45034	2.65297	3.00092	3.00952	3.80309	3.42766	3.21939	2.88241	3.02097	3.03156	5.0864	3.35119	3.2695	3.23075	5.29773	4.00024	3.13618	2.99252	8.54839	5.69554	3.66044	6.936	5.40556	2.8938	5.48774
225584_at	1.4656	5.83399	4.72462	5.49685e-05	0.000622881	1.56399	HCG18	antisense	chr6	5.51114	5.64502	2.62458	6.0864	5.27635	5.83841	5.93731	4.28263	5.35914	5.70182	5.46709	4.81422	5.90952	5.09164	5.87325	3.87555	6.86114	5.90484	7.51044	6.89362	5.59071	6.99923	7.14918	6.53737	6.21657	5.67873	7.89122	6.82469
242557_at	1.46792	6.44845	3.54996	0.00134158	0.00760032	-1.52859	ZNRD1-AS1	antisense	chr6	5.55558	5.56801	6.81424	5.10377	3.71089	5.62505	4.35462	6.5665	6.42224	4.89769	5.0498	6.46142	7.75313	5.69865	4.99188	8.53606	6.3348	7.0509	7.4549	7.48711	6.58335	8.92479	6.50392	7.80871	7.94179	5.77495	8.78289	6.79911
230395_at	1.48014	5.63013	6.41172	5.27391e-07	1.65339e-05	6.13299	CTB-31N19.3	sense_intronic	chr16	4.95768	5.58667	4.70879	5.25969	4.73324	5.21405	5.49053	4.62336	5.00214	4.49336	4.51298	4.75658	5.15483	4.87603	5.52688	5.03577	7.12377	6.17689	6.63539	7.24783	6.89033	7.97242	5.2684	5.53855	6.27251	7.22051	6.01814	5.34636
225799_at	1.496	9.54865	5.18132	1.54882e-05	0.000233026	2.80459	LINC00152	lincRNA	chr2	8.37785	8.19616	9.44032	9.1012	8.39321	8.59041	9.96354	8.32564	9.18576	9.86664	8.89519	8.85422	8.63141	9.02195	10.4593	7.21729	9.53045	9.55686	9.83388	10.8639	11.1818	11.6066	9.16728	11.1723	10.9254	10.1972	10.4326	10.374
227452_at	1.50571	9.56026	3.88952	0.000542256	0.00374421	-0.659089	LINC00511	lincRNA	chr17	8.63702	8.57297	11.004	7.91323	8.90441	8.59276	8.82776	8.03017	9.03123	8.80892	9.85688	8.52676	7.45658	8.66156	11.1601	8.65495	11.6324	9.5472	10.7346	9.75847	10.7151	10.845	7.3568	11.3923	10.9416	10.4085	11.1023	10.6138
230738_at	1.51215	7.10525	4.94346	2.99658e-05	0.000390276	2.15752	RP11-196G18.23	antisense	chr1	6.62225	5.80257	6.45596	5.5284	6.70256	6.9227	4.43294	6.6305	6.01858	7.73383	6.7987	6.93654	6.98074	7.37607	7.00685	5.36576	7.74219	8.91855	8.85016	7.51149	8.24129	8.96937	7.91524	6.4994	7.31029	7.53868	7.20493	8.93039
230302_at	1.51415	5.67346	4.90699	3.31558e-05	0.000422562	2.05847	RP11-48B3.4	lincRNA	chr8	4.42171	4.65386	7.24067	4.43317	4.72564	4.79099	4.82346	6.21533	5.01187	4.76363	4.40354	5.31055	4.24541	5.40085	4.04725	5.90472	6.18065	6.44052	7.26986	5.84478	6.51013	4.72707	7.41946	5.69402	7.29686	6.98823	6.52834	7.56439
237249_at	1.52626	4.95168	4.47728	0.000108905	0.00106863	0.896941	KCNQ1OT1	antisense	chr11	5.26764	4.74726	5.46212	3.68958	3.45277	4.25984	4.87292	4.06782	4.47563	3.17656	5.65494	4.69478	4.33674	3.95182	3.08725	3.56342	5.0279	5.56317	6.78492	4.94557	5.26113	8.31919	4.83844	4.60139	6.97533	6.02381	6.03084	5.51429
230787_at	1.53348	6.08221	5.44596	7.43862e-06	0.000130266	3.52506	RP11-126K1.6	antisense	chr1	4.88874	4.95782	4.27634	4.6921	4.20333	4.95948	5.65985	5.77756	5.48369	5.50257	6.02297	5.85204	5.40165	5.93164	6.85984	6.33035	7.12102	5.53981	7.47496	7.7616	6.96652	7.22055	5.62422	7.69205	6.8331	6.37671	8.10722	6.78404
1558481_s_at	1.5383	3.17071	5.36978	9.18548e-06	0.000154101	3.31771	TMCC1-AS1	antisense	chr3	2.19518	2.50897	2.80061	2.17389	2.28545	2.43801	2.29018	2.40751	2.23609	2.5715	2.31212	2.39867	2.89345	2.41948	2.74547	3.50641	5.59841	4.31977	5.74163	3.10834	4.86394	5.10404	3.02161	3.11386	4.38103	2.91688	3.9434	2.48388
1569544_at	1.53893	2.91119	4.8613	3.76356e-05	0.000467453	1.93442	RP11-460N16.1	lincRNA	chr3	1.99424	1.81532	2.821	2.12018	2.19943	2.24676	2.08626	2.04333	2.08948	2.29848	2.04882	2.13478	2.30598	2.34221	2.77361	2.7065	5.21992	5.26089	5.39532	2.01445	4.97916	3.21902	2.52647	4.01931	1.97411	3.26533	4.50582	3.1072
240169_at	1.54866	5.65414	4.87597	3.61352e-05	0.000452415	1.97423	RP4-545K15.5	sense_overlapping	chrX	5.49663	4.68368	4.29067	6.60803	5.54949	5.48214	5.56813	4.25128	3.42298	5.3079	4.64512	3.28199	5.68487	4.48683	6.04176	5.04527	6.94339	7.42425	6.66951	6.4938	5.76879	6.11524	7.91993	5.43325	7.39199	5.90235	5.61302	6.79352
228438_at	1.54907	5.87363	3.6171	0.00112346	0.00661877	-1.35889	LOC100132891	misc_RNA	chr8	4.50975	4.8287	4.05455	5.14307	4.71741	5.49794	5.38574	5.57423	4.94747	5.59026	5.96934	5.10473	5.23463	4.89393	6.98728	4.9169	8.09478	7.11879	6.01394	8.55439	4.8636	4.98963	8.75987	5.52577	4.13706	8.6273	6.83584	7.58478
207458_at	1.56541	6.34846	4.60453	7.66383e-05	0.000810013	1.2395	RHPN1-AS1	antisense	chr8	5.95979	6.30302	3.75073	5.25104	5.46863	5.93982	4.86877	4.73295	6.25186	6.10908	6.36114	5.49423	5.66974	6.58659	7.18665	4.90709	7.43919	6.93909	9.06704	6.66755	6.57581	8.00755	5.47182	6.45891	6.5491	7.08956	8.24958	8.40061
220703_at	1.58328	8.19143	3.90739	0.00051673	0.00360498	-0.612605	IDI2-AS1	antisense	chr10	8.13781	8.30588	9.79499	7.20565	7.13645	7.03543	6.73731	7.70563	7.46957	5.62106	6.93843	7.19473	7.73286	7.49859	8.66497	7.02667	9.72925	6.41649	9.03816	9.34513	9.24814	10.2385	7.20361	10.7113	10.8194	8.35679	9.29711	8.75004
1556797_at	1.60459	5.02252	3.99477	0.000407954	0.00300646	-0.384482	RNF144A-AS1	processed_transcript	chr2	4.37109	3.98126	4.3513	3.70146	3.43045	4.0017	4.39885	4.7479	3.55184	4.38395	4.46478	3.58045	3.93565	4.38424	6.33539	5.73714	5.12497	5.03263	4.72355	5.10554	6.61837	8.60259	6.2017	5.79372	5.9855	4.39028	8.70675	4.98759
1568597_at	1.60874	8.23226	6.11136	1.1928e-06	3.15511e-05	5.32782	LOC646762	lincRNA	chr7	7.34154	7.07268	6.9637	6.81972	7.49556	8.03809	7.43506	7.74888	7.71601	8.17285	7.60575	7.74553	6.98489	7.0223	8.04843	8.47385	10.7205	8.09479	10.1002	8.78982	7.9158	8.82558	8.62655	9.34168	9.19624	8.31738	10.6118	9.2782
1560503_a_at	1.61158	5.69019	3.73212	0.000827319	0.00521726	-1.06552	LOC100130275	antisense	chr6	4.34157	5.12179	3.88128	4.57504	4.60208	4.05728	3.98764	6.33617	5.41226	4.53366	4.80584	5.77526	4.34032	5.44484	5.80998	6.96715	7.14594	5.36208	8.98309	6.40999	6.01045	7.17571	4.95442	7.3392	8.20836	5.35571	8.23654	4.15156
228702_at	1.62855	7.64099	5.8306	2.57393e-06	5.72072e-05	4.56966	FLJ43663	lincRNA	chr7	6.18476	6.38495	8.64308	6.15952	6.59366	6.42071	6.26832	8.5333	6.41839	6.40532	7.36339	7.37786	6.67934	7.29638	7.12086	7.23875	8.04334	8.63381	9.7842	8.82687	8.7999	9.57209	8.23616	7.13395	8.85629	8.78889	8.28288	7.90067
235191_at	1.6591	6.2938	6.45968	4.63294e-07	1.50152e-05	6.26088	LINC00662	lincRNA	chr19	5.54753	5.32896	4.65035	4.8838	5.01619	6.2893	4.89685	5.60049	5.5232	4.98568	5.28375	6.38346	5.91065	5.72808	6.19179	7.104	7.6073	6.78092	7.18171	8.43215	6.62858	8.3241	6.18571	6.80824	7.28963	6.46601	7.94816	7.24977
1564083_at	1.66008	4.39671	2.82168	0.00855276	0.0321788	-3.27577	AC005592.1	lincRNA	chr5	3.40102	2.30723	3.6881	2.22333	3.75517	4.28272	2.89324	4.29835	2.79229	3.06681	3.09163	5.08768	3.00069	3.88882	5.94591	5.24093	4.21294	8.77775	4.87643	4.03213	4.16406	2.93468	7.96921	2.79573	5.72988	7.80592	3.30106	7.54406
229972_at	1.66264	6.14795	5.79381	2.84799e-06	6.18809e-05	4.46998	AC147651.4	antisense	chr7	5.21227	5.08332	5.66022	4.85355	4.9504	4.97754	5.86103	5.54843	5.87822	5.87423	5.20482	5.59805	4.74581	5.18231	5.53804	6.79805	5.55086	6.82031	5.82756	6.98238	6.75888	9.1384	7.62134	8.51131	6.85124	7.18396	6.35	7.58012
1562056_at	1.66355	6.52383	4.37649	0.000143751	0.00133056	0.626743	AC017002.2	lincRNA	chr2	5.51622	6.18154	7.32015	6.79661	5.57222	7.03065	6.58873	4.21339	6.5366	6.45533	5.27596	5.44774	5.42227	5.03503	5.18568	4.39597	6.15555	7.67923	6.78613	8.41005	8.52564	8.45746	5.78523	8.49747	8.80016	7.8798	7.27901	5.43741
215565_at	1.67182	3.97686	3.62104	0.00111179	0.00656164	-1.34889	AC104699.1	antisense	chr2	2.69673	3.47902	3.47059	2.98263	3.01517	3.41004	2.6642	2.89395	3.84852	2.92157	2.8087	4.10379	3.45887	3.01244	3.45033	3.94933	3.99599	7.29235	3.70675	6.2803	3.22457	6.79023	4.63566	5.39313	3.38398	8.4236	3.33908	2.72058
1563048_at	1.68604	4.16441	5.46932	6.973e-06	0.000124145	3.58863	RP5-1039K5.16	antisense	chr22	3.54512	3.35647	4.73123	2.9346	3.0545	3.60275	3.17776	3.46467	3.34273	4.3555	3.37486	3.26303	2.61213	2.81177	3.55628	3.88582	5.46744	5.62	5.31766	6.9233	5.3972	4.43234	3.37767	4.32834	7.24806	4.29723	4.42838	4.69675
238217_at	1.69056	4.14111	6.23293	8.56472e-07	2.42254e-05	5.65454	CTD-2561B21.11	lincRNA	chr17	3.18596	2.68735	2.82324	3.32293	3.02102	3.37101	3.2189	3.3276	3.04061	3.52838	3.49203	3.49761	3.70328	3.50087	4.98079	3.96379	5.07895	4.67069	5.34481	4.83679	3.64853	5.29788	4.0421	7.04661	5.54673	4.08922	5.87682	5.80663
229543_at	1.70638	7.72579	3.02138	0.00522547	0.0219114	-2.81626	RP1-93H18.6	antisense	chr6	7.38085	7.86904	7.51936	7.47802	4.36858	5.64858	7.06319	8.68174	9.62435	4.96511	5.82981	7.77386	6.85813	7.42517	8.5644	4.86157	7.39839	7.7442	9.88137	11.0187	10.6316	9.53139	8.02726	9.59937	5.54231	9.93296	7.37243	7.73035
1569100_a_at	1.7079	4.08278	2.92643	0.00661576	0.0263612	-3.03684	AC145110.1	lincRNA	chr8	2.93502	2.68793	3.36946	2.80284	2.92614	2.74359	2.99216	3.37494	3.31879	3.38044	3.12362	2.81048	3.09693	3.36731	7.10551	3.57806	5.24628	2.72208	4.53609	5.51287	5.20366	8.92702	2.9284	8.96275	5.91379	3.66284	4.68176	2.40715
220710_at	1.73759	5.06341	4.57485	8.31901e-05	0.000864554	1.15947	ANP32A-IT1	misc_RNA	chr15	4.81362	4.15887	3.35663	7.26299	5.39392	5.06919	3.81102	2.37341	3.66675	5.85431	3.75321	3.93668	5.43389	2.8658	3.95482	3.39446	7.15228	6.17433	6.13135	5.74982	5.7286	5.89244	6.23084	4.40456	6.54144	5.95832	6.35686	6.35495
229059_at	1.74244	5.03835	5.60219	4.82968e-06	9.34735e-05	3.94994	FAM225A	lincRNA	chr9	4.83505	4.61398	3.36946	3.86211	3.09017	5.22544	3.42428	4.33491	4.91483	5.23434	4.62344	4.32472	3.59007	4.69643	4.93308	3.59317	7.20083	3.96948	4.84163	6.16922	6.90517	5.73979	6.9895	6.97975	4.96772	6.31918	6.26112	6.06498
227709_at	1.76295	7.73139	5.98585	1.68111e-06	4.11067e-05	4.98947	TPT1-AS1	processed_transcript	chr13	6.96824	7.17856	4.83369	7.82735	7.57637	7.5848	7.07605	5.87887	6.379	7.1439	7.48793	6.19638	6.92571	6.25847	8.49495	7.80316	8.82806	8.32153	9.7191	7.96758	8.54486	9.17293	8.29622	8.89224	7.892	8.34347	9.85649	9.031
1560573_at	1.76809	3.92114	3.2372	0.00302586	0.0142841	-2.30188	LINC00944	lincRNA	chr12	2.66498	2.63248	4.05573	2.93288	2.52668	2.61922	2.79978	2.59705	3.49722	3.03065	2.9072	3.42623	2.64961	2.80841	6.43401	3.03211	3.56914	4.19926	3.58708	9.03983	4.79008	7.62753	3.53593	2.94795	5.05519	4.60143	7.35094	2.87335
1558801_at	1.77507	7.82057	4.23909	0.000209604	0.00178869	0.260341	NNT-AS1	antisense	chr5	7.39188	7.03579	5.52554	7.92664	7.56126	7.7977	6.91989	8.03741	6.39561	7.85404	7.59366	6.76505	7.37142	7.61642	8.61892	2.54604	9.68375	8.04228	9.10634	8.65003	8.84084	9.41958	7.84254	9.80459	8.78796	8.6076	9.11158	8.12174
237116_at	1.79556	3.51455	6.02538	1.50867e-06	3.77021e-05	5.09616	LOC646903	misc_RNA	chr3	2.41391	2.59853	3.90597	2.2693	2.60444	2.59316	2.40986	2.22311	2.38334	2.61452	4.31124	3.1052	2.2081	2.29083	2.97695	3.01191	4.43154	5.57729	5.04094	3.26703	5.86915	2.7597	5.38602	4.29964	5.22323	3.43042	3.89182	5.31027
229280_s_at	1.79563	7.4691	3.47519	0.0016329	0.00883861	-1.71614	LINC00340	lincRNA	chr6	6.64334	5.89595	6.20149	6.36718	6.83624	6.53222	6.45936	7.29748	5.99456	7.00173	6.83155	7.10392	7.27346	5.91954	8.74636	6.08827	9.43204	8.51175	10.4162	9.82972	5.08069	4.77004	10.5963	7.68785	8.76429	6.99606	10.6491	9.20797
213447_at	1.79739	6.47069	5.7541	3.17687e-06	6.70898e-05	4.36234	IPW	antisense	chr15	5.28904	5.29633	6.06974	4.16301	5.84914	6.10634	4.8299	6.48674	4.96065	4.54138	5.8885	6.19749	6.14638	5.91252	5.47735	7.99156	7.72684	8.13608	8.14931	7.06589	6.30499	8.29868	7.07449	6.15808	7.11749	8.56077	7.81456	7.56605
239287_at	1.80278	3.62163	3.67239	0.0009701	0.00589591	-1.21828	AC079767.4	lincRNA	chr2	2.28348	2.22869	3.20132	3.42767	2.30238	1.98502	2.19741	2.05533	3.8438	2.53469	3.12261	3.66204	2.34706	3.54734	4.13789	2.70748	6.27905	3.42694	5.08617	7.13178	4.04975	5.38987	3.72783	5.89559	2.0891	7.74221	2.08893	2.91431
226407_at	1.80891	6.50894	5.7919	2.86299e-06	6.21332e-05	4.46481	TPT1-AS1	processed_transcript	chr13	6.02813	6.04164	4.68853	7.13798	6.39293	6.3348	6.12915	3.57044	4.77342	5.68174	5.23292	4.90457	5.75048	5.16167	7.6577	6.25301	7.95945	7.05333	8.5488	6.99913	7.56411	8.00201	7.28456	7.37978	6.67572	7.02173	8.1937	7.82899
243363_at	1.82527	6.275	3.5087	0.00149545	0.00826098	-1.63228	LEF1-AS1	antisense	chr7	5.75936	5.19029	3.56249	4.09837	5.16039	5.19	3.84016	7.12013	5.09532	4.84782	6.17019	5.41236	4.50773	4.01841	10.1692	7.74158	7.04975	6.76535	7.63066	6.6286	7.11168	6.51882	7.72835	5.94805	7.89282	7.343	9.83712	7.36188
229437_at	1.82714	6.07465	2.84518	0.00807653	0.030781	-3.22258	MIR155HG	lincRNA	chr21	5.53414	5.40787	8.10179	2.95354	4.19312	4.40064	4.84829	6.97087	6.60636	3.92527	5.89759	5.89696	3.83175	5.80551	7.11936	3.17234	5.09479	5.35411	8.72406	10.6968	8.49708	7.50507	6.53725	7.80906	4.22537	8.39023	8.65763	3.93335
239174_at	1.84974	4.87902	3.71937	0.000855958	0.00535831	-1.09819	LOC100505912	misc_RNA	chr4	5.4757	4.51176	3.08834	3.97585	3.06345	3.97375	3.90594	4.43941	3.80801	4.30463	3.26514	4.12451	5.12631	2.9893	5.73456	3.59373	9.00805	4.02603	9.31032	5.11284	6.2091	3.99578	6.00545	4.77973	5.69648	3.80597	5.64964	7.63275
1563229_at	1.85004	4.9469	6.81	1.8102e-07	7.00443e-06	7.18862	DLEU2	processed_transcript	chr13	4.06546	4.01639	3.34175	5.25296	3.48175	3.79218	3.2606	5.29143	4.44968	4.32966	5.30138	4.10842	4.34768	3.3519	4.0503	4.02284	6.92932	6.61891	6.05685	6.67848	6.76427	5.0883	6.40072	4.9071	5.12657	6.92736	5.1672	5.38365
241671_x_at	1.85836	6.14467	5.50546	6.30968e-06	0.000114938	3.68694	LINC00340	lincRNA	chr6	5.0695	4.4985	6.31788	5.1569	4.9385	4.97864	5.03118	5.00601	5.01368	5.67525	5.73308	4.89337	5.58279	5.09768	6.34652	6.23216	7.79787	6.27166	8.79272	7.45784	5.37877	5.7623	8.79586	6.50094	7.34209	5.70889	8.25643	8.41365
240912_x_at	1.86476	4.87863	4.65194	6.72187e-05	0.000730652	1.36749	LINC00277	lincRNA	chr15	3.55729	3.69918	4.79103	3.34558	3.66802	3.52734	3.97499	5.17617	3.97367	4.19242	3.34661	4.63827	3.91972	4.22635	4.42126	4.81321	6.16666	7.80906	8.1815	3.69915	5.04676	6.4266	6.84594	3.75594	4.22029	6.7961	5.10853	7.27394
237027_at	1.86705	5.97019	5.76087	3.1182e-06	6.62346e-05	4.3807	LSAMP-AS1	antisense	chr3	5.03007	4.86251	4.63844	7.00884	6.05967	5.12721	5.08365	4.90973	4.36183	4.65869	4.94908	4.54759	4.89451	4.32922	6.72576	5.53358	6.78914	8.56178	6.42595	6.4748	7.71447	7.62986	7.27004	5.15	8.0502	5.7467	6.87029	7.76162
228601_at	1.87215	7.51785	4.3501	0.00015457	0.00140875	0.556185	HOXD-AS1	antisense	chr2	6.14514	5.14884	5.64346	7.05155	6.54661	7.17136	6.19244	7.23704	6.50679	7.33854	6.70489	6.70104	6.66921	7.17531	8.06384	7.15192	8.5866	9.65491	8.11416	6.7211	7.01395	9.33222	9.57253	7.1583	11.3951	9.62967	5.96465	9.9085
1555869_a_at	1.87727	4.1837	3.36527	0.00217483	0.0110295	-1.98888	LOC100507477	misc_RNA	chr6	2.93018	3.25584	3.3864	3.00092	3.09017	3.27651	3.13772	3.12322	3.31334	3.40744	4.25339	3.29273	2.93845	3.25403	5.01873	3.38747	3.6233	3.22068	9.31624	9.23699	3.65862	6.03242	2.98555	6.17932	5.24853	3.43117	6.64685	3.49743
1558028_x_at	1.91442	6.11061	6.28905	7.35328e-07	2.15803e-05	5.80501	LINC00657	misc_RNA	chr20	4.61935	6.07349	3.10968	5.90402	6.52713	6.57297	5.30987	4.60762	4.74683	4.91195	5.82184	4.89039	5.45281	4.82779	4.98392	6.28259	8.02971	7.93242	8.19921	7.33664	6.86477	7.80012	6.14817	5.91716	7.17849	7.10904	6.89957	7.03946
235362_at	2.08259	5.88001	5.01614	2.44933e-05	0.000334877	2.35509	LOC729970	antisense	chr1	4.63542	5.18189	2.66752	5.39783	4.89769	6.38815	4.5396	4.3266	5.0365	6.88352	5.30874	5.07646	3.36634	6.06244	5.93895	4.09191	6.82259	9.03303	7.33475	5.89519	6.20673	7.9287	5.46543	6.92599	7.8459	8.23858	5.15919	7.98469
1562730_a_at	2.09555	4.88636	5.76495	3.08336e-06	6.58134e-05	4.39177	RP11-893F2.14	antisense	chr17	3.3336	2.9887	4.75076	3.40233	4.08763	4.08355	3.60997	5.27899	3.49021	4.3597	4.53113	4.02247	3.95382	3.71833	3.89785	4.30314	5.63899	5.72189	7.25926	5.15909	7.24577	4.80683	3.28626	6.85056	7.73182	5.11482	7.70377	6.48669
1560240_at	2.10881	3.94242	4.48991	0.000105175	0.00103987	0.930889	AC104135.4	lincRNA	chr2	2.69812	2.64328	2.80267	3.03278	3.17699	2.426	2.94996	2.87436	3.12111	3.08007	3.20454	2.63518	3.09211	2.8055	4.96972	3.10594	2.86091	2.91269	7.05861	4.66758	5.6765	8.3045	3.27123	7.29031	6.51129	4.66014	5.3144	3.24124
243362_s_at	2.11523	7.24006	3.94821	0.000462771	0.00331308	-0.506217	LEF1-AS1	antisense	chr4	6.61781	5.47246	4.18941	4.46834	5.26111	5.77234	4.69306	8.00661	5.91114	5.456	7.0403	6.97637	5.6306	6.40519	10.9539	8.48191	8.31691	7.92681	8.72058	7.58176	7.9128	7.92327	9.09394	6.88477	8.84661	8.38348	11.1324	8.66186
243986_at	2.12759	3.91184	4.40219	0.000133935	0.00126062	0.695546	LINC00355	lincRNA	chr13	2.89395	2.60777	3.5145	2.51491	2.8227	2.66243	2.81258	3.07202	2.98404	2.7075	2.90701	2.71358	2.81476	2.98557	4.90928	3.0777	3.18996	4.08621	7.98518	2.88023	5.46188	4.7388	5.81756	3.16734	2.88216	6.14425	7.61074	7.56698
224456_s_at	2.1338	6.03741	6.86268	1.57335e-07	6.31592e-06	7.32708	FOXD2-AS1	antisense	chr1	4.76488	4.89563	5.31206	3.94974	4.58548	5.76737	4.52768	5.71931	6.36445	5.84199	5.86427	6.14238	4.79554	5.05126	4.30505	4.07961	7.36309	8.59379	6.27486	5.71237	6.19993	6.85333	7.16597	7.20142	7.81621	7.81254	7.14911	8.93807
238850_at	2.13564	5.73401	8.25081	4.39348e-09	3.69559e-07	10.8583	LINC00461	lincRNA	chr5	5.47406	5.18096	5.56983	4.44732	5.03895	4.47606	3.6233	4.92009	4.19157	4.72662	4.4813	4.0452	4.91724	4.77841	5.58267	5.64621	6.93152	7.71721	7.71936	7.05457	7.59603	4.88438	7.34573	6.09178	7.08725	6.99411	6.52349	7.50713
1561691_at	2.17323	3.55848	4.21049	0.000226677	0.00190612	0.18437	LINC00326	lincRNA	chr6	2.48673	2.19768	3.37752	2.09251	2.46673	2.20656	2.11378	2.30292	2.60867	2.47559	2.9274	2.10758	2.26975	2.65982	4.70112	3.03927	3.6233	6.19262	4.86363	6.8191	8.31787	3.01153	3.47747	2.15734	4.36456	7.39966	2.22104	5.15582
1560006_a_at	2.20632	5.56985	6.07557	1.31524e-06	3.40324e-05	5.23146	LOC646762	lincRNA	chr7	4.79949	4.45916	4.79554	5.58148	4.66015	5.4399	4.62637	3.58664	4.22928	5.66978	4.23054	4.17707	4.13535	4.05746	5.88602	3.65435	9.11227	5.53892	8.68444	6.72654	5.5625	6.8717	6.04124	7.01884	6.85058	4.99475	8.17189	6.39354
236798_at	2.23108	7.5108	5.90749	2.08395e-06	4.86506e-05	4.77774	LINC00888	processed_transcript	chr3	5.45114	5.34147	9.74321	5.51048	5.69175	6.56894	5.32774	6.89706	5.60443	6.33913	6.98512	6.89944	5.75051	7.08423	8.62127	7.05795	8.85471	8.83623	9.03966	9.57142	9.29973	9.95963	8.035	7.9306	8.4483	8.88104	8.64598	7.9261
238422_at	2.24437	6.69424	5.11165	1.8791e-05	0.00027101	2.61494	LBX2-AS1	antisense	chr2	4.90307	4.6055	5.18106	5.2047	4.83535	5.79477	6.55629	6.04637	6.22941	6.31812	5.15367	5.78357	4.47816	5.935	8.00334	6.68952	5.86441	8.4754	7.11449	6.04857	5.30557	9.57596	8.91151	9.31009	9.15496	8.34116	8.42498	9.1938
230272_at	2.24669	3.82161	7.24998	5.66429e-08	2.84124e-06	8.3358	LINC00461	lincRNA	chr5	3.33279	3.2639	3.20569	2.2693	2.51041	2.52673	2.30378	3.10454	2.38995	2.55505	2.99528	2.64626	2.87023	3.36348	2.67006	3.73241	3.10748	6.48101	6.43422	5.16624	6.36741	3.97197	5.25579	4.3449	6.55338	3.88967	5.37961	4.31355
230423_at	2.28264	6.86169	9.3542	3.04622e-10	4.52587e-08	13.4838	LOC100996301	antisense	chr1	5.8775	5.27763	5.15976	6.28594	5.83209	5.77789	5.59845	5.12572	5.78207	6.52692	6.28167	5.1781	5.85414	5.4281	7.91481	6.23383	8.19392	9.19204	8.12422	7.76631	8.24587	8.55963	7.24928	7.77325	7.8604	7.49484	8.4732	9.05969
1569454_a_at	2.30126	3.28812	3.0214	0.00522519	0.0219114	-2.81621	LOC283352	misc_RNA	chr12	2.11923	1.65071	2.34607	2.01108	2.07971	2.14026	2.11233	2.08224	1.9382	2.24889	2.64426	2.00735	1.93192	2.13094	4.84603	2.54061	3.06649	1.85197	4.83764	2.36555	8.42918	9.05446	2.44303	2.09913	4.02299	2.24709	3.91542	10.9046
1561573_at	2.31005	4.64571	5.25374	1.267e-05	0.000198094	3.00176	RP11-127O4.3	lincRNA	chr10	3.6441	3.25627	3.92892	3.09753	3.38975	3.24739	3.15485	2.65716	3.30055	3.79656	3.53471	3.58046	3.41299	3.24683	5.99763	5.24531	6.56442	3.3223	7.50765	5.69175	6.31806	8.02889	3.08915	6.23999	5.3186	5.10616	6.75607	7.64576
229363_at	2.35719	6.54022	3.91461	0.000506764	0.00355861	-0.593826	LINC00920	lincRNA	chr16	5.14972	5.06309	5.93276	4.12394	5.06511	4.73125	4.73324	6.06337	5.89222	4.1803	6.23063	5.02223	5.6978	6.12333	9.73384	4.7371	4.33508	9.02053	9.01532	6.85968	5.52734	11.0729	7.87351	8.50966	9.78396	6.00177	6.65428	9.99223
228103_s_at	2.37137	6.97143	6.11563	1.17896e-06	3.12609e-05	5.33933	AC007362.3	antisense	chr2	6.16492	6.11367	4.57451	7.03185	5.47445	6.68104	8.12135	6.69972	6.00681	6.77432	6.00191	5.74281	6.86464	4.60894	4.56352	3.85756	8.15803	8.09279	8.23371	7.84661	9.17483	9.34077	7.16527	8.5951	9.83145	8.12798	9.01314	6.33832
1569403_at	2.50917	4.25764	4.04836	0.000352723	0.00268147	-0.243878	AC004988.1	antisense	chr7	3.02851	2.7718	2.80346	3.00458	3.09017	2.62574	2.76837	3.58664	2.79181	2.98897	3.29609	2.39916	3.17542	2.56257	7.03662	2.98657	6.39346	3.30655	10.7489	9.27077	4.41973	4.96553	3.36947	5.9826	5.8869	3.37823	4.87057	5.70464
1553608_a_at	2.56949	4.04433	4.36711	0.000147504	0.00135725	0.601679	LINC00189	sense_overlapping	chr21	2.63193	2.36744	2.89818	2.46317	3.25328	2.59407	3.16301	3.16273	3.17707	2.55178	2.32958	2.51224	2.52796	2.81387	4.61214	4.03151	3.89715	9.11864	7.45709	2.73159	5.44547	8.22004	5.07319	3.23001	2.29825	7.04721	3.67098	7.9617
231229_at	2.62391	6.26865	6.19426	9.51516e-07	2.64216e-05	5.55073	HILS1	processed_transcript	chr17	4.52841	3.99387	7.52448	4.8615	4.37312	4.73324	4.67908	5.1496	4.9979	5.47251	4.68995	5.09734	4.64528	4.24664	7.70227	5.61065	8.82258	6.7252	8.74329	7.52648	8.93643	7.54939	4.46177	6.92905	8.15399	7.99344	8.47696	8.8977
241803_s_at	2.67597	6.54633	4.68904	6.06606e-05	0.000673152	1.46773	RP11-160N1.10	lincRNA	chr9	4.25964	5.09302	3.53886	5.74573	5.36327	6.38305	4.73232	6.76268	5.78173	6.09775	4.74496	5.43253	4.69663	7.06433	5.41531	5.28004	4.65194	9.29027	10.1341	7.63	8.29877	8.79807	10.1732	6.10491	5.60756	9.887	5.39718	10.9325
243435_at	2.70677	6.25431	7.06963	9.09571e-08	4.11338e-06	7.86816	KCNQ1OT1	antisense	chr11	6.43209	6.30813	3.31794	6.37764	6.46585	5.59385	5.56534	4.16683	3.91774	4.32412	4.67012	4.10578	5.51339	3.72261	6.64394	4.38291	7.65245	8.51983	8.38752	8.1225	7.41695	8.95086	8.34503	6.13598	8.58047	7.09816	8.09239	6.31026
237651_x_at	2.71068	4.07278	4.56497	8.54928e-05	0.000882779	1.13285	LINC00518	lincRNA	chr6	2.68541	3.17263	2.91661	2.29869	2.76678	2.65304	2.38629	3.76982	2.61444	2.22229	3.10319	2.45689	2.37999	2.55584	6.05302	2.54202	5.83354	2.80946	7.0872	7.87572	6.02113	7.19468	1.53347	6.89173	8.07783	4.70071	7.13064	2.30474
1570469_at	2.72715	3.82026	4.73267	5.3756e-05	0.000613081	1.58579	RP11-308N19.1	lincRNA	chr9	2.32386	2.10342	3.2895	2.22862	2.16335	2.19989	2.3544	2.40434	2.31594	2.73892	2.77806	2.29012	2.01236	2.89573	5.82407	2.5011	4.08135	5.95283	4.54218	4.88065	8.20736	3.45018	2.08557	7.89178	9.07158	3.78005	6.81545	3.78452
1556798_a_at	2.78292	3.8722	5.69732	3.71478e-06	7.60696e-05	4.2083	RNF144A-AS1	antisense	chr2	2.37076	2.19092	2.84119	2.01041	2.11671	2.61525	3.19349	2.65951	2.80686	3.03961	2.20468	2.34304	2.45779	2.43496	5.36643	2.22077	3.4608	4.84086	3.53173	4.92324	6.9342	7.96407	6.86765	5.81652	6.46715	2.72544	8.14018	3.87749
228275_at	2.86118	7.30564	7.59256	2.32811e-08	1.36723e-06	9.21352	LINC00888	processed_transcript	chr3	5.95438	5.14306	7.93145	5.55933	5.95088	6.7872	5.23894	5.16803	4.86999	6.00204	7.09193	5.79668	5.58477	6.33833	9.00081	4.85299	9.59594	9.29175	9.29662	9.67581	9.33482	10.3929	7.30626	7.8339	8.54257	8.76285	8.80523	8.44861
228102_at	2.90173	5.05505	9.86185	9.41542e-11	1.87879e-08	14.635	AC007362.3	antisense	chr2	4.03874	3.4352	3.75894	3.49701	3.7833	3.5952	4.04921	3.44389	4.0839	3.87787	4.20826	4.03509	3.94313	3.11441	4.56525	3.55387	6.14524	6.63663	7.09466	6.71482	7.75584	8.34387	4.96171	6.32437	8.11735	6.73274	7.21002	4.52095
244829_at	3.04167	7.01283	3.82521	0.000644719	0.00428693	-0.825784	LINC00518	lincRNA	chr6	5.42488	6.15594	3.4678	3.85615	4.62729	6.76709	5.12835	5.41536	5.85291	6.16351	7.23259	5.75724	5.60553	3.64261	10.2525	5.99845	9.49491	5.95651	10.1769	10.5429	10.059	10.6245	1.74062	10.3439	10.6144	9.03047	10.5454	5.8816
1566968_at	3.08119	9.54381	6.95329	1.23703e-07	5.24299e-06	7.56454	SPRY4-IT1	lincRNA	chr5	8.20674	7.04252	5.38848	9.6791	8.72612	9.44124	9.67555	7.39853	6.95254	10.4491	8.09477	7.87269	8.97714	7.24495	8.76078	7.66254	11.3785	12.5097	11.3144	9.7832	11.7429	10.8427	12.9902	9.41242	10.5054	11.6766	10.8873	12.6106
1566967_at	3.12011	9.13699	5.75611	3.15932e-06	6.68309e-05	4.36779	SPRY4-IT1	lincRNA	chr5	7.96225	6.79703	2.6146	9.43241	8.32392	9.16709	9.41862	7.26347	6.66153	10.0174	7.82678	7.54803	8.65556	6.85887	8.70915	7.54002	11.0444	12.1093	11.1215	9.41482	11.3247	10.4481	12.4911	8.92708	10.1322	11.3283	10.5326	12.1647
230251_at	3.14887	4.86574	7.45372	3.33247e-08	1.79333e-06	8.85951	LINC00473	lincRNA	chr6	3.73007	2.94813	3.67419	2.89733	3.081	3.28476	3.98924	2.83735	3.50407	3.07572	4.99846	3.71474	3.40626	3.17746	3.97657	3.96421	6.03423	5.4456	6.91939	6.80806	9.30503	8.881	7.8725	7.80885	6.2166	4.70774	6.35092	3.63124
232504_at	3.15057	8.48296	5.8246	2.61676e-06	5.80412e-05	4.5534	LOC285628	lincRNA	chr5	7.40339	7.9604	8.81085	5.93671	6.48763	6.03004	5.04633	8.18605	6.87678	6.64549	7.01721	7.2861	6.54359	5.55605	9.67258	8.66434	10.7131	9.84098	11.6249	10.6925	11.6085	11.5324	5.21716	9.90567	10.9736	10.9409	10.7894	9.56024
235251_at	3.18056	5.54251	7.9124	1.02835e-08	7.10811e-07	10.0198	RP4-555D20.2	lincRNA	chr3	3.85632	4.05886	3.8049	3.36523	4.28331	4.3563	3.79959	4.1041	4.3903	5.69136	4.98256	4.55918	4.40397	3.94127	4.07662	3.19665	6.33716	7.36813	8.61824	7.44768	8.87189	4.30734	7.74557	5.17263	9.75828	7.6264	8.20577	6.86055
1558404_at	3.28784	7.29159	7.92623	9.92927e-09	6.93337e-07	10.0543	LINC00622	sense_overlapping	chr1	5.44938	4.50844	3.44279	5.66317	5.88115	6.03841	5.94607	6.52679	5.51144	6.69102	5.78092	6.69582	6.52559	5.78081	7.19967	6.47877	9.48665	9.34485	9.65596	9.7002	7.68458	6.55486	9.87979	7.93982	9.6272	8.07536	11.6354	10.4596
235696_at	3.5736	6.06939	6.58843	3.27532e-07	1.13192e-05	6.60318	RP11-11N9.4	lincRNA	chr8	4.35708	2.85122	3.87022	3.89107	4.57511	4.42818	4.14811	4.73951	4.3903	4.15144	5.67722	5.3453	4.44669	4.30351	6.98504	4.44561	9.58417	8.23695	10.3821	8.04652	8.93738	9.03883	5.84544	6.15188	3.31924	8.63131	9.55719	9.60642
240366_at	4.11021	7.56116	6.08017	1.29882e-06	3.37353e-05	5.24385	LHFPL3-AS1	antisense	chr7	6.83157	5.94403	3.76946	5.27119	3.48474	4.94958	6.2905	6.41544	6.08284	5.62874	6.11763	5.24114	5.995	4.23877	9.31718	7.21645	11.6803	9.20451	11.8302	8.99656	11.3151	10.9249	3.08243	10.8562	10.7593	9.80686	10.7892	9.67253
1554301_at	4.84094	4.8482	7.25234	5.62941e-08	2.82956e-06	8.3419	LHFPL3-AS1	antisense	chr7	2.89195	2.58695	2.80901	2.13481	2.58347	3.00458	2.82364	2.19374	2.43339	3.00589	2.29389	2.37702	2.40832	2.67276	4.92031	3.23641	8.60569	6.56823	11.2791	3.18105	9.6748	11.3399	2.72355	7.94386	8.51921	6.73052	6.37435	8.43311
1554302_s_at	5.25068	5.40608	6.94991	1.24814e-07	5.28188e-06	7.55571	LHFPL3-AS1	antisense	chr7	3.01727	2.49575	3.0082	2.82022	2.3955	3.12511	3.17519	2.9766	3.1494	3.00775	3.23838	2.34379	2.93018	2.78163	6.92174	3.10594	9.5806	7.41695	12.0814	3.39289	10.5104	12.314	2.80433	8.77679	9.47554	7.65182	7.40088	9.47199
1556992_at	1.0272	3.37268	2.74978	0.0101787	0.0368384	-3.43693	LOC550112	antisense	chr4	2.77542	2.71147	2.93723	2.50681	2.57609	2.46801	2.62627	2.55404	2.56447	3.46236	3.19755	2.6061	2.63553	3.01994	5.1206	3.15741	7.0178	2.78634	5.97827	3.22702	3.72354	3.1009	3.1372	4.4105	2.91923	2.84584	4.93128	3.43793
1560861_at	1.15535	5.15458	2.59734	0.0146273	0.0489023	-3.77047	AC090627.1	antisense	chr17	4.46445	5.20609	3.12601	6.31457	4.38328	4.15228	4.44968	4.32013	5.27423	4.69674	3.60727	5.79208	5.04079	4.15056	6.03646	3.53625	6.49032	5.03032	6.81112	6.71391	5.58725	5.7823	4.33821	6.90193	3.35117	7.94878	3.29227	7.52973
1561757_a_at	1.20523	3.0035	2.72923	0.0106941	0.0382757	-3.48256	LOC283352	misc_RNA	chr12	2.63948	2.34584	2.8361	2.34707	2.40824	2.27031	2.23226	2.61989	2.50894	2.53533	2.42663	2.39347	2.30456	2.50017	2.46603	2.95722	3.05013	2.38668	3.63422	2.38648	4.81492	6.07575	2.66021	2.65361	2.73783	2.38637	3.18791	8.33236
242888_at	1.25377	7.25468	2.60943	0.0142175	0.0478422	-3.74444	PRRT3-AS1	antisense	chr3	6.53363	6.13743	6.61975	7.01722	5.80339	7.12603	6.61403	7.61921	7.72729	7.30737	6.30474	8.20435	7.21739	6.84497	6.36461	4.03613	5.59098	8.54757	10.014	5.0532	7.71449	9.76875	6.09195	7.79059	8.4459	8.35896	7.97011	10.3068
227510_x_at	1.35553	10.3878	2.70503	0.0113322	0.0401444	-3.53601	MALAT1	lincRNA	chr11	12.0772	12.0979	5.98939	11.7859	11.5147	10.6477	10.9379	9.07951	8.60433	9.10048	9.1151	8.94178	11.4028	9.1367	9.35197	7.12608	11.6811	11.4802	11.3615	10.8648	11.2347	10.9638	11.5618	10.6262	11.2007	11.1144	10.8128	11.0465
1555868_at	1.36814	3.47203	2.74203	0.0103701	0.0373681	-3.45415	LOC100507477	misc_RNA	chr6	2.44452	2.59075	3.66748	2.48404	2.95863	2.51298	2.86752	2.82378	2.61199	2.78932	3.22916	2.86425	2.69039	2.63091	3.65435	3.35088	3.03428	2.49635	8.04125	8.08272	2.43779	5.65765	2.628	4.11347	4.36942	2.82625	4.69104	2.6676
1569099_at	1.42544	4.90762	2.62855	0.0135906	0.0462364	-3.70311	AC145110.1	lincRNA	chr8	4.06546	3.44769	4.57892	3.93889	2.99274	3.39605	3.93511	4.21797	4.10092	4.30043	3.34096	3.63455	4.90158	3.96864	8.07018	5.85732	6.30266	3.71719	5.43537	6.10722	5.74205	9.07346	4.26624	9.02239	5.60412	4.71184	5.25847	3.42483
239237_at	1.64527	5.40446	2.71843	0.0109747	0.0390907	-3.50645	LOC100506776	antisense	chr7	4.44876	5.362	2.93688	7.59198	4.12568	5.78724	5.00651	3.42463	6.28152	4.08235	4.15398	5.37144	3.3624	2.64657	7.64923	2.95832	5.96581	5.82245	6.75534	9.32917	7.56984	6.4535	5.85867	7.80953	3.66314	8.44475	3.41284	5.05036
239239_at	3.55783	6.23781	4.84255	3.96442e-05	0.00048578	1.88354	BANCR	lincRNA	chr9	3.8576	3.86741	5.38848	3.89407	4.59808	3.85201	4.42557	4.25703	5.05399	4.74936	5.51515	3.87895	3.62215	4.47096	8.18129	5.79629	7.16754	4.95782	11.9026	11.641	6.95262	11.2515	4.55501	4.45831	6.86556	10.6248	8.83173	10.0417
