# Supplementary material for: Characterization of long noncoding RNA and messenger RNA signatures in melanoma tumorigenesis and metastasis
Source: PLoS One. 2017 Feb 22;12(2):e0172498. doi: 10.1371/journal.pone.0172498 (PMC5321451; doi:10.1371/journal.pone.0172498)
Supplement: S5 Table — (XLSX) [file pone.0172498.s006.xlsx]

## Sheet: down_MM_vs_PM
Downregulated lncRNAs between metastatic and primary melanomas.
# Log2 Fold Change cut-off: 1.0
# P-value cut-off: 0.01
# Condition pairs: MM_vs_PM
# Column A: Probe set ID, it represents probe set ID.
# Column B: logFC, the ratio (log scale) of normalized intensities between two groups.
# Column C: AveExpr, average expression between two groups.
# Column D: t, t-value caculated from t-test.
# Column E: P.Value, P-value caculated from t-test.
# Column F: adj.P.Val, P-value adjusted by Benjamini and Hochberg's method.
# Column G: B, B-value caculated from Benjamini and Hochberg's method.
# Column H~ J: Annotations, include Gene symbol, type, chrom.
# Column K ~ BP: Normalized Intensity of each sample (log2 transformed).
Probe Set ID	logFC	AveExpr	t	P.Value	adj.P.Val	B	Gene symbol	type	chrom	GSM390224.CEL	GSM390225.CEL	GSM390226.CEL	GSM390227.CEL	GSM390228.CEL	GSM390229.CEL	GSM390230.CEL	GSM390231.CEL	GSM390232.CEL	GSM390233.CEL	GSM390234.CEL	GSM390235.CEL	GSM390236.CEL	GSM390237.CEL	GSM390238.CEL	GSM390239.CEL	GSM390240.CEL	GSM390241.CEL	GSM390242.CEL	GSM390243.CEL	GSM390244.CEL	GSM390245.CEL	GSM390246.CEL	GSM390247.CEL	GSM390248.CEL	GSM390249.CEL	GSM390250.CEL	GSM390251.CEL	GSM390252.CEL	GSM390253.CEL	GSM390254.CEL	GSM390255.CEL	GSM390256.CEL	GSM390257.CEL	GSM390258.CEL	GSM390259.CEL	GSM390260.CEL	GSM390261.CEL	GSM390262.CEL	GSM390263.CEL
228440_at	-2.48051	7.71594	-4.12593	0.000117275	0.00764886	1.07616	RP11-164P12.4	antisense	chr4	8.39324	9.96825	6.27518	4.1019	5.14447	7.48417	10.8015	8.15826	9.48342	7.23304	7.02169	9.72071	3.57723	10.231	6.59041	10.0046	5.37454	5.77498	4.69018	10.7935	9.23055	8.73048	10.9366	9.90346	8.31865	10.6715	10.971	10.5832	9.71953	8.44736	9.23382	7.58889	8.98524	9.16531	7.31021	9.00315	9.25854	5.18111	8.03156	4.81554
1559280_a_at	-2.47599	5.43105	-4.33183	5.81e-05	0.00519455	1.71562	LOC100506013	lincRNA	chr4	9.2926	7.23059	5.45547	3.27456	3.4724	2.63256	6.4959	6.23846	8.84559	4.20529	4.26308	6.98474	2.36655	8.82009	3.17524	6.37726	8.07533	4.78634	2.76671	6.89506	5.691	4.96266	6.95421	5.84844	6.4975	8.09067	7.2088	6.67355	6.96223	5.4112	6.83988	6.23694	6.70345	6.96462	3.57359	7.8747	5.6775	5.80546	6.41283	7.89258
229385_s_at	-2.30896	6.80969	-3.35283	0.00140017	0.0286089	-1.16361	TINCR	lincRNA	chr19	7.42189	9.63156	5.72608	5.8165	7.44141	8.03973	10.2721	7.03889	3.57571	4.39748	4.32534	7.74636	6.27679	8.74374	5.05337	8.75896	4.63681	3.41309	5.51106	11.0247	7.49866	7.26917	10.6913	9.31413	7.58807	9.41739	9.83512	9.6265	7.59311	5.33819	8.19083	5.95034	8.50874	7.73972	9.07206	8.74257	9.46509	2.74027	7.54777	3.61823
1557389_at	-2.18068	5.83435	-4.55695	2.66e-05	0.00354171	2.43193	SH3PXD2A-AS1	antisense	chr10	6.51751	8.75951	3.92725	4.56699	4.21756	4.57091	6.87312	5.80512	7.56918	4.22437	6.07692	3.67354	7.9778	7.59009	3.98028	9.01831	4.48124	3.69858	6.27333	7.16391	6.02515	6.9278	8.15861	6.35533	7.34109	9.68123	8.31792	7.60658	8.56863	5.58754	5.80244	5.201	5.06697	5.84794	5.55784	6.68875	8.43483	4.09455	6.07504	4.47221
216874_at	-2.16434	8.37245	-3.83723	0.00030518	0.0127958	0.207831	LOC100505498	lncRNA	chr2	10.672	7.20107	9.53875	11.0467	10.765	10.7721	8.15249	9.71946	10.4629	9.91851	8.77675	9.96792	5.13864	9.32497	9.5145	6.5388	11.1268	9.23183	8.05819	7.29482	8.57378	10.2905	6.15034	6.52831	10.4568	7.02301	6.9544	8.16216	10.0409	10.5	10.2114	9.31018	9.13095	10.2572	8.04466	7.3371	9.3686	8.29261	8.03052	9.07461
242354_at	-2.07691	6.96996	-3.81504	0.000327989	0.0131836	0.142586	RP11-532F12.5	antisense	chr16	8.7911	9.45524	5.42905	4.2291	5.66508	9.13705	10.6208	7.4904	7.85875	7.20278	4.34676	7.09581	4.68811	10.0243	7.95777	8.2316	5.10024	5.17428	4.79037	11.1879	6.96458	7.10577	10.4799	8.43693	7.04359	8.72138	9.43532	8.02288	7.63425	7.03796	6.85268	7.05557	9.03062	7.07007	4.71816	7.55038	8.98865	8.07304	6.04963	5.2299
239360_at	-1.81661	6.34534	-4.32348	5.98e-05	0.00521596	1.68939	RP11-392O17.1	lincRNA	chr1	6.05672	7.77775	7.30838	7.12722	4.83117	6.80503	5.44822	6.27655	10.5861	5.07774	5.10878	4.59389	7.56039	8.53868	5.11905	6.35592	9.06993	7.24867	9.49884	6.56609	6.14762	5.13227	5.89959	6.66276	7.66255	6.31238	7.483	6.8831	6.94891	5.48023	8.36042	7.05952	8.28434	7.36319	6.46326	7.15779	8.89564	6.01363	6.9878	5.27676
231089_at	-1.77254	5.02195	-3.49655	0.000901245	0.0228445	-0.768834	LOC100505664	lncRNA	chr20	4.93743	7.21739	4.31037	4.15452	3.43909	5.23138	7.19721	3.25933	4.47488	3.35543	3.52181	8.95876	3.74653	8.82949	3.52605	6.81437	4.39576	3.16791	3.53816	9.02167	6.80065	4.34917	7.09393	7.63222	4.82634	7.48438	8.08183	6.94963	7.26727	4.53949	4.15335	5.74572	5.76901	4.64595	3.62477	6.154	6.86789	3.1122	4.24192	3.56064
238498_at	-1.62808	4.8605	-3.59475	0.000663193	0.0192743	-0.493046	RP3-406A7.7	lincRNA	chr6	4.80422	6.65913	5.77676	3.21639	3.50857	4.68286	6.91291	4.41717	6.5499	7.29356	3.51936	4.7603	2.87729	8.75058	2.58744	6.34192	4.49014	3.00471	3.3047	7.98462	4.61615	6.09697	7.18852	5.76087	5.43492	6.55964	6.51888	6.28215	7.25092	5.30307	4.93028	3.90778	6.18179	4.44688	3.535	5.91296	7.07975	3.64992	4.24663	3.21905
240284_x_at	-1.50489	5.49077	-3.27819	0.00175303	0.0320881	-1.3643	U47924.27	lincRNA	chr12	6.68571	7.75158	4.67218	3.9911	3.90374	5.06134	9.32809	4.95468	4.7801	3.96981	4.13746	4.46281	4.26579	8.32069	4.63952	6.26064	6.24965	4.11405	4.34618	10.2815	5.14246	5.52515	8.91824	6.20338	6.01631	7.77953	7.31313	6.25015	8.90256	4.6365	6.28629	4.79741	6.40804	6.17807	4.73018	6.68881	6.57625	4.09595	5.00379	3.96691
232300_at	-1.45824	7.08398	-3.9123	0.000238761	0.011196	0.43023	ADIRF-AS1	antisense	chr10	6.4774	7.69827	8.74679	6.86521	6.70181	8.78071	8.80454	6.28636	7.59325	6.12835	4.89183	8.4558	7.96158	8.41419	6.80854	7.20823	8.95559	6.59112	6.45425	8.92424	6.50586	6.9654	7.14987	8.39392	8.04282	7.26514	6.59437	7.74802	7.68145	7.77989	7.77748	7.8674	8.56269	7.6852	5.89417	7.93897	8.46238	4.46834	8.22757	7.07239
229715_at	-1.40677	7.43912	-3.66657	0.000528428	0.0169461	-0.288336	RP1-239B22.5	antisense	chr11	7.30583	8.26519	8.09793	9.59655	7.09666	8.27151	8.37616	6.09537	4.91704	7.86125	8.50127	7.84256	9.27059	8.85861	6.14299	6.25161	9.85552	8.86989	7.67059	8.2272	6.74412	7.29224	7.17222	7.74963	9.03184	7.43694	6.7156	7.16175	8.88447	8.10355	6.00441	8.10671	8.2196	6.16171	7.77749	8.56835	7.78516	7.6286	9.29596	8.00403
240361_at	-1.38762	4.39181	-3.17673	0.0023685	0.0379832	-1.63217	RP1-232P20.1	antisense	chr6	4.7689	6.88892	3.66632	3.7591	2.92598	3.0083	6.8251	3.78973	3.50583	2.99851	3.15054	4.04906	3.3584	6.83018	3.08298	5.78817	3.59222	3.34341	3.21535	9.54466	4.89388	3.56092	6.92431	3.22018	5.07559	7.23651	6.31182	5.50093	6.65324	4.04052	4.38225	5.30944	5.8168	4.98157	3.75675	4.60691	5.21624	3.10585	4.20475	3.33332
214696_at	-1.37341	9.02167	-5.10468	3.71e-06	0.00163772	4.23812	MIR22HG	lincRNA	chr17	9.50602	9.52214	9.82497	8.78363	9.17155	8.45041	9.65459	9.02113	9.6889	8.6215	9.04926	9.59085	8.41536	10.4242	7.77531	9.28688	10.5889	7.33597	10.5152	10.2868	10.3841	9.46911	8.86726	9.62243	9.70203	9.72517	9.26254	9.27593	10.5537	9.68737	9.81775	9.55408	10.5983	9.9108	8.25456	10.4707	10.265	7.65723	8.95484	8.9362
1558765_a_at	-1.37307	5.41631	-3.0407	0.00351534	0.0473635	-1.9821	RP3-496C20.1	antisense	chr22	5.27096	6.50591	4.82815	3.60745	4.16296	5.26557	8.03573	4.54877	3.69823	3.32723	4.83542	7.70282	3.3584	7.09392	5.20968	6.36464	5.10471	4.31365	5.45146	8.06779	5.83237	5.1952	8.34093	6.6407	4.72242	7.40797	7.30157	6.98773	9.86401	5.11808	7.64445	4.71723	6.64075	7.78392	4.47649	5.58442	5.99945	3.49026	4.88205	3.92748
219563_at	-1.32989	9.03758	-5.06375	4.31e-06	0.00175376	4.10046	LINC00341	lincRNA	chr14	9.59181	8.80503	9.11679	8.94624	9.44787	10.2114	9.05429	9.73313	9.00167	9.30432	8.71929	9.39512	9.9133	10.2607	10.0392	9.13528	10.2032	7.05577	8.76743	9.80394	9.85863	8.4752	9.92378	10.1576	8.94949	8.8101	9.11303	9.08269	9.73395	8.54875	9.62783	10.5253	9.04435	9.76536	9.9586	10.0101	10.2421	7.60777	8.58067	9.09898
1556314_a_at	-1.30104	7.28444	-3.17914	0.00235179	0.0378746	-1.62589	RP11-389C8.2	sense overlapping	chr5	7.01913	7.90838	6.65383	5.65687	4.31475	7.02431	7.65866	6.3317	8.38423	6.7541	5.68627	7.35713	6.31505	8.32198	5.25927	8.47498	9.76872	6.2973	5.27829	7.86925	9.37759	7.61953	8.73066	10.0148	6.83994	8.49591	9.66685	7.40199	8.57879	6.63338	9.01912	8.3815	7.61344	9.13323	5.72491	8.88018	8.64408	8.48925	7.92979	7.96786
206279_at	-1.28246	5.72027	-3.32295	0.00153253	0.0300068	-1.24433	PRKY	processed_transcript	chrY	7.08723	7.33902	4.80686	5.56179	6.68163	5.4063	8.06139	4.8039	7.53839	4.10818	5.66076	8.59506	4.31613	7.46614	4.31609	5.81658	6.95475	4.43369	4.6447	6.65826	5.11714	4.53691	7.21003	7.86549	5.3399	7.32809	4.14679	3.47749	5.86239	7.07093	6.48839	6.71805	7.15155	6.89211	5.60335	6.94399	7.5897	5.70805	3.90512	4.13519
227201_at	-1.19886	6.83749	-3.74057	0.000417129	0.0149888	-0.0748209	LOC643837	processed transcript	chr1	6.19758	6.80422	6.84752	7.08855	7.12382	7.87454	7.24891	7.0894	11.2945	7.05765	6.67792	4.06789	6.76978	9.01792	7.47994	6.94006	8.25058	6.08687	8.00896	7.31429	6.93447	6.4106	6.48959	7.22344	7.36701	6.53664	6.30604	6.86906	7.59991	7.13418	8.07097	8.40245	7.74789	8.33152	6.78252	6.64385	7.08546	5.18693	6.38725	6.58413
233565_s_at	-1.1858	5.98844	-4.52189	3e-05	0.0037755	2.31928	FKBP1A-SDCBP2	processed_transcript	chr20	5.50533	7.32891	5.88771	6.08417	5.26357	6.58185	6.98257	5.54908	5.8751	4.96671	4.90561	7.24572	6.31808	7.25643	5.51951	7.66746	5.96377	4.19485	6.20285	7.34828	6.08462	6.73764	7.57779	6.12721	6.08949	7.37352	6.49763	6.06842	7.64917	5.98551	5.83265	5.36807	6.00908	6.61877	6.03594	7.0251	6.92148	5.7264	6.20228	5.80946
1556244_s_at	-1.15954	3.98637	-3.52116	0.00083492	0.0219402	-0.700169	LOC375196	lncRNA	chr2	4.28591	2.97452	3.17496	3.01193	2.86628	6.07343	3.1907	3.11892	3.42612	3.46712	4.13185	4.28696	2.32126	3.65236	7.06329	4.07096	2.77881	4.37794	5.29746	3.73414	3.43355	4.97744	4.62573	5.64672	5.48251	3.39793	2.8481	7.41578	5.29658	4.51945	4.81584	3.72659	3.80833	3.65967	5.8441	5.06145	3.89209	3.32936	3.90471	4.16349
229006_at	-1.13592	6.83694	-3.4132	0.00116507	0.0261703	-0.999112	LOC100507487	misc RNA	chr4	7.23516	7.25345	9.06554	8.1704	8.32442	7.30555	8.11507	6.20568	7.86751	6.56918	7.09878	9.66695	5.43149	7.70133	5.51883	5.70989	8.15389	5.92852	5.47223	8.13074	6.98765	7.26052	6.59253	7.21358	7.74728	7.33809	6.9777	7.59531	5.9997	7.58198	7.01323	8.17419	7.74162	6.87248	6.48797	6.42372	8.10532	5.47617	7.82524	5.56747
238096_at	-1.10892	9.94844	-3.84776	0.000294892	0.0125375	0.238886	LOC284023	antisense	chr17	9.47423	11.3961	10.0925	9.6568	9.99858	9.48742	11.9697	9.845	9.60579	9.05111	9.05285	10.6076	10.2699	11.509	9.03581	11.0477	10.0283	9.62912	9.66359	11.7387	10.1543	9.06523	11.6355	11.2514	9.99039	11.3164	11.8327	11.6143	11.3231	9.31333	10.7225	9.57048	10.2593	10.6586	9.4607	10.8789	10.9228	8.6658	9.81176	8.60611
1570301_at	-1.09906	5.63191	-3.17309	0.00239398	0.0382056	-1.64168	RP11-6I2.3	lincRNA	chr8	7.43693	5.60254	6.62359	4.87173	4.15521	6.67286	4.41573	3.44182	8.5506	6.19257	7.2903	6.70453	5.39023	7.24745	4.14124	5.23273	7.09204	4.31995	5.72345	5.2166	6.33868	4.31351	5.14732	6.30506	5.94577	5.3451	6.28645	4.45164	7.41596	5.00922	6.22255	6.84856	8.03277	5.60411	5.63674	5.73442	7.15644	5.14887	5.79979	5.36183
239775_at	-1.09876	6.48665	-4.80535	1.1e-05	0.00254825	3.2409	AC003075.4	antisense	chr7	6.20755	6.0205	6.92897	6.82462	7.04808	6.86295	6.52278	6.63465	5.86924	6.4682	5.57503	6.10314	5.93936	7.74597	7.10812	6.70251	6.06612	7.08476	7.9535	7.09443	6.60983	6.37738	7.29541	7.27194	6.6793	6.14459	6.81845	6.70926	6.4796	6.85525	7.40344	6.21183	6.7692	7.37365	8.68108	6.75678	6.27489	6.32168	5.71099	6.39545
242676_at	-1.09595	5.15355	-3.96058	0.00020364	0.0102973	0.57458	RP11-143J12.2	antisense	chr18	4.74204	5.18734	5.39713	4.21668	4.80041	5.80545	7.30432	4.6441	5.25248	5.10207	5.1127	5.84671	5.57555	7.16648	5.2533	4.89858	5.7154	5.8947	4.66126	7.46016	6.20803	4.29357	5.73722	6.51795	5.25546	4.17645	5.93951	5.71217	5.30603	6.24507	6.17453	5.63682	4.97113	6.66315	3.36139	5.49687	5.64612	4.6638	4.91296	4.97788
232832_at	-1.06686	4.05106	-3.43116	0.00110268	0.0254509	-0.949801	DKFZp434J0226	lincRNA	chr19	3.15923	5.45787	3.3915	4.54792	3.65858	3.77635	6.24611	3.51975	3.79162	3.67302	3.07078	6.91579	2.31471	4.58435	3.661	3.9686	3.64479	3.05162	3.68099	6.89091	5.09046	2.98467	5.28836	5.51282	4.19921	5.31488	3.98186	4.2174	3.61345	3.01232	4.08966	4.28508	5.16682	2.98515	5.67082	5.17117	5.71063	3.54588	3.91169	3.96017
1562745_at	-1.06604	6.3799	-3.13565	0.00267125	0.0404295	-1.73898	RP11-804H8.6	lincRNA	chr3	6.3489	6.36843	6.9811	8.80286	6.32898	8.31093	7.5652	6.29022	7.18686	6.99239	6.63056	8.7413	8.88118	7.45091	5.7649	6.39013	7.70055	7.09027	4.02003	6.95996	7.11341	4.18536	6.3285	7.3411	5.47071	7.15973	7.54858	7.08072	7.93628	5.94469	5.95605	6.12249	7.03356	5.92894	4.46463	7.05508	7.06701	4.11656	6.26149	6.3531
227009_at	-1.06088	7.40991	-4.64376	1.95e-05	0.00307634	2.71256	RP11-890B15.3	lincRNA	chr11	7.73069	7.15249	7.91556	6.95434	8.08503	7.42262	7.86513	7.55035	9.25922	6.76708	6.35729	9.13446	8.1864	8.89368	6.64938	7.33072	8.13741	7.28139	7.0417	8.0511	7.6221	7.32189	7.18463	8.02456	7.22733	7.22482	7.66273	7.5397	8.29182	8.0163	8.42967	7.67537	7.95749	8.5066	6.62138	8.05408	7.47554	7.72908	7.47689	7.49849
231062_at	-1.05647	5.69959	-3.60022	0.000651861	0.0191	-0.477529	DOCK9-AS2	antisense	chr13	5.46486	6.61374	6.32646	5.22658	5.01826	6.13148	6.71339	5.55432	4.3795	4.6146	4.36397	4.7118	3.99739	8.29271	6.25881	6.26551	4.31124	4.41072	6.62916	7.59871	6.1921	5.24666	6.14784	6.51703	6.2711	6.28919	7.16017	6.85741	6.42751	5.68659	6.30144	6.65897	6.53968	6.79632	4.63503	7.00899	6.85472	5.21895	5.59586	5.25181
240823_at	-1.03837	6.55313	-3.93432	0.000222071	0.0107639	0.495957	AP006216.10	antisense	chr11	6.33021	6.17127	7.27221	6.32946	6.89585	6.53233	6.3177	6.51658	9.17522	6.16216	5.59576	9.76774	6.30757	7.70668	6.76047	6.97514	5.34619	6.8527	6.82281	6.17385	6.44521	6.98552	5.65645	6.60702	6.19263	6.50733	6.29595	6.32846	7.19697	6.70583	7.87875	6.88256	7.92963	7.32695	6.44635	7.04108	7.24027	6.54032	6.65126	6.21414
[truncated: 18 more columns]

## Sheet: up_MM_vs_PM
Upregulated lncRNAs between metastatic and primary melanomas.
# Log2 Fold Change cut-off: 1.0
# P-value cut-off: 0.01
# Condition pairs: MM_vs_PM
# Column A: Probe set ID, it represents probe set ID.
# Column B: logFC, the ratio (log scale) of normalized intensities between two groups.
# Column C: AveExpr, average expression between two groups.
# Column D: t, t-value caculated from t-test.
# Column E: P.Value, P-value caculated from t-test.
# Column F: adj.P.Val, P-value adjusted by Benjamini and Hochberg's method.
# Column G: B, B-value caculated from Benjamini and Hochberg's method.
# Column H~ J: Annotations, include Gene symbol, type, chrom.
# Column K ~ BP: Normalized Intensity of each sample (log2 transformed).
Probe Set ID	logFC	AveExpr	t	P.Value	adj.P.Val	B	Gene symbol	type	chrom	GSM390224.CEL	GSM390225.CEL	GSM390226.CEL	GSM390227.CEL	GSM390228.CEL	GSM390229.CEL	GSM390230.CEL	GSM390231.CEL	GSM390232.CEL	GSM390233.CEL	GSM390234.CEL	GSM390235.CEL	GSM390236.CEL	GSM390237.CEL	GSM390238.CEL	GSM390239.CEL	GSM390240.CEL	GSM390241.CEL	GSM390242.CEL	GSM390243.CEL	GSM390244.CEL	GSM390245.CEL	GSM390246.CEL	GSM390247.CEL	GSM390248.CEL	GSM390249.CEL	GSM390250.CEL	GSM390251.CEL	GSM390252.CEL	GSM390253.CEL	GSM390254.CEL	GSM390255.CEL	GSM390256.CEL	GSM390257.CEL	GSM390258.CEL	GSM390259.CEL	GSM390260.CEL	GSM390261.CEL	GSM390262.CEL	GSM390263.CEL
225584_at	1.01406	5.86597	3.66501	0.000531056	0.0169898	-0.29281	HCG18	antisense	chr6	5.54469	5.79586	5.5011	6.59786	7.63509	4.86585	5.29859	6.80357	5.36146	5.78015	5.84454	4.93693	5.86079	4.05513	7.0145	5.73728	6.00648	7.43419	5.03234	5.51746	6.09939	6.45474	5.84774	5.19382	6.02673	5.23136	5.71568	5.42993	4.65564	6.46754	3.82335	4.58778	4.4162	3.75588	5.508	5.40612	5.29147	6.28742	6.74851	6.59321
240221_at	1.01482	5.40883	3.07981	0.00314126	0.0442572	-1.8826	CTB-89H12.4	processed transcript	chr5	5.28966	6.41287	4.84421	5.9451	5.8318	4.69156	7.56859	6.14524	2.71594	5.545	5.54873	3.8846	6.38357	3.55453	5.53155	5.5274	2.70537	6.18774	4.64812	3.81968	4.99079	7.68349	5.25857	6.44155	5.85835	6.89665	5.30133	5.09786	4.05164	5.88094	4.37747	2.65192	5.7279	3.93828	6.21391	4.71397	4.48735	4.99754	5.28459	5.30177
227709_at	1.02592	8.05275	3.73962	0.00041841	0.0149912	-0.0775905	TPT1-AS1	processed transcript	chr13	7.95438	8.55014	7.49206	9.02036	9.0043	7.82354	7.45161	8.16777	8.90709	7.80061	9.17979	8.13667	8.52342	6.56533	8.19234	7.64132	7.22363	8.21261	9.63575	6.57985	8.33346	6.85571	7.29316	7.51219	8.34255	6.72165	6.82709	8.26612	8.76066	7.98772	5.52946	8.98069	7.21554	6.27932	8.31425	7.19745	6.79277	9.25768	9.01373	7.8018
232281_at	1.08481	5.92068	3.37803	0.00129705	0.0275297	-1.09519	LINC00662	lincRNA	chr19	5.95872	6.71116	5.73786	7.14271	7.39312	6.11933	5.23377	6.48657	7.65776	6.13161	6.74668	5.24921	6.51199	5.82209	5.30314	4.87484	4.37385	6.51031	4.42396	4.01992	6.02083	4.05754	3.62891	5.53734	7.21248	6.48852	4.78866	4.19822	3.96244	6.64077	4.98799	6.00833	6.25979	5.84564	5.19305	5.52754	5.53862	4.64595	6.59637	6.21417
232975_at	1.10128	7.12607	3.91738	0.000234803	0.0110838	0.445391	HCG18	antisense	chr6	7.20107	7.46309	6.95299	7.57206	8.25297	5.948	6.87329	7.72999	6.28234	6.56605	6.70126	5.89337	7.42487	7.21563	6.52943	5.81994	3.85043	7.63765	6.51569	7.02298	7.68059	6.00412	6.55241	6.51831	7.98115	7.35982	6.72615	6.04263	5.20491	6.64351	6.87864	6.41993	7.2228	7.09199	6.82559	7.29958	7.87556	6.70737	7.3324	7.72491
234445_at	1.13175	5.97688	3.25303	0.00188982	0.0333244	-1.43128	ZNRD1-AS1	antisense	chr6	6.56481	6.92995	6.15834	6.46483	7.61555	5.77451	5.96182	7.65508	8.09339	6.47608	5.40201	6.82307	6.06971	6.43902	5.91723	3.85189	3.49455	6.94849	4.46774	3.98339	5.15058	4.92587	4.21668	6.27896	6.63851	6.08654	4.16663	4.15442	3.35672	7.45933	4.1764	5.1017	5.43157	4.24123	6.11809	6.3138	6.2694	5.10422	6.10604	6.19492
1563048_at	1.1481	4.3197	4.18979	9.45e-05	0.00673361	1.27277	RP5-1039K5.16	antisense	chr22	3.17476	4.22753	4.90629	3.83663	5.36645	3.51448	3.07872	4.91286	3.67377	5.8063	4.01488	3.70943	4.32803	3.2583	5.51141	4.54266	4.06799	3.75256	4.07961	3.04214	3.32196	5.08432	3.41465	3.24996	4.20322	2.9536	3.60747	4.07196	3.22201	4.397	3.15194	3.68812	4.53987	3.88014	5.35356	3.37585	3.80371	4.85905	4.1222	3.25597
1565715_at	1.19372	6.72045	3.30623	0.00161163	0.0306687	-1.28927	RP11-388M20.6	antisense	chr16	6.25969	6.82336	6.367	7.85159	8.28415	6.78224	6.8339	7.69715	4.8663	7.71212	8.41838	4.71149	7.63791	4.474	7.93318	7.18137	6.29047	7.2403	5.89904	4.25545	5.85895	7.69108	7.18985	5.80035	6.83719	6.20238	4.82304	7.59345	4.99219	6.85548	4.89387	5.5392	5.50417	3.22692	6.70814	5.4978	5.08324	7.29491	7.39904	7.02291
220710_at	1.21756	5.16033	3.78742	0.000358685	0.0138654	0.0616423	ANP32A-IT1	misc RNA	chr15	5.94734	5.42993	5.39982	5.95085	6.45363	4.12257	4.83492	5.88844	3.39661	6.25917	5.18456	3.62645	5.17127	3.50457	6.32856	4.28526	3.73212	6.56051	2.99196	3.49286	5.23714	7.09831	4.29542	5.41011	5.04521	4.6241	4.84768	4.36616	3.23669	6.93692	3.7635	3.98758	4.91587	3.78017	5.8283	3.26443	3.9224	5.69051	4.47349	5.48157
237027_at	1.25828	6.15019	4.09695	0.000129286	0.00807853	0.987434	LSAMP-AS1	antisense	chr3	5.92555	6.78148	6.36016	7.74407	6.62808	5.53374	5.58321	7.35517	4.75209	7.89639	6.28455	6.57594	5.10821	4.8521	7.41325	6.56629	5.81401	7.1276	6.04968	5.57096	4.88829	6.18578	5.33632	5.31683	7.725	5.4631	4.80595	6.30343	4.37819	5.4067	4.79685	5.24013	4.97174	4.56165	4.68656	4.79491	5.60645	6.24369	5.37509	6.01138
1555892_s_at	1.26885	5.29135	4.79608	1.14e-05	0.00254825	3.21038	PSMD5-AS1	processed transcript	chr9	5.12042	5.31851	5.40796	5.77147	5.25345	5.50109	4.6624	5.93985	4.62972	5.30538	6.24517	4.02225	6.08467	2.93731	5.20985	4.40465	4.46328	7.51633	5.23396	4.2852	5.18337	6.11838	4.7009	5.52325	5.12979	4.28812	5.66687	4.9946	3.85768	3.85749	4.63378	3.89601	4.32681	4.82345	4.99776	4.60512	4.22087	5.54018	4.97736	5.65171
226407_at	1.35385	6.51809	4.11282	0.000122568	0.00783791	1.03599	TPT1-AS1	processed transcript	chr13	6.3633	6.61572	6.31663	8.36789	7.55836	6.53086	6.47223	6.9328	7.56421	6.78497	7.50663	6.60346	7.42278	4.31057	6.77612	5.53407	3.89137	7.35032	7.96914	4.61492	7.02192	5.79116	5.78362	5.58553	7.00333	5.74382	4.1534	6.39591	5.35357	6.55257	3.50001	6.96649	6.25627	4.35044	6.69381	5.47309	5.43498	7.80216	7.4366	6.68143
228275_at	1.3695	7.68617	3.69071	0.000489313	0.0162732	-0.21895	LINC00888	processed_transcript	chr3	7.06248	7.68468	7.88397	8.88732	9.22296	7.29717	5.08268	9.11876	8.65125	7.27881	10.3825	4.39585	8.1292	6.03431	8.41234	6.82427	8.41961	9.13159	8.00464	4.75578	7.07369	6.52068	5.35398	6.5229	7.07246	6.57456	7.23231	7.1645	5.29266	7.92053	7.34119	7.4238	7.06853	7.60994	8.07884	7.83219	6.36217	8.74295	7.84255	7.89965
240169_at	1.36981	5.48837	5.27817	1.96e-06	0.00111375	4.82581	RP4-545K15.5	sense overlapping	chrX	6.14998	5.42976	5.01102	6.68367	6.43393	5.72881	5.95074	6.07152	4.24119	6.29339	5.06983	4.78936	5.76064	3.72857	6.02181	4.07766	4.5317	6.10024	4.67927	4.12841	5.73612	5.51567	5.71197	4.10237	6.28112	4.79643	4.94249	6.0989	4.31445	5.8389	4.00968	4.55067	4.43261	4.64595	4.7528	4.88996	4.80216	5.49042	5.46602	6.07662
1558028_x_at	1.37253	6.07746	4.1758	9.91e-05	0.00690155	1.22959	LINC00657	misc RNA	chr20	6.41232	6.26837	5.37057	7.54469	7.54033	5.66085	6.00048	7.52719	5.30156	5.97636	7.59304	3.16818	6.87675	4.24738	7.30309	6.09698	3.79927	7.90863	5.9604	4.76304	6.0499	7.12971	4.85388	5.45963	6.05394	5.36441	5.06084	5.3007	5.62084	6.15274	5.29952	4.55444	5.41176	4.91055	6.28587	5.66452	4.02534	7.2453	5.80532	6.1279
1553608_a_at	1.49445	4.33555	3.00872	0.00385167	0.0496675	-2.06279	LINC00189	sense overlapping	chr21	4.40135	3.08845	4.67113	2.65881	2.79331	2.93871	2.56826	4.62492	4.79235	5.1616	6.2473	3.35419	5.40648	3.66494	7.10698	3.20531	4.38347	8.20245	3.95366	2.69083	3.79101	5.80034	2.97333	2.9167	3.54927	3.06499	3.50344	2.76736	4.43045	2.6654	3.87046	3.71735	3.9849	4.05537	6.54743	4.28182	2.91289	5.73197	3.27486	6.82539
1566968_at	1.51985	10.0716	3.42644	0.00111877	0.0255829	-0.962781	SPRY4-IT1	lincRNA	chr5	8.73072	9.33833	10.5998	10.3893	10.8798	10.0487	8.08426	11.2434	11.0349	10.5488	10.8179	7.96224	12.2584	9.96482	11.446	9.44011	8.26843	11.681	8.94114	8.18064	8.51787	10.4649	7.93384	8.58967	11.7359	10.3985	6.97906	8.51038	6.6295	7.95161	8.21705	8.75089	11.9311	8.10918	11.1095	8.42551	10.6224	10.5853	9.1766	10.5181
1566967_at	1.52272	9.74725	3.28402	0.00172269	0.0317216	-1.34873	SPRY4-IT1	lincRNA	chr5	8.44199	9.16646	10.3602	10.174	10.5599	9.72299	7.78869	10.9498	10.6974	10.2764	10.483	7.28114	11.8938	9.69574	11.1861	9.16785	7.95313	11.343	8.71115	7.89574	8.30896	10.2565	7.64143	8.38976	11.3685	10.0976	6.21068	8.1431	5.41897	7.61917	7.86505	8.51697	11.6341	8.0619	10.8116	8.13655	10.3565	10.2816	9.0084	10.2354
243435_at	1.81536	6.3549	4.44506	3.93e-05	0.00430451	2.07379	KCNQ1OT1	antisense	chr11	6.40062	7.05572	5.82236	5.95725	7.80425	5.88305	5.68294	7.35443	5.01858	8.26513	6.96837	5.28041	7.94422	4.5682	6.70207	5.58216	4.06936	7.06776	4.30799	4.25545	6.0863	7.83842	3.80816	5.86044	5.79747	6.61662	5.58556	5.15556	3.62541	7.06687	3.172	4.85864	6.533	4.3843	7.94788	5.43412	4.85159	7.23927	6.02176	7.16677
1554447_at	1.91109	6.98893	5.44735	1.04e-06	0.00079121	5.40481	JPX	lincRNA	chrX	7.51378	7.59055	6.93769	7.48273	7.91734	6.91995	6.63029	8.2489	7.96722	6.96011	6.38282	4.44363	7.31026	6.86517	5.93418	4.61067	3.50041	7.69552	7.68554	5.61186	7.7596	4.57397	5.31447	6.27836	8.03428	7.12701	7.32656	5.62468	5.10736	6.57098	5.45757	7.49808	6.57498	5.34284	6.1668	7.39432	6.94832	5.15839	7.87844	8.03645
[truncated: 18 more columns]
