# Supplementary material for: Characterization of long noncoding RNA and messenger RNA signatures in melanoma tumorigenesis and metastasis
Source: PLoS One. 2017 Feb 22;12(2):e0172498. doi: 10.1371/journal.pone.0172498 (PMC5321451; doi:10.1371/journal.pone.0172498)
Supplement: S6 Table — (XLSX) [file pone.0172498.s007.xlsx]

## Sheet: down_PM_vs_N
Downregulated mRNAs between primary melanomas and normal skin samples.
# Log2 Fold Change cut-off: 2.0
# P-value cut-off: 0.01
# Condition pairs: PM_vs_N
# Column A: Probe set ID, it represents probe set ID.
# Column B: logFC, the ratio (log scale) of normalized intensities between two groups.
# Column C: AveExpr, average expression between two groups.
# Column D: t, t-value caculated from t-test.
# Column E: P.Value, P-value caculated from t-test.
# Column F: adj.P.Val, P-value adjusted by Benjamini and Hochberg's method.
# Column G: B, B-value caculated from Benjamini and Hochberg's method.
# Column H: Gene symbol.
# Column I ~ BR: Normalized Intensity of each sample (log2 transformed).
Probe set ID	logFC	AveExpr	t	P.Value	adj.P.Val	B	Gene symbol	GSM390208.CEL	GSM390209.CEL	GSM390210.CEL	GSM390211.CEL	GSM390212.CEL	GSM390213.CEL	GSM390214.CEL	GSM390215.CEL	GSM390216.CEL	GSM390217.CEL	GSM390218.CEL	GSM390219.CEL	GSM390220.CEL	GSM390221.CEL	GSM390222.CEL	GSM390223.CEL	GSM390224.CEL	GSM390225.CEL	GSM390226.CEL	GSM390227.CEL	GSM390228.CEL	GSM390229.CEL	GSM390230.CEL	GSM390231.CEL	GSM390232.CEL	GSM390233.CEL	GSM390234.CEL	GSM390235.CEL	GSM390236.CEL	GSM390237.CEL	GSM390238.CEL	GSM390239.CEL	GSM390240.CEL	GSM390241.CEL	GSM390242.CEL	GSM390243.CEL	GSM390244.CEL	GSM390245.CEL	GSM390246.CEL	GSM390247.CEL	GSM390248.CEL	GSM390249.CEL
1553946_at	-7.69702	6.80141	-11.2938	8.17038e-17	5.58395e-13	27.774	DCD	12.8232	11.7278	12.3495	10.8263	13.646	13.6799	12.1153	12.965	12.6977	13.8125	13.6138	14.0856	13.481	13.8577	4.603	13.9094	12.9324	11.9581	3.33028	3.44384	3.28189	3.325	4.53521	5.11592	3.86677	2.54049	3.06887	3.9958	3.65507	11.3924	3.03897	3.67976	4.44391	3.52486	3.43481	5.24355	3.95312	2.81551	4.38792	3.1061	4.20986	3.10071
206378_at	-6.86344	6.92154	-10.558	1.3551e-15	3.89949e-12	25.0774	SCGB2A2	12.165	11.666	12.3253	9.59844	13.5338	13.772	11.3992	10.4127	12.2466	13.7445	13.0755	13.6991	12.9953	13.4788	4.68383	13.4243	12.9291	10.2331	5.0267	3.53254	3.26866	3.29217	7.66163	5.16491	3.43027	2.88786	3.80211	5.39683	4.68461	10.3055	3.59061	3.91139	4.06953	3.34197	3.65999	6.29559	5.0842	3.64449	4.40768	2.62094	4.16307	4.36695
206509_at	-6.78205	6.21863	-11.1039	1.67699e-16	8.73742e-13	27.0844	PIP	11.1826	9.84943	11.3028	8.90844	12.3995	13.608	6.68518	12.662	11.1691	13.0119	12.2307	13.2579	12.5521	13.3841	4.25493	13.5489	12.5204	9.66807	3.5871	3.37174	3.64371	3.77987	3.66596	3.58812	3.68878	3.13084	3.34318	4.48354	3.5623	7.56196	3.68044	3.70809	3.58299	3.94753	3.78514	4.22407	3.3975	3.15198	5.10844	3.2451	3.65233	3.28153
206799_at	-6.0353	6.09547	-10.6106	1.10603e-15	3.7795e-12	25.2727	SCGB1D2	10.1961	9.59472	10.3402	7.78809	12.1368	12.7974	9.57325	9.98693	10.6571	12.3792	11.0874	12.8837	11.2101	12.9749	3.1316	12.4348	11.3945	7.47738	4.8623	2.70372	2.13919	3.87047	4.8081	3.46978	3.76328	6.78489	3.37235	4.79234	3.6906	7.96792	3.42363	3.35	3.67498	3.31942	3.4264	6.68687	3.98526	3.34197	4.60124	3.31954	3.30139	3.00464
237732_at	-5.65453	5.62001	-9.41843	1.17193e-13	1.1442e-10	20.7801	PRR9	12.0954	7.18156	11.9225	2.85398	10.0019	11.265	8.24756	9.54521	10.7935	10.3161	12.2213	12.9816	12.3291	9.09745	4.40447	11.7882	2.6656	8.84993	4.3506	2.85711	2.75883	2.67266	4.67499	4.69219	2.79635	2.46558	2.43667	4.13076	3.09474	8.10629	2.9531	8.38351	3.38601	2.99947	2.8086	8.48488	2.84072	3.58726	7.65781	2.63493	3.01222	3.54933
229476_s_at	-5.50894	7.68143	-6.39296	2.21454e-08	1.49404e-06	9.03181	THRSP	12.6249	12.8303	12.9669	12.8363	12.3788	12.7985	8.58197	13.1143	13.0797	11.6344	11.0222	12.8277	12.9011	12.9642	3.18313	12.5551	10.7397	11.3544	3.67921	3.20875	3.73755	6.02555	13.0502	6.91226	3.57776	2.82028	3.50051	9.81434	4.09545	6.95584	2.29569	10.7506	5.55386	4.33956	3.27144	13.0133	9.02497	2.99434	12.738	3.76047	3.87069	4.00514
237905_at	-5.46755	5.92434	-9.24477	2.3358e-13	1.96477e-10	20.1142	KRT25	12.0864	8.70564	11.7051	3.75753	11.1999	11.7941	5.05734	10.6578	10.7271	10.1252	12.5047	12.5316	12.3642	9.79048	4.49932	12.188	3.18513	9.59442	3.2965	3.08246	3.31222	3.43872	7.79757	4.6486	4.55186	3.56982	3.71924	5.05175	3.78245	3.2239	3.3513	6.13779	4.37264	3.93599	3.58784	9.58223	3.86391	3.50965	8.0584	3.29489	3.54817	5.8632
229477_at	-5.46397	6.25136	-7.39781	3.93e-10	6.49162e-08	12.9304	THRSP	11.6682	11.9382	11.0335	11.7099	10.6819	11.7615	5.17683	10.738	11.8376	10.1265	9.71956	10.9636	11.7459	12.0079	3.20278	10.5724	9.25509	9.62841	3.12485	2.9743	3.18431	4.06067	11.6026	4.36188	4.01057	3.00144	2.84943	7.51609	3.1391	4.41203	2.72266	8.64071	3.8228	3.25247	3.29919	11.5059	5.15959	2.79279	11.3001	2.34877	2.92224	2.39375
207670_at	-5.32964	5.15739	-9.92117	1.61371e-14	2.41572e-11	22.6925	KRT85	11.7576	7.81606	10.2011	3.24901	8.92375	10.7672	5.45459	9.71194	9.54834	8.54771	11.5056	12.9064	12.2969	8.71815	3.78256	10.5994	3.13666	7.27027	3.39526	3.18919	2.8679	3.5352	7.17189	3.21343	4.03353	3.24465	3.2595	3.89963	3.21789	3.63769	3.05015	3.99312	3.0984	2.87665	3.46283	9.60577	2.80228	2.59034	5.78568	3.27315	3.03054	3.38158
204515_at	-5.25003	6.08036	-7.58822	1.82172e-10	3.59484e-08	13.6745	HSD3B1	11.6169	12.3094	11.3672	11.3098	9.26044	11.5018	5.86526	12.3289	12.048	8.10552	4.95703	11.538	11.7287	11.6404	3.92542	10.1059	6.00953	8.42757	3.45575	3.25212	3.38365	3.50551	12.0865	3.94853	3.03947	3.24652	3.1082	4.90547	3.64231	3.83083	3.43944	7.38963	3.99651	2.82572	3.5222	12.9365	4.48062	3.58991	10.7517	3.59985	3.3488	3.47807
239929_at	-5.16733	6.62183	-6.237	4.10982e-08	2.45043e-06	8.43471	PM20D1	11.7078	11.6872	11.7621	11.6815	11.4515	11.8673	7.08474	12.1792	12.4962	10.7026	4.03347	11.7931	12.0956	12.0938	2.77665	11.8778	10.4685	10.0743	3.32412	3.25846	3.39962	5.66567	11.7974	4.75818	3.04267	2.98039	3.08212	9.59842	3.2768	3.21595	2.67629	10.1879	2.3302	3.77056	2.89099	12.2389	7.28313	3.86615	12.0883	4.94585	2.9271	3.92691
220970_s_at	-5.12213	4.12654	-11.0914	1.75787e-16	8.73742e-13	27.0392	KRTAP2-3	9.60117	4.44377	6.78511	3.75925	6.51503	10.0224	5.01891	6.97291	12.3806	11.9579	8.99495	11.3523	11.2307	6.6026	2.88382	8.30791	2.3023	5.32829	2.54948	2.50338	2.74987	2.59852	2.65468	2.78623	2.33882	2.72058	2.90086	3.97106	2.16577	2.44217	2.44506	2.76955	2.72347	2.49542	2.64075	5.85417	2.64838	2.45926	4.12717	2.40862	2.372	2.59768
231461_at	-5.06117	4.95277	-9.39915	1.26504e-13	1.21344e-10	20.7063	KRT71	10.9175	6.77912	9.93259	3.00193	8.8388	10.3746	4.06809	9.73442	9.66203	9.46564	11.0206	11.8971	11.4295	8.42693	3.32837	10.4481	2.4912	8.06896	2.75084	2.64351	2.88658	3.62289	5.83505	3.16999	2.87292	2.87367	2.93802	3.95729	2.84106	3.53153	2.72973	4.81108	4.4132	2.97122	3.33867	8.0516	2.31608	3.09114	6.35649	2.7394	3.04661	3.15305
1564803_at	-4.95388	5.00721	-10.0318	1.04646e-14	1.73379e-11	23.1099	KRTAP11-1	12.7166	6.33715	9.38334	3.5427	7.42791	10.963	3.99902	6.97848	9.84998	10.6509	10.6381	12.7891	12.2004	7.07265	4.19859	10.1749	3.41109	6.75925	3.20527	3.44924	3.3652	3.50347	4.04554	3.10453	3.44124	3.17135	3.3958	4.09082	3.29193	3.60038	3.43437	3.92875	4.86145	3.16464	3.42943	7.69669	3.24192	3.71212	5.64837	3.31414	3.53612	3.25985
205979_at	-4.94197	4.44823	-10.8264	4.82959e-16	1.88613e-12	26.0689	SCGB2A1	5.56725	3.9799	11.3945	5.42195	9.11946	10.8004	6.13551	8.16831	5.73674	10.586	11.0805	10.4951	8.4107	9.96869	4.56167	8.41088	9.02461	5.707	2.69349	2.84901	2.4402	2.5167	2.63406	2.64075	3.09905	2.90171	2.98912	3.96292	2.3023	5.22663	2.84491	2.5429	3.25924	2.7979	2.64075	4.99634	2.27916	2.4719	2.86381	2.41739	2.59723	2.93043
206714_at	-4.82657	7.70956	-7.07233	1.45967e-09	1.76799e-07	11.6608	ALOX15B	12.4202	13.1632	11.5737	12.737	11.2631	12.698	8.03995	12.1853	12.9327	10.9449	7.4984	12.1831	12.6353	13.0325	5.35122	11.9904	9.97124	10.2281	5.07609	4.05717	3.49848	6.10566	13.0262	4.74828	4.39746	4.55596	3.65388	5.45463	3.59707	7.06951	4.20027	9.58731	4.99708	3.84403	3.89533	12.726	7.10125	6.95748	12.4568	7.7185	5.08655	8.0969
208331_at	-4.81933	4.81128	-6.19828	4.78976e-08	2.77415e-06	8.28693	BPY2	11.1072	11.1576	3.55348	11.4592	9.62738	10.9467	3.09198	12.0465	11.8124	6.99254	2.22537	11.4379	2.15798	12.0522	3.35165	11.1706	7.81116	7.44153	2.59126	2.77009	2.51274	2.69663	9.89507	2.0485	3.50035	2.35324	2.25426	2.86089	2.47278	3.63473	2.74056	5.26672	3.47977	2.67886	2.36721	10.2916	2.53611	3.02967	10.834	2.98733	2.22297	2.69882
213780_at	-4.76646	6.37523	-7.92169	4.7366e-11	1.17715e-08	14.978	TCHH	11.8463	8.54832	12.2056	3.41686	10.9851	11.7982	4.36364	10.7222	11.1272	10.7671	12.3251	12.628	11.9416	9.64998	3.9901	12.2712	4.63298	10.1745	7.27924	4.07667	4.33188	4.37872	7.8754	3.73474	3.91016	4.9539	3.85868	3.73119	4.32767	5.80435	3.19382	6.20032	7.29186	3.17346	3.47739	8.90563	5.01491	4.43419	8.24321	4.65728	5.09739	5.58336
233681_at	-4.74378	3.56996	-9.21584	2.62075e-13	2.1072e-10	20.0031	KRTAP3-3	9.44615	2.50149	7.18352	1.74198	5.1317	8.77901	3.17379	7.54354	11.6333	10.3255	7.49902	11.3835	10.2131	5.5981	2.37062	8.90816	1.89282	4.76846	1.9002	1.79205	1.88564	2.06275	1.97389	2.16348	2.22434	1.83372	1.92493	2.41384	2.18645	1.7293	1.95868	1.94598	2.6563	1.73106	1.80843	6.16199	2.13197	1.88446	3.16548	2.14655	2.00187	2.02895
234683_at	-4.72069	3.78636	-10.6852	8.30044e-16	3.02551e-12	25.5486	KRTAP4-11	7.32499	4.97479	6.73191	2.18471	6.32237	9.36054	4.4323	6.39277	11.4542	11.0446	8.27457	10.783	10.6596	6.14691	2.41814	8.11551	2.15622	4.19951	2.24681	2.25669	2.15763	2.02187	2.47045	2.55385	2.45944	2.17823	2.44203	3.97039	2.04551	2.46803	2.09619	2.45421	2.74951	2.66396	2.23182	4.99388	2.34571	2.20461	3.80829	2.41567	1.90669	3.02449
207175_at	-4.71966	4.22606	-8.55102	3.7478e-12	1.66594e-09	17.4321	ADIPOQ	7.3764	4.47606	9.85778	5.66186	4.03874	11.1267	5.46573	9.50609	6.41084	10.4728	10.3253	9.37996	8.9465	8.99156	3.25013	8.35756	6.50898	6.43431	2.09244	2.39703	2.03815	2.0444	2.49425	2.1428	2.9576	2.22685	2.08525	2.93989	2.50994	9.18317	2.11565	2.22799	3.46631	2.0524	2.38579	4.32361	2.20621	2.76837	2.1033	2.47614	1.92766	2.40958
216921_s_at	-4.67955	4.32006	-8.50048	4.59243e-12	1.93147e-09	17.2355	KRT35	11.3449	5.85796	7.15638	3.21572	6.78329	9.06573	4.15117	9.4296	8.95081	2.62621	10.4604	12.4798	11.9804	7.23339	3.47645	10.4595	2.12274	5.90398	2.44144	2.63766	2.37578	2.92412	5.55655	2.41794	3.31592	2.30865	2.63844	3.09347	2.92689	2.42325	2.46098	2.88946	3.62524	2.40248	2.62164	7.95754	2.29843	2.11737	6.01638	2.18875	2.52992	2.53839
209613_s_at	-4.66831	5.32348	-7.38237	4.18267e-10	6.8347e-08	12.8701	ADH1B	7.59252	6.9372	9.75433	10.1696	9.16711	10.4605	6.75326	9.98656	8.3106	10.177	10.8249	10.0191	9.37123	9.26298	2.44581	9.36026	5.96724	5.46069	2.80271	2.03708	1.93426	2.48727	5.20849	2.25111	3.02922	2.4959	1.88374	8.65886	2.36301	8.27646	2.31288	4.7694	4.19949	1.92304	2.1534	6.64675	3.89853	2.65973	8.26174	9.31719	2.46131	4.32469
234513_at	-4.66707	5.61326	-6.91476	2.75061e-09	2.83754e-07	11.048	ELOVL3	11.0892	11.8056	6.23478	11.5762	10.1019	11.3199	4.10631	9.19246	11.7281	9.09186	5.21582	10.2162	10.8513	10.9926	3.18141	8.51108	8.19416	7.85911	2.88816	2.809	3.1725	3.53827	10.3815	3.67187	3.49577	2.62548	3.34789	6.12964	3.13988	3.41455	2.74503	7.35899	3.87998	3.27224	3.10881	11.0241	4.33437	2.87302	11.3189	3.36556	3.15105	3.4325
233631_x_at	-4.66485	5.16264	-10.1751	5.97952e-15	1.08977e-11	23.6489	KRTAP9-2	8.4789	5.76563	10.8882	4.44645	9.21503	10.3668	5.54065	7.70687	12.0014	11.3848	10.1924	10.8876	10.8987	6.87733	3.38833	9.93963	3.18513	6.76965	3.32538	3.49491	3.24208	3.36607	4.40411	3.03689	3.70355	3.22108	3.34251	3.97164	3.71855	3.46536	3.3085	3.52985	5.17116	3.6	3.61357	7.31335	3.35745	5.60523	4.77409	3.48235	3.09552	3.24001
1569909_at	-4.61768	7.5729	-6.7383	5.58237e-09	4.97095e-07	10.3635	KRT79	12.2946	12.3426	11.9279	12.4187	11.3747	12.0521	8.15071	11.6703	12.5538	10.77	8.74014	11.9841	12.1813	12.3256	3.66692	11.5292	9.96002	10.7545	4.69603	3.6701	3.79713	5.40624	12.4595	5.99428	4.54965	3.65951	4.64351	5.8085	6.33388	4.85384	4.49424	9.86814	4.38303	4.42134	5.31173	12.3437	6.17434	4.19052	12.2257	5.89544	7.86458	5.75818
233534_at	-4.61531	3.70389	-10.4055	2.44324e-15	6.072e-12	24.5104	KRTAP3-2	8.40158	3.44032	8.1665	2.28917	5.54271	8.95937	3.06477	7.23646	11.0727	10.3487	7.69325	10.5722	9.49127	5.62263	3.09996	9.0489	1.99254	5.32918	2.14174	2.46744	2.52082	2.29821	2.37319	2.07935	3.33892	2.10153	2.51047	2.97042	2.12214	2.33266	2.31469	2.24526	2.85612	2.24693	2.28919	4.97828	2.26809	2.29315	3.01107	2.26809	2.38772	2.24047
204607_at	-4.6017	5.20544	-10.2058	5.30662e-15	1.00048e-11	23.7639	HMGCS2	8.82844	10.0613	8.92152	8.13873	9.05725	9.64695	4.12423	8.52951	10.0213	9.19113	8.70063	9.42749	9.421	10.6496	3.47533	9.71929	6.80114	5.14506	3.60944	3.60692	3.467	3.47271	8.15293	3.23002	3.20842	2.92412	3.40745	4.13771	2.84394	3.85093	3.30949	4.47515	2.89992	3.53399	3.39464	8.79743	3.89208	3.97108	8.32926	2.92251	4.38436	4.41958
234685_x_at	-4.55281	3.97934	-10.4824	1.81413e-15	4.77917e-12	24.7968	KRTAP4-9	8.57703	4.71788	8.35399	2.4448	6.61781	8.9604	4.68352	6.08578	11.5244	11.1007	8.73257	10.0598	10.2147	5.60109	2.588	7.45325	2.73201	4.76934	2.35813	2.67398	2.34385	2.53618	3.13693	2.87216	2.60912	2.17651	2.60971	4.0196	3.08556	2.30123	2.54037	2.881	2.91751	2.43841	2.55192	5.19931	2.18995	2.30635	4.45998	2.41416	2.24715	2.33226
206677_at	-4.55098	6.62758	-8.79489	1.40819e-12	7.93739e-10	18.3785	KRT31	12.7149	7.29776	9.49495	8.94543	9.58431	11.125	8.38451	9.11608	10.3811	11.1586	10.75	13.2265	12.6173	9.20861	4.9281	11.1327	3.9632	8.59174	4.03912	4.00946	3.56188	5.06343	6.52105	4.55863	3.78282	3.91232	4.09725	5.82106	4.02014	4.6437	3.99603	6.29182	4.20229	3.84499	4.06363	8.63542	5.36063	4.78394	7.99864	7.28424	5.18891	8.85155
209612_s_at	-4.50376	4.34032	-8.91464	8.71822e-13	5.41669e-10	18.8419	ADH1B	5.72123	5.04611	9.30126	9.06969	7.84458	9.3615	4.92865	8.60459	7.26103	9.42071	10.4081	9.01778	8.41002	7.59067	2.51457	8.40865	4.5258	3.90173	2.15676	2.19771	2.25566	2.8339	4.32608	2.03098	2.63991	1.95181	2.05983	3.34103	1.9816	6.66258	1.79971	3.38527	2.14722	2.17781	1.85258	5.5493	2.3525	1.95649	7.15653	7.76911	2.02493	2.61049
206873_at	-4.48335	6.79856	-8.61394	2.91048e-12	1.39588e-09	17.6766	CA6	9.47591	10.3984	11.134	8.76403	10.0637	10.643	7.99868	11.156	10.5122	10.8549	10.8325	10.799	9.87813	11.6829	6.8566	10.9487	8.58115	9.21314	3.31147	2.62117	3.34981	4.15161	9.1328	4.39337	3.89061	3.9385	6.38132	5.16409	3.69656	6.92305	3.82115	6.97642	4.91681	3.25247	3.46695	10.2496	5.72499	3.48061	9.05421	4.61865	7.11004	5.36836
231583_at	-4.48212	5.13991	-9.2347	2.43129e-13	2.0141e-10	20.0755	KRT74	10.8781	6.62295	10.9721	3.29074	8.45637	9.50574	4.55374	8.17611	8.09324	9.29723	10.8208	11.4904	10.8186	7.90946	3.23235	11.3277	3.46127	6.82084	3.34799	2.99537	3.2806	3.59212	5.59041	3.42459	3.97029	3.00323	3.15141	5.39613	2.83444	3.6406	3.39494	4.72156	4.26921	3.86993	3.46631	8.38935	3.58498	2.83409	6.33178	4.31771	3.15166	4.42349
207908_at	-4.42285	7.83282	-5.31354	1.48312e-06	4.31098e-05	4.98117	KRT2	9.41213	8.12987	11.4781	10.5642	12.6025	12.6087	13.2389	12.0544	11.6086	13.1542	11.8132	10.7518	8.35059	10.1456	10.1237	11.792	8.67577	5.02903	3.7946	7.06257	2.71595	7.87138	6.17154	4.16909	3.54812	7.6869	3.11125	6.87427	2.4529	10.6449	2.58973	11.6148	3.87991	2.63715	2.82543	11.9494	11.1561	3.1089	8.88634	11.65	3.41862	9.3494
228504_at	-4.41301	5.82199	-9.52675	7.63101e-14	8.03893e-11	21.1942	SCN7A	8.13118	7.57997	9.97724	9.05035	10.1189	9.41219	6.70148	9.72177	8.63748	9.96271	10.3989	9.73046	9.81879	10.2245	5.65022	10.4225	8.54361	5.74796	2.52357	3.5549	3.06935	3.58184	6.68009	2.95892	4.37031	2.86825	2.72513	4.38203	5.03143	7.00679	2.75527	5.43133	2.39338	3.11223	3.00603	7.97726	4.22083	3.1978	6.66856	7.40964	3.03209	4.97426
214598_at	-4.40828	6.55944	-9.72502	3.48853e-14	4.54132e-11	21.9492	CLDN8	9.52074	9.86468	10.5507	9.14727	10.6608	10.5228	8.63753	10.0717	9.96891	9.98241	9.89523	10.236	10.6894	11.3195	5.82479	10.3892	9.22609	8.05684	4.23908	3.39255	3.7625	4.02065	9.66417	4.96017	6.7214	3.91364	3.8821	7.56079	3.43872	7.22116	6.28157	5.5035	4.36749	3.78557	3.80167	9.26255	5.33521	6.02931	8.7435	4.86326	6.42762	6.4013
203824_at	-4.40595	4.67977	-12.2855	2.05184e-18	5.60923e-14	31.2976	TSPAN8	7.65683	6.42372	5.71464	7.82546	8.34625	9.63923	6.05393	8.18539	7.59856	8.914	8.71543	9.49512	8.10617	10.1172	4.82027	9.56699	7.57996	4.23099	2.40692	2.37079	2.51871	3.27815	4.33429	2.79	4.03412	2.77356	4.90173	3.27262	2.37396	4.97014	2.08655	2.47067	3.59651	2.62827	3.30208	6.47299	3.0439	2.72266	5.18617	3.2051	4.26686	3.26842
234639_x_at	-4.33423	4.57959	-9.81296	2.46805e-14	3.29124e-11	22.2829	KRTAP9-8	8.47336	4.32859	10.6561	3.5669	6.77437	9.56242	4.7804	6.68733	12.0834	11.0828	9.05164	10.8666	10.8767	6.48292	2.96095	6.4905	2.90247	5.99544	3.27336	3.10666	3.25996	3.18272	3.38492	2.8397	4.3565	3.00042	3.19027	4.02437	3.21519	3.16969	3.11713	3.65205	4.1555	2.96626	3.36155	4.45148	2.87838	3.33181	4.5109	3.25642	3.07373	3.26028
220801_s_at	-4.33081	6.37569	-7.05643	1.55609e-09	1.85049e-07	11.599	HAO2	11.0691	11.1135	10.7499	10.6689	9.53617	10.5539	5.11396	11.385	11.6795	7.63279	3.98556	10.7662	11.4921	11.9025	4.67337	11.0996	7.34509	7.78031	3.90587	3.58879	3.69925	3.99268	10.7236	3.73369	6.96442	3.54581	3.99977	5.20091	4.09726	4.48611	4.02752	6.93798	5.40176	4.16681	4.25471	12.2258	4.81178	4.42547	11.0421	4.87928	3.84335	5.19588
233537_at	-4.31868	4.40988	-9.71863	3.57748e-14	4.54881e-11	21.925	KRTAP3-1	8.80104	4.05557	9.6505	3.17726	4.93457	8.7529	3.83833	7.93727	12.0628	11.057	7.68156	10.7588	10.3922	5.68651	3.66317	9.37546	2.71094	4.19191	3.36705	3.25997	3.3227	3.20922	3.06009	3.2193	3.52527	2.80522	2.85508	3.30928	3.37066	3.14234	2.78237	3.07281	3.88019	3.17299	3.41899	6.19785	2.81573	3.12817	4.54631	2.96494	2.75236	3.02729
214240_at	-4.28624	7.30165	-6.57388	1.07732e-08	8.39069e-07	9.728	GAL	12.1689	12.5339	10.9254	12.1169	11.0665	11.5197	6.51165	11.0715	12.7621	10.3159	6.59458	11.0836	11.6984	12.1717	4.57267	10.5948	9.68174	9.34661	4.62674	7.05374	4.65425	5.82269	12.1375	4.77763	4.0483	3.92829	7.23174	4.93836	5.18696	5.70623	4.40127	7.82962	4.96693	4.88251	7.35167	12.5851	6.30939	8.03893	11.9053	4.92256	4.32459	5.10287
224269_at	-4.27017	3.61638	-9.63054	5.06356e-14	5.89043e-11	21.5899	KRTAP4-12	7.15435	3.13822	6.04876	2.07085	5.71377	8.85495	3.51493	6.64303	11.5543	10.138	8.08142	10.1627	10.0813	5.34774	2.50398	7.54487	2.03602	4.1034	4.23283	2.38288	2.24347	2.2295	2.5916	2.3535	3.04267	2.08436	2.26883	3.69224	2.37611	2.30217	2.28804	2.46189	3.36286	2.20531	2.54291	3.20903	2.12913	2.11326	4.17882	2.01702	1.95428	2.42765
210576_at	-4.22149	5.83526	-7.48716	2.73991e-10	4.94405e-08	13.2795	CYP4F8	11.0187	11.5639	10.5418	9.30238	8.65053	9.82272	5.64614	10.241	10.9656	6.10905	4.1878	10.8787	11.3293	10.4408	3.22833	9.55052	6.32451	6.52786	4.09002	3.9698	3.79169	4.96496	10.73	3.37301	4.48587	3.4067	3.81076	5.60103	3.94744	3.6165	3.98727	5.72689	4.54128	4.41166	4.08619	10.9869	4.46295	3.64491	9.71524	3.50948	3.67791	4.13352
234772_s_at	-4.18814	3.58506	-9.10456	4.08304e-13	2.89922e-10	19.5748	KRTAP2-1	8.00023	2.70544	7.20701	2.04934	4.97374	8.29358	3.07411	4.9078	10.9936	10.0645	7.88837	10.2183	10.404	5.29622	2.30904	8.69297	2.11613	4.34083	2.46947	2.06959	2.29291	2.26883	2.43668	2.4607	2.72501	2.35881	2.20162	2.62571	2.51093	2.55582	2.4746	2.24045	3.38601	2.28194	2.55192	5.05471	2.05871	2.27273	3.01698	2.09531	2.44634	2.07085
1555416_a_at	-4.18062	4.84984	-7.271	6.5553e-10	9.35799e-08	12.4353	ALOX15B	9.82785	11.0517	7.64215	10.3223	8.32047	10.2813	3.48156	6.83965	10.5551	7.4644	3.83993	8.9197	8.86866	9.97669	2.85547	6.97846	6.92706	6.55983	2.97848	3.1097	3.07672	2.70933	9.45054	2.60528	2.85547	2.60648	2.8535	3.94415	2.69648	2.50222	2.73846	5.6935	3.44078	2.73838	2.6173	9.30383	3.48518	3.4154	9.70904	3.29386	2.63557	4.24936
216810_at	-4.15801	3.29224	-9.81893	2.41079e-14	3.29124e-11	22.3055	KRTAP4-7	7.2081	3.31867	7.61431	2.1361	5.76035	7.87285	2.57304	5.27245	10.6254	9.62267	8.09852	8.93795	9.0833	4.42086	2.03364	7.45728	1.82151	3.60107	2.06035	1.99956	1.91057	1.99909	1.97839	2.16339	2.60349	1.79759	2.04383	3.24749	2.09535	1.9937	1.69373	2.045	3.64649	1.86007	1.8607	4.57935	1.92241	1.78738	3.55998	1.82092	1.84453	1.82092
205328_at	-4.13202	5.55132	-9.91786	1.63478e-14	2.41572e-11	22.68	CLDN10	7.70558	6.81265	9.13125	4.06211	8.25309	10.5895	6.96422	10.2717	8.03815	10.7909	9.32304	10.6692	9.61405	10.909	4.69235	10.0455	9.19265	7.57224	3.91229	4.5623	3.72099	4.24986	4.2159	3.11361	5.12759	3.59159	3.91715	4.79234	4.50114	8.25989	3.85529	4.51251	4.11973	4.90243	4.29986	4.05049	3.44222	3.71057	4.17879	4.0699	4.09323	4.15642
1560507_at	-4.11668	5.89888	-6.70065	6.49074e-09	5.63512e-07	10.2178	AWAT1	9.95538	11.1151	10.3874	10.578	8.94051	10.4543	3.85294	9.27283	12.5263	7.37839	5.09125	11.232	9.3499	9.96614	4.23231	8.91833	8.46791	8.37387	4.14133	4.03184	3.86895	3.72872	9.43352	4.40414	4.16978	3.48147	3.44853	5.21754	3.62535	3.18294	3.97728	6.62544	4.98528	4.30148	4.07866	11.5522	4.59835	3.70437	11.785	3.32634	3.70246	4.1409
219429_at	-4.10563	6.49337	-6.65263	7.86523e-09	6.55536e-07	10.0321	FA2H	10.562	11.4774	11.3757	9.55492	8.47118	9.93689	6.85784	11.0309	11.0049	8.52372	7.11321	10.6956	10.7496	11.0652	3.88995	10.3227	7.64473	9.13548	3.94482	3.15603	3.43124	5.97936	11.7763	4.29258	3.38102	3.0872	3.86504	7.55614	3.1439	7.29665	4.19823	7.0987	3.21994	2.86313	4.45882	11.6168	5.83337	3.7491	10.2001	4.23099	4.56315	4.75257
1553583_a_at	-4.0874	6.3141	-7.66415	1.34051e-10	2.79742e-08	13.9713	THRSP	11.9275	11.9279	9.25589	11.4848	9.67314	11.7444	4.89749	5.53082	11.3367	9.2741	8.31428	9.23172	10.7705	11.1619	5.06437	7.9513	8.16971	8.53746	4.93188	4.83195	4.86434	4.64441	9.93833	4.24528	5.15666	4.27601	4.55017	4.54837	4.20592	4.429	4.54456	6.78786	5.31327	4.6234	4.53331	10.1446	4.3913	4.04459	10.859	4.23571	4.29867	4.04364
206465_at	-4.08438	8.69921	-7.1219	1.19555e-09	1.53804e-07	11.8539	ACSBG1	12.7553	12.8195	12.3753	12.0911	11.6932	12.6812	9.14255	12.7445	13.1897	10.0855	9.86364	12.392	12.8857	13.1846	7.35429	12.4147	9.97096	10.0981	5.83735	9.74731	6.81571	6.82749	12.6564	7.26923	5.06306	4.25229	6.41803	10.0879	4.12311	8.37454	5.55961	9.76508	5.38879	5.53524	6.543	12.7953	7.47986	4.24068	12.3437	7.49316	8.74571	7.73388
214414_x_at	-4.03505	6.26188	-6.71846	6.0439e-09	5.32984e-07	10.2867	HBA1	9.2146	8.2121	4.25499	11.2951	10.3683	12.1196	11.638	10.4773	7.20778	10.0425	12.0142	8.68133	10.5615	11.5408	3.16262	7.29952	7.42883	8.48925	5.50944	4.95975	3.2779	5.03986	7.13432	2.93574	4.40071	2.87316	5.25087	3.35817	5.95459	10.2445	11.7728	4.76987	4.53255	2.9581	5.38841	6.09254	4.90377	5.75933	6.72003	3.65146	4.34303	3.59867
215129_at	-4.02975	5.28781	-8.579	3.34916e-12	1.53878e-09	17.5408	PIK3C2G	9.12415	9.09436	9.55676	7.71538	9.14642	8.23807	7.13378	8.08915	8.1375	6.72462	8.07525	8.56794	9.28504	8.84811	5.19525	9.5102	5.71862	6.9072	2.87831	2.73221	2.42292	2.46348	8.76564	4.45217	3.88347	2.50297	2.79672	4.09831	2.5992	5.08271	2.52333	5.68396	3.05816	2.79118	2.48695	8.8352	5.05465	2.36703	7.18192	5.67413	3.20792	7.80687
233533_at	-4.00834	3.97125	-9.30315	1.85191e-13	1.65989e-10	20.3384	KRTAP1-5	8.29475	3.06119	7.44449	2.80222	5.57627	8.75775	3.55928	6.29112	11.8078	9.73349	8.24674	10.2444	9.28406	5.78494	2.51448	7.7199	2.20882	4.33513	3.18132	2.66299	2.52229	2.50448	3.20931	3.0722	2.41622	2.73709	2.65268	3.85503	3.24544	3.27903	2.38452	2.63371	2.20981	3.14616	2.49265	4.71741	2.98392	2.54895	3.47825	3.28903	2.83836	3.01015
240388_at	-4.00674	6.29671	-8.24656	1.27679e-11	4.20532e-09	16.2465	KRT27	11.3479	7.30941	9.75577	4.93422	9.95371	11.2221	4.33462	8.55636	9.35328	9.26512	11.8506	12.1009	11.5741	8.52995	7.48839	10.7349	3.9951	8.01966	4.67519	3.87259	4.80055	4.03969	6.25422	7.13587	5.18945	3.68829	6.84654	5.44702	3.49439	4.02546	4.84588	5.9146	5.03873	3.28473	9.7965	7.95539	4.46645	3.46257	6.65083	4.20736	5.54279	4.36286
207955_at	-3.98009	7.19538	-6.41589	2.02164e-08	1.38861e-06	9.11984	CCL27	7.45726	8.38884	11.4121	12.0007	11.8332	10.4573	12.2569	10.2995	10.0408	10.9688	10.1149	11.4534	10.9409	9.58939	4.55737	10.6021	5.85313	7.68834	4.15887	4.07835	3.71791	5.73436	7.14894	5.23476	4.07062	5.73021	4.00504	5.62453	4.19405	4.51557	4.19982	8.46561	4.3328	4.51567	4.54387	11.4085	9.35704	4.64716	10.2855	9.70145	4.38604	10.0593
220625_s_at	-3.96833	6.19522	-7.27412	6.47324e-10	9.3138e-08	12.4475	ELF5	9.12065	8.49268	9.91779	6.4451	9.12623	9.89735	8.77281	9.60482	7.99596	9.7188	9.62195	10.8186	9.76347	10.8101	5.64536	10.4798	10.188	9.03017	2.79486	2.79784	2.68245	3.48123	6.64671	4.69334	3.02593	2.70628	3.06232	5.08794	2.75511	8.30515	3.12433	6.71241	3.24903	2.733	2.91693	5.85915	5.43296	4.13625	6.06204	5.93254	4.8474	8.71799
201650_at	-3.93722	5.97446	-8.91914	8.56283e-13	5.3813e-10	18.8593	KRT19	8.22608	7.91767	9.33204	5.93881	9.10828	10.4983	8.53205	7.79632	7.87566	12.1733	11.0379	10.4163	8.90936	10.9568	4.27499	9.33608	9.69664	7.75433	5.27312	4.50416	4.28802	3.83736	7.63023	4.09279	4.63405	3.80362	4.53023	4.51538	3.7189	8.06904	7.39952	4.73281	4.51374	4.40357	5.04276	5.82887	3.51913	5.87349	5.78875	4.47766	5.84682	4.25471
213611_at	-3.93685	5.31756	-8.27964	1.1174e-11	3.84238e-09	16.3755	AQP5	6.32746	5.89373	9.31118	3.90497	8.48373	10.3375	7.15297	7.19843	7.05063	11.458	9.94318	10.3408	8.95584	11.1729	4.15195	10.1319	8.84573	6.56439	3.44988	3.93064	3.54038	3.78095	3.55435	2.43581	3.77685	3.10176	3.63739	4.61085	2.84392	8.42952	3.56115	6.08246	4.17232	3.23231	3.51737	3.59561	2.79052	4.33731	4.02406	3.22781	3.30942	3.20861
207802_at	-3.92123	4.14264	-10.2764	4.03225e-15	8.1653e-12	24.0283	CRISP3	7.79384	4.06581	9.63643	2.43553	7.34644	9.75077	6.40019	6.11225	4.72642	8.11972	8.61225	9.05408	7.19738	9.40041	3.86528	8.3142	4.92614	5.93476	2.82835	2.31312	2.76921	2.70903	2.49008	2.56899	3.40652	2.40288	2.76327	2.58317	2.86217	3.05356	2.52723	2.94974	2.95867	2.84926	2.50978	3.1475	2.81201	2.39203	3.60778	2.98263	2.43368	4.83994
234980_at	-3.91503	6.35944	-5.82347	2.08511e-07	8.88568e-06	6.86836	TMEM56	11.3792	11.3994	9.91483	10.3633	9.02704	10.3151	5.56707	10.888	10.8458	7.45596	4.95285	10.5138	11.3816	10.9939	3.42211	9.80614	7.96058	8.15323	6.73291	3.36002	2.48901	7.06403	11.1651	3.29758	3.6392	7.87733	3.14566	7.49559	3.66576	5.01688	3.0761	7.09601	4.05601	2.80172	3.30465	11.5234	4.55973	7.96537	10.4897	3.08005	3.16605	3.77011
206466_at	-3.90679	6.93659	-7.93995	4.39996e-11	1.10352e-08	15.0494	ACSBG1	11.6697	11.5396	10.7927	10.5621	9.87527	11.0146	6.65833	11.0638	10.9893	7.42919	6.98206	10.0174	11.0689	11.2257	6.71676	9.75732	8.45994	8.29496	4.79398	9.197	5.3368	5.19666	10.9206	5.3669	4.03231	4.47453	4.83042	5.25431	4.51725	5.59258	3.93097	6.89535	4.69987	5.65456	3.79085	10.5572	5.43484	5.34092	9.89733	4.77487	6.99881	5.69238
220976_s_at	-3.9003	4.11772	-8.37566	7.58932e-12	2.8617e-09	16.7497	KRTAP1-1	8.98581	3.49184	8.14535	2.95211	4.60964	8.94079	4.42887	3.91277	11.9945	11.0588	7.02389	11.0733	10.8053	4.94866	3.23475	6.57748	3.17824	4.56378	2.59088	2.63399	2.73599	3.02471	2.64613	3.48773	3.69977	2.65566	2.85293	4.99007	2.93883	2.92035	2.58484	3.4578	3.67602	3.00957	3.23187	3.54349	2.72622	3.03889	3.55337	2.70932	2.94016	2.8435
234635_at	-3.90027	3.54589	-9.25111	2.27766e-13	1.9458e-10	20.1386	KRTAP4-1	6.56115	3.07991	8.94042	2.32739	5.3099	7.59795	3.35577	5.48007	11.047	9.32372	7.00054	9.37433	9.01849	4.50235	2.07565	8.03961	2.06561	3.75637	1.69438	2.1242	2.21076	2.22608	2.7059	2.52009	2.5368	1.94292	2.21964	4.15779	2.33066	1.92035	2.18506	2.89464	3.41438	2.40022	2.71922	4.00191	2.40941	3.35167	3.21321	2.25074	2.13338	2.32689
232428_at	-3.8589	4.76953	-6.90058	2.91179e-09	2.97018e-07	10.9929	MOGAT2	9.64893	9.62971	8.95601	8.19877	6.61293	7.87851	4.05838	9.82051	9.88281	5.66512	3.36733	8.92169	9.42266	9.77049	2.6273	7.66016	5.48968	6.49637	2.98675	2.44671	2.899	2.89951	9.64233	3.03667	3.28202	2.6563	2.84073	4.50459	3.08669	3.11374	2.59535	4.65004	4.66126	2.42037	3.301	10.2136	3.38724	2.55241	8.97506	2.89112	2.85008	3.12861
219115_s_at	-3.8501	5.67432	-7.37506	4.308e-10	6.94807e-08	12.8416	IL20RA	9.00742	9.70953	9.9599	8.06033	8.86404	8.61278	6.98515	9.75084	9.50213	6.84625	7.98342	9.22163	9.43765	9.74612	3.64468	9.16161	5.96642	6.95941	2.9192	2.68248	2.74529	4.13721	9.06064	3.94125	3.33078	2.87367	2.69076	4.7492	2.70596	7.31509	2.79984	6.01891	4.36153	3.38412	2.83822	9.51643	4.7213	3.70823	8.18653	5.25593	3.77361	7.31384
205404_at	-3.8467	6.85691	-6.66564	7.46658e-09	6.29022e-07	10.0824	HSD11B1	11.3457	11.7553	10.2071	10.6774	10.2898	11.3002	5.36227	10.1441	11.5321	7.80813	6.7604	10.2596	11.8207	11.8116	4.68432	9.61596	7.03234	7.7144	4.7981	5.74869	4.84958	6.18885	11.2715	4.49992	8.72226	6.62338	4.39207	3.14493	5.75551	5.54588	3.03353	7.22828	4.60562	4.00669	5.03472	10.9833	8.6056	3.72119	10.8104	7.27107	4.70155	4.63241
1565162_s_at	-3.82949	7.69359	-6.48577	1.53082e-08	1.11005e-06	9.38851	MGST1	11.712	12.3509	10.9275	11.8976	10.887	11.8753	6.20325	10.6866	11.7759	9.34175	9.10602	10.8139	11.7067	12.0064	6.53273	10.7337	9.29146	9.76273	5.07833	6.84449	2.98153	4.01896	11.5912	6.38671	2.67345	7.34905	7.27018	5.7539	3.26866	7.29589	6.36184	9.20841	7.38385	7.7159	7.94118	11.3169	4.70382	8.96826	11.4075	5.74137	6.20179	7.55897
220978_at	-3.81152	3.78599	-8.37237	7.69045e-12	2.87997e-09	16.7369	KRTAP1-3	7.53002	2.73681	7.44912	2.21293	4.71797	7.63985	3.12456	5.49927	11.5741	10.3637	6.58197	10.5496	9.67838	6.09299	2.798	7.27295	2.28231	4.00396	2.41982	2.43645	2.49724	2.38513	2.16553	3.05953	3.55805	2.4659	2.44198	3.74581	2.61836	2.17997	2.42568	2.61953	4.71078	2.46882	2.86768	5.33379	2.81104	2.20461	3.8563	2.10541	2.38694	3.08426
237120_at	-3.80217	8.24438	-5.94016	1.32196e-07	6.08117e-06	7.30757	KRT77	10.6677	9.32815	11.641	12.0212	12.3526	11.8983	10.9313	11.4124	10.2793	11.7542	12.0159	11.9793	11.3725	12.0759	4.92055	12.3954	9.10785	9.81997	6.41451	3.65617	3.21698	5.44143	9.76753	5.60407	4.30908	3.51047	4.55019	8.04917	3.16105	9.75017	9.92502	8.78817	4.1982	3.81134	3.09663	10.2049	7.28498	9.79315	9.76487	9.66015	6.69403	8.42553
234637_at	-3.80075	3.78582	-8.6727	2.29881e-12	1.16377e-09	17.9047	KRTAP4-5	7.27802	2.73948	4.34982	2.66438	5.72073	8.39516	3.2773	4.25218	11.0519	10.4724	7.3905	10.1412	10.4914	6.35317	3.41832	7.69582	2.43382	3.78636	2.6541	2.8376	2.71677	2.84479	2.6946	2.84251	3.31128	2.72477	2.31996	3.77465	2.5992	2.30331	2.73964	2.82388	4.30914	2.81157	2.90549	4.85831	3.012	2.54784	2.88752	2.38294	2.12396	2.56453
233640_x_at	-3.7912	3.90604	-9.66649	4.39391e-14	5.3386e-11	21.7267	KRTAP9-4	7.02943	3.53192	8.61637	2.87289	5.76174	7.92144	3.9591	5.83289	10.8188	9.20797	7.60146	9.3481	9.25758	4.71093	2.85839	8.17283	2.78899	4.40452	2.66022	2.68995	2.6151	2.37454	2.59997	2.61133	3.19292	2.61797	2.70806	4.6299	3.03289	2.65516	2.53907	2.66342	3.50274	2.77518	2.64556	4.31767	2.62329	2.84988	3.54111	2.51401	2.74509	2.61813
205913_at	-3.78655	4.96628	-8.07428	2.55817e-11	7.43978e-09	15.5741	PLIN1	8.7752	7.60096	7.51758	4.95777	4.82882	11.3955	4.83339	8.68853	7.13319	11.1713	10.1566	9.54751	9.06506	8.99959	3.11004	6.62953	5.82246	6.24081	3.40736	4.30951	3.30545	4.06801	6.23776	3.87473	3.60735	3.28862	3.50321	3.35497	3.25779	9.23845	2.50575	3.59144	2.86441	3.781	3.38616	5.84835	3.92132	3.24692	4.56203	3.17872	3.11156	3.83834
221295_at	-3.76877	6.65426	-7.25062	7.11669e-10	1.00027e-07	12.3558	CIDEA	10.2813	11.8338	8.87601	11.5067	9.55484	11.0661	7.51325	8.4014	11.6091	8.82309	6.46548	10.1894	10.8983	11.1242	4.53129	8.53275	7.81973	8.70547	4.78911	4.7815	3.86895	4.96496	10.4739	4.67116	5.48979	4.09475	4.02435	5.93333	3.44329	6.077	4.74202	7.12958	5.18743	3.52935	4.25471	11.2033	5.15089	5.73999	10.5503	4.71351	5.79357	6.34989
204734_at	-3.76082	9.33247	-5.38034	1.15049e-06	3.52048e-05	5.22506	KRT15	12.2334	12.3389	12.5597	12.6669	12.5111	11.6833	11.4158	12.1082	12.3936	12.8085	12.9391	12.9201	12.4962	12.3123	8.06801	12.509	11.1317	11.7956	6.77048	4.84722	3.60302	7.01479	12.5618	9.6887	4.62126	5.03994	6.14501	10.1175	5.79979	8.85432	6.47505	8.98583	4.92576	3.98262	6.22771	12.487	9.25399	6.39046	12.3563	11.033	8.92177	11.387
209116_x_at	-3.74558	7.43279	-7.02254	1.78348e-09	2.08358e-07	11.467	HBB	10.0891	9.66608	4.33642	12.0367	11.3173	13.1489	11.922	10.2233	8.47122	10.8784	13.3599	9.78115	11.2097	12.3849	6.7327	7.83061	8.35062	9.17891	7.00565	6.59528	4.66525	5.79969	7.78312	5.3422	5.19301	4.78179	7.047	2.89499	7.10736	10.8344	12.0724	6.67141	5.42554	5.63542	6.252	5.9386	5.65876	6.36299	7.64837	5.73307	5.83498	5.44969
207787_at	-3.73042	4.02786	-8.36784	7.83215e-12	2.90388e-09	16.7192	KRT33B	9.99404	3.03704	5.82844	2.69854	4.70442	8.14884	3.16246	6.64936	9.45924	10.7805	6.49817	11.2695	9.2182	5.30003	2.89845	9.08222	2.78031	4.9097	2.81598	3.2577	3.04214	2.60353	2.81184	3.03576	3.66819	2.66389	2.52154	5.28488	3.21422	3.56846	2.50548	2.51668	2.64327	2.91551	2.81248	3.25828	2.76862	2.67083	2.85736	2.30048	2.9067	2.87346
234671_at	-3.72825	3.45595	-8.41181	6.56125e-12	2.54423e-09	16.8905	KRTAP4-2	6.67683	2.90529	5.16052	2.61	5.16652	8.25926	3.96859	3.40582	11.1783	9.94703	6.10955	9.80934	10.2622	3.849	2.08009	8.16487	2.21209	3.27651	2.84626	2.20612	2.26974	2.19771	2.42616	2.538	2.63328	2.51628	2.13915	4.10905	2.16577	2.07148	2.20014	2.61566	2.85406	2.39555	2.23494	4.27105	2.29291	2.04723	2.51798	2.27541	2.42845	2.50814
210247_at	-3.7266	4.73148	-7.71065	1.11094e-10	2.38199e-08	14.1531	SYN2	7.29538	9.13702	8.71636	7.14469	6.11501	8.42252	4.36125	8.61764	9.18494	8.0433	6.81996	8.42979	8.11652	9.59841	2.21331	7.72596	4.88011	5.24844	2.72266	2.29446	2.86594	2.74339	8.98132	2.84149	2.65767	2.47588	2.75737	5.84892	2.4956	4.50605	2.61602	5.01728	3.18046	2.80232	2.94621	8.99931	2.66611	2.62055	8.34083	4.57851	2.99475	3.5434
203980_at	-3.72548	7.63879	-7.95994	4.05872e-11	1.02736e-08	15.1275	FABP4	11.2919	9.36833	10.164	9.58609	9.60293	12.4059	10.7562	8.95399	10.0533	11.736	11.1017	11.4015	11.3194	11.0363	7.77098	9.89713	9.00405	9.17279	5.85692	9.10847	4.9735	4.26019	8.69603	5.42796	4.08675	7.10764	5.48656	8.35587	3.88902	10.5238	6.60183	6.67583	5.99848	10.2609	4.15329	7.62188	7.87556	4.91903	9.44155	8.08607	5.71295	5.3806
234684_s_at	-3.72435	3.52124	-8.50609	4.4898e-12	1.91781e-09	17.2574	KRTAP4-4	6.15753	2.54311	8.81257	2.24003	5.33466	8.37554	2.90648	4.20958	10.9287	9.64761	7.40075	9.2025	9.7557	4.28133	2.37602	6.37934	2.19677	4.23298	2.70224	2.03562	2.40251	2.60217	2.40268	2.26736	3.01176	2.29302	2.20725	3.5093	2.44443	2.25369	2.25985	2.37867	3.71935	2.40938	2.38191	3.68685	2.6428	2.3834	2.45532	2.2201	2.16708	2.22232
213920_at	-3.72286	5.54794	-7.00616	1.90493e-09	2.17738e-07	11.4033	CUX2	10.053	10.8904	8.52765	8.05823	8.39018	9.73126	4.55283	10.318	10.6464	5.93267	4.96992	8.87241	8.3661	10.2672	5.16178	8.2231	6.59668	5.82681	4.00959	3.1816	2.84465	3.51585	9.63964	4.39242	4.02706	4.76896	3.44441	4.01134	2.75068	3.8376	2.98121	6.55686	3.2396	2.44014	3.32972	9.99207	6.14448	2.81761	8.82358	6.19796	2.7713	4.57456
206595_at	-3.71995	9.16585	-5.3851	1.12982e-06	3.47233e-05	5.24249	CST6	12.0267	12.7868	11.9806	13.291	12.2464	12.7487	11.6848	11.8206	13.229	12.1433	11.7399	13.0341	11.9294	11.8855	7.26354	11.0025	9.90576	12.5895	6.60446	5.29333	4.21423	6.70531	10.9991	9.47007	3.84273	5.56473	8.72082	6.49253	3.7538	10.669	4.25189	10.7984	5.44782	5.24951	4.74524	12.2847	9.23932	9.02185	12.0869	8.99395	12.1125	10.1049
208004_at	-3.71976	4.438	-7.71884	1.0748e-10	2.33193e-08	14.1851	PROL1	11.3358	10.1185	4.93795	3.29508	4.38643	6.52815	3.97576	11.7969	5.50281	7.61968	12.0216	9.16299	7.44179	7.06202	6.27637	3.70332	8.4125	3.41898	2.99317	2.81319	2.94997	3.17079	2.99223	3.49311	3.73699	2.70996	2.94237	3.96292	3.10845	3.39996	3.12965	2.7886	2.93939	3.30351	3.45308	3.23554	2.89609	3.09132	2.79242	2.93014	2.87305	3.10953
224327_s_at	-3.71659	8.84388	-6.53502	1.25796e-08	9.57922e-07	9.5782	DGAT2	12.5305	12.8816	11.8024	12.6143	11.7949	12.4265	10.5289	11.7429	12.8244	11.5199	11.0742	12.2945	12.4569	12.603	5.57091	10.9557	10.3469	11.0083	5.28742	8.05297	6.67417	6.6535	12.5427	7.72119	4.11465	5.30364	5.85281	8.1549	9.12071	9.23181	6.72366	9.95468	4.36727	4.37267	7.89835	12.8326	8.40857	7.61593	12.4261	7.88259	7.75542	8.81378
243383_at	-3.71604	6.9998	-5.76803	2.58705e-07	1.06857e-05	6.66057	AC010891.2	9.23851	10.1803	12.0651	9.58671	11.2511	9.55173	10.1681	9.7443	9.57027	9.83332	10.1881	10.281	10.439	8.42575	3.78547	11.8012	5.87792	9.14992	3.753	3.44329	2.92878	5.46773	9.87299	6.16894	3.12763	3.72582	3.3581	6.78705	4.84436	7.6097	2.88673	7.80647	4.17063	3.27202	3.75827	10.4989	6.85581	3.2672	8.97452	8.9768	6.22706	8.97602
228058_at	-3.71587	7.36796	-8.52261	4.20136e-12	1.8199e-09	17.3216	ZG16B	10.1908	9.26796	9.72129	9.43187	9.46064	10.5496	9.66637	10.7596	10.2555	11.8316	10.2181	11.6066	11.6583	11.4274	5.81202	10.1408	10.1247	9.77288	5.43688	4.39962	5.00493	5.14171	7.99754	5.54654	4.56457	4.51297	5.21554	6.08734	4.71051	5.88241	4.51167	6.75563	5.65337	5.46854	5.75327	8.80392	6.99516	5.01369	9.28715	7.25896	7.46049	8.81291
241368_at	-3.67956	5.83598	-7.57044	1.95738e-10	3.79503e-08	13.6049	PLIN5	9.79608	9.85576	9.35113	8.47693	8.01474	9.34181	5.97714	9.50737	9.9833	6.91955	6.6165	9.71851	9.80829	10.1427	4.08002	9.46589	6.66987	7.50469	3.81084	3.25247	3.72601	3.90526	10.0427	4.45494	3.15868	3.40242	4.12188	4.63699	3.47264	4.73543	3.18614	6.65875	4.77727	2.8322	4.07954	9.65944	4.72815	3.60971	8.95631	4.46668	5.10692	6.02272
205440_s_at	-3.67944	4.71125	-9.149	3.42008e-13	2.52693e-10	19.746	NPY1R	6.97007	6.43405	8.50085	5.23785	7.98652	8.65138	6.90647	8.14273	6.04432	8.30782	8.07649	8.66208	8.48094	8.69504	3.47635	8.48553	7.99649	6.99746	4.73966	2.09584	2.51274	2.45264	5.45563	3.39287	4.05556	2.37037	2.79672	4.05078	2.85538	6.70577	4.15895	3.3398	2.37185	3.24228	2.13864	6.33731	2.95953	3.77887	4.35255	3.84089	4.57045	4.88986
213706_at	-3.67792	5.40445	-8.14492	1.92369e-11	5.90887e-09	15.8499	GPD1	8.86022	9.51667	8.97265	8.70438	7.33154	9.333	4.75475	7.6345	9.90067	9.00942	7.88616	8.60047	9.32877	9.76778	3.58195	6.9487	5.09339	6.115	3.75278	3.4393	3.59903	4.54023	9.37365	3.43851	3.99023	3.42104	3.63257	5.64902	4.42001	5.46613	3.3547	5.3578	4.26921	3.2123	4.04076	9.81201	4.18272	3.08164	9.24352	3.6147	3.66582	4.0359
226064_s_at	-3.67784	8.39994	-6.86387	3.37421e-09	3.36038e-07	10.8503	DGAT2	12.0785	12.5212	11.4987	11.9221	10.5632	11.6416	9.81968	11.7083	12.6272	10.4782	9.91175	11.9486	12.0232	12.4604	5.91283	10.9432	9.3342	10.2021	5.18047	7.39484	6.01915	6.30912	12.4556	6.27561	5.76807	4.74782	5.53234	7.74367	8.0346	9.04335	5.45939	9.4866	6.01965	4.06734	7.74702	12.7636	7.59759	6.50808	12.1853	7.06243	6.95717	7.94717
1553602_at	-3.6705	9.5152	-4.92545	6.34597e-06	0.000139288	3.58799	MUCL1	12.2595	12.0665	12.5799	11.2741	12.8887	13.4053	11.0945	12.5643	12.2554	13.3789	12.8822	12.811	12.6841	13.1329	7.06622	13.4721	12.561	11.5543	7.27565	3.53391	2.85865	5.60241	10.8401	9.45369	4.04033	3.68643	8.34009	9.43394	3.39898	10.7005	10.4014	10.4557	4.93229	3.88498	5.5488	11.6533	8.32277	10.1443	10.8698	9.05852	11.9181	12.0369
213240_s_at	-3.66242	5.60902	-6.62268	8.86553e-09	7.26721e-07	9.91637	KRT4	10.608	10.0334	9.13304	6.5313	6.80114	9.34291	5.51931	9.96049	10.1834	5.7684	6.31729	9.80221	9.39251	10.2076	3.19236	10.4273	5.48378	6.79106	3.39059	2.64239	3.24614	4.06587	10.2823	3.91759	4.08017	2.3877	2.91597	4.42127	3.38524	4.8821	5.2508	6.07593	3.46254	2.99606	3.10281	10.4729	3.52972	3.79017	8.50221	4.37311	4.77573	5.45941
225165_at	-3.64614	5.60272	-8.46273	5.34556e-12	2.13335e-09	17.0887	PPP1R1B	6.58756	8.16397	9.52279	5.63544	8.1859	9.88089	7.7248	7.58071	7.66367	11.1152	8.99611	10.1583	8.32415	10.9796	3.7414	8.66615	8.90023	5.90286	4.01195	3.64035	4.19202	4.12445	8.52049	4.0694	4.45512	3.70967	4.31826	4.18286	4.27961	8.45444	4.40462	4.11425	4.23428	5.35964	4.53819	8.27935	4.32874	4.06342	5.20657	3.92237	3.68282	4.12942
210096_at	-3.64262	4.96585	-7.25479	6.99805e-10	9.86129e-08	12.3721	CYP4B1	8.78946	11.162	8.25835	7.8065	8.18364	7.05935	6.79582	8.56155	9.08725	6.48814	6.2428	8.28508	7.49239	7.94465	3.32022	7.21782	3.45929	4.93789	2.72491	2.91392	2.72491	3.07246	11.1472	2.94864	3.30708	2.6513	2.66917	3.43292	3.01208	3.44887	3.00456	4.18809	4.46102	2.69687	2.23182	9.2637	4.1658	3.1764	8.80669	6.1248	3.27565	6.28429
211696_x_at	-3.64127	8.00104	-7.10525	1.27848e-09	1.62274e-07	11.7891	HBB	10.6542	10.1693	4.86146	12.4846	11.9212	13.2086	12.2661	11.17	9.02372	11.4093	13.407	10.4699	11.613	12.6945	7.61642	8.27268	8.95816	9.76476	7.84321	7.30572	5.42547	5.78789	8.36187	5.78269	4.86345	5.13467	7.49992	5.98712	7.77877	11.3136	12.445	6.98472	4.82037	5.90366	6.80697	6.63916	6.37037	7.10539	8.3465	6.30093	6.45579	6.05859
1564333_a_at	-3.60304	7.22438	-7.32692	5.23149e-10	7.98061e-08	12.6536	PSAPL1	10.8783	11.8148	10.586	11.2247	9.50785	10.7516	9.60749	9.61567	11.6578	9.20905	7.84071	10.8393	10.7656	10.7046	5.49199	7.86624	7.97764	9.90736	4.37137	4.86975	4.81658	4.8882	9.46786	5.301	5.45451	4.50549	5.15695	6.43555	5.05418	7.72854	4.39397	7.91766	5.35978	4.76197	5.05486	11.5219	6.32979	4.46929	10.362	5.72381	7.55466	6.3008
217232_x_at	-3.6002	7.21968	-7.43144	3.43105e-10	5.82585e-08	13.0618	HBB	9.67557	9.19653	4.79538	11.7385	11.0036	12.8823	11.4144	9.61368	8.128	10.5139	13.1278	9.40547	10.7501	11.955	6.59015	7.46216	7.9122	8.65753	6.64406	6.62986	4.77092	5.2503	7.38077	5.37195	4.35094	4.66889	7.00168	4.1572	6.96057	10.2188	11.6396	6.46398	5.35762	5.32105	6.20227	5.62738	5.57235	6.15021	7.11321	5.48334	5.60168	5.9715
204712_at	-3.59207	4.69907	-8.52108	4.22729e-12	1.8199e-09	17.3157	WIF1	7.088	6.18493	8.2655	8.67087	9.58098	7.31141	3.89375	8.70337	5.23366	8.64984	8.25268	6.96922	8.03783	7.67349	4.29129	9.01973	2.68801	3.86888	2.83124	2.50952	2.90604	2.27289	8.52534	2.94928	3.56524	2.2852	2.8276	5.60871	2.92391	3.90303	2.76468	3.65139	3.66017	3.3026	3.0158	6.68368	3.52014	2.65226	4.32332	3.17908	2.83124	4.19245
1564414_a_at	-3.57638	5.66891	-5.97963	1.13261e-07	5.42105e-06	7.45662	PNLDC1	10.2034	10.5327	9.56041	9.02818	8.68274	10.2461	3.59906	9.43906	11.335	6.75796	3.53994	7.86812	9.78862	10.1803	3.26574	9.13045	5.51327	7.08522	3.06223	3.12778	3.59946	3.24721	9.71894	3.9881	3.61472	3.28402	3.38013	5.38249	4.06297	3.59906	3.28148	6.97241	4.49592	3.82071	3.69106	9.74033	4.04447	5.93498	10.0203	4.48451	4.30587	3.32123
204818_at	-3.56746	5.83644	-5.91073	1.48331e-07	6.67988e-06	7.19655	HSD17B2	10.2481	11.0133	8.76805	9.11848	8.47169	8.89702	6.7461	8.27537	10.6599	6.65827	7.41738	9.78296	7.61914	9.27593	4.38859	8.39193	7.04092	8.83371	3.24897	3.09543	2.97448	3.54516	10.1262	4.68369	3.21381	2.77216	3.79502	3.24141	2.84838	4.99185	2.64075	7.76896	3.39996	2.91874	3.47962	10.7208	3.58565	4.07704	9.54186	3.1204	7.57367	8.05413
207961_x_at	-3.56327	7.89695	-8.44268	5.79476e-12	2.27934e-09	17.0106	MYH11	8.48206	7.58651	11.19	12.1157	10.7408	11.9376	11.8269	10.9272	10.9894	11.8972	9.2046	11.6097	11.1279	11.7616	6.00683	11.2467	10.4299	9.55622	6.55975	5.27938	5.40159	5.81513	6.30862	4.59291	6.40096	6.09403	5.70403	8.55755	3.85563	10.5187	6.56671	7.35113	7.47664	6.12957	5.93079	8.46652	6.47856	5.87454	9.08581	7.25122	6.92355	6.33284
201497_x_at	-3.559	7.99658	-7.59888	1.74493e-10	3.5075e-08	13.7161	MYH11	8.92245	7.59828	11.351	12.4655	10.8949	12.1425	12.0196	11.1522	11.1579	12.1475	9.36207	11.8754	11.3411	12.121	4.22513	11.4177	10.6482	9.59103	6.49147	5.57247	4.63498	5.89364	6.4692	4.72131	6.7753	6.27872	5.56617	9.64542	5.11912	10.5661	6.62101	7.40545	7.56321	6.36967	4.43466	8.43214	6.04527	6.11072	9.28747	7.15321	6.74548	6.29198
207466_at	-3.5507	4.7897	-7.55147	2.11319e-10	4.054e-08	13.5308	GAL	10.2434	10.347	7.86229	7.04116	7.99606	8.59166	4.47876	8.51165	9.61064	5.39716	3.66697	7.48067	8.05164	9.18766	3.84614	6.47258	5.4388	5.75747	2.52459	3.87604	2.71518	3.63172	9.50569	3.31535	2.91718	2.99243	3.10008	4.485	3.44964	3.63769	2.54461	5.4791	3.86079	3.21042	3.51508	8.69108	3.46187	4.12693	6.75557	3.2451	2.61442	3.53014
237507_at	-3.54131	5.584	-7.77515	8.56107e-11	1.91052e-08	14.4052	KRT73	8.8456	5.3923	9.50219	4.58824	7.93699	8.68913	7.33261	9.76377	8.53915	8.24249	9.65867	11.1488	9.47453	8.11118	4.1556	10.0016	4.05225	4.53789	3.55698	3.4179	3.5778	5.81941	5.0675	3.418	6.25246	3.38363	2.87868	3.96841	3.51037	6.51124	3.4179	6.16762	4.9531	4.433	3.38457	8.85221	6.80311	3.06025	5.9098	7.87223	3.54816	5.60654
215100_at	-3.5278	6.50183	-6.60673	9.44885e-09	7.62076e-07	9.85478	ADTRP	10.8544	10.7842	7.84439	10.2207	8.73889	10.1228	8.2856	9.78423	10.0331	7.90026	8.23274	9.3219	10.4856	10.6164	5.13121	7.55134	7.16386	8.37946	4.35348	3.82587	3.63618	4.63295	10.5694	6.05602	3.63591	3.64899	4.28119	2.99578	7.02903	5.90162	3.74465	7.34319	3.92603	2.5013	3.74118	10.4406	5.86758	5.43085	10.1848	5.87817	6.17096	7.56794
206149_at	-3.51535	6.18937	-6.06131	8.21825e-08	4.20723e-06	7.76598	CHP2	7.56796	8.37504	9.79864	8.78374	10.3385	9.09539	9.81777	8.78205	8.6872	9.54211	9.93834	9.57524	8.53997	7.77537	4.04208	10.1011	6.33717	7.8456	3.25752	3.47908	2.28013	4.08338	7.35632	5.09632	3.37959	3.13409	2.68678	6.17558	2.21123	6.80151	2.3141	7.5984	3.36545	2.42732	2.72266	9.10039	6.87295	3.57995	8.05849	7.49346	5.28557	8.45951
1564974_at	-3.5064	3.85636	-6.8956	2.97062e-09	3.02455e-07	10.9735	KRTAP8-1	9.26959	2.96882	8.56358	2.36055	3.25512	8.15113	2.59604	3.104	11.7647	11.2408	7.40903	9.87299	7.47787	2.68028	3.20593	9.40572	2.47484	4.81501	2.66016	2.68813	2.45197	3.0206	2.82596	2.46488	3.7036	2.39825	2.51118	3.53598	2.84514	3.07185	2.59857	2.67005	3.71273	3.03522	3.10873	4.29359	2.59646	2.49072	3.60121	2.62094	2.73219	2.94446
236225_at	-3.50186	7.69421	-5.69004	3.50101e-07	1.36532e-05	6.36925	GGT6	10.5961	11.2329	10.2476	10.8985	10.3061	10.2776	9.87103	10.7703	11.6496	10.2033	9.9039	11.0456	11.0383	11.8044	4.98322	9.84931	7.82835	9.79251	4.61828	4.38117	3.94137	6.0852	11.4791	6.3406	5.06605	3.8605	4.27148	4.68069	3.51124	9.54891	4.69221	8.70636	4.66126	4.35753	4.41001	11.893	6.72556	7.1348	11.2094	8.03463	7.65719	9.35025
208483_x_at	-3.49455	5.85759	-9.70782	3.73315e-14	4.63886e-11	21.8839	KRT33A	11.5937	5.72959	8.60006	6.94281	8.08861	9.8924	6.78293	5.79717	9.39705	10.0657	8.93846	11.9596	10.5814	5.90768	5.41347	9.51443	4.69546	6.89349	4.6204	4.39333	4.75491	4.76086	5.18136	3.90944	4.94498	4.47018	4.51614	3.70942	3.89426	4.43275	4.72873	5.4598	3.37767	4.85234	5.11453	6.51839	4.58791	5.13383	6.40328	5.12374	4.56495	6.40467
202218_s_at	-3.49077	6.54481	-6.98561	2.06904e-09	2.30867e-07	11.3234	FADS2	10.6311	10.8384	9.35554	10.5802	8.91847	10.2161	5.55471	8.71705	10.7805	8.77368	5.33436	9.29859	10.9532	10.75	5.26296	10.191	7.94511	8.41941	4.28627	4.88341	5.06973	5.45038	10.7403	4.62701	5.89615	5.16954	4.54379	3.70614	4.87063	4.88294	4.3475	7.39918	5.42852	4.97389	5.68299	10.8112	5.4296	4.67336	10.5027	4.27929	4.39746	3.67725
203638_s_at	-3.47699	8.16345	-5.81133	2.18603e-07	9.23656e-06	6.82282	FGFR2	10.9642	10.9034	11.714	10.2662	12.0277	11.1135	9.92666	10.7879	10.8651	10.8452	10.9642	11.6721	11.0609	10.9823	6.36742	11.4296	9.33904	9.90372	6.29888	6.88002	2.7213	6.03038	10.2038	6.85637	5.20354	5.10256	6.09148	7.15852	2.80835	10.2246	4.72022	9.28162	4.0235	3.87612	3.31168	10.5469	8.63035	7.24351	10.0934	9.30593	7.5903	10.5417
211699_x_at	-3.47593	5.47099	-7.00667	1.90098e-09	2.17738e-07	11.4053	HBA1	8.29849	7.29884	2.95614	10.332	9.4214	11.3443	10.5001	6.1571	5.75264	9.27215	11.4448	6.62835	9.34463	10.0705	3.54541	6.43165	6.21352	6.81594	4.50612	4.76314	3.90224	4.30185	5.74811	3.80043	4.47254	3.32427	5.11071	3.60758	4.96716	7.14255	10.2676	4.02681	4.2318	3.30051	4.49308	4.48214	4.17432	4.78244	5.47786	3.32777	3.57394	3.66553
204018_x_at	-3.46215	6.14758	-7.52248	2.37565e-10	4.40301e-08	13.4175	HBA1	8.90145	7.95691	4.87872	10.8617	10.0118	11.8302	11.0883	6.65309	6.4183	9.77655	11.9007	7.01408	9.70218	10.7892	4.56323	7.11384	6.35809	7.20592	5.34161	4.95975	4.48927	4.66218	6.15854	4.04385	5.0866	3.88741	5.89085	3.84675	5.80475	7.80946	10.8696	4.69156	5.59915	4.47825	4.83146	5.31538	4.64853	5.14051	6.2812	4.60233	4.2377	4.16566
220276_at	-3.45425	5.33581	-10.5778	1.25533e-15	3.81306e-12	25.1509	RERGL	8.24004	6.83368	8.17526	7.96238	9.23539	8.80732	5.47954	8.26622	6.89675	10.1087	10.0832	7.15005	7.05692	9.03986	6.31532	6.72766	6.56512	4.72594	3.93588	4.00026	3.23389	3.3889	4.76157	3.96246	3.60979	3.16275	3.62456	3.55195	3.7538	6.25526	3.38746	4.89857	3.45226	4.21733	4.24115	5.75495	4.35105	3.33006	4.25481	5.28858	3.44567	5.62562
207847_s_at	-3.45081	6.43137	-7.07859	1.42331e-09	1.73704e-07	11.6852	MUC1	10.3233	10.8045	7.50307	11.1561	10.0722	10.3291	6.42249	7.31166	11.8995	9.45956	5.97451	10.0714	10.2375	10.3303	4.54269	7.42859	7.95948	7.37773	6.65377	4.97548	6.05268	5.83995	8.70638	5.68914	5.72834	4.90384	3.75053	4.40253	6.30106	5.80169	4.49417	6.72331	3.83522	4.1037	4.51549	10.2236	5.28136	5.69912	10.5172	5.46877	5.67538	5.49813
233052_at	-3.44901	4.35594	-7.13832	1.11905e-09	1.4533e-07	11.9179	DNAH8	7.91925	8.81481	9.38438	7.30764	7.27653	8.17526	2.66866	9.37549	9.82297	4.38086	2.87618	7.94177	5.97289	9.45163	2.94536	6.32442	4.28879	3.44694	3.08375	2.89604	2.74443	2.4855	7.77476	2.29463	3.68293	3.00091	2.83984	3.11564	3.30069	3.04952	2.76668	4.01817	3.34266	2.47907	2.75757	8.64739	3.21381	2.60018	8.021	3.54117	2.55287	2.88582
234678_at	-3.44545	3.48019	-9.14539	3.46961e-13	2.52935e-10	19.7321	KRTAP4-3	5.62843	3.41961	6.93336	2.18404	5.1888	7.79834	3.48169	4.37884	10.4099	9.24206	7.05034	8.61658	9.21355	5.1913	2.65423	5.19284	2.42168	3.50224	2.51442	2.43251	2.38244	2.07886	2.63527	2.49512	2.86342	2.39243	2.26883	3.64554	2.35537	2.34694	2.14092	2.99053	3.22129	2.32063	2.32811	4.30166	2.46747	2.3724	3.07015	2.48687	2.36752	2.18762
211745_x_at	-3.43814	6.53448	-7.46833	2.95638e-10	5.14777e-08	13.2059	HBA1	9.32311	8.09571	5.45723	11.0196	10.17	12.0631	11.4545	7.95758	6.7387	10.0666	12.0851	7.84955	10.3306	11.1061	4.53314	7.11516	6.85544	8.04856	5.39914	5.46739	4.61431	5.24315	6.83265	4.42944	5.14442	4.50416	6.08007	5.35011	5.98518	8.20977	11.3321	5.30418	5.69684	3.90375	5.10798	5.64353	5.22336	5.62402	6.67839	4.28552	4.93938	4.52065
244572_at	-3.42997	5.75815	-8.17332	1.7155e-11	5.39566e-09	15.9607	KY	8.31695	8.28171	10.9693	8.46343	9.09683	7.3503	6.76055	9.53774	8.64187	7.86883	7.8995	8.96477	7.85201	8.1655	4.37107	10.3071	4.9405	6.11109	3.74068	3.93886	3.47636	3.87497	8.38912	3.62508	3.97169	3.37096	5.47873	5.36251	3.72784	5.03111	3.25085	5.55283	5.09331	3.04562	3.28715	9.02009	5.08289	3.5315	8.61193	5.94706	3.62922	4.8231
1569410_at	-3.42163	9.4035	-3.59366	0.000637922	0.00562213	-0.777138	FLG2	11.4844	11.3503	12.6699	11.6073	12.6744	11.8574	12.1886	12.5648	12.3468	12.0123	12.6356	12.1041	10.777	11.3575	11.0843	12.3593	9.99739	12.6216	7.21241	7.11119	2.49986	8.54709	11.4914	9.62734	2.95029	6.50425	3.45707	11.5748	3.16091	12.5689	3.00536	11.9422	3.72468	2.70058	5.02221	11.8329	11.1141	2.22601	12.0944	11.8916	7.1879	12.0431
209458_x_at	-3.41937	6.1142	-7.3385	4.99281e-10	7.75516e-08	12.6988	HBA1	8.61114	7.95774	5.11106	10.877	9.95256	11.7706	10.6913	7.11868	6.6201	9.86354	11.8983	7.09207	9.70189	10.3493	3.92715	6.87602	6.6143	7.23196	5.28231	5.48062	4.57801	4.69927	6.31708	3.7048	5.38759	3.80102	5.80498	4.31937	5.99117	7.90545	10.5514	5.23499	3.21452	4.69957	5.06525	5.45081	4.0774	5.31667	6.31694	4.15526	4.33472	4.45645
205942_s_at	-3.41714	5.07502	-7.64884	1.42606e-10	2.94226e-08	13.9114	ACSM3	9.83795	8.70209	9.38607	7.90579	8.41052	9.09626	3.79998	8.20557	8.98826	4.03009	4.41281	7.72876	9.17561	10.4281	3.97109	7.68612	6.25287	4.90298	3.19229	2.9352	4.89873	3.94763	6.91194	3.79117	3.57727	4.39446	5.11676	4.62825	3.08196	4.07671	3.02142	4.86313	3.96797	6.04998	3.59317	8.81382	4.78008	2.99657	7.14738	4.48013	3.5834	4.12008
237974_at	-3.41526	6.28952	-5.99138	1.08159e-07	5.21022e-06	7.50107	ABHD12B	9.49858	9.83668	9.75005	8.91405	8.28632	9.14798	6.86334	10.2014	10.7018	7.01042	8.60232	9.54791	9.39587	10.2576	3.76315	9.39731	6.2941	8.9804	3.50451	2.78141	2.07393	3.38974	9.57856	4.61367	3.4963	3.16302	3.38799	4.71096	2.96141	6.91937	5.09273	7.22323	4.64404	2.87822	3.74039	10.2627	4.69911	3.34009	9.76969	6.48124	5.26894	7.06263
230573_at	-3.41232	6.00257	-6.57928	1.05432e-08	8.23497e-07	9.74886	SGK2	10.2884	10.6604	9.27052	9.3187	8.31448	9.66053	4.61454	10.4727	9.92415	7.34438	4.89563	9.573	9.5266	10.3454	4.65066	7.68851	6.89243	7.79312	3.29244	3.17358	4.42763	4.98006	10.2516	4.09301	3.08868	6.33371	3.42068	6.90891	3.6631	4.91189	4.02302	6.40104	5.69029	3.80744	4.09051	10.4046	4.95356	3.45216	8.31534	4.51663	4.22667	4.82174
234679_at	-3.39571	3.22041	-8.48105	4.96558e-12	2.02755e-09	17.16	KRTAP9-3	6.44626	3.08228	8.10711	2.15806	4.65801	6.70565	2.6394	3.80368	10.844	8.85789	6.27888	8.53422	8.3902	3.51906	1.89986	5.91232	2.10473	3.06337	2.13292	2.00697	2.13828	2.30288	2.15546	2.21136	2.79222	1.93967	2.06302	3.67806	2.34899	2.10326	2.14942	2.06084	3.00819	2.28063	2.19544	3.09121	2.35248	1.87494	2.64075	1.93487	1.86573	2.22026
214399_s_at	-3.39433	6.64998	-6.93629	2.52263e-09	2.6766e-07	11.1316	KRT4	11.0225	10.7061	9.63161	7.32694	7.75554	10.0196	6.52942	10.7973	10.7924	7.05217	7.35863	10.5274	10.17	10.9547	4.73188	11.3174	6.14951	7.72539	4.48238	4.32559	4.52402	4.85451	10.9644	4.88565	4.92471	3.84407	4.46624	4.48165	5.04581	5.83415	6.33262	7.05763	5.83409	4.2848	5.07212	11.2027	5.24071	4.77082	9.02351	5.26574	5.77549	6.5868
206969_at	-3.38949	4.80263	-5.79685	2.31283e-07	9.7123e-06	6.7685	KRT34	10.1764	4.05941	7.87344	3.48838	6.08195	9.03589	4.15318	5.64972	11.5673	11.086	7.8831	10.8124	10.0131	4.28013	2.51457	8.40356	2.6269	9.36112	3.07134	2.41263	3.00905	4.25917	3.9261	3.7693	3.39795	2.75855	2.61504	3.08073	2.44443	6.52681	2.51958	5.18188	3.68761	2.86814	2.32706	5.25173	2.50481	5.93882	7.32594	3.5246	3.79019	3.03901
226281_at	-3.38825	6.65825	-5.99287	1.07528e-07	5.18894e-06	7.50672	DNER	8.52308	8.00574	10.1764	7.12811	9.12544	10.5493	6.8066	10.6964	9.53248	11.2169	9.50544	11.0798	9.31407	10.9706	3.83522	10.2882	9.65168	7.78549	6.02834	3.02463	3.48432	4.23095	7.44168	3.75212	4.1278	3.10022	5.75994	5.673	11.4147	8.95676	4.00889	6.05078	5.98146	3.49888	5.74133	7.92517	4.02126	9.25387	7.43373	4.93044	3.81967	5.54112
215516_at	-3.3822	5.30115	-8.86587	1.05973e-12	6.36713e-10	18.6533	LAMB4	8.49688	8.06445	4.82038	9.22484	10.6019	6.86586	8.61256	8.63213	6.11241	6.02079	7.31876	7.22405	8.57321	7.8578	7.89507	8.64714	4.95132	4.55727	2.9389	3.12391	4.00169	4.43939	6.10348	3.98179	4.0924	3.71996	2.87797	3.69014	3.45477	6.45715	3.57151	4.36993	3.38601	3.46116	4.07208	7.66929	6.01775	3.68853	6.18659	7.35669	3.95935	7.8516
231736_x_at	-3.38111	8.95947	-6.10604	6.89188e-08	3.68341e-06	7.93579	MGST1	12.4486	12.8608	11.9386	12.3992	11.7806	12.5244	7.81335	11.5597	12.5478	10.6416	10.4864	11.8632	12.3819	12.8183	7.63928	11.785	10.476	10.8905	6.46897	7.8297	4.28119	5.24244	12.4231	8.10163	3.08718	8.66729	8.49254	7.77373	5.11412	8.81239	7.63514	10.5732	8.56613	8.89995	9.2016	12.138	6.53899	10.329	12.1405	7.11421	7.64096	9.01039
220507_s_at	-3.38041	6.09007	-6.75203	5.28378e-09	4.75149e-07	10.4167	UPB1	10.2026	10.0325	8.75266	9.16757	7.24512	9.51464	4.68133	10.2666	10.7216	6.97509	4.54306	9.35313	10.5403	11.1227	5.1542	9.29665	5.37305	7.13238	4.90748	4.06685	4.39365	5.08741	10.0917	3.96728	5.2781	4.38516	4.74524	5.05174	3.69231	5.92998	3.92911	6.40338	4.98986	3.97914	4.87454	11.5057	5.80028	3.78164	9.09141	6.75514	3.47167	3.96172
209016_s_at	-3.35964	6.26922	-8.49593	4.67714e-12	1.93729e-09	17.2179	KRT7	9.07397	9.42187	8.37239	6.04672	8.40343	9.7482	8.08294	7.2169	9.66472	10.8521	9.08578	9.76939	9.10341	10.3279	5.38281	9.6371	8.45665	7.48417	5.60932	4.29895	4.09218	4.25848	8.96431	4.20887	4.41573	4.02718	4.60911	5.45463	5.26524	6.69038	5.75842	6.21153	5.0356	4.52265	4.64693	9.54801	4.50706	6.48048	9.1135	4.61101	5.6485	4.6373
241382_at	-3.33934	7.41666	-5.40746	1.03751e-06	3.24535e-05	5.32437	PCP4L1	11.536	11.9365	9.96317	11.3701	9.14464	10.8481	9.67919	9.91177	11.5431	8.02321	7.99363	10.4386	10.9855	11.697	5.56926	7.66798	7.76398	9.35167	4.31141	3.74834	3.79648	5.2349	11.3199	7.44316	4.82788	3.60161	4.26506	3.89934	4.21809	7.87818	4.25739	8.8465	5.13241	4.30459	4.72861	11.4552	6.95842	5.58256	11.202	5.9503	6.98218	11.5824
205883_at	-3.33473	5.84265	-8.83707	1.18926e-12	6.99172e-10	18.5418	ZBTB16	9.07759	9.34054	6.94148	9.99873	8.70706	8.5877	8.20737	7.55672	9.13297	9.02726	6.49971	8.47076	9.27365	9.93428	4.6665	7.6466	6.2001	5.14076	3.69544	4.54627	4.10702	3.92816	8.95375	3.04545	5.27258	4.37909	4.64455	4.32761	4.07955	5.11998	5.05174	4.42859	6.59899	4.56408	4.53687	9.11077	4.64341	3.83111	9.40078	5.16467	4.2077	4.40801
203400_s_at	-3.32814	7.64911	-6.21455	4.49143e-08	2.63486e-06	8.349	TF	11.2445	11.3914	7.24324	11.1053	11.2332	12.5317	6.49752	10.0555	11.3434	9.95842	8.57925	9.03635	10.219	11.8803	8.1246	11.4503	7.51843	8.4674	6.41071	5.92931	5.14781	7.32963	10.1558	4.42004	4.51025	4.58161	9.48493	3.06312	4.29963	7.31539	4.63076	8.15586	4.72147	7.01018	8.3425	12.2845	7.98574	6.73188	9.98883	4.81511	9.76933	9.44337
228648_at	-3.32534	5.94407	-6.7743	4.83262e-09	4.46323e-07	10.503	LRG1	9.1916	10.4213	10.0211	9.13811	6.64628	7.96876	7.65223	8.42509	10.7261	7.56284	6.61728	9.2228	9.9643	9.284	4.98839	6.74998	6.04988	7.49028	3.92753	3.7276	3.79713	4.20375	10.1793	3.56481	3.8053	3.49094	4.56594	4.38796	3.73993	4.79373	3.52533	6.86333	6.61646	4.4708	4.92154	9.62918	4.73129	3.5861	10.6403	4.4708	5.76696	7.39434
228360_at	-3.32186	6.89423	-5.89777	1.56037e-07	6.97573e-06	7.14773	LYPD6B	9.36476	8.73338	9.38631	8.60354	10.6429	9.18386	9.94709	8.94022	9.3876	9.37987	10.4848	10.2646	10.7363	9.33653	4.52761	10.8219	6.25275	8.48864	3.63644	3.02653	2.71677	4.99941	7.95999	5.98204	3.04267	4.01148	3.77615	5.21297	2.42585	8.94358	7.05195	7.63996	8.28953	3.22097	3.94422	8.96956	7.12831	7.03966	7.99605	8.92838	5.73205	8.36843
210377_at	-3.32123	4.88171	-7.88342	5.52835e-11	1.33725e-08	14.8284	ACSM3	9.79583	8.60026	8.79247	7.41906	7.77732	8.60887	3.96771	8.63375	8.1808	3.23529	3.83977	7.86323	9.48443	9.76656	4.24243	7.32566	6.32451	4.34018	3.7202	3.04644	4.02748	3.5758	6.63209	3.51691	3.02706	4.18786	3.61815	4.19648	3.29315	3.91656	2.96045	4.63449	3.71835	4.71577	3.15718	8.35637	3.56256	3.29154	6.7036	3.89297	3.14712	3.53552
209603_at	-3.31878	8.31819	-5.47703	7.9524e-07	2.62084e-05	5.57996	GATA3	10.8842	10.3231	11.5134	11.2946	11.6782	10.7973	10.265	11.7103	10.6706	11.0653	11.2508	11.4764	11.0377	10.5365	6.65353	11.3312	7.59206	9.78602	5.69351	4.66488	3.1737	6.52444	10.2677	7.2814	5.29053	6.72902	4.12859	9.91286	4.96772	8.96823	4.43998	9.05405	4.04461	3.65072	4.96523	10.878	9.47394	4.73174	10.1927	10.351	7.19634	10.2874
203296_s_at	-3.3102	4.7606	-8.1245	2.08888e-11	6.27524e-09	15.7702	ATP1A2	6.83671	6.12284	5.90076	7.22874	8.11736	8.54489	5.00775	7.95548	7.14578	8.69488	7.06909	8.34822	6.79548	7.75688	5.10424	8.83583	5.3559	4.3413	2.9552	2.80157	2.54738	3.04738	4.77604	2.20688	3.19978	3.40003	2.72912	4.21041	2.80121	6.19719	3.73354	4.31664	5.86027	11.0066	2.73396	6.26889	3.03459	2.92912	5.17288	4.86853	3.38518	3.02449
207457_s_at	-3.30909	5.39947	-8.47069	5.17696e-12	2.08125e-09	17.1197	LY6G6D	11.0181	6.84781	5.80377	4.93892	7.41374	9.3709	4.91014	5.7644	8.62155	8.44668	9.43542	12.0153	11.7176	6.54155	4.39646	8.43115	4.00073	6.69684	4.11104	4.2145	3.94978	4.50459	4.9978	4.08084	4.53954	3.6514	4.07247	4.73943	4.10147	4.45282	4.00699	4.69685	5.00081	4.00993	4.54688	7.44883	4.08328	4.28761	6.18143	4.42694	4.17319	4.93144
223623_at	-3.30676	5.79004	-7.13354	1.1408e-09	1.47454e-07	11.8993	C2orf40	7.37376	7.98761	6.601	8.53724	7.65786	9.59317	7.01584	8.74507	8.85659	10.3307	7.65834	8.91393	8.22195	9.16729	6.65353	8.58115	6.81276	6.01833	4.73338	2.95627	2.6049	2.65556	6.5263	2.36967	3.95193	10.0192	5.88835	5.42981	2.52924	8.27985	5.76201	3.06026	3.50468	7.13167	4.98237	7.51801	4.69108	5.50057	7.83643	4.8162	4.38436	3.22517
229839_at	-3.29354	6.5091	-5.90873	1.49494e-07	6.71617e-06	7.18902	SCARA5	7.47697	7.25204	10.268	8.95586	8.69296	10.6081	7.71903	10.2933	8.18377	10.4908	10.3	9.95727	9.21424	10.2869	4.62046	8.92317	7.06628	4.60909	5.13744	2.9926	2.71236	4.76241	6.29182	3.22159	3.25167	5.30912	4.30132	9.37113	2.99421	10.8975	3.62649	6.20441	3.28504	5.55103	4.1729	8.54358	8.70502	5.92156	7.79111	8.28359	3.51718	6.55923
209866_s_at	-3.28436	5.5432	-7.16744	9.95184e-10	1.3369e-07	12.0314	LPHN3	9.05946	9.60114	7.87816	9.48814	8.06406	8.00951	6.15759	8.36411	8.27926	7.15483	8.27326	7.80247	8.30725	8.00563	6.06623	7.16866	6.34077	7.80493	2.98197	3.49246	2.42292	2.56296	8.86197	5.67733	3.00735	4.5103	2.7619	3.10404	6.13913	5.5761	5.03741	5.14377	2.70983	6.33723	2.55192	8.16353	3.69435	3.03245	7.71163	3.6175	4.65502	6.21056
217414_x_at	-3.28265	6.35127	-6.86498	3.35914e-09	3.35148e-07	10.8547	HBA1	8.83044	8.16083	4.84614	11.0812	10.1493	12.0503	11.0506	5.86687	6.61324	10.023	12.1138	7.43299	10.0234	10.9112	4.23389	7.20129	6.91278	7.67962	5.31076	5.24387	4.18525	5.22349	6.02094	4.14326	4.40365	4.36373	6.08489	5.97079	6.08752	8.39544	11.0141	5.32198	4.54899	4.81066	5.41736	5.6309	5.17969	5.71043	6.63999	4.1552	4.59708	4.31326
213369_at	-3.28186	6.89634	-6.65289	7.85715e-09	6.55536e-07	10.0331	CDHR1	8.66622	8.64085	10.3919	9.90108	11.7669	10.1058	10.4228	8.29616	8.34622	10.4833	9.55036	9.55822	9.49274	8.69054	3.61971	11.3675	5.56529	6.81509	4.50062	4.75857	4.32765	5.15351	8.01243	4.9075	4.32641	4.22467	3.4114	5.99559	3.85606	7.64494	4.32126	7.68558	3.82083	3.91393	4.46947	9.23257	6.99397	5.23322	8.69744	9.52164	5.28153	8.27427
213880_at	-3.27343	4.79767	-7.04162	1.65164e-09	1.9462e-07	11.5413	LGR5	8.22185	6.95	8.82612	4.24364	7.49374	7.40623	3.34	8.74052	7.62489	6.43622	9.52058	8.25	9.94267	7.16439	2.95933	8.50143	3.89201	7.53981	4.22175	2.82738	1.9322	2.59026	7.32867	5.43481	2.82198	2.66581	2.81547	5.47063	2.1441	2.2754	2.33287	3.90644	2.71065	2.94618	3.31904	6.9878	3.13658	3.58411	4.95658	4.1019	5.1768	4.54765
239380_at	-3.26587	6.18607	-6.07521	7.78108e-08	4.02349e-06	7.81871	C5orf27	9.99187	9.9658	10.7397	7.75087	8.80709	9.17558	6.7083	9.10098	9.58263	7.431	6.40223	8.92642	9.87355	10.6893	4.06014	8.54062	7.22151	7.69042	3.32966	5.87378	4.0919	4.62284	9.82866	4.36596	2.92937	3.81886	5.12192	3.39575	3.09993	7.21193	2.93224	5.87126	7.1895	4.09143	2.95578	10.2172	4.21311	2.77429	8.3321	4.88933	4.60297	6.11988
205229_s_at	-3.26557	6.35069	-6.22104	4.37759e-08	2.57914e-06	8.37378	COCH	9.09019	8.99321	10.8408	8.07637	9.91942	8.63882	5.98746	11.0643	6.74728	8.70821	11.7294	9.17602	8.84246	8.66804	3.85757	10.0371	3.19568	5.92211	3.99169	2.74027	3.11429	3.86565	7.82514	3.67086	5.61234	3.65211	5.03312	4.51995	3.26866	6.03415	3.90661	6.66872	4.90379	6.39671	3.84815	10.6002	7.28421	7.38906	7.83052	5.24768	5.22603	5.06197
219932_at	-3.25753	3.85559	-11.3478	6.66416e-17	5.20518e-13	27.9693	SLC27A6	7.49203	7.94619	3.85238	6.44034	7.11052	6.77284	3.93662	6.67672	6.40109	4.81555	6.39572	6.94617	8.22188	5.82992	4.80978	6.71181	4.07698	4.31605	3.4056	2.51178	2.52713	2.29061	5.91884	2.16957	2.73312	2.44635	2.5715	4.79234	2.27689	3.31332	2.27107	2.806	3.38601	2.64659	2.7722	4.59915	2.67474	2.12656	5.11888	2.13602	2.29891	4.59781
228491_at	-3.24687	4.8959	-8.61982	2.84264e-12	1.38769e-09	17.6994	KRT19	6.86199	6.76101	7.86867	5.01824	7.55161	9.13347	7.50179	4.61407	6.80209	10.9769	9.34568	7.78331	6.58491	9.09514	4.38412	6.59486	8.15542	6.47171	3.92362	3.94899	2.84582	3.26911	6.00946	3.65589	3.81006	2.75373	3.71005	3.16993	2.60781	5.03512	5.63075	4.22975	4.18141	2.88329	3.80801	4.92008	2.97494	4.58094	4.71939	4.02435	4.75554	3.65139
202504_at	-3.24364	9.43623	-4.33364	5.34857e-05	0.000780237	1.55684	TRIM29	11.7781	12.307	11.7898	12.5315	12.4274	12.3122	12.6961	10.4031	12.189	12.5189	11.9701	12.0138	12.262	11.8944	9.18315	11.2082	9.83806	11.585	6.51258	5.17008	2.48481	6.82534	12.1491	9.32103	4.12568	5.78267	5.36116	8.16026	3.27166	11.3603	8.25706	11.796	5.6191	3.40496	4.52642	12.1314	9.86273	11.6032	12.3383	10.475	10.1432	11.8395
231733_at	-3.2426	8.25697	-4.43857	3.69675e-05	0.000582982	1.90755	CARD18	11.0232	11.8868	11.7237	11.2481	10.6609	10.8517	8.48142	10.6806	12.2784	9.2439	11.3134	11.566	10.3153	11.666	7.68281	9.98212	8.4216	11.8439	5.97602	3.97273	3.37729	5.45658	10.7234	7.34921	3.62061	3.47401	4.61544	8.47655	3.25253	7.11363	2.58899	9.88542	4.09229	3.41732	3.86258	11.8145	8.43817	5.61538	11.1957	8.48595	9.54079	10.9193
201839_s_at	-3.22458	5.24358	-8.39368	7.058e-12	2.69858e-09	16.8199	EPCAM	6.86861	6.5486	7.5283	5.37847	7.60608	9.02422	5.8511	8.64088	6.94969	8.20239	8.15863	9.14228	8.18983	9.55256	5.19525	9.33936	8.02754	6.49258	3.61165	2.798	3.16669	2.79106	5.90572	3.37505	3.19248	2.97381	3.70755	5.59947	3.1007	7.81609	4.38292	5.33271	3.15519	3.90439	5.0343	7.29186	3.49641	3.82701	4.93311	4.65803	4.33773	6.1702
209604_s_at	-3.20308	7.88103	-5.40625	1.04228e-06	3.25453e-05	5.31996	GATA3	10.3005	10.1755	10.1903	11.1186	11.3304	10.7239	10.2463	10.3809	10.3477	10.5358	10.6174	11.0845	10.8903	9.3908	6.73622	10.0512	7.16532	9.71771	5.78141	4.23673	2.7468	6.04752	10.2963	7.0789	4.12294	7.0001	3.77666	6.7925	5.22015	8.31318	4.22815	8.92098	3.3491	2.6047	4.31166	10.5559	9.08647	4.90322	10.1423	9.98141	6.97254	9.83662
220428_at	-3.20246	6.38984	-5.57067	5.55065e-07	1.96048e-05	5.92573	CD207	7.29191	9.54176	9.70716	9.93139	9.71437	8.63627	9.93363	9.03722	9.2171	8.99306	8.56793	9.84171	8.62363	7.86599	3.94961	9.401	4.82427	7.51956	3.99164	2.86991	3.24361	4.6437	8.51476	3.81529	2.57109	2.97858	2.83887	8.04067	2.83273	6.87616	4.07256	8.12236	7.38425	2.96504	3.43827	9.15386	8.26566	3.56097	8.71877	7.58553	4.05492	8.45725
210020_x_at	-3.19024	9.05294	-4.39598	4.29679e-05	0.000658797	1.76466	CALML3	12.0889	12.232	11.3898	12.4171	11.1286	11.6582	11.5597	11.1542	12.6308	11.3726	10.3332	11.7304	12.3856	11.7413	8.89206	10.0038	9.69259	11.6496	6.66178	5.15014	3.78762	6.94627	11.735	8.46193	4.9163	5.56849	5.77541	5.60829	3.31858	11.4612	5.90676	11.7036	4.49254	3.7135	4.70101	12.4675	7.87538	9.92141	12.4577	9.11932	9.96004	11.1102
1552870_s_at	-3.18134	3.71218	-6.27727	3.50431e-08	2.16985e-06	8.58859	AXDND1	7.16537	9.03809	10.0376	4.2625	5.36025	6.09997	2.10333	7.6951	6.52171	2.70875	2.27425	5.55778	6.78673	8.47104	2.13292	10.945	4.05717	4.46831	2.35367	2.08347	2.48147	2.29898	7.98882	2.42953	2.65881	2.37002	2.25291	3.065	2.3023	2.36835	2.22685	3.01063	4.25192	2.67674	2.42148	7.59101	2.36884	1.90986	5.16137	1.98308	2.23668	2.30428
226755_at	-3.17836	6.36337	-5.34552	1.31349e-06	3.89665e-05	5.0978	MIR205HG	9.59916	9.95131	10.4547	8.54106	9.31298	9.0595	9.54502	7.71092	8.16426	9.03568	8.36338	9.20152	9.44813	8.11533	3.90476	9.13647	6.21677	8.4134	4.53219	2.77019	2.11384	5.80189	9.99521	6.19353	2.44177	3.28138	2.94122	5.45835	2.16577	8.32344	3.35676	7.79944	3.059	1.98414	2.79759	8.49515	5.32754	6.67145	7.92071	7.86748	6.63574	9.15844
237515_at	-3.17323	5.85488	-5.75766	2.69339e-07	1.10391e-05	6.62177	TMEM56	9.70518	10.2472	9.65133	8.26707	7.72633	8.88769	4.8647	9.82527	9.65788	6.75917	5.62488	9.12903	9.76179	9.68275	2.6761	8.88102	6.1871	7.08309	7.85047	4.19501	2.43578	7.49301	9.64298	3.43975	3.41202	8.06344	3.01885	6.44109	3.99698	5.72704	2.83068	5.39016	3.56523	2.64659	2.86721	10.1429	3.95162	6.46261	8.39139	3.47168	2.63287	3.99905
1558846_at	-3.17117	8.17293	-4.69597	1.46991e-05	0.000277128	2.78565	PNLIPRP3	11.2689	11.8148	10.1802	11.135	10.0305	11.3534	8.26837	11.9047	11.8411	9.42977	9.6226	11.3075	11.2704	11.9708	5.23409	11.7797	8.71134	10.2499	6.82666	3.31792	2.68245	9.13131	11.5918	6.4658	3.72813	5.40946	4.83485	9.04595	3.27251	9.6074	4.8957	9.54517	3.55549	3.09726	4.54078	11.4109	6.27645	8.60297	11.1869	7.81408	8.63487	9.60842
202274_at	-3.16693	7.37121	-6.30214	3.17549e-08	2.01182e-06	8.68373	ACTG2	6.6396	5.98461	9.43502	11.6428	9.37127	11.8226	11.4293	9.32663	10.4426	11.6964	8.24161	11.203	10.1107	12.368	4.76203	11.0576	10.0602	9.56339	7.76356	6.41036	4.12178	5.26539	3.92338	4.92732	6.84458	5.59058	5.22277	5.99559	3.00717	9.72713	9.19894	6.82079	6.30863	5.33494	5.01075	6.13289	5.33846	5.67499	8.86562	5.30649	7.2797	4.87092
207109_at	-3.14042	7.22729	-4.66202	1.66216e-05	0.000304248	2.66844	POU2F3	9.22941	9.83243	10.6183	10.2607	10.4703	9.11784	10.1934	9.98494	9.8609	9.91395	10.1397	10.1139	9.48276	8.76273	5.50015	9.43497	6.76333	9.62972	3.69517	2.94654	2.12167	5.38893	9.77251	6.53437	3.64833	3.32427	3.66203	9.0804	4.77663	7.84108	2.58812	8.35054	4.66126	2.98016	3.25708	10.1959	6.76247	4.1685	9.89685	8.83253	6.60577	9.9804
220779_at	-3.13407	4.34993	-8.2655	1.18294e-11	4.01724e-09	16.3203	PADI3	9.01256	5.88424	5.71956	4.35334	5.62488	7.43207	3.30289	5.11557	7.30862	6.81446	8.77193	9.658	9.50397	7.50213	3.29857	7.50056	3.36768	6.0603	3.06215	3.18757	3.18951	3.10836	6.2779	3.77533	3.39283	2.72909	2.76225	4.16153	3.24033	2.75657	2.66992	4.06757	5.47295	2.82874	2.87295	5.05199	2.62775	3.38252	5.58691	3.81783	3.0847	5.80826
205132_at	-3.12666	4.67439	-7.92675	4.64096e-11	1.15865e-08	14.9978	ACTC1	6.7869	3.81212	4.35557	9.04693	4.85081	9.11022	9.22085	5.41135	7.85856	8.89365	4.5001	8.66227	8.01327	10.8625	3.80573	6.71588	4.12775	5.99867	3.48524	3.35922	3.26866	2.82199	3.01517	3.25822	4.12875	3.42403	3.67643	5.01073	2.99148	6.01332	3.39247	3.1901	3.7217	4.19612	3.40495	3.88601	2.62216	3.83583	5.63504	3.48627	4.17803	2.96081
213695_at	-3.12405	7.82276	-5.78497	2.42214e-07	1.01402e-05	6.72402	PON3	11.2722	11.4623	9.9082	10.8274	9.96123	10.9939	8.015	11.2544	11.1483	9.19434	9.4096	10.7168	10.776	11.8007	5.46719	10.0422	7.71387	9.50551	4.3241	3.40914	3.13354	5.29575	10.7558	5.51568	3.85692	7.37531	5.36886	4.63161	3.59675	7.53907	7.46317	7.64055	8.53889	9.51936	9.38833	11.0639	5.91341	7.08466	10.4545	7.32291	8.46721	8.68472
203962_s_at	-3.12137	6.94945	-6.84209	3.68234e-09	3.59286e-07	10.7658	NEBL	9.76759	9.73105	9.7209	9.22421	10.1545	9.51405	9.89141	9.72393	8.84836	8.29869	9.60872	9.30985	9.00051	9.83548	6.11064	9.50506	8.33179	8.55809	4.6444	3.97708	3.88547	3.98066	8.18523	6.28858	3.10834	4.47398	4.17511	7.31324	4.90885	8.1723	5.56416	7.33336	3.61457	5.03477	3.57325	8.70271	6.50198	6.24856	8.04667	6.65887	6.80853	9.04706
220197_at	-3.11982	7.29953	-5.98941	1.08997e-07	5.23673e-06	7.49363	ATP6V0A4	9.17955	9.61383	10.1031	9.70171	9.67797	10.5554	8.02791	9.23948	9.90601	10.8951	9.54927	10.7791	9.26409	10.4929	6.84833	9.99404	9.70707	8.57677	4.84987	7.56223	6.09315	2.90211	7.01222	6.69654	5.62603	3.87997	8.31118	4.91135	2.64241	7.073	6.91001	5.01025	8.9657	3.28755	4.08854	8.06454	3.05977	9.48158	7.74589	3.98586	8.09787	5.30983
221874_at	-3.10516	5.06167	-7.35072	4.75256e-10	7.42418e-08	12.7465	KIAA1324	6.22474	6.09986	6.72774	5.82955	7.85565	8.92763	5.84271	7.16058	6.81695	10.029	7.98395	9.20853	8.26746	9.23669	3.63306	8.00396	8.4537	6.09921	3.40702	2.79203	4.29045	3.85531	5.71228	2.9294	2.13581	5.26031	3.97977	3.78017	2.4713	6.39625	3.20165	5.18531	2.37385	2.23673	2.60526	4.30561	6.76362	2.77904	5.42873	6.24976	3.27296	4.65378
219388_at	-3.10337	8.74072	-5.27541	1.71368e-06	4.83964e-05	4.84247	GRHL2	11.5806	11.64	10.577	10.7468	11.7623	11.1991	10.8475	11.3186	11.117	10.935	11.3501	11.3728	11.7935	11.2658	8.28359	10.9021	9.30072	10.5964	6.28649	4.81089	3.91957	7.12559	11.6508	8.38458	5.28121	5.36553	4.51929	8.01567	4.66716	10.1443	6.06174	9.9035	7.15708	3.08019	4.9756	11.1146	9.07133	8.6794	10.6999	9.93222	8.52671	11.1911
204379_s_at	-3.09842	10.1282	-4.90005	6.96976e-06	0.000150265	3.49832	FGFR3	12.4312	12.2454	13.0483	12.5027	13.3712	12.4059	12.8034	12.1914	12.2097	12.7691	12.6527	12.7817	12.4472	11.9221	9.79405	13.2567	9.28226	11.6064	6.96434	6.69331	5.98057	9.17685	12.159	9.10041	4.96217	7.14665	7.7959	11.5306	6.63418	12.011	6.40711	11.6129	4.13659	4.88947	4.51567	12.4531	10.4034	10.4453	12.1364	11.8352	8.85158	12.6957
208463_at	-3.0835	4.41038	-7.43606	3.36771e-10	5.73613e-08	13.0798	GABRA4	8.90567	8.72671	7.49017	5.77454	5.8634	7.21197	3.60577	7.53258	8.7601	4.37405	5.07334	7.04969	6.99569	7.36176	4.23156	8.21317	2.84445	4.56516	2.69197	6.5371	2.83967	3.32215	7.70518	3.08411	2.76153	2.5005	2.67727	4.79234	3.09503	3.01356	2.85497	4.24365	4.21114	2.98706	3.13917	8.24654	2.76495	3.64596	6.82813	2.93225	2.56422	4.87231
208607_s_at	-3.08196	7.77482	-5.01722	4.516e-06	0.000106383	3.91355	SAA1	12.0068	12.3427	11.5561	11.1936	8.02022	10.107	9.98251	9.3284	12.2372	8.62391	7.91262	10.5378	11.7187	11.3861	4.62841	9.40076	11.0212	11.9365	5.69672	5.08527	6.08228	5.51633	12.1203	5.75075	6.78044	4.17858	9.75863	6.6084	4.74202	8.07873	7.10245	9.19891	7.71451	4.30679	7.7339	12.0116	6.12818	7.01229	12.3011	5.26294	8.00619	7.27237
204130_at	-3.08058	6.18118	-7.55845	2.05446e-10	3.96917e-08	13.5581	HSD11B2	8.12434	7.45318	9.37073	7.54237	9.08661	9.70517	9.02562	8.03415	8.15859	10.2744	8.56081	8.95155	7.9845	10.049	3.40828	9.73902	6.64982	6.4863	3.1936	4.03345	3.46342	5.11578	7.47673	4.4568	3.18244	3.83891	3.55977	7.10437	3.78258	8.3001	4.70919	5.51256	4.13464	3.78786	3.54756	7.2569	3.59221	5.708	7.27321	6.52157	5.25633	6.58782
206623_at	-3.07267	4.39569	-7.33727	5.01764e-10	7.77166e-08	12.694	PDE6A	8.87263	9.86413	5.98058	8.08349	6.75567	8.64325	3.2559	5.63323	8.51631	3.73167	3.3729	6.56135	6.97904	9.05994	4.08528	7.4113	4.26877	4.17182	2.93587	3.47234	3.50367	3.06747	8.43937	3.06567	4.48324	2.93986	3.62925	3.62943	3.26866	2.71666	3.15141	3.53669	2.93294	3.2979	3.94954	7.55974	2.72311	3.24245	6.79287	2.62094	3.25329	2.81183
205221_at	-3.07146	5.80974	-7.32651	5.24013e-10	7.98061e-08	12.652	HGD	7.79723	9.95979	7.8679	8.29999	7.78354	8.5465	5.18463	9.06978	10.1438	6.02071	4.90995	8.66394	9.74065	9.83081	5.05371	10.5442	6.21723	5.72642	3.8306	4.486	4.21733	4.86307	9.31486	4.03678	5.01167	4.3697	4.90789	6.21031	4.81542	4.74543	3.99494	4.98185	5.9403	3.95401	4.37336	9.45198	4.90809	3.98837	9.22422	4.66326	3.90263	4.24819
206032_at	-3.06797	9.29012	-4.02121	0.000156706	0.00181986	0.539988	DSC3	11.3309	11.6358	12.5057	11.5343	12.3269	11.5719	11.803	11.3455	11.5818	11.4797	11.5533	11.8461	11.5175	11.2538	9.85942	11.9161	9.80871	11.3694	7.82557	6.0356	2.08342	7.64429	11.2781	9.52571	3.06075	6.35217	5.86139	10.2825	3.05842	11.7996	6.8957	11.0832	3.94788	2.37464	4.22403	11.4812	9.90815	10.3361	11.4215	10.742	10.136	11.9267
213693_s_at	-3.06744	8.45258	-7.14628	1.08372e-09	1.42776e-07	11.949	MUC1	11.0102	11.5793	9.96592	11.8363	10.7353	11.2261	9.42971	10.597	12.5963	10.4833	8.10643	11.6541	11.9737	12.1501	6.35314	11.9579	8.92512	9.16321	8.30909	6.12547	6.78798	7.90172	11.2732	6.64509	8.25146	6.77428	5.40366	5.7782	7.58019	9.73673	6.36458	8.42703	7.34527	5.44079	7.51287	12.0161	7.99765	7.32655	12.1005	7.37303	7.39704	7.55934
207254_at	-3.06459	8.46025	-4.80284	9.96005e-06	0.00020184	3.15715	SLC15A1	11.3524	11.7682	11.6077	11.3682	11.2036	10.9615	9.88635	11.1018	11.4261	9.18065	10.7838	10.8824	10.4795	11.3213	7.06115	11.3591	9.2661	11.1977	5.7437	4.37536	4.12172	7.13296	11.6191	8.99772	4.89181	5.16192	5.2285	9.46678	3.25018	10.0513	4.12855	10.0076	4.11968	3.89861	6.00256	11.1439	7.84248	7.23835	10.9257	9.26967	9.61189	10.6217
219936_s_at	-3.06124	7.55163	-4.87539	7.63234e-06	0.000162249	3.4115	GPR87	10.4755	11.0131	10.4298	9.1794	9.98196	9.90645	10.1279	10.2509	10.8356	8.51262	10.0991	10.2556	10.1984	10.7534	6.23477	8.91134	7.52823	9.8948	5.58541	3.30885	3.4505	5.01595	10.1214	7.72971	4.16871	3.55534	4.62145	3.49849	3.52803	9.66769	3.74851	9.59513	4.00209	3.73656	3.44926	10.4686	7.88677	8.27506	9.85813	7.96506	8.30509	10.4751
205363_at	-3.05748	7.5819	-4.7693	1.12583e-05	0.000223105	3.04014	BBOX1	9.84099	9.26824	10.1398	9.72895	11.0097	10.5364	10.3862	8.93091	9.91861	10.0588	10.367	10.2419	10.1822	10.24	6.73219	10.024	8.15402	10.3852	5.17903	3.72301	2.65934	4.41778	7.94277	7.53012	3.03943	3.68189	4.89019	5.431	2.95686	9.64163	7.23907	10.1115	3.76703	3.75574	3.21595	9.29091	7.5983	7.95195	9.40499	8.7167	8.2312	10.2519
226197_at	-3.05665	6.88687	-5.85973	1.81021e-07	7.92418e-06	7.00459	AR	9.87793	9.95339	8.44875	9.4522	9.45757	9.44999	8.32444	9.84012	10.0727	9.27331	9.29185	9.91462	9.90447	10.2448	4.83677	8.13248	7.61518	7.15501	5.94421	7.38732	2.74323	6.96907	10.0642	5.3044	4.31041	5.10912	2.94659	8.38711	7.57472	7.45082	3.58238	6.57606	2.31372	3.11468	3.9946	10.0811	7.28136	3.96148	9.27032	8.56608	5.08205	8.49521
205822_s_at	-3.05224	6.65015	-7.084	1.39265e-09	1.71494e-07	11.7063	HMGCS1	11.0822	11.106	8.16525	10.1155	9.3067	10.2112	7.48441	8.91541	10.5569	5.48087	6.02307	8.93698	9.72567	10.6065	6.50761	8.41126	7.41328	7.90164	6.2171	6.24694	7.14599	4.76549	9.52168	6.34256	3.57201	5.51193	6.72251	5.07645	5.12538	4.48593	4.36799	7.88695	6.17923	5.29908	5.48825	9.46608	5.31597	5.75875	9.60989	5.59496	5.58845	7.0807
220357_s_at	-3.04674	5.24695	-6.35043	2.62201e-08	1.72099e-06	8.86868	SGK2	9.59108	9.65086	6.50566	8.91697	6.7701	8.828	3.29991	8.19528	9.48572	6.30254	4.93773	8.45113	9.66463	9.28381	3.97095	6.26462	5.9945	6.64755	3.48089	3.34318	3.5445	3.52777	8.89052	4.06549	3.77746	4.04298	3.57236	6.03633	3.31838	3.43884	3.22411	5.78585	4.4785	3.16159	3.89678	9.82674	3.74844	3.85465	8.77488	4.32996	3.89501	4.52065
232602_at	-3.04609	6.46826	-7.41651	3.6442e-10	6.07459e-08	13.0035	WFDC3	7.01288	4.40076	10.1107	5.43901	9.80845	10.2916	9.99943	9.32466	4.51851	11.6499	9.08699	10.8611	8.64011	11.1045	6.18759	11.2159	7.35005	5.83183	5.47381	4.96336	6.16155	5.99376	4.70853	4.82675	5.99698	4.56081	4.93962	5.55136	4.85789	8.6221	6.24668	5.84493	5.28641	5.728	5.73138	9.0618	5.73819	5.03434	4.95198	6.08293	5.95192	4.48217
209602_s_at	-3.04278	6.55874	-5.03004	4.30562e-06	0.000102086	3.95923	GATA3	8.33971	8.53901	10.9684	8.98894	9.753	8.40338	8.19683	10.2641	8.8318	8.14873	9.24752	9.63597	9.1467	8.32746	4.41514	9.85395	5.77009	8.13657	3.34021	2.41263	1.90437	5.72652	8.83652	4.75667	2.04301	5.06619	2.55547	8.55489	3.04176	7.49997	3.0093	7.25215	4.81814	2.14779	3.23932	9.17911	7.14669	2.35353	8.60246	8.63385	5.24702	8.32864
207911_s_at	-3.04124	5.9583	-5.57413	5.4772e-07	1.93955e-05	5.93854	TGM5	7.99843	8.66089	8.66818	7.45843	8.14356	8.17273	8.4458	9.63557	9.46117	7.61461	7.90735	8.61582	7.46616	9.12763	3.76611	10.2928	5.58732	7.39316	3.42924	2.3053	2.93118	4.13311	7.97197	4.20736	3.11086	2.41889	2.19095	2.73697	2.72735	9.10429	3.75993	7.62993	2.53617	2.34304	3.08955	9.17722	5.20942	4.82274	7.99116	6.25879	5.11359	8.2084
224009_x_at	-3.03502	6.08519	-6.75433	5.23519e-09	4.71555e-07	10.4256	DHRS9	9.99395	10.0067	9.9194	8.83706	7.72751	8.91306	7.06218	8.53387	10.0864	5.47093	5.7814	8.42199	9.45413	9.83266	5.00758	8.34284	5.08952	7.20701	4.49318	5.07325	3.59569	5.45038	8.89307	5.24516	4.51716	5.46135	5.34311	3.51605	3.12214	4.48917	3.22411	7.21438	3.67469	3.07821	4.47345	8.59735	6.6561	4.96153	9.17173	7.81905	5.54031	5.96015
242301_at	-3.0336	5.67842	-6.57186	1.08602e-08	8.43443e-07	9.72023	CBLN2	9.62923	6.03011	6.6038	5.36817	8.95044	6.89573	3.64573	7.50981	9.97134	9.52896	8.65404	11.0784	11.5889	7.17711	5.80952	8.42516	4.21531	7.22603	4.796	4.3971	4.77665	7.14376	4.84334	5.20494	3.04267	4.49824	6.17145	4.63822	2.77484	4.66157	2.56625	6.30498	3.15576	2.90661	4.42172	6.99131	5.97814	3.50745	5.66536	5.72783	3.42889	5.85416
220431_at	-3.03325	5.43431	-6.14082	6.00916e-08	3.28223e-06	8.06804	TMPRSS11E	9.40707	10.4727	6.93994	8.00198	8.25269	9.24452	4.41548	7.64469	9.37103	6.25059	4.92966	7.92336	7.99086	9.75909	5.05468	7.2982	5.89871	7.69527	3.45513	2.84654	2.86015	3.07205	8.47666	4.59515	3.80582	2.51637	3.2141	3.06559	2.6773	3.71442	2.59507	5.85979	4.52317	2.7247	2.50239	8.02644	3.9482	6.79888	7.57214	3.94873	6.77175	6.11772
218186_at	-3.02345	8.82724	-4.45417	3.4981e-05	0.00055842	1.96005	RAB25	11.0299	11.5641	10.6111	11.7679	11.2113	11.4792	12.0701	10.6096	11.9493	11.4662	10.9992	11.6979	11.0139	11.2426	8.34336	10.0712	9.04749	11.1452	6.45904	4.54717	4.43562	6.91832	10.7998	7.84242	3.36192	5.02475	4.96814	6.36572	4.40837	11.2283	6.82338	11.4789	5.20079	3.75124	4.77274	11.7345	7.93281	11.3132	11.6836	9.67284	9.61445	11.5188
206884_s_at	-3.01795	7.24774	-5.08418	3.51826e-06	8.70805e-05	4.15266	SCEL	10.1163	10.2255	9.90491	8.32783	11.2388	9.2119	9.14882	10.1386	9.25374	7.19049	10.4916	10.1957	9.36636	10.045	6.12584	10.8084	6.68555	9.80813	5.3465	3.77555	2.07043	4.86747	10.0537	6.74505	3.09696	3.2959	3.30092	8.10234	3.26665	9.14943	4.01195	7.75061	3.08832	2.77989	3.46127	8.59385	7.65634	5.23994	8.25789	8.54102	7.81732	10.1894
206642_at	-3.01132	7.03388	-4.73334	1.28339e-05	0.000248562	2.91512	DSG1	10.0277	9.92574	8.04062	9.87436	10.8392	9.67308	10.4196	8.87816	9.04379	8.37091	9.22543	9.15074	9.21444	9.04269	8.65691	7.90599	8.4428	9.11163	5.03434	4.73409	1.95303	4.18628	8.27396	7.45284	2.92186	4.10897	3.33112	4.94532	1.93161	8.56464	3.99287	9.58845	2.36824	2.7993	2.40408	8.6591	7.54139	8.83768	8.55914	7.4427	7.09644	10.3444
203961_at	-3.01001	8.25491	-5.16337	2.61481e-06	6.85682e-05	4.43711	NEBL	10.8526	10.807	10.4475	10.4571	11.0138	10.7401	10.9248	10.8011	10.3979	10.2471	10.9795	10.8374	10.7988	11.1487	6.56825	10.7887	9.4572	10.0727	5.75421	4.44428	2.76381	5.46903	10.0898	7.70658	4.67176	5.35405	4.40051	9.69645	5.85454	10.2263	7.39502	9.47864	2.61737	5.96192	3.41299	10.6017	8.08774	8.53323	9.76221	8.72224	8.41938	10.6759
206033_s_at	-3.00819	9.40004	-4.3647	4.79657e-05	0.000719213	1.6602	DSC3	11.5395	11.9455	11.806	11.8808	12.4818	11.7826	12.1465	11.3712	11.6742	11.4882	11.9098	11.4528	11.4972	11.2834	10.3293	11.5221	10.1239	11.6775	8.02851	6.21628	3.39669	7.08258	11.0874	9.98867	3.58329	6.39968	6.46423	6.85308	3.72862	11.436	7.17769	11.6485	6.51732	3.46654	4.26532	11.367	9.848	10.7054	11.3282	10.1725	10.061	12.2902
208510_s_at	-3.00819	5.81685	-8.04963	2.82575e-11	7.84254e-09	15.4779	PPARG	9.87912	9.82479	7.96473	7.45239	7.80028	9.70239	5.93104	7.64043	8.3525	7.25858	7.56717	7.85557	9.01838	9.50897	4.35917	8.66414	7.97532	6.539	5.97205	4.28587	4.10788	4.26787	8.51165	3.93479	4.24443	4.2136	4.2153	4.38869	3.42257	5.88032	3.46217	5.80952	6.4431	5.47814	5.70963	8.9247	4.80972	4.58301	7.33303	5.15551	3.59293	3.92334
209867_s_at	-3.0061	6.94948	-6.95792	2.31264e-09	2.50383e-07	11.2157	LPHN3	9.97398	10.3899	11.4441	9.28997	9.02925	9.10722	6.71515	9.65379	9.91771	8.11027	9.82248	9.08515	9.78625	9.57452	5.83833	9.13899	7.47109	9.1437	4.19993	5.44472	3.61582	4.44967	9.74699	7.1115	5.67613	5.87275	4.49805	5.45463	7.13608	7.81011	5.79603	6.54242	5.62913	7.55249	4.35999	9.69473	5.89962	4.52402	8.78454	4.96615	6.08912	7.46437
229147_at	-3.00546	5.10337	-6.9684	2.21722e-09	2.43916e-07	11.2565	RASSF6	8.05196	7.4795	8.19332	5.95067	8.29377	7.65117	5.63539	8.84724	7.70586	6.14228	5.81268	8.13112	8.08509	8.52756	3.29329	9.53068	5.30651	5.22892	4.44983	2.69492	2.11504	2.47493	7.06749	3.35257	2.45353	2.82567	3.09741	4.95326	2.8826	7.34555	3.35457	4.46457	3.83522	2.70076	2.60609	6.9302	6.11894	4.15831	6.50977	5.96232	4.32666	6.1433
222071_s_at	-2.9995	4.89488	-6.60145	9.65023e-09	7.73646e-07	9.83439	SLCO4C1	8.4601	8.7005	9.00274	7.52819	7.03574	8.09486	3.05711	8.64208	8.39672	3.80648	4.78338	7.87413	8.27365	8.81469	3.29416	8.16055	6.24958	6.51904	2.63183	2.36199	2.87684	3.26304	8.01559	3.72459	3.84045	3.757	3.13724	5.3525	2.72875	3.12596	4.24895	3.99307	5.25281	2.37185	2.97223	8.35057	5.04546	3.19797	7.23832	4.14984	2.98678	3.94677
206400_at	-2.99618	9.91204	-3.88029	0.000251165	0.0026572	0.0958387	LGALS7	12.7541	12.9244	11.5261	13.2858	12.7706	12.8838	13.2425	8.37505	12.6468	12.8524	12.8905	12.117	13.2131	12.6151	9.10678	10.9562	10.8215	12.8927	6.26191	6.71171	4.45276	8.84587	13.0736	10.2203	4.96183	6.92565	6.28904	8.41447	3.88775	11.179	7.49378	12.3781	4.64665	4.39426	5.92915	12.9958	10.8918	11.4489	13.3026	11.3723	10.6183	12.052
234691_at	-2.98773	2.9729	-7.30931	5.6168e-10	8.31463e-08	12.5848	KRTAP2-1	5.94409	2.80901	6.41932	1.74296	3.37121	6.58363	2.16476	2.65993	9.81693	9.33895	4.75083	8.45423	8.24845	2.3913	1.96108	6.37692	1.82596	2.5962	2.31668	1.90807	2.30217	1.96773	1.80449	1.99613	2.37943	1.93006	2.03791	3.16389	2.13872	1.97177	2.02221	2.54349	2.94741	1.92593	2.3138	3.03932	2.26628	2.03682	2.55554	1.82028	1.93904	2.3354
202525_at	-2.98639	5.71184	-5.8961	1.57057e-07	7.00417e-06	7.14145	PRSS8	8.34359	8.71413	7.87615	9.10268	7.81746	8.20903	8.6503	7.10169	9.19029	7.99259	7.73974	8.32688	8.39619	8.65267	3.10018	7.62718	5.13757	7.6076	3.17486	2.91371	2.58885	3.07673	8.17849	3.0189	2.6206	3.32427	2.79672	4.22573	2.76759	7.66907	3.0858	7.13247	3.74138	2.67841	2.8989	8.85967	4.09254	6.56759	8.82596	5.67934	5.90419	6.16523
205900_at	-2.98381	10.2059	-3.66303	0.000510887	0.00469932	-0.569776	KRT1	11.6544	12.1928	13.0035	12.7124	13.0452	12.5779	12.9255	12.5664	12.5885	12.5605	12.5425	12.6186	11.7553	11.4867	11.901	12.5839	11.8308	12.2623	7.55322	8.78897	3.81578	8.57799	11.5414	9.68824	5.31159	7.93785	4.31769	10.0294	4.46972	12.5696	6.12957	12.6232	3.11371	3.88149	6.14726	12.4236	11.4125	8.03794	12.4207	12.1798	9.64172	12.4505
205380_at	-2.97146	7.53474	-6.40236	2.13336e-08	1.44896e-06	9.06788	PDZK1	11.0453	11.414	10.934	10.1836	10.0553	10.5729	6.24122	11.341	11.1944	7.11528	6.66125	10.5542	11.2312	11.1096	5.42348	10.7531	8.79415	8.9086	6.36391	6.38206	5.69303	5.99545	11.0772	6.05783	8.07619	6.16326	6.76466	6.69865	5.56863	5.65616	5.27121	7.33211	5.08602	5.59027	5.44153	10.9958	6.86894	6.38482	9.89598	6.24953	6.14723	6.13775
223832_s_at	-2.97063	8.68533	-4.68019	1.55644e-05	0.000289647	2.7311	CAPNS2	11.1078	11.1055	11.5622	10.7327	11.1621	10.9455	11.0088	10.8474	11.3989	10.8572	11.2935	11.8436	11.3945	10.7559	7.4363	10.7776	8.70072	10.6686	5.41986	5.8285	4.96152	6.80309	10.1723	8.43951	5.14442	4.7425	4.89305	10.0867	3.45489	10.6656	5.67373	10.2666	5.05053	2.64019	4.54136	11.4478	8.46821	9.02781	10.4576	9.37524	9.2831	10.9635
1558438_a_at	-2.96542	6.00921	-4.44359	3.6317e-05	0.000575713	1.92442	IGHE	9.51996	11.3575	4.56226	10.0125	8.9037	10.1812	4.14557	10.0384	12.0696	5.35239	5.08992	10.0012	8.96773	11.0459	5.45197	4.64996	6.49019	5.96372	4.15307	4.07848	3.56244	5.02944	11.3135	3.99519	3.96069	3.20478	5.12023	4.74468	3.43062	3.94032	3.2945	6.33624	3.66004	3.94753	4.93528	11.4992	7.13774	3.86218	11.0436	6.80408	3.84413	5.10306
219532_at	-2.96234	8.63766	-5.36592	1.21542e-06	3.68364e-05	5.17233	ELOVL4	10.8741	11.7667	11.4537	11.6106	11.1865	11.3118	10.9607	11.672	12.0625	9.03937	10.2004	11.6581	10.493	11.5154	6.89978	10.6636	9.64243	10.6464	6.28068	5.38905	3.90367	7.72361	10.313	7.31827	6.1443	6.91609	4.1513	9.52541	5.23132	10.4161	4.88498	9.82787	4.51653	5.39415	5.42815	11.8117	8.34128	7.55782	10.9352	8.42732	7.91024	10.4557
203240_at	-2.95868	8.43424	-6.13997	6.02928e-08	3.28665e-06	8.06481	FCGBP	9.86613	11.5881	11.4429	11.9625	11.072	10.5672	11.9484	10.1119	11.2247	11.097	10.1744	11.5838	10.4328	9.66067	6.7886	10.5493	7.36847	9.0386	6.38548	4.72093	5.59258	6.82272	10.0467	6.46199	6.08589	6.95379	5.67591	7.94984	6.18903	8.97342	5.04447	9.81717	5.16563	4.78746	5.6367	10.8492	10.6795	6.40991	10.6611	9.5046	7.89156	9.39649
205044_at	-2.95308	6.47504	-6.29586	3.25551e-08	2.05064e-06	8.6597	GABRP	9.13275	6.48204	10.5487	6.16563	9.17298	10.3601	8.60766	9.448	7.82548	7.49162	9.37757	9.1713	8.96991	10.2932	5.13234	10.4772	8.42597	7.95124	4.63856	3.18161	6.94389	3.39315	5.72137	6.95576	8.85586	4.33746	6.24711	5.45463	3.57581	9.85742	6.97238	4.99096	8.1222	5.26164	4.46784	5.91269	3.98462	6.54873	4.66869	4.24943	3.88638	4.12948
229030_at	-2.95211	4.64927	-6.52897	1.28868e-08	9.75877e-07	9.55489	CAPN8	8.30271	7.61293	4.02662	5.53777	6.1779	6.23763	3.30745	7.71363	8.451	6.21827	8.62872	8.9185	9.21917	8.52117	2.43135	8.12795	3.59115	7.11412	3.37616	3.22032	2.75416	3.22135	6.88769	3.40679	3.12406	2.75546	2.90483	3.47018	2.75511	5.44293	2.5969	3.96056	3.9643	2.54801	3.17678	8.38418	3.01745	3.10063	7.11168	4.17492	4.18222	3.73128
205043_at	-2.93863	4.3489	-10.0772	8.76198e-15	1.49707e-11	23.2809	CFTR	6.21976	4.11165	7.81013	3.6728	6.93065	8.18666	6.07206	7.11196	5.53314	7.49031	6.91742	7.82009	6.48354	8.57417	3.06722	8.46528	5.89689	4.89833	3.1136	2.90106	3.35861	3.21687	4.48361	3.13374	3.91377	2.88784	3.16178	4.42191	3.16887	4.5511	4.55978	3.19204	4.26921	3.01165	3.38353	3.77715	3.29188	3.2295	3.8645	2.9039	3.47584	4.19445
226192_at	-2.93158	6.89478	-6.78484	4.63283e-09	4.32252e-07	10.5438	AR	10.145	10.1039	7.22807	10.2445	9.61255	10.1609	8.88695	8.63571	9.95444	9.20234	9.00891	9.72446	9.90001	9.46348	6.5207	6.32541	7.76914	7.29017	5.232	7.88466	3.94106	6.61349	9.72903	5.04129	4.31024	4.8821	4.39911	6.38477	7.81065	6.65861	3.57332	6.56938	5.40764	4.21572	4.36807	9.8299	6.58428	5.29315	9.42676	7.97066	4.31428	8.44958
218963_s_at	-2.92709	8.58869	-5.55241	5.95467e-07	2.08299e-05	5.85815	KRT23	10.778	10.837	10.8142	10.7004	11.4059	11.7479	10.8875	10.0921	10.8894	10.8915	11.4605	11.1892	10.8322	11.4528	7.77678	10.4111	8.84715	10.9429	7.05113	5.02574	3.78402	5.50708	9.63107	7.79541	4.70315	4.54805	5.85992	7.85289	5.10837	11.0407	7.65106	10.6549	6.06458	4.26756	6.09917	9.72755	9.20202	8.56262	10.1469	9.3626	9.08865	9.92378
232056_at	-2.92492	6.88408	-5.16023	2.64585e-06	6.93157e-05	4.4258	SCEL	8.93953	9.31478	10.8732	8.52306	10.6036	8.85175	8.74513	9.98135	8.5943	8.10638	9.82617	9.56926	8.6988	9.24189	4.26801	10.7297	6.38825	9.03479	4.62674	3.82848	2.43722	4.17008	9.46879	6.06257	3.43204	3.18303	2.87313	7.78608	3.26791	8.06329	3.60825	7.49625	2.8249	3.01799	2.64075	8.03906	7.20439	6.01342	7.92841	7.97807	6.72377	8.84947
205364_at	-2.92399	6.85036	-6.48016	1.56537e-08	1.12911e-06	9.36695	ACOX2	9.97215	10.3765	9.1825	8.97132	8.12672	9.8559	6.14299	10.4268	10.9268	7.93427	6.9988	9.61637	10.5803	10.8039	4.8597	9.54132	6.88958	6.6943	4.95814	4.65388	4.27528	5.54882	10.0205	6.36233	7.12083	4.75686	4.07328	5.12374	8.01321	8.30945	5.03191	6.55117	8.48185	4.77841	6.88633	10.5546	5.98643	3.78046	9.4133	6.1737	5.24227	5.73233
224918_x_at	-2.92372	9.39315	-5.6542	4.02165e-07	1.51958e-05	6.23579	MGST1	12.4159	12.6499	12.08	12.3664	11.8937	12.4812	8.20082	11.8679	12.4219	10.9688	10.7342	11.9465	12.535	12.6221	7.72133	12.0923	10.6562	11.039	7.1253	8.2029	4.39406	6.08993	12.4871	8.5402	3.39156	9.11382	8.93983	9.10986	5.75507	9.49781	8.32083	10.855	9.58374	9.29138	9.71605	12.2825	7.42171	10.6463	12.1338	7.64548	8.07697	9.46396
237038_at	-2.92348	6.14579	-6.43027	1.90927e-08	1.33149e-06	9.17508	CXCL14	7.64795	7.53055	8.24951	10.3031	10.6939	8.983	7.73693	9.04107	7.57703	10.1146	8.15666	7.89642	9.33027	6.82551	4.53748	8.41335	5.79633	6.95813	3.37131	3.71916	3.64198	4.31496	8.05619	4.59511	4.78655	3.51484	3.97371	6.42778	3.60125	8.48504	3.57472	6.40999	5.0937	3.30009	3.63656	8.69659	4.47182	5.73258	8.15367	7.38644	4.36948	6.37591
227238_at	-2.9163	6.23255	-5.43379	9.38261e-07	2.98426e-05	5.42099	MUC15	8.46506	9.45341	10.0066	7.93318	8.97206	8.82017	7.76138	9.3608	8.80064	7.03026	8.06592	9.03257	8.99017	9.33145	3.234	9.08244	6.95071	7.72627	5.07192	2.27477	2.41442	3.06159	8.28345	4.97248	2.24668	2.00925	8.11755	4.56033	2.87434	6.83078	3.0015	6.73854	8.90855	8.43203	2.38894	8.24461	5.13158	5.58398	7.67819	5.3043	5.5536	7.08832
238017_at	-2.912	8.22319	-3.90422	0.000231973	0.00249595	0.170576	SDR16C5	10.409	10.7637	11.6094	10.233	10.575	10.3928	11.5912	11.2205	10.812	9.83925	10.279	10.8813	9.71274	9.19824	8.01983	10.6023	7.93846	10.4806	6.00426	3.93401	2.42292	5.70425	10.2207	7.7499	3.04267	3.79362	4.11686	10.3139	2.27038	10.8623	4.2058	10.7615	4.15787	2.22717	3.1566	10.628	8.24833	9.23589	10.4576	8.96412	8.81268	10.7888
214063_s_at	-2.90453	8.53779	-5.68531	3.56579e-07	1.38663e-05	6.3516	TF	11.3852	11.4777	8.96865	11.1422	11.2514	12.4241	7.96295	11.7262	11.8529	10.3536	8.95136	10.1766	10.9764	12.5667	8.11723	11.751	7.86708	9.10889	7.41752	6.26826	5.32726	8.13156	11.0578	5.27674	5.23737	5.31571	9.35324	5.56321	4.38475	9.184	5.74129	8.90483	10.184	7.10832	9.15488	13.1091	8.41828	7.63881	10.6565	6.43738	10.4706	10.2147
210452_x_at	-2.89635	5.21396	-6.36754	2.44979e-08	1.62551e-06	8.9343	CYP4F2	8.89827	10.0145	7.93147	7.20209	7.05657	8.62714	4.47477	8.30688	9.28944	4.97943	5.941	8.35836	5.63103	9.06608	3.03046	8.99831	4.89823	6.80672	3.79347	3.25247	3.16785	3.90526	8.91718	4.61616	3.95703	3.09189	3.40682	4.44832	3.73718	3.71749	3.23382	6.36161	3.12103	3.13566	3.16986	6.95029	3.66453	3.93782	7.452	4.57649	4.46253	7.61176
207720_at	-2.89452	8.71967	-3.44591	0.0010157	0.00811299	-1.21004	LOR	10.2464	10.4513	11.4213	11.8582	11.2425	10.3821	12.3013	11.2324	11.9987	11.4856	11.4682	11.4789	9.42266	9.82943	9.01378	10.0427	8.94846	12.5128	6.46448	4.96377	2.62983	6.96353	9.72728	6.93368	3.71816	4.58661	2.86233	9.23053	2.94071	13.0195	4.63754	11.3588	4.47826	2.63031	4.95666	11.1622	9.22012	5.97825	11.8032	9.41418	7.03822	10.6765
219768_at	-2.89439	4.72474	-8.69367	2.11327e-12	1.11099e-09	17.9861	VTCN1	5.9923	5.61826	7.63235	3.88841	6.68855	7.35179	5.48346	6.69532	7.80834	7.72452	7.48424	8.78477	8.12128	8.39212	3.2013	9.08798	6.97758	5.57029	4.27652	3.20515	3.32583	3.52084	5.08126	2.96335	4.03239	3.30392	3.74863	4.45843	3.6064	7.03378	3.93373	3.83636	3.14873	3.37984	3.92472	6.32232	3.6887	3.94716	4.76584	2.87534	4.33357	3.03104
202018_s_at	-2.89259	7.40548	-4.03396	0.000150094	0.00176141	0.580644	LTF	11.735	12.0628	11.9221	10.3117	5.19433	9.31275	11.7976	11.6412	10.8713	8.16156	10.2005	11.1561	10.1827	8.68985	5.313	4.27304	11.2082	11.1998	4.24208	3.97125	3.86544	10.2189	10.6665	4.92734	4.62543	4.55028	5.26855	5.39148	4.55159	11.5709	4.14337	7.8317	5.1508	3.95279	4.72849	9.23381	8.70072	5.97019	11.9591	7.01542	5.91453	8.66822
205768_s_at	-2.89241	5.13872	-6.54069	1.22986e-08	9.39144e-07	9.60003	SLC27A2	6.9862	8.776	9.55421	7.10251	7.70319	7.44646	3.89424	8.57835	8.96277	4.74348	4.51339	7.88039	7.85806	9.78842	3.67228	9.09519	5.43288	5.36799	3.50652	2.87955	2.3491	3.81714	7.75463	3.45508	3.28198	5.32156	2.63067	4.92649	4.30036	4.14736	2.72935	5.45634	4.66809	2.75301	4.83791	7.63634	6.20198	2.41725	7.29271	5.82218	3.32613	4.38887
1554253_a_at	-2.8921	7.48988	-5.59884	4.97985e-07	1.79837e-05	6.03013	CERS3	10.141	10.4535	10.2463	10.5322	9.67531	9.93909	9.80131	9.94498	10.6426	8.49414	8.38302	9.70488	9.20819	9.77095	7.46039	9.77222	7.74488	8.96051	5.10483	3.97988	4.25963	4.10414	8.86945	6.6287	4.7246	4.08682	4.25149	6.31197	4.4125	8.52221	4.5107	9.87983	5.40743	3.92955	4.35336	9.68158	6.35263	8.57844	9.87391	7.05417	6.63686	10.4251
204942_s_at	-2.88523	10.1525	-4.34702	5.10358e-05	0.000752156	1.60132	ALDH3B2	12.4676	12.8437	12.6799	12.5881	12.0134	12.693	12.0314	12.9329	12.9742	11.8654	11.4486	12.6213	12.85	13.0434	8.90693	12.7303	10.5963	11.8823	6.19177	4.72846	8.67973	12.2209	12.8539	9.18924	4.74684	5.28197	4.35656	9.04943	4.45223	11.7693	10.2616	11.8157	4.60849	4.61753	7.85607	12.8934	8.99169	11.6127	12.6736	10.8334	9.54913	11.8889
207065_at	-2.88381	6.45622	-4.81934	9.3763e-06	0.000191665	3.21484	KRT75	9.77513	8.65527	8.24487	7.9357	8.19442	9.25733	6.2571	8.24175	9.7408	8.78307	10.4809	10.6912	11.0015	7.96249	3.37737	8.93426	3.52545	8.12187	5.09975	3.15481	2.67186	4.6661	9.57599	4.7351	3.13136	4.945	3.6885	3.93613	2.7306	7.82846	5.3617	9.84531	4.84916	2.62786	3.46858	9.84383	4.48016	8.40433	8.88056	6.63349	8.6883	6.49829
225822_at	-2.88348	6.49512	-5.97479	1.1543e-07	5.50231e-06	7.43833	TMEM125	9.05684	9.51661	7.34716	9.49437	8.38283	9.44708	8.92206	8.35652	10.0825	9.20483	8.25839	9.31024	8.76523	9.45388	4.29757	8.25559	6.72279	8.16177	3.44414	4.32077	3.95488	4.13224	8.46304	5.45383	4.33624	3.7185	3.70731	5.5687	4.13407	8.13488	4.14028	8.00202	4.5108	4.3278	3.69032	9.10573	5.51988	6.09379	9.17919	6.80077	5.61633	8.03317
235978_at	-2.88317	3.84549	-7.22327	7.94644e-10	1.09993e-07	12.2491	FABP4	6.21107	4.14259	2.61184	3.37904	4.75797	9.32808	5.74623	6.39302	5.9088	8.30659	8.08215	7.96327	6.96479	8.02823	2.80428	5.12597	3.80122	4.33383	2.21452	4.28598	2.43737	2.50481	3.56456	2.1428	2.17716	2.90924	2.19364	3.28693	2.77935	7.86526	2.64437	2.17756	3.57839	4.93999	2.53953	3.18325	3.13658	2.54126	4.16132	3.01172	2.64901	2.41745
214053_at	-2.87499	4.90164	-5.97883	1.13615e-07	5.42998e-06	7.45361	ERBB4	6.33305	4.60803	7.89268	3.04943	7.80652	8.41556	3.97964	7.8941	5.75441	8.1336	7.35893	8.7822	7.48249	9.02717	7.47858	8.55881	9.0347	5.76285	8.10996	2.42823	2.3491	3.41281	2.87072	5.96366	8.8696	7.47296	3.79279	3.59586	2.63939	5.115	2.78435	3.12866	4.07657	4.64227	2.9077	5.13787	3.87983	3.72942	4.80139	3.35561	3.04943	3.22786
236264_at	-2.87354	5.24064	-6.45955	1.69927e-08	1.2066e-06	9.28765	LPHN3	7.92209	8.40274	10.2842	7.24616	6.8267	6.94097	4.85426	8.43627	8.28427	7.12109	7.37546	8.1814	8.45486	7.20079	2.98632	7.4444	5.61697	7.02596	3.47462	3.31569	2.40653	2.86999	8.09705	5.02212	6.89964	3.08007	2.888	4.11241	4.8941	5.48328	3.15373	4.47354	3.68005	4.87465	2.9638	7.43864	4.48051	2.74302	7.59925	3.66053	4.15873	5.80014
1552477_a_at	-2.87295	6.60982	-5.546	6.1031e-07	2.12404e-05	5.83446	IRF6	8.81832	8.54743	9.86713	8.98185	8.8113	8.94574	9.78486	8.43252	9.03784	8.90031	8.55006	8.98441	8.91495	8.50304	5.28358	9.49846	6.16567	7.4975	3.88856	3.1935	2.71144	3.01667	8.19808	6.26227	2.83777	4.68966	3.98553	4.0379	2.3023	7.98842	4.33901	7.71837	4.95011	3.70115	5.01498	8.52538	7.26036	7.23114	8.91828	7.29139	6.58066	9.02501
241782_at	-2.87262	5.16337	-6.89404	2.98922e-09	3.0322e-07	10.9675	NEBL	6.68489	7.17667	9.6592	5.79017	8.15212	7.441	7.01121	8.02405	7.11116	6.58701	7.9545	7.74558	6.64231	8.3153	3.08575	9.33375	5.50502	5.9005	3.41055	1.92928	2.3491	2.96535	7.11106	3.95501	3.79873	2.69093	2.79672	4.57399	3.00433	7.50551	3.41007	4.62299	4.24128	3.20424	2.81351	7.28042	4.11079	3.97666	6.12187	5.33669	3.54472	5.23479
222829_s_at	-2.87212	5.51	-6.93029	2.58423e-09	2.71195e-07	11.1083	IL20RA	7.99465	8.38989	8.43625	7.85391	7.87026	7.76137	6.66242	8.02828	8.28788	7.62741	7.49461	8.05936	8.03431	8.42866	2.9024	8.42331	5.07124	6.1492	4.07377	3.2805	3.17198	3.44879	8.29261	3.24818	4.61986	2.80819	3.24919	4.44176	3.17778	7.03589	3.50238	6.41257	4.09268	2.94937	4.19679	8.68269	4.96021	3.54522	7.88039	5.28786	4.31574	6.58782
241898_at	-2.87191	7.48697	-7.47494	2.87852e-10	5.06338e-08	13.2317	LIPH	10.1058	10.353	9.95509	9.50246	9.31848	9.94087	7.46392	10.6506	10.3228	9.36064	8.66164	10.1856	9.80888	10.5684	7.69962	9.98607	8.15815	8.26247	6.38308	6.74413	6.69389	7.89057	9.363	6.99176	4.32254	4.81055	6.69667	8.13626	4.0201	6.79722	5.48108	7.14914	3.58018	4.68472	8.00937	10.1383	6.82108	4.79737	8.95295	6.17153	6.83347	7.42929
201983_s_at	-2.87176	7.51618	-4.99338	4.93448e-06	0.000113885	3.82871	EGFR	10.4382	10.4452	6.44949	11.5046	10.9583	10.8534	11.0615	8.81747	9.37508	10.6107	10.0256	9.12858	10.7329	9.72104	6.161	8.06631	7.40366	9.07762	4.6341	5.43955	3.56992	4.36329	10.5785	7.07522	3.79873	4.48393	4.68044	3.51401	8.83164	8.97373	5.53303	8.83411	4.26921	5.82482	4.66687	10.7272	7.27227	7.99078	10.3637	7.81624	7.30329	9.31267
232636_at	-2.87175	4.2312	-8.90123	9.19889e-13	5.65112e-10	18.79	SLITRK4	7.37691	8.67376	8.47218	4.82621	5.95012	6.4383	4.1765	8.9659	5.46154	3.69733	6.82075	6.67046	7.74104	6.15535	4.85028	5.51302	5.11751	4.96519	3.37818	4.07456	2.73528	2.85124	6.70979	2.98948	3.30708	3.04215	2.7501	3.30293	2.47685	4.27583	2.86741	2.78589	3.15559	2.76283	2.8153	4.89926	2.99348	3.24613	5.77724	3.05104	2.72613	3.35093
235182_at	-2.8706	7.89226	-6.5895	1.01219e-08	8.02053e-07	9.78827	ISM1	9.78428	9.33217	10.3435	10.2308	9.998	9.69148	9.46587	11.6348	9.9312	10.3411	10.5635	10.7697	10.8559	10.0332	6.60931	10.7682	8.18355	9.02101	7.23758	6.62551	3.86678	8.12066	9.92222	5.67773	6.36509	5.19583	5.15897	4.47489	4.33097	9.92954	5.06765	7.22657	7.02245	3.82099	8.95348	10.3463	6.66135	7.51554	9.46273	8.44226	8.07048	7.95549
222722_at	-2.86333	4.70208	-6.53219	1.27226e-08	9.66125e-07	9.56728	OGN	3.64364	5.47295	8.05068	6.47763	6.81546	8.01294	6.26002	8.68545	6.42888	5.88857	8.58224	7.80217	7.68406	7.23389	3.20642	8.97877	7.17957	6.14973	2.75076	3.90003	3.10679	3.05391	4.96417	3.2581	3.34219	3.09559	2.97363	5.69279	2.76734	7.05757	2.46552	3.06538	3.53241	6.41009	2.14874	6.14763	3.20846	3.33283	4.95254	5.00276	3.42578	3.27649
222102_at	-2.85978	5.73609	-6.16232	5.52044e-08	3.08936e-06	8.1499	GSTA3	7.07732	7.86116	8.71443	6.7763	9.00053	8.83458	9.00507	8.022	7.39727	7.46336	8.39328	8.7467	6.04138	8.97206	4.74202	8.67825	6.62343	7.44673	2.38851	3.04452	2.74278	3.20273	6.65432	4.34489	2.96253	2.68293	6.76784	8.53042	2.76376	4.41634	4.45381	5.45938	5.45784	3.96312	2.789	7.89145	4.62671	3.36291	6.35523	5.95409	5.10341	8.55291
220065_at	-2.85864	3.43066	-9.21782	2.60022e-13	2.1072e-10	20.0107	TNMD	4.01548	4.20267	6.15337	3.83553	5.62655	7.42599	3.07939	7.05039	6.16567	7.43663	7.61878	6.6437	7.06168	6.65184	2.27985	3.57797	3.81125	3.66262	2.18175	2.35658	2.1119	2.50797	3.38759	2.04953	3.30708	1.90971	2.18514	3.38525	2.37939	4.1707	2.10321	2.39161	3.12739	3.09572	2.23089	5.53174	2.37817	2.19725	2.91692	2.47684	2.28696	2.29579
226612_at	-2.85771	6.66207	-5.04372	4.09176e-06	9.82077e-05	4.00801	UBE2QL1	9.87044	9.99443	9.70033	8.46642	7.61907	8.84347	6.32477	10.8479	10.8968	6.86354	8.03179	9.85484	10.4049	10.0636	4.1647	8.56994	7.0106	7.24368	4.41812	3.34475	3.99471	3.52199	10.095	5.23687	4.27171	5.41681	2.70796	8.16347	2.64195	6.5885	3.11639	5.31807	3.58074	2.58413	4.83618	11.086	7.20656	5.53656	9.56024	6.32335	5.44344	7.0106
220161_s_at	-2.85694	7.83293	-5.41729	9.99303e-07	3.14729e-05	5.36042	EPB41L4B	9.82476	9.4587	10.113	9.07272	10.4381	10.518	9.88476	10.3181	10.2385	10.4544	10.0849	10.8914	10.3288	11.0637	5.63267	10.9191	8.55651	8.78711	6.48422	4.50416	3.31821	4.91695	9.16711	6.41039	6.98368	6.3513	5.36929	9.63629	3.52283	10.6123	7.54548	9.09594	4.89988	3.73302	3.37164	10.1659	6.33597	9.08657	9.03608	7.71553	7.38029	9.0056
213661_at	-2.85127	5.95347	-6.52743	1.29663e-08	9.80541e-07	9.54895	PAMR1	7.23538	6.9552	9.5671	8.25431	8.39413	8.36332	7.67948	9.28683	8.2865	8.42086	9.47922	8.79075	8.62675	7.78028	2.93899	9.04367	4.42407	6.38291	5.20937	4.20736	2.97048	3.85707	7.44459	4.53929	4.72847	3.26448	4.32808	4.78724	4.84259	7.51903	3.48403	4.93762	4.81677	4.60989	3.97898	9.85742	5.41636	5.97585	7.88033	5.82667	5.69564	5.70195
207114_at	-2.84991	7.95365	-4.80444	9.90196e-06	0.000200988	3.16273	LY6G6C	9.68024	10.2122	10.6483	11.2418	10.4633	9.95206	11.5572	9.57362	10.9454	10.1563	9.87446	10.4649	8.93368	10.2559	7.21955	9.91062	7.6171	10.7678	5.73532	4.41885	4.17998	5.33732	8.40594	6.3562	6.09295	4.73842	5.12774	5.42498	3.97362	11.4491	5.63909	10.3739	3.32423	3.66559	4.70225	10.5374	6.64248	7.70047	10.2877	7.81108	8.53969	9.85651
206143_at	-2.84548	3.37073	-6.82646	3.92068e-09	3.75417e-07	10.7052	SLC26A3	5.59352	6.95435	4.45896	6.46389	7.01238	5.43392	1.98475	6.28409	7.22522	2.75272	2.02076	5.70936	6.38876	8.89712	2.67807	7.85246	3.80296	2.85947	2.14168	1.87152	2.15636	1.95775	6.69707	2.30495	2.65708	1.74611	1.94876	6.31074	2.40009	1.97463	1.91192	2.2991	2.48313	2.62589	2.27441	5.69123	2.65614	2.36703	6.01416	1.84763	2.04268	1.93408
215189_at	-2.84083	5.83787	-6.88158	3.14261e-09	3.17601e-07	10.9191	KRT86	10.545	5.13618	7.97065	4.33662	7.34804	10.0073	6.0399	6.70467	10.5819	10.862	7.80169	10.8634	10.5447	5.71429	4.42007	8.25285	5.20386	5.1183	4.01121	3.65627	4.19413	4.67022	4.41248	3.74261	5.53785	6.46965	4.67952	4.21492	5.38891	4.85724	4.3668	6.30978	5.26554	4.2666	4.07108	6.02669	6.82058	4.32025	4.86416	6.75729	3.78356	4.32644
226147_s_at	-2.83925	6.5119	-6.32727	2.87431e-08	1.85322e-06	8.77996	PIGR	9.07037	7.69466	5.52775	5.00692	7.51438	10.5016	6.786	10.9687	9.24425	10.7225	9.46545	11.245	11.2859	9.14786	6.82097	6.89273	8.83398	8.63913	6.39673	5.19866	4.77665	5.07919	5.47198	4.72151	3.52995	5.16096	3.63673	4.70065	5.95705	6.51781	5.30717	5.93428	5.00694	4.76623	6.16452	6.13381	6.79332	4.27147	6.18659	5.29515	10.3929	5.59221
219395_at	-2.83765	8.54863	-4.64437	1.77157e-05	0.0003202	2.60767	ESRP2	11.1397	11.0985	11.6038	10.0619	10.3782	10.7206	10.7447	11.3442	11.6065	9.87054	10.1031	11.5765	11.1219	10.7823	7.3206	10.9907	7.99027	10.0432	6.25171	3.94397	4.13811	6.92588	10.9713	8.03019	5.27244	4.68779	3.6871	9.71841	3.75578	10.3512	4.66768	9.98354	7.1319	3.90375	4.31166	11.3514	7.77371	8.83169	10.803	9.68702	8.11543	10.8009
209395_at	-2.83644	9.87667	-5.61526	4.67435e-07	1.71409e-05	6.09105	CHI3L1	12.4843	13.1962	12.7323	12.7305	11.3898	12.2243	9.72684	13.0879	12.8664	11.6086	10.6648	12.5986	12.7781	12.9008	9.40217	11.3062	10.4639	12.2714	8.80062	7.84347	7.8179	9.69752	13.0906	7.55406	9.74295	8.70615	7.32618	9.33632	4.65341	10.1401	12.2217	10.0534	6.29109	5.48034	7.84889	12.9881	9.73995	7.26491	12.7042	10.4434	8.81898	10.3818
206385_s_at	-2.82502	7.69088	-5.13751	2.88148e-06	7.41737e-05	4.34401	ANK3	10.0661	9.98541	10.5429	9.25062	10.2496	9.69568	9.45306	10.7717	9.73772	9.55562	9.89753	10.1437	9.96378	10.1584	6.87791	10.2401	7.99206	9.22164	5.43339	3.81059	1.81902	6.20641	9.72829	6.89819	3.05382	6.80687	6.31943	9.07438	10.2335	9.53733	4.97665	8.64936	4.17347	2.31712	3.97371	9.47418	7.48114	7.03735	9.01774	8.41219	7.17069	9.34912
204351_at	-2.82498	7.90794	-4.92765	6.29466e-06	0.000138375	3.59576	S100P	9.85172	8.68318	10.3057	8.06552	9.65596	11.6988	11.0529	9.08129	10.8719	11.7926	11.321	10.5199	10.014	11.8858	5.98883	9.27311	8.17218	9.72557	6.17537	3.5794	4.3552	4.96317	8.1152	6.9811	4.1514	4.22851	5.53329	6.92244	4.2401	9.81938	8.57939	8.6475	5.07913	4.18845	6.26894	9.53599	5.48676	9.65906	9.4007	5.95399	11.1582	10.716
223952_x_at	-2.82068	5.83305	-6.76635	4.98906e-09	4.5768e-07	10.4722	DHRS9	9.51869	9.5484	9.36408	8.2643	7.19282	8.50981	6.76066	7.96837	9.64816	4.8456	5.3337	8.09867	9.05682	9.47936	5.19461	8.02886	4.83913	6.99302	4.19758	4.80008	3.57444	5.19239	8.61587	4.52892	3.92771	4.94053	5.40567	4.03843	3.47641	4.15342	2.94303	6.8074	4.96594	3.77544	3.16804	8.28334	6.38749	4.75017	8.82334	7.50816	5.3204	5.96027
219630_at	-2.81613	8.00189	-4.27119	6.65087e-05	0.00092553	1.35022	PDZK1IP1	10.877	11.3386	10.4769	11.2939	10.0206	10.5129	11.6334	8.01305	11.3389	10.3233	9.30367	10.0313	9.50664	10.014	7.01693	9.75948	8.09411	10.7969	4.77573	4.13659	4.02014	4.67242	10.3245	7.11999	4.54815	4.28664	5.11701	4.86581	3.22847	8.59925	6.60919	10.7572	4.9997	3.83677	4.80132	9.70499	6.88776	10.5327	11.4505	7.71599	10.0752	10.8168
244370_at	-2.81601	4.74148	-8.71371	1.94994e-12	1.04523e-09	18.0638	KIAA2022	7.14833	7.04961	7.28242	6.23846	7.78326	7.11531	5.87333	7.37368	5.69965	6.41912	7.83238	6.834	5.73231	7.83841	5.06373	8.00845	6.40168	4.72865	3.67786	2.74956	2.5487	3.58276	5.82967	2.92689	3.47257	3.43061	3.38741	4.5407	2.97095	6.53405	2.56571	3.67589	4.58236	2.62217	2.77806	6.98248	4.24066	2.81104	4.83467	4.46131	2.45962	5.71639
202712_s_at	-2.81365	9.74119	-4.92988	6.24289e-06	0.000137467	3.60366	CKMT1A	12.0663	12.7751	11.4505	12.174	11.7979	12.6592	11.547	12.2741	12.6679	11.6471	11.2023	11.9532	12.2837	12.4545	8.74181	11.5652	9.84331	11.526	6.49817	6.50211	5.55283	8.23266	12.2866	8.87213	8.04479	7.89765	4.95372	8.98272	6.42702	11.2449	6.58092	11.632	8.55546	3.73069	5.56858	12.6625	8.12358	9.84855	12.3799	10.4718	8.8445	12.0668
227642_at	-2.81079	7.00317	-5.7745	2.52279e-07	1.04654e-05	6.6848	TFCP2L1	8.762	8.35155	10.1038	7.94474	9.60838	10.5024	9.18871	9.00245	8.99041	10.6373	8.66834	10.2079	8.42121	10.6144	4.36394	10.0499	8.20865	8.34843	6.97104	3.38733	3.12313	5.60841	8.11648	6.03205	3.27441	4.36342	4.44857	7.25206	4.61239	9.17642	5.81587	7.58435	7.11136	2.75653	3.25715	8.16605	4.85575	7.24886	8.68177	6.74288	6.86049	8.02644
225645_at	-2.80907	9.03795	-4.20314	8.419e-05	0.00111371	1.12696	EHF	11.2885	11.9513	10.383	11.1668	11.4519	11.4439	11.456	11.3907	11.253	10.7895	10.7117	11.5043	10.9692	11.5802	9.19503	11.4185	10.6892	11.5625	6.67045	5.21596	3.5571	7.21942	11.7862	9.02865	3.19891	5.87612	6.02483	9.88458	4.62255	10.184	5.80498	10.8338	4.12577	3.15656	5.75255	11.0329	9.10059	8.89963	11.4672	10.4644	9.78383	11.8149
213609_s_at	-2.80255	4.41314	-6.90293	2.88446e-09	2.94781e-07	11.002	SEZ6L	7.71042	6.85844	7.58531	5.25154	6.45438	5.92507	2.91979	8.98885	7.19025	5.05095	7.02087	7.62429	7.23038	5.38072	5.84657	6.84143	2.74143	6.94193	3.50674	2.56277	2.45281	2.74026	8.60166	3.05928	2.98465	3.07911	2.69941	3.8066	2.86297	3.10397	3.11908	3.4781	3.82986	3.09726	2.8903	8.23309	3.76839	2.38567	5.54516	2.82884	2.63728	3.70281
229070_at	-2.79917	8.64794	-5.28734	1.638e-06	4.65718e-05	4.88582	ADTRP	11.687	11.6093	11.709	11.4195	10.4938	11.0099	9.38839	11.8355	11.5452	8.44633	9.23457	11.4025	11.4951	11.6877	7.10062	11.5317	9.43612	10.4592	6.91955	5.1982	5.37743	7.93001	11.6072	8.38493	4.04275	6.03416	5.55196	10.319	9.4625	8.20247	4.80035	8.93435	7.85878	3.49077	6.55033	11.5383	8.7964	6.93783	11.2002	8.58754	8.60109	9.63732
208165_s_at	-2.79348	6.14946	-5.71398	3.19087e-07	1.26789e-05	6.45855	PRSS16	9.02444	8.7574	7.66275	9.16703	8.77672	8.30021	7.97702	8.14479	8.63595	8.47316	8.2789	8.91198	8.58452	8.7013	4.28411	7.87242	6.22121	6.88139	3.66129	2.8376	2.76381	3.77987	8.69125	5.06939	5.38522	2.95536	2.76171	4.42262	2.94229	6.49766	3.18203	7.47236	2.44136	2.47399	4.68597	9.17457	5.87846	7.47214	8.54036	6.70603	5.31068	8.73315
221854_at	-2.79344	8.88494	-4.22684	7.75684e-05	0.00104651	1.20451	PKP1	10.7818	10.8919	10.5264	11.2145	12.1616	11.5104	12.3156	9.42153	11.2314	12.2929	11.3761	11.4109	11.3434	10.136	8.54132	10.164	8.20638	10.5133	6.13859	5.34416	3.66119	6.47786	10.2395	8.79839	2.85912	5.79266	4.62075	9.23866	2.82974	10.7724	6.77528	11.3527	4.44696	3.39405	5.59795	10.7101	9.52606	10.7378	11.2025	9.55786	8.57277	10.9849
201790_s_at	-2.79263	6.98408	-6.76784	4.95929e-09	4.55713e-07	10.4779	DHCR7	9.78952	10.5417	7.9469	9.8637	8.29267	9.81293	7.48468	9.22242	10.8881	8.70075	7.4841	9.36097	9.89371	10.4288	4.98224	10.2032	6.89569	7.9406	6.14344	4.12924	6.0163	5.86312	10.0326	5.38358	4.16003	6.41977	6.63443	5.11236	5.53173	6.77568	5.17829	7.45063	5.41624	4.72238	6.63997	10.5728	4.99333	6.54319	10.251	5.6203	6.57551	6.78664
214456_x_at	-2.7921	8.15528	-5.62007	4.58835e-07	1.69277e-05	6.10891	SAA1	11.5472	11.9998	11.3892	10.985	8.6186	10.3917	10.0755	9.91498	11.8867	8.80249	8.1609	10.7033	11.4598	11.1015	7.0163	9.57634	10.835	11.6742	6.38302	5.4918	6.51457	6.12736	11.7497	6.24137	6.77039	5.57981	9.66757	5.56671	5.69125	8.52697	7.48265	9.43728	7.16931	5.03184	7.94748	11.699	7.07865	7.53309	12.0235	6.34581	8.38506	7.31797
1552620_at	-2.79	6.49957	-5.06824	3.73419e-06	9.1309e-05	4.0956	SPRR4	9.5571	9.01214	8.96179	10.9098	9.38415	7.72618	6.62552	8.23359	10.8439	8.91208	7.87823	10.7324	7.72967	7.90698	4.37665	8.32281	5.18189	10.882	4.57227	4.15052	3.75072	3.45061	7.38884	6.61982	4.50301	3.81452	6.8602	6.31507	4.10409	5.75742	3.84115	7.5437	5.25433	4.43351	4.24613	7.72106	5.40452	4.10505	9.62173	4.50566	10.8937	7.75878
207076_s_at	-2.78904	8.47666	-5.90644	1.50838e-07	6.76545e-06	7.18039	ASS1	10.9369	11.2288	9.59793	12.0065	11.2875	11.0913	10.6746	8.73296	11.3846	11.4775	11.1167	10.3762	11.0442	10.9307	7.26031	9.58842	9.88489	8.649	5.50301	5.9408	5.51396	6.27033	11.2361	6.80469	7.83517	6.7286	6.29202	6.99125	5.92297	9.28519	6.84054	9.0462	3.4094	5.54856	5.72847	11.0567	8.44424	9.60982	11.9487	9.42132	7.41171	8.90739
1554044_a_at	-2.78431	5.59591	-6.57047	1.09206e-08	8.45727e-07	9.71487	MRAP	10.0362	9.91162	6.12246	6.50769	5.12567	8.38639	4.91757	8.47871	9.88031	7.75947	7.29628	8.05717	8.54173	9.40181	4.05619	8.10772	7.56957	5.37399	4.1558	4.9874	4.96856	4.39771	8.87452	4.07663	5.9065	5.13319	5.40564	3.96292	3.91018	5.88032	5.10359	5.06193	4.17724	4.60807	4.01339	9.83551	3.77344	4.789	8.41844	4.04403	4.53589	3.12379
210397_at	-2.78387	9.18876	-3.88606	0.000246405	0.00261651	0.113824	DEFB1	10.742	11.4355	12.3542	11.9132	11.0956	11.7975	11.7348	10.7292	12.048	11.5219	11.3166	11.9178	11.2606	12.2303	6.73141	11.2389	8.85514	11.427	8.05464	3.8769	2.84132	7.94003	10.4058	9.2257	4.35521	5.75411	5.16953	6.581	3.88719	10.8504	6.49943	11.462	3.79895	4.05085	4.90476	12.2244	8.47783	10.6398	11.4634	9.70315	10.7018	12.1006
232165_at	-2.77805	8.6726	-4.17212	9.36854e-05	0.0012058	1.02585	EPPK1	10.7535	10.1433	10.7989	11.4218	11.7272	10.7091	11.9636	10.9773	10.8403	11.3725	11.1234	10.6789	10.1455	10.0455	8.62782	10.4111	8.53687	9.79938	7.0621	4.36685	2.60593	6.20664	9.91901	8.47722	2.65691	6.3561	5.025	7.67958	3.22888	10.4273	6.97679	10.8759	6.6955	2.86308	3.67541	10.1351	10.0863	10.7004	10.8907	9.44431	9.24439	11.3968
229254_at	-2.77784	6.15191	-7.58222	1.86642e-10	3.65758e-08	13.651	MFSD4	7.70431	6.68568	9.08244	6.40344	8.40227	9.96154	7.03831	8.97418	7.30976	9.17865	8.96324	9.3867	8.09676	10.3959	4.38175	9.44126	8.33774	6.64408	6.19837	4.48652	3.3502	4.82388	5.87361	4.28549	4.2543	6.06711	4.0403	3.43557	4.10864	8.46312	5.86382	5.41281	3.18196	6.956	4.0011	6.52613	5.95117	5.85862	5.70077	7.06069	6.84143	4.90493
205769_at	-2.77339	5.29648	-6.25042	3.89736e-08	2.36424e-06	8.48596	SLC27A2	7.12376	8.89285	8.76436	7.86999	8.10724	7.51699	4.20326	8.74632	9.27557	4.50263	3.9658	7.8403	8.02248	9.81649	3.76205	9.25635	5.72936	5.54297	3.6265	3.40772	2.57935	4.34256	7.62081	3.88266	3.64328	5.8537	3.40943	4.99107	3.96745	3.56062	3.53708	5.42122	4.55214	2.85003	5.42679	7.70262	6.5103	3.10845	7.41038	5.78263	4.17449	4.39575
210325_at	-2.77008	6.48344	-5.0445	4.07991e-06	9.80092e-05	4.01079	CD1A	7.31986	9.00837	9.54372	9.84775	9.32503	8.06366	9.52261	8.52172	8.30243	8.39841	8.48328	8.87838	8.47009	7.2835	6.3576	9.29212	5.53474	7.16148	4.56944	3.66059	3.88721	4.47951	7.59685	6.13449	2.9142	3.09788	3.90864	8.00136	2.92689	6.88768	2.0623	8.30749	4.42249	2.2825	3.58784	8.21765	9.00857	3.86543	8.76668	8.4624	5.20412	7.86336
212741_at	-2.76984	8.37894	-5.97753	1.14196e-07	5.45299e-06	7.44869	MAOA	10.9494	11.7977	9.82477	10.5787	10.7777	10.9367	9.99787	10.9438	10.8458	10.5485	9.96111	10.9255	10.722	11.5332	5.39323	11.2078	7.9559	8.96066	6.9492	5.63855	6.25587	5.46614	11.417	7.71814	3.62007	3.90839	8.4884	8.21328	4.72616	9.10126	6.23583	8.0128	8.77179	9.35397	7.76503	10.791	5.84172	6.77705	10.2495	7.86578	9.32815	9.2108
232313_at	-2.76979	6.14247	-7.11946	1.20736e-09	1.54959e-07	11.8444	TMEM132C	8.47137	7.43955	6.44784	9.54354	8.36219	10.5272	5.44595	7.7455	8.4466	10.4386	9.30864	9.5223	8.88133	8.36045	6.22882	5.98968	6.5653	5.29258	4.88125	4.13303	4.28939	4.65208	5.34578	4.56835	5.36892	4.44379	4.42742	7.3525	4.19476	7.5099	4.6694	5.09506	4.79421	4.63919	4.90716	8.1687	7.81241	4.79236	8.49841	8.14907	4.28255	5.49003
236534_at	-2.76735	8.42379	-4.39291	4.34354e-05	0.000664661	1.75439	BNIPL	10.7103	10.4719	10.9823	10.4942	11.511	10.2821	11.0735	10.3325	10.5636	10.4888	10.8529	10.6689	10.3265	10.513	6.96876	11.3913	8.12819	10.336	5.25313	4.74555	3.59016	7.43377	10.702	8.05464	3.3543	5.60058	3.99087	7.8859	2.72364	10.7382	6.11395	10.0267	6.37178	4.30695	3.80801	10.814	8.43034	9.46784	10.1152	10.2669	8.22265	10.8054
205019_s_at	-2.76604	7.00033	-5.60507	4.86174e-07	1.76357e-05	6.05322	VIPR1	8.80233	9.05268	9.0606	8.20908	9.50243	9.5699	8.33663	9.41421	9.01218	10.0678	9.63567	9.70152	9.55603	9.67303	4.37948	10.8673	7.17124	7.79858	4.13694	4.17908	2.97838	5.82569	9.50785	5.12637	4.79938	4.01864	4.22206	7.76016	3.30586	9.02108	4.61506	7.88654	4.83652	4.62812	3.53899	9.65509	6.70435	6.02002	8.93701	8.51838	5.96518	7.90949
202597_at	-2.76394	9.4366	-4.81931	9.3773e-06	0.000191665	3.21474	IRF6	11.716	11.5148	11.63	11.7209	12.1522	11.7858	11.8564	12.046	11.5677	11.9232	11.6715	11.7805	11.3731	11.7279	7.75481	11.5755	9.71525	10.5795	7.42505	4.31916	3.23523	6.71052	11.0688	8.76398	3.98583	7.73916	7.09093	9.21304	3.83475	11.0132	7.64114	10.7599	7.77013	6.81418	6.55416	11.5116	9.88436	10.2816	11.2894	9.97845	9.61949	11.8284
204939_s_at	-2.75799	6.07308	-6.76494	5.0174e-09	4.59508e-07	10.4667	PLN	7.68437	5.54658	7.93773	8.92192	7.9372	9.09874	7.37148	9.17949	7.64785	9.4116	8.97797	8.1204	8.29042	10.4894	3.80526	9.48891	8.32371	6.46483	5.90561	4.55939	3.82992	5.28869	4.21768	3.34879	4.72294	6.20219	4.25955	5.97254	3.49494	9.11091	5.66084	4.64391	4.78749	8.0084	4.29313	5.96035	4.05503	5.41909	5.83218	3.7105	6.04008	4.4217
202992_at	-2.75768	5.90263	-5.95455	1.24956e-07	5.83931e-06	7.36187	C7	6.64159	7.30052	6.51038	10.0977	8.35679	9.5182	7.57853	7.67666	7.63654	10.3352	8.72727	8.85573	7.14936	7.804	5.38992	7.60005	7.13115	7.30863	5.95395	4.83666	2.51274	3.13625	7.24538	2.83679	4.02524	2.81935	3.88649	8.05008	3.7533	8.31651	2.99465	6.51833	5.14536	3.17076	3.16409	7.282	6.13834	3.81501	7.65011	7.44068	2.57685	4.18845
236175_at	-2.75697	3.54616	-5.9636	1.20604e-07	5.67471e-06	7.39605	TRIM55	7.81417	7.95786	3.18739	5.70591	4.85913	7.07732	1.89344	7.44814	7.30709	2.33132	2.62846	6.7079	7.57457	8.28207	2.25259	6.43898	4.43859	3.91497	2.52652	2.50938	2.31244	1.85266	7.05043	2.0656	3.14346	2.04893	1.93211	2.55527	6.0903	2.05293	2.21233	2.70323	3.55841	2.46424	2.51352	7.71055	2.94044	2.01513	5.40752	2.33626	1.95574	2.3321
1555773_at	-2.75405	8.51562	-3.90088	0.000234559	0.00251863	0.160152	BPIFC	11.0424	11.0755	11.192	10.4792	11.0931	10.5112	11.0998	10.1892	10.6987	9.87515	11.0836	10.7842	10.6013	10.423	8.72729	10.0674	8.22396	10.8428	6.32521	5.045	3.06232	7.16727	11.0847	8.6305	7.49707	5.91153	3.96167	9.46292	3.28101	10.4224	3.20189	10.7652	3.61433	3.04233	4.56654	10.5458	9.06199	7.32826	10.8884	10.4305	8.70764	11.0474
229241_at	-2.74586	5.19946	-5.97447	1.15574e-07	5.50438e-06	7.43713	LDHD	8.19354	8.67522	7.1874	8.57637	6.07048	7.76646	4.0113	8.58828	9.88358	6.06605	3.97112	8.37472	9.13785	9.80893	3.64991	5.8262	5.93188	6.11964	5.27693	3.82184	3.65609	5.76735	7.97697	3.45761	3.81244	3.47042	4.39793	4.05356	3.78482	4.4335	3.83581	4.91414	4.07944	3.09726	4.27241	10.0241	4.0659	3.10462	8.64842	3.54712	4.70369	3.08591
205478_at	-2.74152	6.2225	-6.29699	3.24103e-08	2.0448e-06	8.66401	PPP1R1A	7.41925	6.45285	7.82505	6.72115	6.19537	11.0649	6.34642	7.88217	7.17998	11.3628	10.783	10.2444	9.68745	10.1193	6.76681	6.0535	8.66463	6.58867	4.40052	4.66736	4.51584	4.21228	4.39069	5.27874	4.40365	4.58089	6.17715	4.01364	4.86061	8.48159	4.11876	5.42643	4.58506	4.29597	8.97193	6.33291	7.94928	4.67208	5.90081	7.08832	4.87109	4.74972
227782_at	-2.73473	7.4721	-5.46154	8.43815e-07	2.75012e-05	5.52296	ZBTB7C	10.1076	10.0066	8.47218	9.9882	9.62935	10.2978	9.83586	9.04224	10.2827	10.5146	9.62369	9.83838	9.10214	10.2274	5.80345	9.24529	7.54549	9.23536	4.02898	4.00166	4.27635	5.05185	9.35545	6.38465	4.76123	4.15409	6.26252	6.62248	7.40824	9.12028	5.76269	8.69376	4.33556	4.01976	3.88218	9.97685	6.166	6.9875	10.2082	7.21502	6.60911	9.23273
207146_at	-2.73172	4.1251	-7.47711	2.85338e-10	5.06338e-08	13.2402	KRT32	9.13192	4.79427	4.25273	4.0052	6.05501	8.08093	3.86567	5.12744	6.18965	5.01368	7.80446	9.87619	9.13571	4.92332	3.574	6.59965	2.97448	4.41637	3.01591	2.93356	2.84072	2.96761	5.83122	3.16527	3.58247	2.70274	2.44873	2.40254	3.20138	3.14104	3.18019	3.03492	4.65898	3.07629	3.43938	6.69498	2.6428	3.04276	4.83514	2.80787	2.56461	3.19152
229842_at	-2.73006	5.14013	-8.03788	2.96306e-11	8.14098e-09	15.4319	ELF3	6.35432	7.32678	8.38118	5.04815	6.02679	6.98973	8.3307	7.89137	7.07729	7.69809	7.57509	8.34806	6.91511	8.30613	4.36327	8.01852	7.37279	5.54467	3.20547	3.59	3.63054	4.59143	5.99229	3.41393	3.86155	2.90032	3.37742	6.44109	3.42957	6.72	4.74202	3.83618	4.43275	3.63666	4.33526	6.59559	4.08997	4.92505	5.73373	3.34637	6.41789	6.18062
206204_at	-2.72489	5.27599	-5.97539	1.15156e-07	5.49404e-06	7.44062	GRB14	7.24003	6.31221	8.04604	2.34568	7.83569	7.89653	5.76887	8.74638	6.31085	6.32975	6.0727	8.68262	7.8903	9.45969	7.21872	10.6069	8.13602	6.26761	4.78911	4.63164	3.18817	2.42076	4.67645	4.19188	7.58577	4.28466	4.74233	4.43795	2.35279	6.68885	4.18049	2.76899	6.50529	7.62478	3.57083	5.14289	3.28099	5.25598	3.809	3.92506	5.66541	5.3108
203757_s_at	-2.72418	5.26985	-6.30594	3.12801e-08	1.99328e-06	8.69828	CEACAM6	6.01264	4.71369	8.38538	4.6448	8.54123	9.18853	7.41588	8.91051	5.27563	8.73515	6.78696	7.96743	6.6982	9.88813	3.87955	9.61251	7.42438	5.62313	4.2771	3.01308	2.72102	3.04442	4.00862	3.44886	3.4247	2.8008	3.09482	4.80467	3.49638	6.73756	5.91226	7.05197	5.08608	3.13209	4.90798	4.43216	2.94089	7.02276	4.60889	4.04776	8.17381	5.38968
219476_at	-2.72152	7.49529	-4.79906	1.00987e-05	0.000203895	3.14394	C1orf116	9.20901	9.36982	10.111	9.06399	9.34411	9.9304	9.79535	10.1414	10.0393	9.84437	9.48527	10.2255	9.11895	10.0388	5.33095	11.1836	7.4618	9.26446	6.24462	2.81328	2.84465	5.47799	9.12735	6.74912	3.65379	3.84461	4.38107	4.59398	3.35194	9.61632	4.89671	8.91141	7.62793	5.0582	3.03014	9.95115	7.48959	7.75253	9.29529	7.95548	7.39971	9.20162
1557094_at	-2.72056	8.78187	-4.41996	3.94826e-05	0.000616247	1.84501	ANXA8	11.2837	11.0683	9.54552	10.768	11.9342	10.2671	10.5388	11.2026	9.98354	11.0423	10.9889	10.8876	11.2741	10.9589	9.93177	11.1304	9.06604	10.6455	6.1435	4.74097	4.32207	7.53023	10.5577	8.99907	4.82788	5.64636	5.2875	9.12547	4.12889	9.45847	6.2343	10.4209	4.67215	3.68781	4.45698	10.0978	8.72303	9.50498	10.4413	9.85354	9.52638	11.3955
231778_at	-2.72023	5.68146	-6.56888	1.09903e-08	8.4992e-07	9.70873	DLX3	8.57205	7.11113	3.58504	8.08763	8.97145	8.4036	8.57815	7.46641	7.82944	9.35671	9.49668	9.19945	8.78265	6.95956	4.15971	6.63551	4.4228	6.43293	4.1679	3.81509	3.69348	4.02735	6.53637	3.96225	4.59657	3.14521	3.68578	4.30421	3.34016	7.21751	4.15985	6.63662	4.53289	3.84953	3.78812	7.79648	4.67971	5.26583	7.55677	5.07617	4.25427	6.35115
206243_at	-2.71951	4.84	-6.22522	4.30585e-08	2.54786e-06	8.38973	TIMP4	9.28065	7.96217	3.31204	8.47342	5.27283	6.6593	5.2513	5.86774	7.77603	8.70107	8.02885	8.25909	7.81001	7.52814	3.45161	6.08891	6.02071	4.85281	3.09892	3.42275	2.62437	2.86351	6.17957	2.76013	6.07869	2.78171	3.16605	3.05589	2.75511	5.23262	3.00867	4.10673	3.61494	4.56081	4.25471	9.81269	4.01156	2.84604	6.40592	3.8467	4.7979	2.47177
205357_s_at	-2.71856	5.8557	-7.12269	1.19177e-09	1.53679e-07	11.857	AGTR1	7.15184	6.09698	9.97496	8.33131	8.03945	9.30561	6.95227	7.79731	7.15217	7.78257	9.11519	7.57941	7.70292	8.79457	6.27017	7.91641	7.68264	7.6941	5.07678	4.82379	3.48559	3.45955	4.53477	4.22049	3.17137	4.6984	4.55872	4.79208	3.47007	5.97244	2.9028	4.39022	4.99074	7.35345	4.04347	6.14054	4.65456	4.3094	7.08498	7.10973	4.12813	5.81094
205185_at	-2.7142	8.95064	-3.58427	0.000657255	0.00576535	-0.804986	SPINK5	11.8461	11.6405	11.9287	11.249	11.1491	10.6017	11.0072	11.2058	11.641	9.38463	11.0019	11.5642	10.7021	9.9739	8.35873	12.1759	8.64159	12.0618	7.35316	5.40834	3.17387	7.65829	11.4107	9.69471	3.0595	6.06383	6.38063	10.081	2.604	10.8737	2.6042	11.073	3.06721	4.26386	3.81916	11.2463	9.2709	8.14298	11.4201	10.4391	10.989	11.9221
214734_at	-2.71348	5.56219	-5.61698	4.6434e-07	1.70388e-05	6.09744	EXPH5	7.17859	7.00933	8.20787	10.7619	9.54843	8.29357	8.40067	6.93567	6.50036	8.62567	8.21128	6.63541	8.25641	6.3019	4.15461	6.18507	4.94381	7.0079	3.11574	2.44952	2.94118	2.76159	7.28927	5.70413	3.77974	4.72315	2.34185	4.26629	3.48786	7.22639	3.30533	6.29242	3.60545	3.77312	3.12172	8.23085	6.11804	4.28119	8.25715	6.9492	4.43467	7.49125
219756_s_at	-2.71207	7.16384	-5.04577	4.06067e-06	9.76759e-05	4.01532	POF1B	9.13096	9.17851	9.73032	8.63477	10.8791	8.82432	10.3601	9.13439	9.54598	9.11237	9.54585	9.64828	8.49828	8.02707	7.68658	8.87954	6.69955	9.95574	4.84573	4.62691	3.09552	4.89286	8.25863	6.65644	3.43569	4.26092	3.7359	7.63757	4.01669	8.47594	3.47499	8.89586	4.35001	3.62245	3.51152	8.51122	7.38412	6.05068	9.33994	7.61257	7.43675	9.55897
214087_s_at	-2.70966	4.68892	-9.27613	2.06193e-13	1.81832e-10	20.2347	MYBPC1	8.73442	6.77649	5.85642	4.87347	5.96072	7.37191	4.14446	7.37802	5.36364	6.10905	6.1372	8.27076	8.03942	8.59336	5.05158	8.52804	5.79187	4.3463	4.85339	3.31231	3.106	3.47482	5.14574	3.64253	6.03095	4.56029	3.5759	4.2705	3.55788	4.76675	4.21451	3.77515	3.55922	6.22142	3.75903	5.52714	3.38448	3.48794	3.97965	3.33927	2.75511	3.62081
219127_at	-2.70619	4.53136	-10.3224	3.37157e-15	7.76044e-12	24.2005	PRR15L	5.19964	4.83386	7.46579	5.11989	6.26654	7.93591	6.25281	5.94156	6.27446	9.01936	6.64172	7.44847	5.96564	8.92991	4.12871	7.20267	6.46237	4.65701	3.42773	3.1191	3.2372	3.39583	4.3541	3.64814	3.59508	3.1523	3.11492	3.96292	3.197	5.86564	4.35837	3.74282	4.87668	2.99414	3.94577	4.40673	3.48237	3.91667	4.10766	3.6828	3.63077	4.29949
1553589_a_at	-2.70536	7.60119	-4.25325	7.0784e-05	0.000975578	1.29119	PDZK1IP1	10.4712	10.9636	10.3817	10.8935	9.54769	10.2671	11.2548	6.9506	10.8427	9.86256	9.03192	9.51885	9.16302	9.45035	7.29702	7.83784	7.69917	10.3453	4.53961	4.16419	3.36344	3.65864	9.79262	6.60296	3.3149	3.73237	5.06014	5.12541	3.53225	8.02345	6.11643	10.5187	4.49232	4.42004	4.04277	8.9915	6.47934	10.127	11.0709	7.17976	9.67571	10.3677
228973_at	-2.70154	5.39889	-7.01915	1.80793e-09	2.10316e-07	11.4538	DLG2	6.7802	7.30599	8.18869	7.33568	9.24477	7.37559	8.23976	6.62366	6.89309	7.87471	8.33373	8.11161	7.45674	7.01129	3.41673	8.2599	5.24567	6.06645	3.48155	2.78141	3.49122	3.98213	6.41759	3.65308	4.56457	4.12936	4.04884	4.55804	3.03591	5.1615	3.14088	5.25206	4.45311	3.43697	3.06959	7.67477	5.94193	3.27483	6.64369	6.54131	3.40372	7.3756
233026_s_at	-2.70064	5.22671	-9.15972	3.2771e-13	2.48855e-10	19.7872	PDZD2	8.09548	7.61099	7.59232	7.68847	7.78407	7.58843	6.71774	8.67201	7.21424	7.14215	7.59737	7.6083	7.48649	6.86741	5.0601	4.96092	5.61812	5.67166	3.22083	3.1816	3.5174	3.52488	7.34737	3.13511	3.04267	3.52527	5.03923	3.96292	4.60486	5.39024	3.74997	4.83256	4.61936	5.57678	3.68649	7.10128	4.34432	3.69243	5.87832	5.35786	4.01806	5.79246
235849_at	-2.69989	6.00062	-7.8255	6.9855e-11	1.61836e-08	14.6021	SCARA5	6.35759	6.22784	8.97515	8.8239	8.44394	10.4015	7.24297	7.61493	6.71016	10.0771	9.64414	7.90453	8.17026	8.50558	5.17935	7.78133	5.98437	4.10027	4.32545	3.89221	4.01901	4.4106	5.57965	4.32286	4.66871	5.18459	4.87538	5.98479	4.01127	8.65096	4.29289	5.74178	4.66126	5.43378	4.73218	6.57336	7.82969	6.10104	6.85339	6.97927	4.51823	5.15439
233025_at	-2.69949	4.06154	-9.4784	9.24036e-14	9.18576e-11	21.0095	PDZD2	6.69704	6.3655	6.30871	6.65741	6.81253	6.14324	5.17694	7.47544	5.58119	5.02741	5.93587	6.12503	6.30775	5.84173	3.46755	7.10685	4.23322	4.14986	2.30135	2.00945	2.5946	2.24182	6.19097	2.61395	3.30708	2.41537	3.79777	3.08196	2.77001	4.25174	3.01294	3.34075	4.28049	4.57797	2.5346	6.15123	3.34464	2.41084	4.77989	4.23694	2.51142	4.07714
220149_at	-2.69947	5.95101	-5.3627	1.23043e-06	3.71473e-05	5.16054	C2orf54	7.84357	7.16374	8.45795	8.45271	8.14211	7.94364	8.8699	7.74407	8.39586	9.13343	8.40935	8.40699	7.40125	7.65207	3.87114	9.37381	5.03021	7.50231	2.77132	2.898	2.58032	3.89069	7.06545	4.75938	3.44153	3.37796	3.20742	4.5205	3.1534	8.44821	4.11899	7.75889	3.14468	2.30584	2.94751	7.94581	5.16168	5.19097	8.07324	6.93982	6.2827	7.91266
206605_at	-2.69913	7.45953	-4.99565	4.89301e-06	0.000113214	3.83679	ENDOU	9.83561	10.3449	9.84343	8.9512	9.9857	9.84195	10.4938	9.29065	10.6102	8.9127	9.58625	9.52047	8.90502	9.67713	4.94414	10.6507	7.47078	9.38716	5.15223	3.49104	4.90679	6.95104	9.65314	7.39938	3.75014	4.52515	5.44262	5.48801	5.49066	9.05272	3.65134	9.10985	7.18004	4.89879	3.56826	9.12173	7.42015	4.89858	9.67224	7.98561	7.41528	10.5999
222830_at	-2.69724	8.38671	-4.93076	6.22277e-06	0.000137184	3.60674	GRHL1	10.635	11.3265	11.2523	9.48815	11.1017	10.9425	10.3921	10.6932	10.8527	9.03116	10.636	10.8532	10.6795	10.7878	6.62993	10.9044	8.46886	10.1062	6.60145	4.86474	4.04122	6.14632	10.8695	8.22361	6.43868	5.84877	5.2003	7.56169	6.76652	10.2422	5.20726	9.95709	3.72709	2.53148	6.1531	9.97014	7.74334	8.39844	9.73635	9.14752	8.17475	10.8219
242204_at	-2.69577	7.72984	-3.90112	0.000234378	0.0025181	0.160877	WFDC5	9.24521	9.58011	10.5537	10.4385	10.7287	9.48849	11.0315	9.01452	10.2215	9.86654	9.91642	10.3715	8.96169	9.19682	6.66543	10.3983	7.04371	10.391	5.52477	3.52348	2.34718	6.23731	9.70938	7.76055	3.79873	4.36774	3.43845	9.03949	2.44443	9.84386	3.18634	9.67941	4.11512	2.46975	3.19512	9.22247	7.24471	7.99407	10.3951	9.02495	7.95818	10.4839
224839_s_at	-2.68955	7.85531	-6.08453	7.50088e-08	3.91737e-06	7.85409	GPT2	10.7505	10.9065	9.88807	10.3696	9.22203	10.1001	9.41706	10.2047	11.2284	8.93096	8.10675	10.1813	10.2614	11.2167	5.1642	11.6644	7.40114	8.85066	6.58266	5.53185	5.24416	5.81097	10.4827	6.28672	4.77972	6.20459	5.82798	8.51723	6.48899	7.94747	4.67518	8.89608	4.07375	5.7855	6.20533	11.314	6.58453	7.23698	10.5812	7.28124	7.35054	9.24062
227217_at	-2.68263	5.99764	-6.76223	5.07207e-09	4.62193e-07	10.4562	WNK2	7.63403	9.06742	8.84868	7.13003	7.63917	8.6203	5.82897	9.62111	9.02976	7.6502	6.68285	8.95721	8.15705	9.65252	3.94708	9.34133	6.08291	5.53672	6.11442	4.45232	4.47825	4.99148	8.70979	3.98844	4.94498	5.38708	5.39659	7.03587	3.88719	5.39722	6.74203	4.87264	5.85046	4.30347	4.31166	9.2608	4.32284	5.3792	7.42848	5.34279	4.09399	4.92428
207717_s_at	-2.6813	4.90953	-9.35477	1.50861e-13	1.39802e-10	20.5363	PKP2	7.54777	7.84126	6.77658	6.11091	6.58231	7.11918	6.83606	6.72555	6.91586	6.15551	7.07912	6.94724	7.78674	7.95389	5.97458	6.02968	5.71545	4.71608	3.01114	3.0064	3.01169	3.27179	6.57497	4.02377	4.6207	2.69669	3.19349	5.35688	3.00157	4.54853	3.38141	5.14912	3.57604	3.25247	3.2044	5.74313	5.12014	4.98928	5.20566	4.82784	4.28662	7.42343
227163_at	-2.68036	6.9372	-5.81373	2.16571e-07	9.17909e-06	6.83182	GSTO2	9.16279	9.70608	9.7765	8.80839	9.05755	8.97748	8.44878	9.42402	9.40213	9.12286	8.88793	9.55452	8.90763	9.46161	4.75362	9.36183	6.52128	7.67781	4.21617	4.01394	4.00179	5.84162	9.34832	5.81663	3.56524	5.2588	5.04664	7.6231	2.811	8.90236	4.28442	7.27495	4.87627	3.27445	4.346	9.57905	5.79948	6.46693	8.90184	6.95292	5.64852	8.28598
205549_at	-2.67993	5.671	-8.45965	5.41212e-12	2.14426e-09	17.0767	PCP4	5.66975	5.18629	5.69028	8.28015	6.99653	8.83532	8.47904	8.33405	8.16323	8.39872	7.16639	9.01016	8.06236	10.7543	4.9122	8.61065	7.61279	6.46705	5.51226	4.25364	4.18439	4.41937	4.6358	4.18132	4.63343	5.64186	5.98737	8.42221	4.22604	6.38909	4.74305	4.28695	4.86698	4.80078	4.29209	4.50573	4.33389	4.43988	6.23564	4.09455	4.42681	4.82371
215536_at	-2.67429	7.8854	-4.22413	7.83012e-05	0.00105394	1.1956	HLA-DQB2	8.97348	10.5247	10.1921	10.0007	9.34719	9.01661	10.5388	10.3891	10.7332	10.5519	10.2577	10.6239	9.38639	9.26467	8.37163	9.7407	5.75052	9.03201	6.1425	5.4837	4.27525	7.21547	10.0355	6.83498	4.15881	8.72191	3.32811	5.60344	2.87527	9.92047	4.62235	9.3855	3.2907	2.18724	5.18813	10.2868	10.8931	4.27932	10.7014	9.99813	7.38821	9.29293
204855_at	-2.67337	9.41862	-3.76727	0.000364373	0.00359864	-0.253418	SERPINB5	11.4847	11.404	11.8746	11.1387	11.9941	11.5686	12.2591	11.3463	11.4966	10.8091	11.4302	11.5534	11.1196	11.2883	10.057	11.609	10.2987	11.1662	8.59263	6.14819	2.80686	6.38208	10.0041	10.2545	3.08277	6.5406	6.00969	8.70952	3.24567	11.8039	7.61403	11.7835	8.3876	3.01338	4.36097	10.8637	10.3635	11.1719	11.1399	10.1385	10.0085	12.0046
221796_at	-2.66894	7.58604	-6.15338	5.71873e-08	3.1679e-06	8.11584	NTRK2	9.87589	9.26693	9.10392	10.1565	9.92934	11.0763	9.22782	9.27356	9.49748	10.1946	10.6948	10.1154	10.5559	9.13119	5.60351	9.35644	9.36767	8.03707	6.72403	4.4547	2.96733	5.10227	10.2904	4.75585	6.86723	5.25364	5.69942	6.94171	6.18681	9.16991	5.77308	7.81296	7.14993	7.25056	5.22283	9.145	7.53622	6.28719	8.4334	9.06932	5.31738	9.39387
60474_at	-2.66687	6.8188	-5.17879	2.4675e-06	6.54587e-05	4.49271	FERMT1	9.28833	9.37846	8.38155	9.54551	9.848	9.11896	9.2573	8.8051	9.14555	8.72093	8.59522	9.00098	8.9351	8.25459	5.66296	8.82052	6.58278	8.15613	5.56826	3.47432	2.91696	4.16685	8.81948	6.62072	3.49699	4.04564	3.35334	7.13771	6.89502	7.92897	3.6676	8.98081	4.94681	2.99558	3.71762	9.0609	6.35519	7.67145	8.72971	7.35883	7.1456	9.1164
206165_s_at	-2.66534	7.27091	-4.16174	9.70888e-05	0.00123882	0.992099	CLCA2	9.83764	10.0879	9.4649	9.20639	9.78016	9.83599	9.50904	9.44148	9.3815	8.07749	9.04551	9.05538	9.71502	9.69494	7.40236	8.43904	7.8887	9.49064	6.10567	4.35676	1.95334	4.91416	9.30486	7.78523	2.56748	4.17909	3.5996	6.00158	2.41671	8.84176	4.39983	9.53572	3.62754	2.01429	2.81351	9.29769	7.47876	9.0291	8.9713	7.74292	7.79473	10.4306
223426_s_at	-2.66527	5.69722	-7.52043	2.39539e-10	4.4246e-08	13.4095	EPB41L4B	7.61659	7.17445	9.46465	7.06997	7.78739	7.99119	7.2884	7.1832	7.70643	8.36965	7.01031	8.61976	7.63482	8.9301	5.12701	7.8209	6.51466	5.93348	4.22826	3.54074	2.93118	3.56569	6.05568	4.22659	4.28263	3.92234	3.58472	4.30523	3.54805	8.04656	4.95528	6.14006	2.63562	3.79433	3.78673	8.40169	3.87803	5.7776	6.47043	5.52792	5.09532	6.01567
227550_at	-2.66495	7.91788	-4.51139	2.85429e-05	0.000473477	2.15347	GFRA1	10.6258	10.8658	6.97329	11.4952	10.2843	11.0104	9.09261	9.4924	10.2476	10.8952	11.3862	10.3193	10.7731	10.1136	5.95333	8.7937	10.6899	8.21358	9.67528	7.36519	3.79713	5.90088	10.1457	7.11183	6.0033	4.70096	8.92357	5.98651	9.57811	7.35008	2.64166	7.72353	5.23933	10.9362	8.85953	10.0952	9.88105	3.47453	10.3775	8.69592	6.6886	7.51051
1568647_at	-2.66413	3.48331	-8.79922	1.38396e-12	7.88209e-10	18.3953	LOC100505851	5.1951	5.39336	7.57422	6.28388	4.06606	6.46368	2.39461	7.28389	7.33995	3.07542	2.56	5.3529	4.21018	6.47257	4.95269	8.74019	2.78899	4.5641	2.39383	2.35324	2.31988	2.40632	3.21054	2.47485	2.95686	2.3437	2.49072	3.6127	2.18528	2.8008	2.26412	2.77123	3.1002	2.41257	2.60926	5.02918	2.46088	2.90285	3.78322	2.37685	3.30249	2.74745
1554921_a_at	-2.66054	5.93723	-5.1558	2.69029e-06	7.02517e-05	4.40983	SCEL	8.92758	9.16757	4.68287	9.72478	10.1947	7.88857	8.74904	9.1895	6.50621	7.85674	9.04987	7.4085	8.95134	8.23962	5.07078	4.97117	5.16393	8.83325	3.28231	3.39858	2.66556	2.60379	8.88359	5.72527	3.67426	2.5039	2.75199	4.13585	3.05974	6.62542	3.90209	5.87402	4.23759	2.56753	3.31007	7.1294	6.08048	3.95833	7.87619	6.43573	6.18314	8.26477
221142_s_at	-2.65948	6.12857	-6.23369	4.16412e-08	2.47471e-06	8.42205	PECR	9.09193	10.0595	6.96265	10.0519	8.51112	9.96679	4.48145	7.56886	9.68314	7.37853	5.19693	8.53651	9.27225	9.73373	6.02672	7.10562	6.75776	6.6286	2.99347	6.09273	5.96562	6.4936	8.59099	6.09206	3.04267	5.52137	5.34614	4.51968	6.3314	4.2104	3.61134	7.26433	3.56826	5.14867	6.76219	9.21454	5.90838	5.30545	8.66399	4.84991	6.08491	4.5287
238567_at	-2.65841	6.16729	-5.84583	1.9111e-07	8.28623e-06	6.95233	SGPP2	9.55453	10.2258	8.21594	9.31043	7.9258	8.41286	7.32542	7.61711	9.56269	7.02042	6.35985	7.93169	9.4817	9.709	3.9712	7.61003	6.26935	6.87532	4.48719	3.78149	3.23871	4.59356	9.56783	4.53331	5.57536	6.72664	3.68779	6.37279	3.73538	5.66911	4.18595	6.66311	4.43497	4.65671	3.54865	9.25587	5.96244	5.26766	8.72761	5.00143	5.1361	7.82636
205029_s_at	-2.658	8.07679	-3.99359	0.000172	0.00196287	0.4522	FABP7	10.7018	11.9731	8.66852	12.0241	10.1883	10.813	8.26965	7.01272	10.606	9.63859	9.66171	10.1325	10.8324	12.5379	7.9528	9.76874	9.18895	10.0655	3.61316	3.15552	3.56144	6.58734	10.8866	10.7841	10.8083	10.7621	8.69122	4.27333	3.09715	8.707	9.94008	10.0289	6.59588	8.91174	7.40779	10.9347	5.42959	9.27819	11.2291	2.86415	5.97486	3.91973
220403_s_at	-2.65664	8.90835	-4.68711	1.51787e-05	0.000284115	2.75503	TP53AIP1	11.5581	11.1022	11.5106	10.3786	11.4615	10.7174	9.73467	11.5595	11.5085	10.6588	10.9493	11.5664	11.3496	10.4472	7.56737	12.0007	8.22941	10.8288	5.96663	5.30588	4.44969	7.95595	11.1464	8.28856	7.83161	5.65676	6.48102	9.85497	5.18778	10.9987	5.63511	10.1695	5.44185	5.0846	5.11019	11.5198	8.75937	7.96913	11.1956	10.5383	8.63763	10.8452
225817_at	-2.65605	7.26424	-6.0885	7.3847e-08	3.87657e-06	7.86915	CGNL1	8.16487	8.57404	10.393	9.31513	9.18981	9.62611	8.288	9.72238	9.14196	10.6209	9.84372	10.2869	9.16159	10.004	5.55806	9.86718	9.44791	8.08786	5.40052	3.50854	3.01641	4.09355	8.08617	4.8582	7.0848	7.51672	7.70787	7.6894	2.44443	8.42734	5.43049	6.16466	5.20769	5.71031	2.96279	8.69325	6.93554	6.40253	8.33657	7.41143	6.68803	6.35967
228503_at	-2.65128	4.7474	-8.06107	2.69828e-11	7.72401e-09	15.5225	RPS6KA6	7.92707	7.64742	8.73621	5.77205	7.03983	6.46824	6.06563	6.29562	6.83098	5.4068	7.12567	7.11244	7.83561	7.62753	3.88759	5.65296	4.60175	5.60543	3.87079	2.93986	2.99797	3.01973	5.71824	3.34526	3.50476	6.66663	2.7504	6.31123	3.01678	3.63284	3.19425	3.71332	4.03488	5.62074	3.34658	6.40437	4.47993	3.6057	5.64834	4.81782	3.20913	5.24668
205490_x_at	-2.65019	7.89288	-4.47961	3.19614e-05	0.000517928	2.04588	GJB3	10.1745	10.8027	9.19374	10.9569	10.0941	10.0819	11.6477	9.40086	11.3134	10.2806	10.295	10.319	9.24031	10.1535	5.32332	8.4687	7.1237	9.869	5.68213	4.27069	4.02166	5.39879	9.78496	7.15793	4.7986	4.47398	5.47203	9.16579	4.23371	9.43826	5.4599	9.6709	4.78999	3.21801	5.52592	10.691	7.85809	8.76133	11.1202	8.27269	7.81757	10.1298
205382_s_at	-2.64983	7.95709	-6.23938	4.07134e-08	2.43013e-06	8.4438	CFD	8.82571	9.3563	9.27025	10.3625	8.94861	10.9492	10.1617	10.3616	10.7864	11.338	11.6137	11.1987	10.9932	10.8166	5.6818	8.10528	8.74857	8.61271	7.30951	5.41293	4.29909	7.20673	9.52895	5.27345	4.65742	7.25173	5.52527	6.42761	6.3355	9.1306	6.39228	7.65077	7.70601	4.87655	7.20814	10.9808	6.33725	6.69187	10.7377	9.61768	5.91769	7.844
239196_at	-2.64395	6.69745	-4.29338	6.15636e-05	0.000870303	1.42345	ANKRD22	8.77492	9.52827	10.1452	8.63589	8.99234	8.66392	8.9807	9.59066	10.307	7.10839	8.12209	9.38519	8.47389	9.52216	3.83522	8.47961	6.36064	8.20354	3.67364	2.98221	2.34853	5.40672	8.70234	5.62099	2.46168	6.96063	3.2109	2.58154	2.82905	8.53484	2.43657	8.30668	2.26274	2.60171	5.79978	9.97384	7.32196	5.02394	9.53827	7.51011	6.25886	9.04893
214823_at	-2.64233	4.77415	-6.15386	5.70786e-08	3.16508e-06	8.11768	ZNF204P	7.27265	6.87428	9.46087	4.96282	7.79701	5.9737	5.01616	8.37646	5.61715	6.29191	5.83297	7.44929	7.63426	7.06128	3.0961	9.03652	5.06639	5.62326	3.54116	2.50312	1.91282	3.50551	6.04693	3.1031	8.69266	3.55537	2.37184	2.76287	2.57541	6.62744	2.02965	3.13369	5.12806	5.86922	2.42461	5.96751	5.37804	2.46673	4.56217	5.11967	3.80876	6.00694
208228_s_at	-2.64075	7.0909	-5.57837	5.38849e-07	1.9173e-05	5.95425	FGFR2	9.25994	9.03846	7.15952	8.61167	10.7215	9.48376	8.22449	9.27968	9.10267	9.41026	9.86322	9.77879	9.69107	9.18849	6.28205	9.70719	7.63609	8.49343	5.31702	5.77764	3.98889	5.35381	8.58444	5.93086	4.28313	4.75302	5.38522	4.58867	4.04966	8.19019	4.78694	8.28836	5.22317	3.90375	2.80243	8.96236	7.9005	6.30483	8.74677	8.27649	6.18914	9.72144
220291_at	-2.63752	5.54721	-7.09427	1.33624e-09	1.67952e-07	11.7463	GDPD2	5.54881	5.77465	5.82041	9.30624	10.0002	7.66628	8.90881	6.8664	6.56922	9.44692	6.97856	8.98189	7.34336	7.12529	5.22654	8.50169	4.16591	5.35447	4.03569	3.40782	4.085	4.27675	3.39228	3.53259	4.79655	4.06307	4.48666	4.76151	3.33636	7.01526	3.27701	5.89171	3.61119	3.51669	4.38642	7.65756	4.93722	6.08009	6.99875	6.44608	3.56175	7.48108
204058_at	-2.63355	7.32921	-5.76387	2.62922e-07	1.08247e-05	6.645	ME1	10.0755	10.523	10.4785	9.24603	8.91535	9.7193	7.5226	10.6913	10.414	7.05053	7.58675	9.51503	10.0322	10.5247	6.29123	9.94417	7.45708	8.47513	5.13379	4.64901	2.86936	6.24025	9.96968	5.32087	4.20981	6.87586	3.5836	7.04593	5.55428	7.65365	2.99529	7.89546	4.99759	4.0099	7.64083	10.1918	6.85581	6.97514	9.46662	7.4557	7.1581	8.14117
218796_at	-2.63179	7.27759	-5.33547	1.36463e-06	4.01999e-05	5.06113	FERMT1	10.0002	9.87661	8.54185	9.91725	10.1652	9.55497	9.78342	9.08948	9.4863	9.27045	9.00527	9.43134	9.45438	8.80865	6.32364	8.97434	6.98964	8.56806	5.78192	4.05243	3.88657	4.74059	9.29708	6.96232	3.56524	4.01194	3.96442	6.49464	7.16986	8.57144	4.2134	9.34488	5.4611	3.52235	4.64094	9.62257	6.78129	8.22697	9.08426	7.62059	7.53323	9.56734
228547_at	-2.62846	5.06708	-7.59471	1.77455e-10	3.55397e-08	13.6998	NRXN1	6.11877	5.80281	7.51445	7.0071	8.22675	7.21833	4.5625	7.36247	6.5566	8.35053	7.44843	7.37345	8.46745	7.90366	4.35902	8.00333	6.43854	4.69599	3.2319	3.03113	2.98078	3.37263	5.47388	3.36114	4.53724	3.27121	2.82191	7.30695	3.37933	5.63044	3.75334	3.63904	5.22335	6.77505	3.66541	6.25763	4.01635	2.61523	4.89656	5.83782	2.79687	5.27372
226248_s_at	-2.62676	6.08374	-6.83957	3.71985e-09	3.60608e-07	10.756	KIAA1324	7.04594	6.90719	8.00598	5.97334	7.62359	9.5465	6.59777	8.24889	7.86968	10.3626	8.58971	9.7703	8.61959	9.66586	4.05748	9.63749	8.2501	6.17465	4.80151	3.16934	6.10719	5.17254	6.128	4.79245	3.10899	5.68178	5.52605	4.67453	4.2851	8.22938	4.60192	5.73883	4.38711	3.3582	5.02555	6.9689	7.69672	4.4346	6.43184	6.54378	4.9031	4.6738
213929_at	-2.62614	7.24629	-5.09068	3.43376e-06	8.56009e-05	4.17596	EXPH5	8.49987	9.10814	10.194	9.08312	10.4585	9.14088	8.912	9.52701	8.99191	9.37437	9.65667	9.81984	8.87074	8.93636	5.84787	10.6942	6.9997	8.62695	4.62257	3.25253	4.0509	5.05347	8.79398	6.35745	7.30407	6.81908	3.7618	8.67211	3.87844	9.89448	3.88901	7.94846	4.18549	4.7781	3.50341	9.32707	7.76732	5.55541	8.37152	8.58766	5.61096	9.09647
1556793_a_at	-2.62571	8.99161	-3.87908	0.00025218	0.00266433	0.0920481	FAM83C	11.9281	10.9813	9.88357	10.5781	11.4557	10.6458	12.8001	11.0982	11.0522	10.7439	11.2083	11.1669	10.4015	10.2727	9.74217	11.0769	9.70481	10.7306	7.40568	5.16846	3.86939	7.31351	10.382	8.46406	4.30808	6.23299	4.40386	9.60827	4.06095	11.346	4.3943	11.2708	6.12671	4.23789	3.46386	10.7543	9.09568	10.4809	11.1143	10.389	8.19781	12.1384
204718_at	-2.61878	7.01545	-5.20941	2.19884e-06	5.94274e-05	4.60327	EPHB6	8.77869	9.01715	9.24593	9.08642	9.4492	8.78983	9.8292	8.83813	9.19436	9.59843	9.88645	9.59247	9.53891	8.43665	4.47869	9.57415	6.22507	8.47155	4.42882	4.33516	4.1716	5.72358	9.52986	5.18748	5.09474	4.81703	3.68082	5.45463	3.32222	8.71795	4.30041	7.55332	4.98334	2.77685	4.21372	9.69146	7.11856	5.00569	9.13242	9.02997	5.8373	8.07694
234335_s_at	-2.6149	7.70021	-4.56374	2.36737e-05	0.000404993	2.33148	FAM84A	9.99172	10.0641	10.0523	9.84435	9.19402	10.4753	9.12802	9.63689	10.094	9.5903	10.2653	10.0822	9.80777	10.2909	7.12769	8.59979	7.88531	9.81504	6.56332	3.82797	3.24362	5.13362	9.7167	7.67501	3.73187	4.6396	4.27249	8.81068	3.74493	9.4022	5.87453	9.28302	3.21668	3.16872	3.26222	10.1723	7.25082	9.04904	9.24094	7.30898	7.93677	10.3817
219689_at	-2.61452	7.87114	-6.27952	3.47327e-08	2.16042e-06	8.59718	SEMA3G	10.2856	9.92859	9.74836	9.72597	9.39006	10.8056	8.34731	10.5375	10.7607	10.8752	9.31917	10.1612	10.2987	10.912	5.71841	10.1609	8.63577	8.1384	5.88518	5.596	4.59678	5.20782	9.69482	4.64133	8.45156	6.41777	6.08246	5.99559	5.88485	9.1938	7.64931	8.03765	7.96845	9.10747	4.47912	10.6161	6.05415	7.81599	9.92773	8.06787	7.16119	8.05844
240183_at	-2.61376	4.63797	-8.59475	3.14381e-12	1.48179e-09	17.602	TMEM213	5.3465	5.33052	8.36203	4.05218	5.33559	8.03286	5.22892	8.04021	5.98241	7.1019	5.86842	8.8947	5.68548	8.62168	4.7661	8.58588	7.78597	5.05117	4.18682	3.32419	3.96601	3.23346	3.93713	3.39718	5.02072	3.54079	3.80916	4.19424	3.63703	5.97443	4.00354	3.95083	4.69867	3.52935	4.02149	3.57764	4.22801	3.79991	3.65255	3.2338	3.55341	3.53111
228575_at	-2.61079	8.49248	-4.71166	1.38858e-05	0.000265457	2.83995	IL20RB	10.3688	10.2641	11.4365	10.3549	11.8799	10.9799	10.7325	9.56242	9.87853	11.1165	10.8633	11.2004	10.2972	9.81667	7.21937	10.9012	7.19009	9.97169	5.81644	5.98315	4.42947	6.63195	9.53305	7.94224	4.50218	5.5785	5.23975	7.8317	4.98874	9.51797	4.99269	10.3017	4.96033	5.04774	5.99511	9.88388	9.03824	7.94068	9.7921	10.4749	8.23482	10.8636
202286_s_at	-2.61036	10.4201	-3.73926	0.000399205	0.00386588	-0.338965	TACSTD2	12.239	12.3995	12.9112	12.5226	12.6092	12.4381	12.642	12.3965	12.7369	12.2816	12.5014	12.9124	12.3898	12.6095	9.88756	12.2312	10.5004	12.213	9.55193	5.82011	3.25647	8.13789	12.2142	10.4688	3.56816	7.20962	6.88694	11.2524	4.41246	12.4272	9.42333	11.9569	8.1489	3.51355	6.55091	12.5813	11.2965	11.85	12.4216	11.4899	11.5806	12.3205
229580_at	-2.60524	4.93401	-6.84062	3.70419e-09	3.60368e-07	10.7601	RP11-13L2.4	7.81668	7.37532	8.66066	6.09764	5.37094	8.58934	5.5608	8.17755	7.40553	8.45206	5.0431	7.58785	7.735	7.32949	3.16191	5.50696	4.44566	4.64078	4.85112	5.0402	3.2922	3.84256	7.01572	4.15491	3.24497	3.00184	2.85236	4.55062	3.73671	7.84363	3.81888	3.77026	2.65791	3.08903	3.61839	8.21416	4.09791	4.66069	6.79554	5.37051	3.84273	4.19752
1553062_at	-2.60464	4.97573	-7.15902	1.02951e-09	1.37432e-07	11.9986	MOGAT1	8.57326	9.08584	5.34309	7.56884	7.55698	7.91774	4.66602	7.05002	9.07161	5.02324	3.6944	7.23407	7.73836	8.63634	5.1382	6.23326	4.37626	4.84156	3.88798	3.64303	3.5787	3.79079	7.97774	3.55273	4.10161	3.98652	3.8612	5.57699	3.57218	3.83554	3.73992	4.82421	5.06896	3.56747	3.894	8.461	3.74644	3.90575	7.81246	3.53531	3.76921	3.87633
205470_s_at	-2.60218	7.20199	-3.96893	0.000186862	0.00209515	0.374118	KLK11	8.83942	9.15738	10.2447	8.82706	9.93169	8.77175	10.0767	9.36544	9.58798	9.66671	10.2565	8.78917	8.12473	8.06642	6.46528	9.95131	6.20428	9.46058	5.19525	3.28453	2.84465	5.72227	9.27895	6.73307	2.79405	3.14972	2.60971	7.68284	2.49965	9.07158	2.60881	9.413	5.07876	1.91072	2.92662	8.68249	7.08707	8.26669	9.27063	7.92123	7.14334	9.2551
219010_at	-2.59981	7.91425	-4.77649	1.09667e-05	0.000218276	3.0652	C1orf106	10.3097	10.206	9.84878	10.0955	10.215	10.1281	10.6928	9.1943	10.2396	9.95138	10.2013	10.0112	9.84651	9.56147	6.70379	10.2849	7.29468	9.53621	5.07762	3.62578	2.8561	6.58474	9.99621	7.43871	3.94377	5.3902	4.09725	7.77496	3.1756	9.9721	4.77247	9.65393	4.55772	4.94016	5.90885	10.1588	8.19125	8.4708	9.91346	8.57977	7.58446	10.1845
219795_at	-2.59824	6.0108	-4.3703	4.70317e-05	0.000708	1.67886	SLC6A14	8.21692	8.42787	7.661	5.07983	8.15923	8.32503	8.38401	8.27812	9.17344	7.53693	8.73887	8.53312	8.63355	7.97776	4.60414	9.28661	8.26392	9.33518	4.71174	2.33873	2.12782	2.41067	7.29423	5.98814	2.79222	2.05959	4.41135	3.82948	2.27557	7.88999	2.3986	7.38121	4.05237	2.33536	2.41848	6.33718	4.99766	7.767	8.72427	5.38691	9.10485	7.96063
205765_at	-2.59729	5.57391	-6.13456	6.15921e-08	3.35413e-06	8.04424	CYP3A5	6.80888	7.25714	8.95736	6.65485	8.89589	7.13298	8.10832	8.11572	7.49903	6.2938	8.27589	7.63133	7.26877	8.02348	3.35592	9.73557	4.10366	6.84253	2.41049	3.33574	3.71735	4.5403	7.30675	4.18542	3.40961	3.52379	2.888	4.21186	3.93305	8.09309	3.25956	4.94372	5.43598	5.16164	3.41558	7.01226	6.51666	3.59426	6.4243	7.99684	5.37258	7.644
223919_at	-2.59526	6.51826	-4.97562	5.27057e-06	0.00012012	3.76565	TP53AIP1	9.14682	8.71316	9.84282	7.75198	8.15958	7.56417	8.4434	9.25243	9.37186	7.46733	8.04408	9.83155	8.78594	8.05966	5.14132	9.52441	5.98568	7.71553	4.16695	3.32853	3.79845	6.12582	8.4131	5.54999	7.17744	3.7657	3.92748	4.0534	3.22558	8.7543	4.46167	7.33213	2.42248	2.46198	4.03096	9.89225	6.78851	5.80562	8.89085	7.30909	6.33993	8.40495
218002_s_at	-2.59313	9.94696	-4.07585	0.000130215	0.0015682	0.714713	CXCL14	11.4548	11.6022	10.6839	13.1799	12.8593	12.5947	12.6052	12.538	11.8569	13.034	12.5885	11.581	12.6535	11.1387	9.12792	10.4358	11.3069	12.066	7.02745	6.4347	3.80531	7.56733	12.1085	8.14447	7.79143	7.68733	7.11179	7.27043	5.35303	12.8922	6.63372	11.4874	5.15952	5.93207	5.12424	12.0346	11.096	10.6052	12.3298	11.2955	9.31311	10.8126
1560531_at	-2.58674	8.5108	-3.45294	0.000993698	0.00797687	-1.1897	LCE1B	9.54075	10.0494	10.6068	10.1508	10.6327	10.5097	11.0807	11.2176	11.6024	11.1177	11.4399	11.1809	9.41138	9.33605	8.55594	10.4474	7.42245	11.7893	6.42515	5.45343	3.72157	7.48145	9.75395	6.865	4.2153	5.27435	2.98788	9.81964	3.71642	12.2831	3.03592	11.1136	5.55104	4.13638	4.47036	11.0667	9.45742	4.11851	11.0432	10.2059	6.92242	10.3549
228409_at	-2.58674	6.05913	-8.66794	2.34312e-12	1.17532e-09	17.8862	PLIN4	8.5422	8.93359	8.62118	6.79148	6.3332	9.42227	5.91309	6.83668	9.12776	10.4799	8.22598	8.01333	8.98309	8.52397	5.07353	7.83201	5.08045	5.86284	5.19525	5.08527	4.71154	5.05117	8.48008	4.6174	5.44055	4.49653	5.18955	5.26583	4.93373	6.59695	4.70339	5.55283	5.73048	4.59977	5.43349	8.01053	4.84014	4.6806	8.34501	5.15551	4.74524	5.13479
204437_s_at	-2.58627	4.71385	-6.02774	9.37752e-08	4.6653e-06	7.63869	FOLR1	4.71741	5.32931	9.72469	5.3072	6.47875	8.16981	5.99447	4.86483	6.40172	9.01474	6.89602	6.62835	5.61218	8.69973	3.27237	9.01149	5.72047	3.06909	3.52692	2.94448	4.37788	3.05885	3.17639	3.11391	4.2153	2.76812	3.24677	4.55902	3.15021	6.62859	4.66681	3.27111	4.03589	3.10554	4.51681	5.21892	3.55409	4.07711	4.33125	3.55409	5.02502	3.61701
226185_at	-2.58497	7.09677	-5.30019	1.56016e-06	4.49903e-05	4.93256	CDS1	9.29522	9.43615	9.32443	7.68027	9.42064	9.33152	8.8451	9.41456	9.59191	8.82452	8.73229	9.85812	9.43694	9.50646	5.83401	9.70225	7.77118	8.47376	5.81501	3.61624	3.2138	5.09967	8.14422	6.42029	3.38635	7.27435	3.67936	7.14188	4.15563	9.47259	4.14026	8.21812	4.17889	3.98862	4.25865	9.19179	6.64012	7.45601	8.57753	7.65108	7.16697	9.09686
205752_s_at	-2.58358	4.46103	-8.008	3.3429e-11	8.87248e-09	15.3152	GSTM5	4.3974	4.70689	7.20587	7.38702	5.90705	7.08062	6.22263	7.03845	5.76816	7.805	7.83878	7.56402	6.34791	7.24746	3.00731	6.52149	5.8996	3.60337	2.78434	2.14308	2.8929	2.87653	3.63407	2.521	6.17458	3.29098	2.76416	4.33463	3.28484	5.86926	2.17288	3.82573	4.35065	3.90106	2.92401	5.01253	4.15146	3.00251	5.18444	5.62214	3.16925	3.52192
237690_at	-2.583	5.54356	-4.80862	9.75174e-06	0.000198524	3.17733	GPR115	6.89383	7.7105	7.91804	7.12092	8.50065	7.62224	7.96928	7.77162	7.75765	6.80156	8.20908	8.39104	7.6903	7.57045	3.32592	8.10655	4.82428	7.02341	2.51274	2.15892	1.8821	3.93759	7.73302	4.65728	2.36518	2.8008	2.33191	7.76478	2.15933	7.6248	2.28095	6.61922	4.5308	2.01429	2.25533	7.63319	5.20225	5.76823	7.15111	7.40335	5.35682	7.63245
229309_at	-2.58127	4.52191	-5.58081	5.33815e-07	1.90263e-05	5.96328	ADRB1	6.60819	7.62394	6.393	6.40054	5.46292	7.34488	2.37526	7.6807	8.16211	5.65634	5.90496	7.43049	7.46995	8.34764	3.34728	6.78454	4.67287	4.24841	3.41703	2.42789	2.09645	2.90975	7.48585	2.86418	3.14284	2.97918	2.96862	6.77609	3.03875	3.76388	1.9714	4.16712	3.681	5.16987	2.67408	7.43028	3.35236	2.57783	7.06793	3.94786	2.90678	3.03039
203074_at	-2.57695	9.53443	-3.66975	0.000499956	0.0046143	-0.549557	ANXA8	11.2315	11.6646	11.6936	11.7021	12.0153	11.2889	11.807	11.2905	11.4838	11.2566	11.7223	11.9889	11.5994	11.4312	8.73094	12.235	9.22954	11.2984	8.53774	5.40327	3.26008	8.71815	11.7446	10.0363	3.58579	6.23085	5.46154	10.6265	3.23418	11.8498	7.3724	11.2257	7.20227	3.82264	4.65422	11.5253	10.035	11.0313	11.4346	11.1754	10.2862	11.8423
211276_at	-2.57666	3.91094	-7.54168	2.1984e-10	4.14474e-08	13.4926	TCEAL2	6.31702	5.2733	7.23652	3.92925	5.20133	5.71449	3.07939	7.47885	5.1851	5.56841	7.14317	8.89076	6.89776	5.68958	2.57917	6.97846	2.93743	3.84217	2.66942	2.57895	2.84465	3.19118	5.95214	2.42277	3.71118	2.03794	2.38794	3.45879	2.5909	3.68778	2.72204	2.78176	3.13781	2.71596	2.76832	6.71045	2.7945	2.72168	3.18511	3.42648	2.3902	4.21499
226482_s_at	-2.57574	8.40621	-4.78171	1.076e-05	0.000214553	3.08337	TSTD1	10.3786	10.7894	9.86703	11.1731	9.76126	10.4699	9.48857	10.068	11.3006	10.2959	10.448	10.7263	10.9703	11.5435	6.85158	10.9435	8.35911	10.2655	6.49274	4.87278	4.04554	7.22617	10.3573	8.84472	5.53154	7.57076	5.79214	6.36975	5.55339	9.32873	5.80039	9.61006	2.4117	3.8996	5.60675	11.0141	9.64185	7.81147	10.8668	9.73385	7.52543	9.79455
237899_at	-2.57196	5.55868	-5.96922	1.17976e-07	5.58957e-06	7.41729	LOC100506374	7.91057	7.33266	9.93281	6.417	8.21631	7.17555	6.82581	7.28647	7.75572	6.92168	7.06352	8.47753	8.47143	7.30227	3.30818	9.07312	4.85527	7.43421	3.22833	2.83532	3.50376	3.54595	6.81782	5.26815	2.61108	3.24001	3.82577	4.26043	3.16162	6.5468	3.33499	5.53752	4.3358	2.43844	3.32263	7.45437	4.79497	5.04598	6.93571	6.5782	5.90111	6.67507
219799_s_at	-2.56841	6.74212	-5.3302	1.39221e-06	4.08145e-05	5.04191	DHRS9	9.66172	10.0874	10.2343	8.83428	7.8005	8.96101	7.7384	10.1775	10.6871	5.92137	6.95361	9.24192	9.52882	10.4541	4.348	7.73342	5.38503	7.93794	5.5378	5.34388	3.88686	6.01271	9.6043	4.79985	4.20852	5.62744	5.07734	5.28891	3.69944	5.62027	3.56913	7.77186	4.23844	3.58635	4.4308	9.60302	7.47305	5.27048	9.80292	8.72481	6.20026	6.8989
209396_s_at	-2.56652	8.74501	-5.53837	6.28474e-07	2.17618e-05	5.80626	CHI3L1	11.3005	11.5867	11.5049	11.1884	9.90622	10.8038	8.63786	11.3493	11.6198	10.1478	9.5287	11.333	11.4266	11.5292	8.35373	10.1707	9.21075	10.8631	7.72415	6.43498	6.93189	8.45497	11.8657	6.46668	8.47609	7.61342	6.24995	8.28201	4.44267	8.96051	10.9915	8.93404	4.61465	5.00244	6.80014	11.5774	8.70209	6.29881	11.2839	8.92152	7.74094	9.29835
219735_s_at	-2.56556	7.34649	-5.65064	4.0774e-07	1.53429e-05	6.22254	TFCP2L1	9.76269	8.86935	7.53688	9.16382	9.79989	10.8363	9.55903	9.03008	8.98717	10.4038	9.2644	9.91471	8.72318	10.6704	6.17029	9.30755	8.62403	9.24078	7.12744	4.05269	4.22847	5.82864	8.03155	6.48525	3.77385	4.82593	5.27547	7.5482	3.65807	8.9644	6.46335	8.63256	6.05279	3.82844	3.78855	7.90576	5.09613	8.23632	8.488	7.28145	7.37924	9.45023
203453_at	-2.56546	7.89633	-3.95196	0.000197797	0.00219051	0.320561	SCNN1A	9.39429	9.71196	10.7299	9.66509	9.7638	9.82795	10.7015	10.2066	10.4231	10.4197	9.94623	10.6905	9.3424	10.2972	4.85018	10.8254	7.78513	9.93751	5.11802	3.0346	3.75969	6.49903	10.1473	6.06704	3.86021	4.47398	3.45431	8.90178	4.30829	10.7977	5.42764	9.45567	4.07572	2.90247	4.1401	10.2431	6.72124	7.7994	10.051	9.4838	7.99007	10.1881
219615_s_at	-2.56391	7.23578	-7.61371	1.64347e-10	3.34524e-08	13.7741	KCNK5	8.46129	7.97648	9.35118	7.72411	9.28278	10.7307	8.69703	8.89939	9.47007	11.2808	9.65563	10.2019	8.8165	11.28	4.8927	9.48785	9.20768	7.67853	5.60932	5.9621	4.25555	5.85626	6.96641	4.27643	5.10989	6.27759	6.29297	6.14114	6.13805	7.98409	7.03175	6.95189	7.22488	7.38633	7.61224	8.1507	6.86081	6.77705	8.12036	6.63248	6.5995	6.75363
235708_at	-2.56375	3.52818	-8.15715	1.8311e-11	5.65623e-09	15.8976	KLB	5.19525	5.35991	7.86393	4.45186	5.09798	6.62194	2.74772	5.9228	5.52499	6.30991	5.86842	6.27872	5.38909	6.06666	3.64143	4.54442	2.76483	3.50037	1.64266	2.1428	2.20048	2.08683	4.7986	2.5069	3.14673	1.89288	2.59866	2.85903	2.23783	5.69676	1.70628	2.89725	3.20951	1.90806	2.47494	6.35069	2.61256	1.82253	3.4056	2.31828	2.33851	2.7044
1554195_a_at	-2.56063	8.06513	-5.17925	2.46329e-06	6.54107e-05	4.49435	C5orf46	9.35251	9.32145	8.75932	9.66396	10.5211	9.9595	9.78803	9.57807	11.0934	11.1316	11.051	11.1532	8.90009	11.2093	7.67144	10.2854	8.26208	10.5293	6.57508	4.74618	4.27177	6.51387	8.18826	6.97424	5.24394	5.61554	4.9743	6.71666	4.17302	11.2691	6.05179	8.677	6.12139	4.65608	5.45521	10.5237	7.45965	5.16448	9.56957	9.06661	8.55991	9.58573
222945_x_at	-2.56011	4.11368	-7.03039	1.72797e-09	2.02306e-07	11.4976	OLAH	8.11483	8.42574	4.53027	7.83004	6.06724	7.78982	2.87698	6.63925	7.99966	3.68771	3.34107	6.07759	6.53966	7.70826	4.61539	3.96634	4.4738	4.3463	3.22606	2.66499	2.61345	3.24521	6.53209	2.72121	3.40374	2.924	3.07847	5.40386	2.9824	3.14475	2.76801	3.67562	3.24714	2.85233	3.35914	7.20033	3.11633	3.07078	5.76604	3.25558	2.70357	2.85199
210715_s_at	-2.55852	8.25258	-5.36144	1.23633e-06	3.72837e-05	5.15595	SPINT2	10.6823	10.5587	9.1812	10.9842	10.7384	10.5835	10.5662	9.1569	10.6439	10.958	10.6684	10.303	10.404	10.7138	7.69904	8.57189	8.52477	9.34573	6.67325	5.70289	4.80613	6.44176	9.76344	7.70582	3.50068	6.80589	6.21255	6.74426	6.19986	9.08761	6.18976	9.99847	5.60042	4.73177	5.61574	10.3625	8.60256	9.17378	10.5518	8.71957	7.99472	10.0191
231549_at	-2.55685	3.90695	-7.59049	1.80505e-10	3.58877e-08	13.6834	C1orf158	6.63588	7.80178	8.42017	4.31596	4.64015	5.5207	3.43757	7.0047	6.01165	3.32213	2.91734	7.08884	7.76433	8.32807	3.60125	6.0529	3.40838	3.06875	2.93647	2.88342	3.08354	3.09586	7.23287	3.34805	3.41326	2.79078	2.87069	3.71135	3.04673	3.12445	3.15131	3.20568	3.22699	3.11442	3.34906	6.36034	2.97091	2.74662	4.05949	2.42939	2.64191	3.19933
228806_at	-2.55583	5.71031	-6.8626	3.39142e-09	3.37138e-07	10.8454	RORC	7.16143	7.9582	8.87261	7.41805	7.77145	7.80059	6.31103	7.5457	8.5202	7.83265	7.13266	7.75061	8.29038	9.03604	3.86275	8.44082	5.08992	5.61054	3.66129	3.9187	3.30001	4.2938	7.89574	3.74322	4.82556	8.3076	3.74159	4.94842	3.43872	6.48411	3.69908	4.70797	4.23954	4.02223	4.77539	8.44256	5.20761	3.4937	7.2296	5.66105	4.51974	5.31771
227662_at	-2.55495	5.21222	-6.41428	2.03461e-08	1.39227e-06	9.11366	SYNPO2	6.10701	6.0527	7.43809	7.93318	7.8831	8.12376	7.14466	7.48314	6.58855	7.98567	6.82645	7.05837	7.2606	8.26666	3.58455	7.98883	7.08861	6.39903	5.61672	3.7336	2.55355	2.52222	5.62735	2.36967	2.8902	4.09475	2.53631	6.46499	2.75511	7.60386	3.59717	4.70645	3.35406	3.58715	2.31021	6.33596	5.75026	3.40133	5.39948	6.49122	2.34308	5.23332
244259_s_at	-2.55289	3.48924	-7.30634	5.68453e-10	8.37741e-08	12.5732	ZNF91	5.76176	7.6921	3.12987	6.7888	5.4009	6.89989	2.61593	6.20121	7.55609	3.81776	2.51866	6.36121	5.61866	7.97628	3.9322	3.86172	3.45463	3.67925	2.1777	2.27235	2.3491	1.9518	6.08555	2.15203	2.78739	2.48814	3.2954	2.78347	2.45892	2.83834	2.47677	2.87814	2.68869	2.7523	2.89821	5.8491	2.3839	2.22308	6.30909	2.41521	2.69908	3.08621
207710_at	-2.55168	6.68287	-4.21543	8.06906e-05	0.00107658	1.16715	LCE2B	6.97269	8.69681	9.00278	9.26702	9.76106	8.95254	9.89652	7.58382	9.7271	10.3656	9.73656	8.72795	6.87056	7.07555	6.82588	7.7544	5.87611	10.5151	4.12743	4.35411	3.6106	3.81772	6.71751	4.72683	4.61365	3.44739	3.05858	5.38432	3.43872	10.4499	2.85231	9.40674	4.0975	2.97602	4.04007	8.44796	5.77431	3.39129	9.49064	6.83517	4.94101	7.80389
1555318_at	-2.55087	5.21218	-5.51058	6.99264e-07	2.3732e-05	5.70361	HIF3A	6.65075	6.77062	3.68728	10.2289	7.98713	8.25345	7.94773	6.73931	6.70003	9.71722	7.93926	6.76657	6.84491	8.00121	5.05422	4.38762	5.89832	5.48177	2.38886	3.01915	2.91521	3.32311	6.76418	3.42135	3.91124	3.19505	5.39747	3.9823	2.28711	3.76834	5.49092	4.01463	6.71163	10.5563	2.8488	6.07805	3.82032	5.44985	5.65839	5.29347	3.0931	3.87192
1555673_at	-2.55018	4.46066	-5.59994	4.95878e-07	1.79313e-05	6.03421	KRTAP2-3	8.75768	3.24592	5.06898	2.80318	4.08452	7.90217	3.33909	4.77374	10.6032	10.0139	7.14503	9.79429	10.3224	4.83177	3.71225	5.24557	3.09996	5.47746	5.78546	3.50415	4.23148	2.83135	3.69781	3.61847	3.54108	2.87311	4.61651	3.92815	3.26511	3.64825	2.79096	3.36041	4.54242	2.91979	3.86555	5.60248	3.00733	4.63219	3.46825	3.68262	3.59269	3.71927
219140_s_at	-2.54777	4.90242	-7.25978	6.8588e-10	9.71515e-08	12.3915	RBP4	5.49512	5.59226	7.11572	4.50234	4.56043	8.66703	4.81959	6.68621	6.09594	10.9061	9.66733	7.67332	8.03282	7.22191	3.9742	7.67296	4.90093	4.50604	3.93399	4.06537	3.65306	4.35999	4.37608	3.49655	3.5698	4.11864	3.712	5.84807	3.51195	8.01288	4.32102	4.18698	4.82649	3.63345	3.71083	5.22992	3.38079	4.4148	4.52962	3.68223	3.70637	3.84211
240420_at	-2.5477	6.54568	-3.86654	0.00026288	0.00275658	0.0529915	AADACL2	8.62444	8.48769	8.78786	7.59304	9.8934	8.39077	9.27675	8.81719	8.64532	7.50467	9.7145	8.40539	7.7255	7.54044	5.85391	9.71371	7.07092	9.69408	3.08452	3.45852	2.25009	5.07649	8.53346	6.62246	3.21011	3.04889	2.26883	6.22661	2.22867	8.23397	2.24907	8.57925	2.98294	2.37185	2.09419	7.52002	6.97371	2.59126	8.64292	8.30635	5.29818	9.10045
238805_at	-2.54335	6.75267	-7.58739	1.82783e-10	3.59484e-08	13.6712	C11orf52	8.56034	9.36523	8.9078	8.98412	8.55237	9.14407	7.07634	8.36916	9.5132	9.32874	8.31539	9.43447	8.92311	9.78782	4.47281	9.49983	8.48322	6.6434	5.47282	5.94021	6.09084	8.03093	8.48056	5.03973	5.90686	4.82621	5.74154	6.38457	4.14862	6.55255	6.76004	6.62344	5.61361	5.43692	5.09598	9.18444	5.3664	5.5388	8.32058	6.28574	5.30567	7.20261
235746_s_at	-2.54289	7.67722	-4.95346	5.72152e-06	0.000128121	3.68709	PLA2R1	10.3503	10.4787	10.1261	7.33614	9.9644	9.85886	7.61749	9.90603	10.1312	8.66407	8.37626	11.0388	10.6771	11.0339	5.19802	12.2648	9.37126	8.7929	5.18385	3.78715	3.56037	5.49485	9.98936	5.81832	7.5657	6.58385	5.16362	11.4192	3.98702	9.43586	4.29149	7.08541	5.58824	6.43546	6.98038	10.3283	6.96349	6.1823	8.98848	8.3042	7.61239	7.88617
204179_at	-2.54069	4.994	-5.48275	7.77984e-07	2.57952e-05	5.60105	MB	9.38002	7.24251	4.19843	6.19583	6.85982	7.77868	4.84111	6.91486	7.66876	8.33233	6.8959	8.06147	8.46139	8.89607	3.05243	5.28478	6.84804	4.83558	2.8238	2.90031	3.62358	3.28062	7.04264	2.95675	3.64103	3.34103	3.6255	3.96292	2.76953	6.17089	2.7275	4.00558	4.15233	3.47639	3.41379	7.70163	4.06443	4.36329	6.20404	3.31501	4.54054	3.71907
204039_at	-2.54046	7.50519	-5.95099	1.26711e-07	5.88108e-06	7.34843	CEBPA	9.59881	10.1675	8.62763	10.0304	9.62895	10.117	10.0506	8.57656	10.4817	10.0447	10.1479	9.14515	9.93348	9.93278	6.13016	7.62742	7.52933	8.24912	6.50712	6.46257	3.96353	6.34144	9.81398	6.02963	4.2481	7.36769	5.4135	6.48353	6.21394	7.24277	4.60293	8.76021	5.39193	4.37259	3.98171	9.99185	7.83014	6.57459	10.2247	7.90276	5.94419	7.80326
224650_at	-2.54032	9.31251	-3.93506	0.000209303	0.00229426	0.267331	MAL2	10.9318	11.373	12.1139	11.0968	11.7539	11.1618	11.7346	11.5673	11.218	10.7193	11.2772	11.3245	10.7552	11.1564	9.61253	11.3601	9.99232	10.9105	8.40848	10.4747	3.25178	6.59514	10.4355	8.9135	4.15462	6.47713	3.93045	9.74162	3.69308	11.3892	6.71821	11.5207	7.34964	3.47614	4.74998	10.98	9.15122	10.8933	10.9749	9.42813	9.42512	11.7661
211597_s_at	-2.53998	9.49474	-4.30202	5.97353e-05	0.000850749	1.45203	HOPX	10.4651	10.8967	11.4965	11.4511	12.4118	11.6235	11.9352	11.113	11.4721	11.4264	12.082	11.6619	11.1026	11.7221	9.63425	11.5735	9.75987	11.8672	7.3304	7.27839	4.14182	6.60061	10.0286	7.7281	5.07623	8.16104	5.76066	8.85013	4.9187	11.4111	7.14726	11.5423	3.82719	7.05093	6.0223	10.7433	10.5511	10.4241	10.7582	10.6905	7.72482	11.4844
222549_at	-2.53771	8.54196	-5.38991	1.10929e-06	3.41968e-05	5.2601	CLDN1	10.5674	10.5919	11.1205	10.4968	11.467	10.4551	10.9929	10.5183	10.5	10.1806	10.7769	10.5189	10.746	10.5944	6.44204	10.8279	8.19314	9.31491	5.37298	3.10767	4.37352	6.58345	10.2392	7.19705	8.90311	7.38446	5.10734	8.16977	2.19571	9.05304	7.61498	9.33208	9.53313	7.80438	4.96959	10.4831	8.91821	8.49931	9.78922	8.6998	8.38332	9.74435
201625_s_at	-2.52777	7.33594	-5.79922	2.29154e-07	9.63029e-06	6.77741	INSIG1	10.4534	10.7236	9.13186	11.0094	9.2442	10.863	6.85168	9.23207	11.0872	8.94745	6.03827	10.1239	10.8433	10.8737	4.39181	7.56706	7.78433	8.09987	6.67595	6.68645	7.46314	5.60816	9.68488	6.64312	4.82788	6.59648	6.06435	5.50843	7.19955	5.73256	5.40025	7.72315	6.69692	6.10553	8.47322	10.8065	6.35775	7.53332	10.6685	5.60024	6.39063	5.72458
204388_s_at	-2.5262	5.59172	-5.86086	1.80229e-07	7.90218e-06	7.00882	MAOA	7.82891	9.19512	8.27005	7.29969	7.14314	7.71622	7.13948	7.96178	8.07515	6.50887	6.47481	7.97313	7.86595	8.9861	2.92001	8.09764	4.85582	6.7107	4.19257	2.84085	3.09241	2.26128	8.75931	4.85213	6.34157	2.53573	6.34815	5.94224	2.91934	5.90152	3.42369	5.45749	4.26446	6.3303	5.55085	8.15892	3.78624	4.28411	7.52172	4.78156	5.71714	7.35561
229964_at	-2.52329	3.15812	-9.14959	3.41211e-13	2.52693e-10	19.7482	C9orf152	3.40547	3.39993	5.30594	2.71818	5.72919	6.58428	4.09287	5.55478	4.76103	6.80228	4.83591	6.82039	4.96455	7.40623	2.29689	5.80588	5.00882	2.5573	2.17257	1.86003	2.08379	2.22708	3.51319	2.04211	3.1048	1.9828	2.17514	4.18346	2.16577	2.99802	1.88869	2.35546	3.68626	2.00949	2.10971	4.02756	2.00097	2.03702	2.99846	2.49128	1.97287	2.90229
1559021_at	-2.5227	5.82096	-6.06617	8.06281e-08	4.13153e-06	7.7844	C3orf52	7.65033	8.68377	9.09571	6.54823	9.6291	7.63936	8.20302	7.72851	7.13192	6.38127	8.37133	8.28694	6.35593	7.9795	3.89812	9.49929	4.03613	6.64945	4.52006	4.21223	3.18829	6.15056	7.22492	4.30604	3.90453	3.40587	4.15517	4.45125	4.98041	7.02948	3.13077	5.65804	3.59549	4.88718	4.1287	6.81858	6.5329	3.75706	6.4542	7.04389	4.81499	7.12218
230360_at	-2.52132	8.29486	-5.21058	2.18912e-06	5.91939e-05	4.60752	GLDN	9.9918	10.7875	10.603	10.1216	9.89279	10.5063	9.68542	11.5039	10.6187	9.48626	10.7296	9.97041	9.81524	10.2631	7.46399	11.2088	9.68515	9.41972	8.22738	4.41885	3.6497	6.65233	9.94962	5.20692	7.81668	9.18044	7.02165	8.78643	4.82003	9.72743	5.44912	8.7712	6.00763	5.79839	4.37501	10.4881	8.80165	4.65674	9.9299	9.08112	5.99658	8.38174
226863_at	-2.51915	7.44839	-3.81169	0.000315021	0.0031955	-0.116919	FAM110C	9.86628	9.78471	10.2174	8.39986	8.99985	9.47515	11.2845	9.73717	9.77584	8.26078	9.09081	9.5694	8.52557	9.67291	7.26838	9.15033	7.55541	8.98986	6.40335	3.22454	2.45837	6.78149	8.74453	6.89855	2.38994	4.28924	2.84248	9.5911	4.40458	9.99155	4.27106	9.45899	3.32966	2.58033	3.2354	9.41552	7.61962	7.71802	9.08672	8.86765	7.33702	11.082
235075_at	-2.51883	8.24324	-3.94679	0.00020125	0.00222021	0.304263	DSG3	10.3142	10.3777	10.5717	9.72362	10.3126	10.3315	11.2562	9.37385	9.96543	9.48852	10.0492	10.3161	10.5622	9.92867	8.44371	10.7776	8.18706	9.86065	7.30443	4.49269	2.39282	5.29742	9.41255	8.594	2.72107	5.17233	4.95555	9.61696	3.59756	10.2711	6.40667	10.6396	5.72349	2.7648	3.1329	9.06699	8.57794	10.6555	9.43069	8.73915	9.13376	11.3976
224043_s_at	-2.51694	4.11612	-6.29818	3.2257e-08	2.0389e-06	8.66858	UPB1	8.1523	7.83164	9.07626	6.75373	5.07615	7.51398	3.17788	4.94858	7.72223	4.51771	3.2288	5.97903	6.95953	8.13886	2.91149	3.74834	3.1319	4.63981	3.09449	2.84273	2.84942	2.70828	7.11759	3.15823	3.02124	2.87367	3.36634	5.45463	2.78698	2.99183	2.76403	3.81099	3.11797	2.96045	2.75539	8.08452	3.63491	2.47543	5.98261	3.73772	2.92224	3.096
1564786_at	-2.51336	5.06945	-6.55293	1.17124e-08	9.01941e-07	9.64722	LOC338667	7.22658	5.78222	10.1222	7.42444	7.5877	5.85067	8.39569	7.33196	5.79939	7.55263	6.37136	8.47968	6.98445	4.2406	3.2057	8.59192	4.49378	4.44003	3.81609	3.54842	3.18817	5.09869	4.11149	3.68968	4.61276	2.94834	3.48311	4.55803	3.04317	8.0644	3.46811	4.34492	3.37538	3.78792	4.15658	6.80834	3.50337	3.40816	6.39898	6.29362	4.05563	7.51475
215125_s_at	-2.51013	6.29598	-4.7152	1.37088e-05	0.000262531	2.85219	UGT1A1	8.50118	8.77512	9.3826	7.76945	8.07661	8.06727	8.67793	8.79419	8.55896	6.05891	8.93345	7.97785	7.2281	7.07029	7.6369	9.02466	6.61885	8.32696	3.68716	3.75565	3.71076	3.73798	8.07825	6.15077	4.20257	3.75457	3.76359	6.44109	3.42899	3.37356	3.15221	8.0802	3.75052	3.12919	3.66682	8.73921	5.48648	3.70007	7.96826	6.61921	4.42409	10.6449
219389_at	-2.50625	6.13911	-4.01826	0.000158271	0.00183336	0.530615	SUSD4	9.28535	9.15857	10.1465	7.30712	7.62415	7.86877	5.4694	8.81785	9.1451	7.08745	7.49145	9.31806	8.4493	8.27386	2.94836	9.5861	5.47367	8.24074	4.84577	2.42764	2.10924	4.78058	9.18138	5.49278	2.07132	2.10153	2.98859	8.48753	2.0093	6.69453	2.18606	7.37811	3.35417	2.08925	4.20533	8.90284	5.18782	4.58889	8.51788	6.79056	6.52266	7.79606
205531_s_at	-2.50611	5.12934	-6.84258	3.67514e-09	3.59286e-07	10.7677	GLS2	6.71153	7.58256	8.31228	6.4189	6.77941	7.00779	4.76469	7.18676	7.7252	6.77421	7.79219	7.56293	7.25941	7.04582	4.0745	8.82125	4.52081	6.16185	3.26866	2.75401	2.93689	4.21728	7.15245	4.83298	2.88966	3.51727	3.169	4.31815	3.28616	4.39135	3.55295	5.03012	2.89192	3.90662	3.93691	6.97096	4.83783	3.30759	7.11234	5.12839	4.03005	6.40675
228865_at	-2.50606	8.04355	-5.00233	4.77304e-06	0.000111191	3.86055	C1orf116	9.78311	9.90979	10.6749	9.95838	9.71658	10.3507	10.9966	9.36999	10.2306	10.7195	9.97343	10.4164	10.0662	10.1967	5.80927	10.2741	7.88559	9.95852	6.71607	4.18439	4.13073	5.26835	9.09008	7.12355	4.88077	4.04298	6.3265	6.44109	4.08613	8.7805	5.54562	9.82131	6.40171	6.07746	4.39883	9.97732	7.66365	9.21767	10.0483	8.79448	8.01713	10.4176
1552754_a_at	-2.50594	3.74146	-7.99415	3.53505e-11	9.2478e-09	15.2612	CADM2	5.21063	4.24895	2.96172	5.37447	6.18475	6.55417	3.09197	5.76594	5.97849	7.19454	8.06241	6.97845	7.53723	6.83059	3.86156	3.7753	3.5537	3.27746	2.84383	2.08538	2.36016	3.00059	3.5045	2.91594	2.78072	2.56846	2.11624	2.52344	6.8702	3.19177	2.68553	2.91151	2.72293	2.42085	2.48041	3.654	2.4557	1.8206	3.09067	3.71105	2.75064	3.71345
238632_at	-2.50231	5.08536	-5.07952	3.58014e-06	8.82524e-05	4.13596	LOC100505946	8.34378	7.48059	5.23772	6.15258	7.47735	7.27862	5.52393	7.22637	7.1186	8.89957	7.76252	6.19144	7.02183	7.78526	6.72497	4.84556	5.52602	6.92747	2.38224	2.03708	1.97528	2.32446	6.68536	4.55237	3.49349	2.8787	3.09657	8.18724	2.07582	5.28389	3.11032	6.03473	2.63562	2.0322	2.45225	6.90003	4.72712	3.90123	6.17246	6.00413	5.75796	7.19492
229252_at	-2.49998	6.24146	-5.20497	2.2359e-06	6.02206e-05	4.58724	ATG9B	8.009	9.58405	9.01709	7.81436	7.60553	8.05081	6.96285	8.09959	8.88203	7.24366	8.93498	8.23204	8.4164	9.44047	4.33541	8.91228	5.24967	8.16291	3.23603	3.54284	3.64252	5.20824	10.0866	5.26961	3.83791	3.86895	3.55008	6.20725	3.22503	8.28983	3.43124	7.72543	3.28528	4.15607	3.8783	8.92957	5.94723	5.00824	8.44283	8.28523	6.29805	7.10321
233126_s_at	-2.4988	3.59859	-6.96476	2.24992e-09	2.46521e-07	11.2423	OLAH	5.97459	7.32646	7.46558	6.88052	5.79546	6.51096	2.71369	6.84009	7.27434	2.78313	2.7078	5.98242	4.40128	7.52012	3.44843	3.61566	2.97333	3.62442	3.12696	2.57827	2.43324	2.37676	6.58799	2.19933	3.29465	2.54357	2.58396	3.90531	2.6543	2.57972	2.37482	2.87964	3.24984	2.49672	2.82864	6.7163	2.48565	2.57465	5.65409	2.60829	2.53346	2.60204
231849_at	-2.49725	8.62868	-4.40435	4.17181e-05	0.000643786	1.7927	KRT80	10.5211	10.6348	11.4305	10.9713	11.0753	10.2747	11.2009	10.3657	11.6076	10.8857	10.6224	11.4058	9.59534	9.7717	6.81229	10.5284	7.684	10.6584	5.9764	4.96767	4.56078	6.30575	10.1472	7.77687	7.81113	5.03699	5.03735	8.46002	7.23624	10.6903	5.83756	10.2415	3.45122	3.33841	4.7638	10.9433	8.07411	8.67694	10.9455	8.71511	8.55912	10.4701
217059_at	-2.49449	5.33657	-3.96413	0.000189893	0.00211929	0.358963	MUC7	7.37624	6.00564	9.44428	2.19985	6.46329	9.94515	3.43679	9.02701	5.93194	8.60069	7.66404	9.758	6.68043	9.74367	5.76457	6.95551	8.17396	3.49752	2.56112	4.00224	3.02841	2.24439	1.89884	6.36573	10.8331	5.27513	8.04347	4.09501	2.0817	3.36663	4.39308	2.50273	2.94888	7.83457	7.25516	2.40421	3.59396	1.94101	2.44461	1.87238	3.76946	3.37006
205843_x_at	-2.49411	7.79761	-5.73145	2.98186e-07	1.19789e-05	6.52379	CRAT	11.0064	11.409	10.1196	10.3914	8.93629	10.4575	7.09098	10.9252	11.817	8.77575	6.75168	9.90886	10.7334	11.5585	4.77169	9.71596	8.24798	8.95545	6.48202	4.72359	6.42949	7.61384	10.8968	5.76584	6.64818	5.84715	6.16588	6.66341	6.93826	7.8226	7.08809	7.68785	7.23708	5.66811	8.17824	12.005	6.66515	7.9789	11.0578	6.83358	6.54429	5.84679
227758_at	-2.49063	6.60988	-5.60773	4.81202e-07	1.75515e-05	6.06312	RERG	8.12325	8.22809	8.46117	7.25018	8.27202	8.66053	7.08016	8.78134	7.73966	7.96275	8.59099	8.23593	8.874	9.25366	10.1255	9.68514	7.51796	7.28541	4.63403	9.50681	2.88742	4.63233	7.94374	3.85024	6.98729	5.52078	4.8994	7.34783	3.50799	7.94149	5.24293	6.09457	4.98807	4.73897	2.6254	7.83234	5.85701	3.77355	5.85468	7.72382	6.61751	6.1702
242998_at	-2.48954	7.09162	-4.36026	4.87207e-05	0.00072524	1.64537	RDH12	9.51799	9.43733	9.41798	8.77374	8.94585	9.05181	10.442	9.74622	9.90952	8.48155	9.27605	9.1138	8.78434	8.08111	5.14616	8.89377	6.4524	8.9755	3.92753	3.34395	2.50379	4.55241	8.59122	6.64979	4.54284	3.60278	3.66407	6.23899	2.9454	8.81024	5.28736	8.90313	4.33769	2.88998	3.67464	9.37371	6.93269	6.0024	9.37652	7.5009	7.00044	9.59769
220724_at	-2.48612	6.85786	-4.38207	4.51245e-05	0.00068484	1.71816	CWH43	9.81645	9.66464	9.56013	7.31713	9.71641	8.86142	8.89226	8.82507	8.84527	5.83531	8.63098	8.96735	9.17875	9.49684	6.19705	9.43338	6.96522	9.1193	4.77621	4.01724	2.84465	5.21319	8.86091	7.17488	3.96025	3.64667	3.11312	3.94799	3.21988	9.81428	4.40998	9.07839	4.30359	3.18559	3.49854	7.93015	6.52069	7.2859	7.01676	7.9758	7.77523	9.69551
209493_at	-2.48588	7.49848	-6.36214	2.50291e-08	1.65496e-06	8.91358	PDZD2	10.0073	10.1535	9.39563	9.01871	10.2447	9.90969	8.3254	9.61052	9.46224	8.13535	9.64162	9.46991	9.80632	9.98683	6.14649	10.1713	8.55791	8.68197	5.16184	5.58963	3.99471	4.57875	9.66403	5.47234	7.60155	5.59544	8.50356	8.50984	6.78769	7.87131	5.40888	7.46086	4.26921	9.04742	3.81457	9.11153	6.97578	6.30244	8.50699	7.99263	6.23344	8.20783
218035_s_at	-2.48366	7.60891	-6.44626	1.79154e-08	1.2639e-06	9.23657	RBM47	10.685	10.949	8.7753	9.7656	9.50574	9.68958	8.95429	9.70366	10.4368	7.95181	8.09223	9.89869	10.0962	10.3038	7.14627	9.27214	8.44648	8.95962	6.61201	6.45785	5.32754	6.33654	10.0039	6.34	4.09288	8.22017	7.18262	4.60253	6.54285	8.10439	4.79756	7.5316	3.51311	5.75535	7.27598	9.71231	8.44613	6.45972	8.86436	8.08849	7.19775	9.2297
220972_s_at	-2.48185	2.89088	-6.58207	1.04267e-08	8.17902e-07	9.7596	KRTAP9-9	3.90981	2.39443	6.92348	1.77779	3.21358	5.40248	2.39003	2.92456	9.52911	6.65913	3.40746	7.34802	7.29862	2.46859	2.05403	8.01493	1.90323	2.50659	1.91089	1.62624	1.95303	1.90693	2.00739	1.87045	3.02716	2.05677	2.26263	4.07813	2.13018	2.11267	2.02594	2.11184	3.15223	2.40908	2.28349	2.26565	2.12194	1.90323	2.28662	1.74481	1.90669	2.14527
1558687_a_at	-2.48047	5.62774	-4.88711	7.31001e-06	0.000156367	3.45275	FOXN1	7.40046	7.6263	8.31834	7.4462	8.22402	7.40344	8.28689	6.39748	7.91232	8.37091	7.35317	8.48727	8.52888	6.29131	2.89267	8.54981	3.99724	6.52655	2.96501	2.88386	2.42292	4.23327	7.71331	3.51448	3.28556	2.02134	2.50966	5.44682	2.6357	7.79551	2.44574	7.28409	3.65705	2.87456	2.8504	7.34161	4.88235	5.50904	7.83244	6.83753	4.21773	7.37321
238439_at	-2.47853	7.88505	-4.77484	1.10331e-05	0.0002192	3.05943	ANKRD22	10.5238	11.4072	8.0411	10.6737	10.8532	9.63886	11.0894	10.8755	10.4661	8.58709	9.49284	9.52914	9.77826	9.98429	7.30007	7.34274	7.51414	9.27674	5.3998	5.71621	3.80176	6.53291	10.2776	7.13472	4.2153	8.70486	5.89068	5.18734	6.06821	8.52894	4.51182	8.95	3.80067	4.02289	6.46333	10.6776	9.0232	7.8995	9.88322	8.69606	7.69809	10.0073
203766_s_at	-2.47708	6.04519	-7.53558	2.25324e-10	4.22952e-08	13.4687	LMOD1	6.53585	5.39451	8.8583	8.87287	7.87343	9.16006	9.0447	7.03978	8.04321	10.5314	7.55829	8.17707	7.23565	9.36146	4.55997	7.88186	7.44099	6.3196	5.2249	3.79649	3.55119	4.22616	4.87339	3.93818	6.10669	5.15167	3.86905	5.32908	3.81978	7.87878	4.99358	5.08415	4.99397	4.88815	4.68868	6.60251	4.14021	5.27443	6.80267	5.85514	5.52778	4.5588
236266_at	-2.47691	9.1573	-5.70295	3.33029e-07	1.31184e-05	6.41738	RORA	10.8008	11.7008	11.2273	10.8677	11.563	11.1748	11.3017	11.4106	11.4229	10.3566	11.2667	10.9361	10.6855	11.3551	8.77669	11.0738	9.59908	10.6519	7.5531	7.65174	5.75704	8.039	11.0297	7.66267	7.06355	7.88488	6.95542	9.33696	7.69863	10.5224	5.44647	10.1466	5.10034	5.81427	7.61202	11.2821	9.71567	8.15726	10.6344	10.2764	7.35429	10.509
1552532_a_at	-2.47481	8.56995	-4.52827	2.68751e-05	0.000449631	2.21076	ATP6V1C2	11.3844	11.5049	11.9192	9.52361	10.4006	10.3919	9.84547	11.0935	11.1628	8.50066	10.3263	11.0811	9.94454	11.0298	6.13317	12.2558	7.04567	10.9382	6.45583	5.67324	5.86867	7.47678	11.7134	8.09144	6.03311	5.83168	5.61075	7.25582	5.16198	10.7968	5.39054	9.58648	4.86925	4.82942	5.57489	10.8463	8.53026	5.75603	10.7092	10.6136	8.43688	10.022
228399_at	-2.47385	6.40913	-5.4296	9.53421e-07	3.01843e-05	5.40559	OSR1	6.60041	7.20156	8.9587	8.88455	8.2924	9.20506	8.3707	6.0923	7.68527	10.8026	11.286	8.43859	8.50621	8.78402	3.95902	8.84573	7.40643	7.59421	5.76464	3.57446	2.82804	3.72256	7.44216	4.92088	3.61878	5.54141	3.85458	4.85811	3.96903	6.02047	5.00719	6.82729	4.91471	7.27642	4.8024	7.59581	6.65	5.4873	9.97275	7.78055	3.93599	6.88812
217528_at	-2.47268	8.7081	-3.46468	0.000958007	0.00773807	-1.15572	CLCA2	10.6004	11.0042	10.7842	10.5454	10.6624	10.7514	10.7226	10.721	10.6424	9.90089	10.2071	10.6416	10.8841	10.7654	8.99978	10.8499	8.96096	10.7689	7.52308	5.39814	2.66315	7.42591	10.9874	9.12125	3.14803	5.96111	4.49805	8.71417	2.77016	10.6859	6.70565	10.4851	3.89622	2.72297	3.49339	10.8115	9.12577	10.2566	10.5868	9.71509	9.24033	11.2114
209522_s_at	-2.47203	8.59082	-5.14001	2.85451e-06	7.35487e-05	4.35302	CRAT	11.7623	12.1467	10.7932	11.0984	9.91369	11.2626	7.99842	11.7781	12.5442	9.50897	7.65992	11.3036	11.5654	12.0878	4.65957	10.7156	9.11257	10.1218	7.35362	3.24587	6.84314	8.81779	11.6799	6.42888	6.703	6.56505	6.40425	8.2519	7.61093	8.90975	7.81522	8.70479	7.98739	6.22784	9.05263	12.6348	7.52932	9.15742	11.7838	7.90355	7.46813	6.90084
207275_s_at	-2.47155	9.16267	-7.19017	9.08056e-10	1.22891e-07	12.12	ACSL1	12.3617	12.5064	11.1914	11.3487	11.4728	12.2094	8.78503	11.1355	12.183	8.4001	9.43616	11.2845	11.8343	12.1185	7.90761	11.7672	10.4481	10.1021	8.97348	8.60763	8.57096	8.78118	11.1596	8.8187	8.75539	8.23293	9.44956	9.06462	9.14334	8.22475	7.32741	9.29	8.39845	7.56654	8.25812	11.1236	8.52031	8.3972	11.0184	8.4778	8.50901	8.96492
1555942_a_at	-2.46941	5.67272	-5.52574	6.59714e-07	2.25578e-05	5.7596	MIR205HG	8.04784	8.33865	7.98657	7.38765	8.00602	7.9915	8.04666	6.59615	7.41006	7.39798	7.36066	7.34961	8.22013	7.34514	5.01986	7.57332	5.49688	7.35476	4.35248	2.68674	2.75771	5.06625	7.92223	5.71697	2.30696	3.48222	2.8478	4.39312	2.84475	6.09932	3.87839	7.27276	2.67598	2.35717	2.66912	7.29065	5.23597	6.08621	7.054	6.99414	6.13642	7.8504
209791_at	-2.46906	7.97136	-5.93722	1.33726e-07	6.12349e-06	7.29648	PADI2	9.17622	8.80254	10.1454	7.43186	9.89158	10.9351	9.59459	10.6222	9.18253	11.8884	9.74705	11.3971	10.1643	11.1117	6.66401	10.0972	10.8055	9.11819	7.82184	4.5721	5.11311	7.44186	7.16163	5.79059	5.29564	8.97546	10.0394	6.23586	6.06785	9.53749	6.41392	7.60629	9.38171	8.16426	5.45833	6.86203	7.65944	7.62108	8.34271	8.00677	6.54001	6.82018
204836_at	-2.46757	7.74554	-4.66013	1.67357e-05	0.000305722	2.66191	GLDC	11.054	11.1505	10.7812	10.3866	9.05187	10.6379	5.25805	9.82354	11.3756	7.75584	5.47584	10.1912	11.106	10.4967	9.27237	9.40383	7.49479	8.01963	4.79564	5.3297	7.45757	6.25917	10.8916	9.91046	10.3399	5.42308	6.78203	4.399	8.68143	5.94017	6.02862	9.48684	5.57095	4.10956	9.8696	10.834	9.06199	5.35228	10.6252	4.87291	5.61865	6.10985
218849_s_at	-2.46742	7.88913	-5.25666	1.83961e-06	5.13429e-05	4.77441	PPP1R13L	9.47773	9.54405	10.1232	9.79628	10.2626	9.57032	10.0639	10.0725	9.90242	10.239	9.68509	10.3175	9.89203	10.0493	5.61318	10.9078	7.28336	8.88485	5.509	4.07183	4.46853	6.54	9.74957	6.55999	3.80948	5.49359	5.2491	7.0357	3.67457	9.9651	5.49594	8.75164	7.59773	4.23363	6.2975	9.74538	7.07312	8.32401	9.09674	8.81507	7.47428	9.52928
244692_at	-2.4668	7.44486	-4.69005	1.50179e-05	0.000281875	2.76519	CYP4F22	9.86315	10.942	8.43064	10.2475	8.6558	9.66146	10.4804	9.00197	11.0068	8.4724	8.36718	9.99579	10.2296	10.2464	5.41067	7.38931	6.96101	9.35182	5.20302	4.8484	4.39982	5.34818	10.631	6.13915	4.49899	4.45306	4.78392	6.27161	4.02752	8.63338	4.3436	9.25791	4.9775	4.47825	4.90396	11.0392	6.16542	7.18848	10.3945	7.11843	7.22462	9.43636
206539_s_at	-2.46226	5.85014	-9.63682	4.93948e-14	5.871e-11	21.6138	CYP4F12	7.91043	8.34923	9.96164	7.86677	8.59572	7.0641	8.35138	6.55255	6.80541	7.18439	7.71711	7.57612	7.43984	7.27809	5.26644	8.91236	4.95315	5.54653	4.35517	4.2633	4.32613	4.9863	7.54698	4.80821	4.76925	4.39117	4.78493	4.96204	4.23497	6.61362	4.8507	5.24116	5.49283	4.72543	4.88473	6.47027	4.72053	3.99741	6.68408	7.05886	4.57314	5.93082
235567_at	-2.45841	7.20704	-5.65713	3.97636e-07	1.50455e-05	6.24669	RORA	9.52417	9.84768	6.53856	10.722	10.1847	9.53896	9.94323	8.85953	8.93259	9.71045	9.48611	7.85396	9.16854	9.13776	7.31967	7.72838	7.57225	8.74396	5.45821	6.65547	5.10567	5.40672	10.0086	6.48447	4.21968	6.48919	5.56174	4.60836	6.77071	7.66621	4.65917	7.44558	3.23573	4.6322	5.75835	9.06643	8.14564	6.43331	9.59651	7.9601	6.10371	8.14554
205832_at	-2.4568	7.25315	-5.18031	2.45346e-06	6.52129e-05	4.49818	CPA4	8.59319	10.2339	9.92765	9.49304	9.20135	9.23652	8.83835	8.55064	10.0339	9.28359	9.08681	9.03682	9.13667	9.11027	6.71711	8.7353	7.15608	9.59243	5.83527	4.4763	7.07676	5.24722	8.87689	7.23692	4.70315	5.37661	5.62711	5.99559	7.01993	8.35077	2.87367	9.55815	3.38601	3.39405	5.00933	8.79379	7.13528	6.57459	8.65487	8.09923	6.95977	8.68407
226614_s_at	-2.45369	7.3131	-5.76454	2.62237e-07	1.0805e-05	6.64751	FAM167A	9.78551	10.4726	9.64806	9.94332	10.1307	9.77589	8.0325	8.24069	9.76577	9.12705	9.31755	9.45122	9.01565	8.99787	5.51349	8.91941	7.15311	9.04807	5.46758	5.19409	4.8941	5.48667	9.46695	6.58794	6.58633	4.25229	5.95483	6.62556	8.78828	7.69318	4.55181	7.57507	3.53926	4.2948	4.65138	9.30857	7.10346	7.95254	8.76854	6.78343	6.40674	8.1695
1555019_at	-2.45173	5.22489	-4.71683	1.3628e-05	0.000261534	2.85783	CDHR1	7.58024	7.36349	8.77006	6.17754	6.57117	8.13894	8.62565	7.6778	4.90834	8.24506	5.61642	8.07125	6.38448	5.88641	2.85839	9.82742	3.73106	5.67331	2.72266	2.84899	3.95087	3.60676	7.06697	3.8146	3.88633	2.5086	2.48859	9.03717	2.80944	7.59473	2.61478	6.49106	3.41131	2.29901	3.18123	8.75188	5.32292	4.32412	3.48067	4.45079	3.91514	8.30431
215704_at	-2.45113	8.65565	-3.03752	0.00346232	0.021342	-2.34025	FLG	10.3529	10.2669	11.4576	10.0902	11.0819	9.64276	10.7525	11.4336	11.128	10.3165	11.3529	10.7812	8.76796	9.37715	9.94862	10.8368	9.36959	11.3325	6.38949	6.43927	2.51274	7.80175	10.6033	8.82186	3.30708	5.37403	2.9155	10.4957	3.25579	11.4183	2.80879	10.6526	3.9159	2.77224	4.93631	10.4991	9.19037	6.33493	10.9427	9.97776	7.61976	11.3026
238029_s_at	-2.45112	6.62466	-5.3333	1.37591e-06	4.04804e-05	5.05322	SLC16A14	8.40789	9.15136	10.8189	8.1344	9.04984	8.25815	8.16482	8.81792	8.4048	8.14878	7.78199	9.05473	9.06313	8.06939	3.97614	9.78941	6.54103	7.51901	4.34069	4.51236	3.03753	4.49928	8.57796	3.93456	3.02245	4.81558	3.52229	7.14302	4.50312	9.08805	4.94387	6.85331	3.55881	4.23433	4.30977	8.87594	6.87697	5.6554	7.74084	8.36955	5.04946	7.68598
1554593_s_at	-2.44939	3.5724	-6.51633	1.3553e-08	1.01093e-06	9.50618	SLC1A6	4.94068	4.92916	7.04427	3.47886	5.8261	5.04345	2.54824	5.42385	6.30081	5.8491	7.24707	6.92547	6.99962	5.4545	2.10701	6.11691	1.88649	5.03541	1.76511	1.91547	1.67494	2.04826	5.40983	3.4812	2.21308	1.67642	1.52143	3.14337	1.78563	1.73305	1.80697	2.58548	2.69996	1.99632	1.86147	4.83911	3.16328	2.62868	4.50909	3.94786	2.92224	2.66469
206935_at	-2.44817	3.16591	-7.28778	6.12634e-10	8.90845e-08	12.5008	PCDH8	5.5066	4.09767	3.33474	2.77396	4.05554	4.54453	2.16365	3.42123	6.52775	6.3523	5.22384	8.61169	7.64353	4.91259	2.31525	8.23187	2.21171	4.42038	2.03277	2.16215	2.01028	2.12232	4.664	2.09656	2.54784	1.89378	2.46395	5.00385	2.4025	2.62488	1.91645	2.24884	3.74843	2.58031	2.09507	2.39294	2.25489	2.23095	2.37185	2.1452	2.08155	2.6316
229499_at	-2.44799	4.14625	-6.96987	2.20416e-09	2.43459e-07	11.2622	CAPN13	6.51247	6.25352	7.61586	5.67174	4.81949	6.64376	3.05638	6.44055	7.73829	4.19738	2.73339	7.4939	7.05895	8.32023	3.09996	7.74417	4.12224	3.79098	2.87951	3.08625	2.77716	3.75991	5.35707	2.64075	3.34994	2.53926	3.633	5.08918	2.67379	3.39262	3.07046	3.79732	3.21478	2.84024	3.47146	7.88053	3.06583	3.16214	5.5034	2.7403	2.97194	2.7686
220402_at	-2.44593	7.3748	-4.34129	5.20722e-05	0.000764556	1.58225	TP53AIP1	9.79692	9.73217	9.31672	9.44897	10.3816	9.81638	7.78612	9.72603	10.0269	9.56374	9.53875	9.80543	9.51299	8.56523	5.24276	8.77158	7.14629	9.33171	4.86649	3.80657	3.39804	6.4983	9.64454	7.32138	4.85746	4.5049	5.9845	8.21148	4.18341	8.69044	4.84917	9.21534	4.37431	3.8953	4.50132	9.45002	7.0276	7.09981	9.7224	8.86319	7.08926	9.61777
224999_at	-2.44544	7.40102	-5.53575	6.34838e-07	2.18713e-05	5.79657	EGFR	9.77914	9.69737	9.68591	8.95288	10.0035	9.82289	9.16339	9.41758	9.23629	8.50924	9.52338	9.43504	9.37986	9.73733	5.31998	9.78231	7.3769	8.66839	5.66683	5.09184	3.58216	5.0029	9.30703	6.90866	4.47337	4.89854	4.11039	7.1136	8.6437	9.31764	4.83053	8.12253	4.65533	6.08955	4.31987	9.16663	7.50129	7.29393	8.57726	7.9135	6.8233	9.44281
243386_at	-2.44491	9.15017	-4.46826	3.32753e-05	0.000535568	2.00757	CASZ1	11.6145	11.6391	11.3301	10.8216	11.4111	11.371	10.7531	10.8329	11.5657	10.6952	11.5653	11.3535	11.5926	11.3207	6.39222	11.1675	9.05686	11.0935	5.7693	4.61202	4.29077	7.14702	12.1013	8.94284	8.71213	7.26291	7.72808	9.65632	5.69257	9.83904	6.84256	10.3887	7.3109	5.69399	6.10462	11.1231	9.44021	8.1652	10.8995	10.7325	8.71037	11.0783
220723_s_at	-2.44417	7.82598	-3.76039	0.000372649	0.00365989	-0.274469	CWH43	10.3451	10.3024	10.8157	8.27784	10.3926	9.56627	9.77623	10.1363	9.89126	7.11421	9.49216	10.2037	10.0385	10.2747	6.76117	10.8423	7.67581	10.0693	6.14387	3.81356	2.93754	6.66804	10.1859	7.70709	4.25318	4.1114	3.23873	7.29879	2.61497	10.9623	5.10928	9.83836	5.06127	2.41996	4.1839	9.22585	7.51249	7.95987	8.45393	9.60515	8.5442	10.5704
233158_at	-2.44158	4.59985	-7.41031	3.73663e-10	6.20974e-08	12.9792	KRT82	9.30407	4.66254	4.79235	3.83921	6.03757	8.44798	3.7651	5.56627	6.01301	5.86842	7.68085	10.2583	8.16259	4.51177	3.70273	9.96881	3.84595	4.12075	3.59551	3.77082	4.2098	4.06264	4.07176	3.62309	4.31679	3.80855	4.14965	3.81814	3.74932	4.10079	3.99959	4.30004	4.41884	3.68899	4.20011	4.83144	3.81176	3.51445	4.17039	3.47041	3.68582	4.21176
213992_at	-2.44149	6.22505	-4.39333	4.33704e-05	0.000664037	1.75581	COL4A6	7.86545	8.06506	10.14	7.09252	8.58948	7.59494	7.79033	9.20559	8.4185	7.71321	8.16154	8.9919	8.2323	7.8282	3.2584	9.63624	5.61807	7.12806	3.39807	2.40684	2.82067	4.41061	7.94168	4.9558	2.07545	2.84801	3.24722	9.385	2.82823	7.18405	2.94984	7.39963	6.11848	2.78871	3.73564	8.16633	6.03003	5.47048	7.6815	7.7834	5.40213	8.13522
1553989_a_at	-2.43961	7.68417	-4.8421	8.62568e-06	0.000179183	3.29456	ATP6V1C2	10.3053	10.157	10.8773	8.3145	9.62103	9.32609	9.04126	9.67934	9.93872	8.09133	10.4711	10.0957	8.62469	9.99854	6.18787	11.1775	5.92227	9.85531	5.12603	4.57263	5.89366	5.1958	9.71845	7.43986	4.72129	5.19588	4.84179	8.28176	3.90918	9.78346	4.20789	8.52086	5.48772	3.75757	5.34593	8.93107	8.09249	5.0886	9.30588	9.44755	7.36462	9.77299
227819_at	-2.43874	6.07059	-5.53974	6.25174e-07	2.16749e-05	5.81132	LGR6	7.91758	8.90944	9.18075	7.49785	7.04639	7.74557	7.0124	8.24952	8.34473	8.70056	8.46097	8.73624	8.09052	8.01381	4.40086	7.77246	5.84743	6.21975	4.56536	3.62711	3.18236	6.22247	9.381	3.72979	3.56524	4.19538	3.65455	4.35385	5.03576	7.23919	3.76877	5.70103	5.43575	3.72568	3.71878	8.97432	7.61038	4.15318	8.03628	7.10618	3.67502	5.92557
223821_s_at	-2.4387	5.21397	-5.01444	4.56298e-06	0.000107115	3.90364	SUSD4	8.29548	8.48753	9.18685	7.63399	6.9354	7.425	4.56379	6.34484	8.43702	6.52339	6.93062	7.50987	7.03326	7.57487	2.53305	6.95822	4.99203	6.7024	5.41435	2.25533	2.26238	2.67667	6.4729	4.6085	3.04267	2.32948	2.83841	5.85476	2.5659	5.71087	2.87367	6.50178	2.80374	2.88221	5.11122	7.94814	3.6928	4.72388	7.54012	4.49017	6.18135	6.94152
220356_at	-2.43269	5.37912	-6.36715	2.45365e-08	1.6261e-06	8.93278	CORIN	7.049	7.33256	6.54111	8.34535	8.72684	8.15317	6.97815	8.56083	7.79996	6.99907	5.90496	7.15442	6.27981	6.44606	4.03836	8.63459	6.6631	6.20541	3.17689	3.64303	3.2962	3.50103	6.74027	3.60866	2.98664	4.72315	3.39339	4.90551	3.44065	5.48594	3.28657	4.62856	3.68427	3.90375	3.59193	5.78115	3.56932	3.33181	8.10405	5.00471	3.68339	6.4841
227241_at	-2.43248	5.50696	-5.27596	1.71008e-06	4.83198e-05	4.84448	MUC15	7.82703	8.557	8.94218	7.07158	7.78475	7.62556	6.34243	6.4415	7.61391	5.05873	7.55371	7.62285	7.94294	8.07746	4.82887	7.69669	5.70639	7.35408	5.3432	2.81134	2.6372	2.3899	7.24751	5.10262	2.99	2.35324	9.18732	3.53925	2.92526	4.73524	3.97635	5.73485	7.23784	8.67013	2.68746	6.12263	4.57115	3.92282	6.35907	5.25751	5.23147	6.59001
229093_at	-2.43108	6.31023	-5.63327	4.36037e-07	1.624e-05	6.15796	NOS3	8.45472	9.41104	9.32062	7.92296	7.75491	7.94608	6.90753	7.63249	8.62466	7.22152	8.86746	7.97395	8.16458	9.33038	4.70932	9.58064	4.89204	8.13549	3.95504	3.39096	4.10339	4.99547	9.98873	5.42434	4.77289	3.65736	4.09765	4.79234	3.24982	7.64226	3.86661	7.46086	5.14793	3.72415	4.45632	8.64584	6.07749	5.43702	8.31876	8.15108	6.27225	7.1998
232202_at	-2.43092	6.69061	-4.39949	4.24393e-05	0.000651971	1.77642	FAM83B	8.45563	8.68987	8.00922	8.5035	9.82219	8.47157	10.2461	7.90304	8.55181	8.7782	8.55428	8.60198	8.26496	8.19594	5.66235	9.19648	6.04623	8.66628	5.56435	3.07079	2.42292	4.1043	7.90397	6.80529	3.29686	3.52572	3.25561	5.71848	2.82665	8.60526	3.70541	8.7778	4.27563	2.52723	4.55623	8.40746	6.93118	7.73314	7.66188	7.10055	6.56189	9.44549
217901_at	-2.43036	8.5524	-4.41124	4.07162e-05	0.000631535	1.81579	DSG2	10.4967	10.3526	10.6491	9.07151	10.4244	10.6499	8.34083	10.8794	10.4272	10.1726	10.3515	11.163	10.9781	10.9911	9.55869	11.1823	9.71338	8.93424	7.68663	3.03363	3.18287	4.81225	10.1168	7.07242	3.62734	10.8127	4.96567	5.67875	5.74195	9.107	6.34441	8.33972	9.34443	5.3825	10.0405	10.0671	7.29585	10.5289	9.4062	7.24184	7.77838	9.34018
205325_at	-2.42929	5.58688	-7.08614	1.38072e-09	1.71182e-07	11.7146	PHYHIP	6.6664	6.67592	7.62614	9.17346	8.1124	6.68637	6.88562	6.69821	7.06279	7.62068	7.91611	8.82517	8.30703	7.54623	3.32559	9.0999	4.93144	5.40678	3.79998	3.78132	3.59156	4.31282	7.46331	3.74973	4.19169	3.84543	4.57109	4.58037	5.22285	4.00213	4.63928	5.27275	5.46672	3.57324	6.03836	7.9554	3.70403	5.8815	7.7469	4.78946	4.415	5.80396
230398_at	-2.42229	7.46806	-4.0783	0.000129135	0.00155791	0.72258	TNS4	9.36988	9.49066	9.27247	9.4597	9.25864	8.87579	12.0535	9.74021	10.1511	9.61205	8.52443	10.1302	9.08031	9.59419	4.18344	9.44733	6.64024	8.24675	6.1573	4.03876	3.27332	6.55147	9.99325	5.9364	3.93441	4.43225	4.42243	8.28148	2.9715	9.95581	5.7004	8.71926	7.49312	3.00275	4.23631	10.404	7.09329	8.73225	9.95486	8.49971	7.35085	9.82736
236888_at	-2.42154	3.8703	-7.7783	8.45277e-11	1.91052e-08	14.4176	CAPZA3	6.10334	6.38619	9.20277	2.64848	5.95331	5.03192	5.56015	6.145	5.54367	4.21407	3.69087	6.67678	6.47278	5.8128	2.88694	8.34172	4.0768	3.53429	2.83134	2.92141	2.7343	2.51067	4.94937	2.89738	3.56524	2.74394	2.52257	4.71176	2.72561	5.36526	2.53768	2.96602	3.44512	3.15309	2.72266	5.26294	3.10794	2.34876	3.93076	3.68657	2.51274	4.33567
228716_at	-2.41834	6.91691	-4.85902	8.10596e-06	0.000169594	3.35395	THRB	8.94155	9.03846	7.40244	9.53778	9.28139	9.04426	9.32558	10.4851	8.79455	8.84112	9.11111	9.00516	10.0153	9.29382	3.846	7.415	7.32464	7.91142	8.16264	3.99846	3.02512	3.76168	8.73541	6.36324	2.66352	6.16567	5.57325	4.91908	6.30733	8.97756	3.50996	7.66914	3.29444	5.31685	2.74659	9.06257	6.79057	5.06024	8.69644	7.62827	6.33357	8.7652
204537_s_at	-2.41407	7.74318	-4.68715	1.51768e-05	0.000284115	2.75515	GABRE	10.2134	10.207	10.5975	7.93006	10.1714	9.88899	9.01265	10.2948	9.72127	9.41061	8.93353	10.5102	10.4435	9.39312	4.37442	11.4458	6.73294	9.00629	5.4034	4.07654	4.40584	6.17781	9.98896	7.35377	7.91667	4.20119	3.77007	6.12874	5.89041	9.39977	5.57203	8.38494	7.30262	4.008	4.74956	9.81587	7.49437	6.80665	8.94623	8.99989	7.72823	9.71674
204754_at	-2.41251	6.56811	-6.00472	1.02645e-07	5.0025e-06	7.55153	HLF	8.47636	8.65606	7.94239	8.57637	9.3958	8.94777	7.76104	9.15746	8.36742	8.58347	9.60416	8.57119	8.13475	8.50423	4.02798	9.0221	6.55369	6.24952	7.39295	7.00804	3.12769	5.94723	8.5562	3.92681	6.73464	5.8912	3.66659	8.00358	7.21968	7.74045	5.92882	5.51738	4.41551	4.41583	3.19101	8.39688	5.93669	4.27177	7.72574	7.2	3.59631	6.64428
240967_at	-2.4121	6.26675	-7.16459	1.00664e-09	1.34898e-07	12.0203	KRTAP19-3	8.24076	6.24448	10.3109	5.40176	5.67687	9.03438	5.39627	7.39366	11.4685	10.7144	9.56742	9.912	7.989	5.74557	6.04698	9.75898	5.25447	6.24939	5.72601	5.12582	5.34589	5.23365	5.4588	5.26804	5.63926	5.0094	5.58044	6.61475	5.00837	4.78987	5.70129	5.82577	7.54062	4.9059	5.60694	6.58752	5.3891	5.45236	6.27251	5.16201	6.05591	5.43616
209696_at	-2.41195	6.68526	-5.7224	3.08844e-07	1.23403e-05	6.48997	FBP1	9.63935	9.90022	7.41101	9.68463	7.51072	8.94444	5.40246	9.23431	10.4672	7.68741	6.63821	9.47871	9.79384	10.2726	5.06417	8.46695	7.15407	7.31013	6.04474	5.40891	5.13427	6.68392	9.83965	5.25833	4.86858	6.87669	5.55445	5.24844	5.18537	5.71868	4.79791	6.34541	3.78074	4.71876	6.22668	10.4352	7.8365	4.65111	9.86614	7.24165	6.67166	4.97176
209173_at	-2.40618	4.45229	-6.51212	1.37823e-08	1.02384e-06	9.48997	AGR2	6.26179	6.14314	8.38682	7.59791	6.87769	6.74538	4.24773	6.95847	7.86602	5.96203	5.50875	6.75117	5.1534	7.26172	4.12613	3.95228	5.93188	7.94878	2.23056	2.55206	2.52487	2.60246	3.87983	5.32044	3.73908	2.70413	3.04456	4.88999	2.47807	4.37459	2.8203	4.75595	3.48366	2.61221	3.2012	5.359	3.41682	2.38075	5.78816	3.33774	7.42643	3.44569
208963_x_at	-2.40401	8.95773	-5.35049	1.28889e-06	3.84242e-05	5.11596	FADS1	12.5833	12.5176	9.22552	12.333	11.2976	12.1157	8.48114	10.8363	12.1843	10.4298	7.02238	10.9503	12.0906	11.852	8.79537	9.14671	9.7171	9.48613	7.20618	9.35418	9.50967	7.81106	11.8868	8.40983	6.8372	8.00834	9.31016	6.24432	10.0657	6.79186	7.92078	9.26419	4.43302	9.69288	7.53673	11.6335	8.3203	9.00283	12.1051	7.24506	8.0365	5.8098
214243_s_at	-2.40043	6.35035	-6.9313	2.57381e-09	2.70906e-07	11.1122	SERHL	7.08405	7.32876	8.06546	6.64839	7.27849	8.78272	6.48514	7.66162	6.9256	10.6412	9.6019	9.75602	8.62305	8.57051	5.00654	11.6416	7.5331	5.88224	3.87489	5.20032	6.38461	5.07814	6.27188	4.99391	5.12791	4.72315	5.83457	4.51651	4.65938	5.564	5.75425	6.36647	5.27508	6.04329	7.12755	6.52528	5.67931	6.29706	5.88336	5.92306	5.68954	6.22894
219995_s_at	-2.39888	5.89479	-4.1005	0.000119727	0.00146905	0.79401	ZNF750	7.28428	8.09763	8.9308	6.85329	8.16473	7.49101	7.99544	8.81215	8.43251	7.30294	7.81774	8.4751	7.62882	8.10524	3.79878	7.6032	5.08173	7.39106	3.44832	2.41645	1.87938	3.05138	7.459	5.42493	2.34193	1.98752	2.51984	7.11678	2.16577	8.29432	3.08475	7.51886	3.91984	1.8078	2.41282	8.13515	6.10302	5.99103	7.17477	6.24858	5.21579	8.24379
1554246_at	-2.39682	4.67491	-6.21313	4.51664e-08	2.64681e-06	8.3436	C1orf210	6.84223	7.90562	4.37214	7.05372	7.10765	7.31116	5.07641	6.54862	8.07515	6.75024	6.6671	5.63986	7.62331	8.72131	3.55191	4.0047	5.36679	5.70815	3.29595	3.00468	3.18565	2.96898	7.22145	3.78678	3.35586	2.84863	2.72064	5.65882	2.5992	3.84299	4.19081	6.02944	4.4939	2.98645	2.55192	7.58878	2.70714	4.88825	6.44492	3.74761	4.04159	5.63444
220117_at	-2.39654	5.52426	-8.02674	3.09935e-11	8.43071e-09	15.3884	ZNF385D	8.20767	8.57637	7.14263	8.07771	6.59271	8.05066	5.94464	8.01373	7.63717	5.66993	5.63584	6.71472	8.78457	7.64615	5.84877	8.2941	5.48968	6.22407	4.37871	3.82	3.50937	3.50551	7.64815	3.81771	4.01765	4.05778	3.92112	5.44516	5.1332	7.15967	3.99956	5.28365	3.47515	4.31421	4.03944	6.80628	5.3761	4.44936	6.05363	6.1509	3.57547	5.23729
207781_s_at	-2.39506	4.51882	-6.91321	2.76776e-09	2.84985e-07	11.0419	ZNF711	6.78224	6.93736	7.07982	6.75309	8.08052	6.34965	7.36004	5.74027	5.84632	6.29586	6.54418	6.07055	7.20039	5.41843	3.76954	4.50452	4.65985	6.29663	3.42808	2.52056	2.22689	2.11913	6.52826	2.84679	3.40608	5.15439	2.29446	4.27976	2.79252	3.99298	2.38953	4.84417	3.60201	5.31127	1.961	5.81906	4.38133	4.2243	5.0255	4.13272	4.32025	6.11397
229290_at	-2.39338	10.3612	-3.85621	0.000272014	0.00283391	0.0209012	DAPL1	12.5231	12.4442	11.9631	11.7092	12.0264	12.1963	12.2853	11.952	12.3634	11.7655	12.9875	13.3686	12.6794	13.0401	8.89664	11.9896	10.2266	12.0757	8.01692	6.61344	5.19127	8.6203	12.1158	8.92654	3.82036	7.30276	12.415	9.89273	8.66734	12.8634	7.06244	10.9634	10.3189	7.24524	5.20278	12.4688	10.4889	8.59038	12.1821	11.7814	9.86967	12.3705
222940_at	-2.3911	6.75116	-5.12757	2.99089e-06	7.64503e-05	4.30829	SULT1E1	9.38002	9.25637	8.79498	7.35805	9.68697	8.07026	7.23712	9.46117	7.3047	7.58661	9.69418	9.23952	9.60644	8.44156	6.58174	8.70346	6.99596	8.84258	3.63127	3.55	3.81332	5.35101	9.59951	6.02485	4.34324	3.85575	4.09725	6.95784	4.3956	6.58176	3.52742	6.86861	5.88782	7.42941	3.77848	8.45564	6.52683	5.00675	6.4569	8.44396	5.78444	8.86948
235272_at	-2.3906	10.0115	-3.35771	0.00133374	0.0100292	-1.46259	SBSN	12.0851	12.2246	11.8471	12.3199	12.3502	12.0195	12.9846	11.0208	12.5276	12.2948	11.8211	11.8983	11.0675	10.3373	10.8924	10.8718	10.2146	12.7502	8.38507	6.87216	4.19038	7.77948	11.0095	9.9036	4.01765	7.08388	6.1887	9.13135	4.23555	12.1823	5.98461	12.5155	6.97299	3.75694	5.93696	11.8346	9.65272	12.2745	12.7101	10.9743	10.9927	12.6133
217087_at	-2.38938	6.31465	-6.01565	9.83327e-08	4.82616e-06	7.59292	C1orf68	6.0882	7.33987	9.99082	8.72609	9.794	8.39942	9.61785	6.21026	8.46831	10.5142	9.45709	8.47237	6.22236	6.54154	5.31994	8.23635	5.00682	7.91456	5.2021	4.87474	4.78355	4.9082	5.34079	4.50939	5.26621	4.66552	4.85101	5.1083	4.4347	9.50841	4.81982	8.75982	4.49689	5.05351	4.66276	7.87802	5.64428	4.2857	7.35723	6.58855	4.63067	7.05367
1560727_at	-2.38917	3.89795	-5.78465	2.42522e-07	1.01453e-05	6.72279	HEATR4	3.98005	7.39564	3.12876	6.8746	5.07115	6.25846	3.3995	8.92208	4.58172	3.03727	2.98263	7.78343	8.66779	7.53246	2.98344	8.13005	3.5117	3.37561	2.42694	2.41263	3.39954	2.75391	6.71959	2.95005	2.63847	2.72496	3.10231	4.39078	3.18909	3.14254	3.25589	3.56344	3.34399	3.25247	2.76222	8.88079	3.0018	2.85959	3.17054	2.92107	2.79348	3.31041
220635_at	-2.38767	5.68045	-5.60716	4.82267e-07	1.75669e-05	6.06099	PSORS1C2	9.36411	6.64849	5.45132	7.35628	7.423	8.32807	8.33103	5.76176	9.3769	8.62777	7.44903	10.4873	8.8879	5.22962	3.24217	7.26645	5.23636	8.2858	3.8053	4.81968	5.70507	6.92885	4.66979	3.73844	4.18279	3.64858	4.56925	5.31389	3.53109	7.43988	4.28716	7.98079	4.33202	4.13391	4.39503	6.36795	3.7859	3.4857	7.74559	4.25272	4.37879	5.49912
227794_at	-2.38612	3.7213	-7.51282	2.47017e-10	4.54737e-08	13.3798	GLYATL1	6.62564	7.01916	3.92151	5.55036	5.80273	7.00848	2.7363	6.57384	6.96811	5.4202	3.23963	5.96974	5.89722	7.75829	2.53165	4.84353	3.87978	2.95937	2.76053	2.50154	2.69461	2.57275	6.09254	3.03925	3.39022	3.34233	2.4656	2.97443	2.8987	3.10839	2.5528	3.22227	3.91835	2.53286	3.41649	6.09324	2.47544	2.60869	6.02555	2.60623	2.54036	2.88628
235638_at	-2.38573	3.78244	-8.05374	2.77927e-11	7.81275e-09	15.4939	RASSF6	5.88518	5.77675	7.97455	6.21828	6.16338	5.10942	3.51577	6.09825	5.42481	3.55028	3.40666	5.31225	5.82967	6.27246	5.01568	7.28652	3.35107	3.07544	2.74457	2.09432	2.18544	2.49487	4.94823	2.68976	2.77685	2.1013	2.18938	5.52314	2.66242	5.34593	2.43334	2.5571	3.83202	2.52881	2.38579	5.47828	3.0828	3.05433	4.50065	4.09725	2.93541	3.32274
237592_at	-2.38136	4.77599	-6.01939	9.69e-08	4.78592e-06	7.60708	ZC2HC1B	7.31935	8.4076	5.38602	7.87882	5.30613	6.78358	3.88786	7.28493	8.44884	4.65194	4.6214	7.363	7.79761	8.57377	3.77497	7.19921	4.89795	4.99595	3.68978	3.80401	3.65986	3.27356	7.64135	4.46961	7.28502	3.32881	5.22951	4.79234	3.33432	3.46199	4.27638	4.26835	4.64885	3.63236	3.57131	8.72488	3.74306	3.14628	7.65911	3.81854	3.12847	3.71736
235651_at	-2.37562	8.04136	-3.51859	0.000809081	0.00676606	-0.998608	TTC22	9.69906	9.9513	11.2421	9.55732	9.93679	9.66457	10.2831	10.3412	10.775	9.96679	9.27742	10.1817	9.23252	9.74987	7.04234	9.96155	7.96934	10.0044	5.83131	3.68807	2.94179	6.24795	9.73797	7.64275	3.04267	6.15177	3.78652	8.53111	3.93039	10.5363	4.2571	10.215	3.56656	2.64657	4.5079	10.1463	8.05398	9.01371	10.3277	9.7729	8.56616	10.8208
211657_at	-2.37529	5.71107	-4.66914	1.61992e-05	0.000298351	2.69298	CEACAM6	5.96616	4.41542	10.0608	4.66301	8.5857	8.88541	8.03058	8.03846	6.01425	9.07087	7.01701	8.64857	7.67657	10.0563	3.47645	8.96861	7.52886	6.29728	5.24497	2.72801	2.92455	2.82481	5.54792	5.5032	3.46783	2.44056	3.34488	2.80043	3.21571	7.65964	6.34511	7.71682	6.19137	2.94737	6.36711	5.32759	2.81591	7.14301	5.54227	5.09913	8.6432	6.62101
207302_at	-2.37115	3.60616	-8.01458	3.2552e-11	8.72392e-09	15.341	SGCG	5.69754	4.04006	7.72626	5.8347	4.97088	6.69652	4.5762	6.5726	3.89349	5.85424	6.33279	6.1461	5.5726	6.65784	2.33369	2.94092	2.37886	2.77332	2.4767	2.34792	2.13161	2.43967	4.23659	2.76253	3.942	2.73511	2.70999	2.35432	2.54826	3.46829	2.30878	3.50532	2.70439	2.35551	2.80128	5.08824	2.73511	2.16554	4.47077	4.48167	2.27694	3.50764
225911_at	-2.36358	7.4461	-6.39084	2.2333e-08	1.50191e-06	9.02366	NPNT	9.40303	9.0348	9.58233	8.52813	8.57989	9.34348	9.20798	10.0533	9.09133	9.29103	9.07202	10.0837	10.2031	9.20747	6.76725	9.74669	8.21424	8.27226	5.93534	5.295	5.63291	5.43837	8.18585	7.10854	3.08741	7.07579	5.23962	6.50416	4.39576	9.20292	5.2585	7.62698	2.99648	5.75505	4.8946	8.85684	7.84268	7.2754	8.21031	7.79089	7.63123	8.7322
219498_s_at	-2.36274	7.4481	-4.71344	1.37968e-05	0.000264032	2.84608	BCL11A	9.63733	9.64467	6.37623	10.9942	10.4645	9.50007	8.90636	10.5959	8.95614	9.6832	9.35894	9.58189	9.72154	8.84015	7.52227	7.43424	7.29448	8.95284	5.86164	5.38238	2.51192	5.07652	10.0131	6.87562	5.30336	7.20434	5.1682	4.64637	4.07227	8.31311	4.24563	8.39278	8.12507	3.16648	3.11477	9.53395	8.38028	6.50806	9.78553	8.74107	6.35861	9.2026
204059_s_at	-2.36066	8.00166	-4.97282	5.32551e-06	0.000121268	3.75572	ME1	10.5135	10.9332	10.5913	9.76874	9.30695	10.1986	7.46063	11.5947	11.1923	7.64187	8.12057	10.3544	10.4364	11.2373	6.41913	10.2805	8.02591	8.94701	5.62293	5.71609	3.61457	7.00904	10.7965	6.28685	5.21077	7.66352	4.60421	8.23309	6.84798	8.17424	3.55909	8.57613	3.87206	4.82788	8.5453	11.042	7.85534	7.52297	10.2243	8.48408	7.78227	8.97126
217014_s_at	-2.35814	8.42115	-5.65274	4.04449e-07	1.52505e-05	6.23034	AZGP1	10.5947	10.8408	9.47815	10.5653	10.1462	11.6168	9.68161	9.30298	11.0266	10.7508	9.75713	10.5725	10.2214	10.9831	7.0791	10.1145	9.35729	10.4249	5.01617	4.16214	8.67813	6.54452	9.69047	6.73467	6.04182	8.65942	9.08143	6.4563	4.38889	9.51098	6.84202	9.50552	8.70577	9.54945	8.18613	10.7641	6.48339	5.93408	10.4716	8.74947	7.32819	8.74364
1553929_at	-2.35656	5.51104	-6.71409	6.15062e-09	5.40652e-07	10.2698	ACER1	7.48028	9.34969	4.93196	9.26967	7.86185	8.57038	7.07979	6.14605	8.82837	6.98288	7.03594	6.79737	7.48107	8.38911	3.5677	6.37917	6.04359	6.87812	4.24063	4.33999	3.9647	4.3241	6.5337	3.85217	4.31461	3.88278	3.94736	4.6823	3.50721	5.84035	4.45988	6.56209	4.45491	3.83551	4.31952	8.07728	4.29043	4.46016	7.22065	4.96642	4.1956	5.43235
200606_at	-2.3541	10.2091	-3.55717	0.000716294	0.00615707	-0.885173	DSP	11.5171	11.7807	12.3722	12.1633	12.4548	12.0472	12.178	12.2875	11.93	12.2223	11.7722	12.2657	11.7607	11.6293	10.6394	12.2714	10.5308	11.5292	8.95642	6.89326	3.61466	8.06127	11.7782	10.5542	4.64155	7.05539	6.70666	11.1314	4.24956	12.0999	8.45223	11.9979	8.55708	3.49195	6.17874	11.7733	10.7729	11.6251	11.869	11.2716	10.5092	12.2185
241436_at	-2.3517	4.59363	-7.98633	3.64847e-11	9.40943e-09	15.2306	SCNN1G	6.03068	5.43834	6.27709	5.50953	7.36808	6.983	7.10713	7.31012	6.79835	6.86306	7.51107	6.29597	5.45567	8.59041	3.23976	4.63672	3.76243	4.7445	3.55021	3.09637	2.96197	2.83256	5.35276	3.42148	3.56792	2.84871	3.05909	4.69991	3.10346	6.93487	3.29496	4.91762	4.19962	3.35473	3.42743	3.75896	3.5105	4.65135	4.6559	4.29387	3.86895	5.58143
226803_at	-2.34942	6.09918	-4.63956	1.80259e-05	0.000324627	2.59112	CHMP4C	7.67125	7.97396	7.29574	6.97846	8.44064	7.25057	7.57249	9.00497	8.80057	8.58664	7.94819	8.78072	7.677	9.098	4.00336	8.39424	6.43292	7.64793	3.56963	2.65293	1.99109	3.39549	7.61619	4.53062	2.69776	5.84103	3.1366	5.19002	3.18821	8.75729	4.24895	6.77152	3.38601	2.37185	4.77456	8.37329	5.8531	6.3999	7.65344	6.57007	5.69807	7.98112
235763_at	-2.34888	6.40439	-3.57466	0.000677652	0.00589415	-0.833484	SLC44A5	10.737	9.89923	8.22519	3.06079	9.69542	10.0336	8.43351	6.4094	10.7053	7.25775	7.64518	6.10352	9.74307	7.64947	4.37043	10.3848	5.39341	8.098	4.88146	5.58434	2.49933	4.10768	9.90239	5.00899	2.16993	8.88353	5.29155	9.91098	2.92689	4.36085	2.18773	7.88671	7.23726	2.99589	2.63085	10.1179	8.00134	3.62569	9.29796	8.67946	5.60827	7.91656
213711_at	-2.34847	5.32668	-7.76991	8.74447e-11	1.94351e-08	14.3847	KRT81	9.35279	4.94982	6.45828	4.75675	5.42323	7.5133	4.82544	5.6755	7.84504	9.75212	7.14098	10.3078	9.79149	5.95466	4.49742	8.86074	4.47854	5.63907	4.5558	4.41885	4.39216	4.85749	4.63466	3.87421	4.86471	4.24977	4.71579	4.99101	4.50948	4.86287	4.27302	5.03372	4.86518	4.5369	4.67961	5.90459	4.76762	4.89661	4.79189	4.62314	4.22115	4.7121
210347_s_at	-2.34796	7.12412	-4.85416	8.25186e-06	0.000172466	3.3369	BCL11A	9.79162	9.49058	8.96622	9.64488	9.34021	8.8313	8.46891	9.30679	9.31269	8.78617	8.1731	9.83944	9.65313	8.90671	6.12283	7.22389	6.82844	8.67153	4.9098	5.20634	3.05014	4.97995	9.11536	6.07436	4.18481	6.49753	4.80366	7.08892	3.66172	8.60648	3.81732	7.39477	3.77955	3.00717	3.69145	9.88976	8.40995	6.37907	9.43711	8.66941	5.93152	8.83304
207981_s_at	-2.34685	5.17318	-5.314	1.48053e-06	4.30576e-05	4.98285	ESRRG	6.46301	5.45825	3.8563	4.0016	7.7954	8.52366	6.08687	8.1875	6.72764	8.35314	5.77459	9.0026	7.59212	9.44928	4.16493	9.19328	7.28514	5.73774	3.05224	2.98692	3.2457	3.50785	3.84509	3.78726	3.39415	7.91021	6.43272	6.35669	3.26916	6.87643	6.54535	2.93001	3.88798	4.42236	3.92848	4.45308	4.48793	4.38297	4.26005	3.89051	3.47592	4.06672
203892_at	-2.34646	5.68727	-6.35928	2.53146e-08	1.66874e-06	8.90262	WFDC2	7.9295	8.55573	8.80598	7.34416	7.02111	7.04017	5.76177	7.58065	8.7419	7.67223	8.30241	7.92851	7.89467	8.17511	3.7906	6.30651	5.88424	4.76963	5.4362	3.33497	4.22144	4.39102	8.19082	3.40476	5.57547	4.6758	5.82357	3.43348	3.64084	6.85012	4.93832	4.57592	6.98961	4.3647	7.03787	8.58778	4.413	5.55749	8.05234	5.0814	3.90093	4.7948
206164_at	-2.34556	7.18525	-4.12203	0.000111244	0.00138507	0.863436	CLCA2	9.75496	9.87414	7.93548	8.96568	9.8823	9.60801	9.09007	8.87942	8.70446	8.00487	8.8065	8.62685	9.52731	9.34015	8.09809	7.70979	7.6901	9.13561	6.24703	4.59804	2.82176	4.60144	9.06952	7.70404	3.3294	4.65575	4.56541	4.07658	3.15998	8.40647	4.32157	9.64938	4.83505	3.52294	3.04884	8.6225	7.49386	8.70482	8.55407	7.61957	7.56199	10.32
229118_at	-2.34551	4.02449	-9.20269	2.76158e-13	2.18825e-10	19.9525	PRRG3	4.51758	5.06712	4.5147	5.862	6.74079	6.85234	5.94003	6.96642	6.04085	5.16682	6.9391	6.67088	5.80312	6.21656	2.9649	5.97213	4.00566	4.57694	2.19942	2.40096	2.52943	2.74888	4.8347	2.48978	3.07918	2.82844	4.23898	4.57664	4.95058	5.1351	3.02627	3.71231	3.49252	4.85396	3.16986	4.65193	3.11231	2.62355	4.35424	3.27941	2.90272	3.45357
1557434_at	-2.34433	5.18487	-7.35221	4.72401e-10	7.40072e-08	12.7523	LOC100506497	8.19889	8.62027	8.33755	6.75749	5.67932	6.23533	4.57572	8.60459	7.71985	5.02444	5.31096	7.30943	7.44413	7.19423	6.70871	7.06651	4.49809	5.174	3.3231	3.05443	3.28377	3.7632	7.64195	4.44946	4.58191	4.5133	4.2153	4.79234	3.5639	4.19085	3.30006	4.40049	3.20017	3.52534	3.42367	7.31379	4.4313	3.70612	7.10309	4.58877	4.24526	4.13412
204389_at	-2.34048	6.10017	-6.90491	2.86162e-09	2.94096e-07	11.0097	MAOA	8.68456	9.95968	6.72774	7.66357	7.79618	8.54352	7.72269	7.72898	8.47686	6.88879	7.09529	8.02078	8.18942	9.3769	4.80374	7.7078	5.63689	7.04817	4.73445	4.50416	4.7502	3.76524	8.80735	5.64056	6.5298	3.91313	7.13113	4.89233	4.12051	5.64124	4.06477	6.13775	4.64644	7.01744	5.91702	7.86695	4.62265	4.93503	7.68806	5.17134	6.51435	7.41174
227985_at	-2.34017	5.7957	-5.90743	1.50254e-07	6.74478e-06	7.18413	LOC100506098	7.239	7.84719	9.08356	7.71537	7.14314	7.86843	6.27495	8.82414	8.91775	6.58443	7.00315	8.30722	7.00885	9.04288	3.96231	7.68897	5.86749	5.85192	5.88754	3.491	4.62907	5.96353	7.53953	3.70549	3.04267	5.53168	3.95406	4.67492	3.45208	5.24162	3.66781	5.69212	3.38601	3.03096	5.64428	8.6197	4.92176	4.19636	7.4421	5.54423	4.68227	5.67273
1559078_at	-2.33885	7.02748	-4.78417	1.06635e-05	0.000213251	3.09197	LOC100506934	9.98106	9.6343	6.27152	11.1096	10.2595	9.49665	8.18872	8.60205	8.25351	7.9152	8.52666	9.35787	9.83193	7.33346	6.7588	8.68327	6.28224	8.70881	5.30422	5.22819	3.5897	5.45258	9.91784	6.57238	3.94378	6.79045	3.97318	4.23559	3.87393	7.77296	4.47626	7.72608	4.94847	3.03037	3.21044	9.461	8.00143	5.64779	9.27918	9.45384	5.11562	9.46583
232361_s_at	-2.33783	5.97872	-4.29278	6.16913e-05	0.000871118	1.42148	EHF	9.58445	9.54115	4.55054	10.1542	8.65282	9.53128	9.31952	5.6844	7.90346	7.89717	7.63583	7.77502	7.99113	6.76061	6.37601	4.05424	6.81122	8.34806	3.66129	3.86842	3.02711	3.61921	9.12248	6.58139	4.01765	3.72286	4.61742	3.8724	3.30753	5.27761	3.43243	7.90877	3.58526	2.97495	3.42677	7.01954	5.08431	5.62232	8.7907	6.74783	5.78373	9.33959
224022_x_at	-2.33726	5.44382	-4.44977	3.55311e-05	0.000565714	1.94522	WNT16	7.1071	8.05151	8.10395	6.17983	9.13878	6.56858	7.54037	8.06205	7.60406	6.26106	7.5724	6.93076	6.81338	5.63277	4.70623	8.57375	4.27983	7.44623	2.66476	2.28703	2.80286	4.07816	8.07148	4.83846	2.96366	2.37306	2.80799	5.81271	3.67672	4.82905	2.53345	6.23777	3.49179	6.91854	2.9488	7.44797	5.01291	1.95483	8.20025	6.42755	5.22402	8.71719
227702_at	-2.33683	4.38907	-5.84928	1.88556e-07	8.20802e-06	6.96529	CYP4X1	5.96821	6.30769	6.17598	4.28156	6.07633	6.66156	4.92667	7.28743	5.99505	6.85475	6.86314	7.21698	5.52763	7.18896	2.66935	7.96416	5.95794	5.14701	2.34028	2.74857	2.2604	2.47912	6.4019	3.13047	2.61806	1.99447	2.98104	6.20571	2.29993	5.36264	2.29795	3.82048	5.94187	2.73637	1.86445	5.7761	3.26451	2.08485	5.10764	4.08831	3.20558	5.97617
228708_at	-2.33651	7.50905	-4.36316	4.82265e-05	0.00072201	1.65505	RAB27B	9.22839	9.69048	10.0989	8.55931	9.60993	9.10888	8.71638	10.0911	9.52044	8.70378	9.92274	9.42384	9.66169	9.67377	5.8037	10.0681	7.47417	8.47868	7.47485	8.02568	3.60701	4.9374	9.26389	6.70345	6.32476	4.00224	2.91616	7.47965	9.48791	9.38896	4.51715	8.47246	8.08992	2.35985	4.42172	9.26515	7.58067	6.47209	9.10497	8.31808	6.34648	9.12183
206156_at	-2.33629	6.34535	-4.90933	6.73519e-06	0.000146304	3.53106	GJB5	8.53271	8.81432	6.85158	9.31408	8.7999	8.52359	10.3968	5.47683	9.09156	9.03213	8.43869	8.4938	7.67284	7.52456	4.80928	7.487	5.84461	7.55583	4.65309	3.68799	4.09856	3.58828	6.80539	5.60325	3.74593	3.94123	4.58394	3.44611	3.93395	6.46485	4.45439	8.35065	5.71319	4.37797	4.50997	8.12489	5.64715	7.65854	8.66763	6.16126	6.52797	9.11968
1568648_a_at	-2.33556	3.77971	-7.84026	6.58136e-11	1.53122e-08	14.6597	LOC100505851	5.12526	5.46725	7.49424	6.15457	4.48519	6.01434	2.45916	7.86676	7.14728	4.12905	2.79075	5.42913	4.61039	7.39715	5.7411	5.88921	2.78899	4.13473	2.90246	2.47152	2.25369	2.56142	4.5177	2.6137	3.49442	2.72663	2.61082	5.37596	2.84823	2.48819	2.42054	2.5754	4.97003	2.79132	2.68674	4.53271	3.19337	2.6509	4.63144	2.41835	2.84568	2.91666
209792_s_at	-2.33547	7.23168	-3.5717	0.000684033	0.00593486	-0.84222	KLK10	9.72353	9.23997	9.7451	9.65613	8.81135	8.39377	9.68659	8.45046	10.3044	9.05983	9.50469	8.85007	8.61732	8.38308	6.14728	8.85767	6.11137	9.30612	6.29474	2.85806	2.97904	4.37268	8.41435	7.37413	3.1696	3.33258	3.68215	6.0234	2.1649	7.9736	5.54645	10.3747	3.60616	2.43291	3.95371	8.87665	4.96634	9.61275	10.2623	6.41399	8.51033	9.36292
229039_at	-2.33381	4.40353	-8.69627	2.09134e-12	1.11014e-09	17.9961	SYN2	6.23347	7.17331	6.80233	5.6928	5.31836	6.92455	5.17184	6.51252	7.25119	5.96031	5.12465	6.89211	6.71227	7.62189	3.58891	5.18053	4.63718	4.15577	3.62194	3.57433	3.14776	3.87054	6.65725	3.37063	3.30708	3.15906	3.46529	4.3606	3.17887	3.52248	3.17891	4.22061	3.85369	3.26001	3.87679	7.29697	3.56529	4.43667	6.15262	4.0746	3.31285	3.90709
228915_at	-2.33317	4.10554	-5.89215	1.59502e-07	7.09581e-06	7.12656	DACH1	6.68813	6.73102	7.24443	5.83984	5.96925	5.61598	4.46628	6.68577	6.21404	4.43336	7.09543	6.6282	6.50229	6.35152	1.69653	5.22358	3.78362	5.42396	2.45414	1.81769	1.95303	1.98392	6.57065	3.65276	2.89999	2.77825	1.79952	6.09677	1.60862	5.35827	1.82815	3.19828	3.21248	2.5379	3.09419	5.859	3.37838	2.10579	5.28628	3.60455	3.66583	4.16214
228975_at	-2.33291	5.41424	-6.43897	1.84432e-08	1.29612e-06	9.20852	SP6	7.93967	6.56214	6.0737	7.26718	7.78984	7.63497	7.30415	6.29489	7.54841	6.90962	8.76428	8.52513	8.52791	7.76541	4.03892	5.37551	4.36065	6.17223	4.16059	3.6793	2.62434	3.84695	6.87556	3.82656	3.78853	4.04298	3.7862	3.71551	3.38059	6.34301	3.47659	6.42602	3.83522	3.65997	3.65999	6.96332	4.7956	5.15524	7.49728	5.4229	3.81636	7.06278
227899_at	-2.33053	5.46208	-5.88305	1.65271e-07	7.32269e-06	7.09232	VIT	6.15646	6.33117	8.02532	8.20481	7.02248	8.11648	6.96309	7.46207	7.52154	8.16852	7.35684	7.7886	6.12476	6.20751	5.30642	8.30284	4.60785	5.85603	4.58886	3.43516	5.14387	4.03087	5.47119	4.30539	4.35062	3.69249	3.48764	4.92631	9.31641	9.38672	3.30072	4.58842	4.12276	3.83315	3.58446	7.26288	5.9705	3.68605	7.56926	6.25498	4.03861	5.6124
229522_at	-2.32816	6.19532	-5.4327	9.42197e-07	2.9933e-05	5.41697	SDR42E1	8.59768	8.42141	7.20438	7.29532	7.52768	8.03419	8.15509	8.6267	9.14224	8.07684	7.89597	9.15584	7.95954	8.37293	4.41572	7.88106	5.64645	7.25833	4.21913	3.6015	3.44209	4.62119	7.64462	5.19491	4.63668	5.61598	4.11356	3.89751	4.95864	7.72194	3.63745	7.42184	2.63562	3.87316	3.90003	8.76556	6.2556	5.14853	7.76616	6.7409	6.07095	8.63925
215243_s_at	-2.32791	7.7223	-4.86906	7.81211e-06	0.000165041	3.38924	GJB3	9.69527	10.3738	8.8814	10.5706	9.58063	9.77738	11.1351	8.28887	10.8415	10.0793	9.94484	9.83772	8.80474	9.36238	6.3114	7.70637	6.99362	9.49303	5.65429	4.97252	4.81569	5.19011	9.18081	6.86024	4.78882	5.13509	5.5873	8.37337	4.92025	8.82773	5.81246	9.41501	6.16187	4.97728	6.16584	9.84099	7.45804	8.52476	10.634	7.70448	7.55006	9.77728
213832_at	-2.32442	7.34941	-5.51533	6.86628e-07	2.33757e-05	5.72115	KCND3	9.49901	9.90524	9.57339	9.12423	9.24519	9.03389	9.57134	9.66092	9.4691	8.31842	8.66711	8.96072	9.44544	9.70373	6.75083	8.25508	8.95694	8.3714	6.62063	4.74784	4.37944	5.65677	9.62527	6.3345	5.36515	5.16366	5.75933	6.10845	4.44226	8.64529	5.29166	7.98855	4.36246	4.1873	5.13911	9.80099	8.43013	6.16794	9.35971	8.6759	6.8656	9.40245
205759_s_at	-2.32348	7.7026	-4.43528	3.74015e-05	0.000588977	1.89646	SULT2B1	9.82618	10.6671	8.26774	10.3946	9.02919	9.54076	11.4005	8.53707	10.9917	9.06875	8.84774	9.88196	9.92438	10.6059	6.08754	7.75255	7.282	9.93817	5.86889	5.11598	4.2867	5.88543	10.3255	6.37864	4.03557	4.70031	5.3629	6.04986	4.36245	9.36404	5.4106	9.49862	5.52829	4.50802	4.98311	11.0445	5.89849	8.36156	10.5497	7.51531	7.40698	9.81687
219497_s_at	-2.3234	7.66003	-4.56221	2.38032e-05	0.000406903	2.32629	BCL11A	9.64572	9.66908	9.58696	9.93606	10.4763	9.38507	8.33559	10.357	9.16707	8.32879	9.62863	9.82425	9.41893	9.30072	7.66696	9.41432	7.27702	8.92432	6.52862	5.10587	2.58499	5.11557	9.79414	6.83961	3.84029	7.34415	4.91237	4.85089	3.45778	8.68059	4.01195	8.5762	5.67414	3.8005	3.55428	9.73618	8.99973	6.82591	9.76495	9.56371	6.08075	9.58436
229954_at	-2.32249	5.91469	-5.43624	9.29536e-07	2.96168e-05	5.42997	CHDH	7.08783	7.17558	7.92055	7.26669	6.74326	8.06334	6.05062	8.32896	8.20374	8.37571	7.469	9.03077	7.86025	9.3057	4.78345	8.53975	6.8023	5.73082	3.47441	3.08051	3.13048	6.64509	6.4744	3.63323	3.67785	3.80808	3.85398	3.08073	7.27011	6.67901	4.04164	5.81799	5.91173	4.50181	3.48406	8.32778	3.99966	6.04438	6.2495	5.81683	4.76705	6.57899
204455_at	-2.32182	8.93173	-4.71291	1.38229e-05	0.00026444	2.84428	DST	11.1593	11.0896	10.8193	10.9112	11.7385	10.339	10.3218	11.0666	10.3015	10.2181	10.5363	10.8189	10.921	10.7115	8.13493	11.3824	8.87463	10.2327	7.87251	8.13783	4.14246	7.70903	10.5895	9.00073	6.91426	7.37632	5.29069	9.13805	7.62119	10.1826	5.80148	9.70331	3.04331	5.23395	5.46882	10.5119	10.3135	9.60373	9.89107	10.064	9.3402	10.8504
206166_s_at	-2.3202	7.82386	-3.4526	0.00099476	0.00798305	-1.19069	CLCA2	10.9926	10.5887	9.15822	8.32822	9.43687	9.77748	9.746	9.67169	10.2302	6.88448	8.61866	9.89391	10.495	10.2255	8.51404	10.1631	7.89489	10.3959	6.68507	4.40158	2.7774	6.05554	9.78416	8.19769	2.82482	4.28825	4.25645	6.47369	3.59242	10.1689	4.39515	10.3407	3.17324	3.01432	3.86875	10.5206	8.00431	8.97197	9.53142	9.08621	8.8078	11.6966
230835_at	-2.31758	11.4076	-2.79609	0.00684022	0.0362076	-2.95868	KRTDAP	13.0434	13.2914	13.322	13.4503	13.1929	13.1278	13.8	13.1924	13.7324	13.0563	13.3508	13.6777	12.4504	12.229	12.1508	12.9653	12.2254	13.7732	10.7202	8.17553	4.05094	10.173	12.9211	11.8048	3.41251	8.74346	7.42855	11.4189	4.44285	13.643	7.49487	13.4682	9.17367	4.17069	7.48698	13.5488	12.0326	12.2538	13.7327	13.1502	12.9895	13.6671
206227_at	-2.31524	7.12647	-4.28984	6.23266e-05	0.000878501	1.41177	CILP	8.89363	9.68009	9.74932	7.59512	7.75125	10.2919	9.11515	11.2267	9.28553	10.4527	9.69205	10.0447	6.5103	7.71323	4.75128	8.75473	9.83044	8.64328	4.22177	3.56891	4.26658	5.00141	9.16981	5.01824	7.60983	6.3434	4.69263	6.2991	2.48526	9.34969	4.74542	4.58978	11.0859	10.031	3.65999	10.5857	5.96471	6.05068	9.4809	7.6645	6.80944	4.81926
213285_at	-2.31496	7.29533	-5.34491	1.31656e-06	3.90362e-05	5.09556	TMEM30B	9.30313	9.64443	9.67444	9.12488	9.28404	9.55713	9.83776	9.21672	10.0152	8.95805	9.26419	9.27893	9.38359	9.61083	5.31815	6.73462	7.98558	8.06176	5.38563	4.30474	3.95925	4.4466	9.21828	5.69489	6.48368	6.03468	4.84192	3.72157	4.11178	8.89021	5.47771	8.1667	7.44289	5.40002	3.58784	9.08101	7.14571	7.39431	9.19943	7.446	6.51754	9.29316
242687_at	-2.31332	6.75217	-5.12809	2.98505e-06	7.63366e-05	4.31016	FAM160A1	9.12436	9.41177	7.93667	8.2473	9.0002	8.59463	9.69952	8.01106	9.26803	7.8965	7.99604	8.50712	7.76811	8.34377	6.80769	8.88331	6.86086	8.40499	6.04491	3.58558	4.17755	5.42095	8.0554	6.616	3.7979	5.33681	6.94589	4.96891	3.65427	8.01461	4.74202	9.06662	2.99201	4.0996	4.81226	8.15001	6.60064	7.48835	8.41364	6.75481	7.04008	9.87195
202965_s_at	-2.313	4.47383	-5.06928	3.71968e-06	9.09948e-05	4.09933	CAPN6	6.62508	5.3522	7.91825	5.06462	5.99404	6.12972	4.65296	7.40867	6.8843	7.71426	7.05785	7.06748	5.6549	6.30056	2.22237	6.99166	4.83032	4.39257	2.45993	3.66381	2.2604	2.37719	5.92309	2.66982	3.9127	2.10153	3.14424	8.16653	2.76102	5.37067	2.02221	3.08165	6.3532	6.23951	2.80258	6.3008	2.80463	2.27919	6.43167	4.43228	2.54363	4.22477
207430_s_at	-2.3128	5.49468	-4.31247	5.75955e-05	0.000827169	1.48662	MSMB	7.00541	8.1699	3.50665	9.86924	7.22518	8.30959	7.21772	7.23345	9.06156	7.58616	8.21274	7.7406	5.80619	7.83428	4.12098	6.4704	4.67001	9.32232	3.39489	2.769	2.99723	4.06905	6.39552	4.32028	3.60622	2.88037	3.78505	3.58075	3.14693	4.1051	2.8539	5.26942	4.26921	3.31614	3.37463	8.01006	7.44453	3.13018	7.20352	4.922	9.59133	5.92918
222496_s_at	-2.31279	7.61126	-6.54842	1.19251e-08	9.15735e-07	9.62984	RBM47	10.6566	10.9299	8.88715	9.79963	9.70518	9.97101	8.33987	9.05207	10.1269	8.28407	8.36596	9.01032	9.53295	10.1063	8.03131	8.43601	8.27191	8.61724	5.83225	6.58117	5.04354	6.72511	9.83269	6.48525	3.97055	8.28276	7.37566	5.56037	6.52301	7.23447	4.52897	8.22797	6.62484	6.09745	6.80689	9.57429	8.43168	7.41778	9.09288	7.84311	6.98137	8.84759
204636_at	-2.31152	6.81768	-4.97662	5.25095e-06	0.000119723	3.76921	COL17A1	8.44794	8.64423	7.74587	10.3361	10.2794	9.01594	9.68733	6.76658	8.10524	10.3537	8.85759	8.42932	9.00217	7.99789	5.48273	7.37086	6.24792	7.70257	5.27089	4.39649	4.07287	4.46911	8.05595	6.71607	5.37005	4.82103	4.0633	5.10686	4.64049	7.76319	4.39379	8.53707	5.02028	4.12166	4.84373	8.82895	7.2242	8.08939	9.40666	7.05431	6.96126	8.47991
203649_s_at	-2.31138	6.50104	-4.55097	2.47808e-05	0.000420512	2.28797	PLA2G2A	9.01256	8.6594	7.57187	6.18971	7.53725	10.1692	11.074	7.62743	7.65343	9.9877	8.17127	9.70403	9.1131	6.55041	6.99863	5.43493	6.62764	6.46783	7.96239	4.23945	3.33818	4.5165	6.8913	4.74512	4.28541	6.74672	4.87538	6.03326	3.36279	11.2584	3.76016	6.18994	4.92903	3.32721	3.89823	10.3465	5.6951	5.04055	8.69498	7.62111	3.84148	7.47224
1555740_a_at	-2.3103	4.40765	-5.82357	2.0843e-07	8.88568e-06	6.86873	MRAP	9.43431	8.97984	4.01132	5.73696	4.09773	7.29234	3.21041	3.98694	8.20465	5.92762	6.17323	6.24806	7.30649	8.04407	3.36461	5.92929	3.69955	3.86599	3.74365	2.85718	3.86089	3.32041	7.26526	3.38305	4.19166	2.7515	3.48899	4.60631	3.71723	5.19419	3.3495	4.38817	3.873	4.03169	3.67106	7.777	3.49129	3.66524	7.47915	2.26016	3.21119	3.31821
223605_at	-2.30942	7.13503	-5.37381	1.17947e-06	3.59301e-05	5.20117	SLC25A18	10.4276	10.9706	9.44639	8.03333	7.39964	9.18538	6.94279	10.9273	11.3801	7.0497	5.77478	9.1419	9.26152	10.9326	5.37894	9.32285	7.06343	6.41891	6.39396	5.66536	6.20061	6.59027	11.2591	6.3324	6.5467	5.9682	7.05776	5.8204	6.14426	6.26483	6.50196	6.17792	6.31607	6.65632	6.26928	11.9587	5.32935	6.22791	9.81444	6.14285	7.54474	5.76696
204508_s_at	-2.30803	7.04821	-5.61404	4.69643e-07	1.71988e-05	6.08651	CA12	8.90576	9.23334	8.46531	9.07847	9.6281	9.28829	9.95996	8.02966	8.92503	8.71665	8.74343	8.79474	8.67637	8.4746	5.6481	9.60203	6.75572	8.18883	4.61732	2.91156	5.73414	7.16475	8.60777	5.8106	3.30708	7.49595	5.7415	6.90302	5.61958	8.08853	3.91569	8.18352	3.56115	4.67657	6.26648	8.83208	6.83534	6.79276	9.26006	7.9392	6.59015	9.03718
204532_x_at	-2.30786	5.74784	-4.58725	2.17593e-05	0.000377305	2.41178	UGT1A1	7.79803	8.36514	8.60161	6.80089	7.43454	7.37834	8.10731	8.11514	8.03463	5.61703	8.38632	7.26842	6.4516	6.35903	6.97899	7.66504	6.08116	7.93313	3.53252	3.93789	3.22905	3.29631	7.42805	5.48485	3.68533	3.50466	3.46425	6.24294	2.82376	2.94621	3.33787	7.43681	3.90387	3.19956	3.22939	8.42941	4.45993	3.03939	7.52189	6.14898	3.87667	9.8511
209863_s_at	-2.3073	9.67637	-3.74965	0.000385923	0.00376456	-0.307265	TP63	11.4877	11.6189	11.4324	11.6212	12.2714	11.178	11.467	11.3155	11.5589	11.0398	11.3176	11.6428	11.6735	11.2293	9.81191	11.546	9.60382	11.2854	8.05392	5.98216	3.44737	7.99976	11.7572	9.72337	3.09462	7.45954	8.28099	10.5142	6.8228	11.1144	7.24042	11.5213	8.1567	3.89998	6.79929	11.6131	10.1	10.8914	11.5488	10.9146	9.75263	11.9595
1554242_a_at	-2.30645	4.22945	-5.53329	6.40877e-07	2.20377e-05	5.78746	COCH	7.22862	6.57536	4.41885	5.55036	8.01324	6.42385	2.49413	7.58074	3.7365	4.73739	9.63104	6.22714	5.31244	5.80613	2.7293	8.58588	2.47288	3.23655	2.5554	2.57232	2.68383	2.53639	4.58249	2.30385	3.08749	2.78674	3.91395	3.48517	3.13444	2.92089	2.57664	4.38922	3.83522	5.00933	2.61357	7.38058	4.98268	5.01026	4.70036	3.31851	3.6857	3.18846
1552544_at	-2.30575	5.74958	-4.55702	2.42499e-05	0.000413042	2.30859	SERPINA12	7.07247	7.03276	5.35431	8.64529	10.0489	7.9941	8.91351	6.169	8.4629	9.07107	8.08133	7.54044	5.36379	5.94571	4.7126	8.95663	5.30453	8.94939	4.03738	3.7368	2.95816	3.24931	4.91954	4.08556	2.93746	5.08727	3.3148	4.8095	2.49299	8.58939	3.83397	8.72797	2.69895	2.80172	3.56859	5.49281	4.44791	3.37029	7.02751	5.98511	4.84059	6.37339
205109_s_at	-2.30548	8.24921	-4.35035	5.04436e-05	0.000745204	1.6124	ARHGEF4	10.3668	10.1582	9.86282	9.5898	10.5924	9.6125	10.3554	9.95995	10.228	10.1737	10.7923	10.3704	10.4764	9.79911	6.4753	10.5425	7.54158	9.83464	5.9785	5.97896	4.23114	6.74144	10.3197	7.38545	5.11425	5.24402	4.96036	9.76169	6.19804	10.5125	5.90379	9.85073	4.46765	4.91623	5.16587	10.2269	7.8631	8.68263	10.0889	9.90319	8.22925	10.2913
219597_s_at	-2.30468	9.08979	-3.70971	0.000439406	0.00417818	-0.4288	DUOX1	11.3494	11.508	10.9325	10.7745	11.044	10.6408	11.3421	11.4254	11.3343	10.5561	10.7488	11.0236	10.631	10.7671	7.24714	11.4706	8.24359	10.7598	6.54735	4.63451	4.22452	8.19763	11.6146	8.79783	4.67344	5.45307	5.33859	7.94461	3.77744	11.8348	7.75474	10.4542	8.66329	4.2143	6.05046	11.5016	8.61385	9.5858	11.2439	10.7051	8.78953	11.2065
229957_at	-2.30124	9.72229	-6.16146	5.53923e-08	3.0967e-06	8.14662	TMEM91	12.2795	12.3583	11.8302	12.2485	11.1629	11.9396	10.7743	11.5526	12.4222	10.9462	9.8142	12.2426	12.4755	12.4769	6.64129	11.7097	10.353	10.9647	8.12124	7.98727	7.81973	8.55339	12.6089	7.92852	9.32462	8.09937	7.67943	6.64198	8.06871	9.71204	8.31739	9.92424	9.26799	8.40397	8.23644	12.5061	9.00688	10.2329	12.4018	9.66882	8.67308	10.1754
235605_at	-2.3002	6.90935	-6.55535	1.15998e-08	8.94524e-07	9.65656	CASZ1	9.13295	9.22262	7.30127	9.8351	9.15091	9.14421	9.14105	7.54922	9.04067	9.49244	9.49676	8.54674	9.17034	8.53622	5.91319	7.1816	6.42694	8.44494	4.99881	4.64092	4.6452	5.06557	9.69853	6.12369	5.91675	5.60964	6.33049	5.10759	4.27046	6.5724	5.45327	7.60784	4.93832	5.41098	5.09214	8.96199	6.2583	6.15243	9.10448	7.02673	6.38573	7.65732
213456_at	-2.29857	7.48199	-4.20669	8.31643e-05	0.00110337	1.13856	SOSTDC1	9.33991	8.8947	9.98234	8.44317	9.66717	10.2911	7.28395	9.06341	9.07775	9.55475	10.4975	9.9552	10.2219	9.49732	5.51021	9.71778	8.1788	9.97662	4.86006	3.11323	4.07577	4.36232	8.2517	7.90101	3.80545	5.95531	9.93887	5.70238	3.09503	7.36298	6.16894	8.02558	8.26234	10.6836	3.25419	8.9681	7.42561	6.41554	8.9488	7.0467	8.13827	9.16434
213960_at	-2.29821	3.46884	-8.18128	1.66125e-11	5.34286e-09	15.9918	NTRK3	3.95663	4.40514	7.93378	3.66046	5.2609	5.51135	3.34526	6.9066	4.57782	5.37425	5.38093	5.10159	4.77897	5.13233	2.85286	8.60444	3.99171	2.93504	2.57269	2.07284	2.50526	2.61442	4.11881	2.59119	2.42496	2.25477	2.86834	5.45463	2.44903	4.95457	2.27092	2.74765	3.53328	2.64478	2.63788	3.21775	3.02223	2.08803	3.23926	2.4062	2.45892	2.58923
218677_at	-2.29734	8.48277	-4.11994	0.00011204	0.00139065	0.856701	S100A14	10.2245	10.368	10.2818	10.896	10.7396	10.5218	10.6573	7.84974	10.7128	10.814	10.8537	10.3667	10.4398	9.68013	8.73633	9.85373	8.06843	10.1365	6.61846	5.28284	4.16444	6.4768	9.91949	8.25372	3.84342	5.38068	6.08656	7.38579	4.38196	9.10126	5.96219	10.9541	8.04066	4.43284	5.19114	10.0087	8.12834	10.2462	10.787	8.75769	8.78562	10.5973
222892_s_at	-2.29643	7.55915	-4.02918	0.000152538	0.00178092	0.565409	TMEM40	9.54797	9.93267	8.9187	10.0258	8.72957	9.43964	10.6843	8.93779	10.3227	8.76436	8.99852	9.42568	8.99047	9.75682	6.90657	8.82555	6.74517	9.87565	5.84066	4.28773	3.97248	4.96496	9.45025	6.68135	4.07005	3.77039	3.96872	6.61826	3.58205	9.31484	3.97107	10.1411	5.44927	3.41315	4.12017	10.0106	6.71502	9.13492	10.127	8.14463	8.01734	10.2652
236656_s_at	-2.29162	6.40424	-5.07551	3.63416e-06	8.92621e-05	4.12161	LOC100288911	7.72615	8.60676	8.51265	8.59228	7.35761	8.06013	6.72547	9.22392	8.84462	8.36776	9.38964	8.78532	9.26157	9.45876	2.6513	8.10757	6.18217	7.36828	5.63693	3.74291	2.92651	4.80149	9.0601	5.22954	2.72079	4.2011	5.25432	5.23866	4.16658	8.365	3.92381	4.79168	5.35936	4.82788	4.28443	9.52024	6.07267	5.67123	8.39401	6.29711	5.79451	6.90131
228219_s_at	-2.29103	6.03173	-6.63338	8.49446e-09	6.98398e-07	9.95769	UPB1	9.07473	9.10925	9.18901	8.46309	7.25783	8.5043	4.95455	7.63607	9.22062	6.262	5.52537	7.58189	9.01344	9.37587	5.81587	6.72056	5.47813	6.39973	5.17181	4.46093	4.21311	4.83007	8.71532	4.65441	5.39378	4.89615	5.10103	6.98397	5.19813	4.85888	5.08454	6.03781	5.40258	4.60513	5.42081	9.94152	5.26206	4.35488	8.13761	5.71487	4.34509	4.89007
239262_at	-2.28616	5.562	-7.10638	1.27266e-09	1.62274e-07	11.7935	RP11-736K20.4	7.24509	6.96819	8.57423	6.81972	7.14876	8.28214	5.94747	7.91413	6.24115	8.25718	7.8515	7.73892	7.31717	7.84164	3.17124	8.81247	7.19166	5.91564	4.08866	4.56919	3.75483	4.8173	6.35071	4.21305	6.25298	4.12292	3.78041	3.96292	6.01508	6.36408	4.84483	4.20533	7.23784	4.85327	2.62504	6.12123	4.40441	4.77271	5.50464	6.1248	4.5187	3.55394
239547_at	-2.28598	5.3715	-6.08846	7.38567e-08	3.87657e-06	7.86902	HS3ST6	6.72743	7.6552	7.35205	8.18073	6.79895	7.06835	6.5957	7.20371	9.00389	7.24085	7.33032	7.6362	7.43317	8.39498	3.80988	4.64935	4.37912	6.45078	3.86982	4.40854	3.76124	3.76967	7.55639	3.64911	5.16756	3.30539	3.60237	3.96292	3.13937	7.10041	4.03241	5.35623	4.90397	3.74379	4.40475	8.88566	4.56689	3.45567	8.12107	5.79471	4.26425	4.73038
1554252_a_at	-2.28507	7.21347	-4.29474	6.12709e-05	0.000867422	1.42797	CERS3	9.14831	9.5726	7.9827	9.20506	9.80336	9.17375	9.63391	9.51416	9.8817	8.36671	8.65432	9.43967	8.97932	9.18731	6.31232	7.68635	7.15456	8.95893	4.6548	3.46821	3.66405	5.17551	9.3496	6.50229	4.57119	4.29061	3.73725	7.59483	3.19711	8.44051	4.20227	9.3039	3.83522	3.93337	4.25849	9.42158	7.18148	8.26961	9.25069	7.98673	7.01975	9.981
229764_at	-2.28181	6.67329	-4.91936	6.49034e-06	0.000142114	3.56648	LOC101060141	8.25598	8.20566	9.29334	8.09623	9.31303	7.80503	8.93138	8.39589	8.70733	7.84724	9.11633	8.30853	7.97248	8.29627	6.65353	8.66159	6.22753	9.4459	4.16498	4.10901	2.87981	4.30428	8.10959	5.86066	3.34502	6.5696	3.61921	5.96951	3.27336	7.48444	2.8479	7.76963	5.67906	2.7751	3.88099	7.24555	6.81825	6.18893	9.11242	6.93947	6.73688	9.40014
232164_s_at	-2.27619	9.73557	-3.61936	0.000587692	0.00526582	-0.700604	EPPK1	10.9584	10.6527	11.9189	11.9106	12.4723	11.3986	12.5004	11.8422	11.5108	12.1696	11.999	11.4121	10.9065	10.6887	8.80067	11.6482	8.95275	10.396	8.19258	5.95256	4.47657	6.87145	10.7011	9.3993	4.79006	6.97883	6.0059	12.0588	4.25625	11.5435	8.31332	11.8781	8.29295	4.62173	5.23531	11.0926	10.7796	11.3404	11.5315	10.2837	9.77323	12.0122
222891_s_at	-2.27251	7.47722	-4.70513	1.42191e-05	0.000270693	2.81732	BCL11A	9.295	9.49784	7.22824	10.4721	10.0585	9.26648	8.61352	10.5978	8.95197	9.61314	9.32622	9.58373	9.55344	9.02482	7.44227	8.08739	6.85319	8.94963	5.64631	4.67582	2.78873	4.90828	9.70783	6.03501	5.41806	6.70082	4.22784	5.13804	2.98721	8.60117	4.10275	7.98544	8.132	3.32238	3.66665	9.7208	8.04366	6.04872	9.68577	8.893	6.22792	9.01352
232360_at	-2.26914	6.23714	-3.94724	0.00020095	0.00221779	0.305669	EHF	9.28139	9.64073	3.46902	10.4575	8.85067	9.92615	9.74632	5.8543	8.06837	8.33203	7.87571	8.52264	8.42674	6.03199	7.17634	5.07121	6.51067	8.28028	3.29843	3.30918	3.45868	3.65393	9.91718	6.79584	3.89854	3.4982	2.97778	4.67323	3.41606	6.26841	3.23187	7.64112	4.26921	2.80172	4.0638	7.8189	5.16724	5.16259	9.49799	8.01236	5.6804	9.60017
210451_at	-2.2666	4.00582	-5.45559	8.63256e-07	2.80443e-05	5.50107	PKLR	7.80229	8.54896	7.06857	4.88322	4.56378	6.86168	2.67799	6.31256	8.05968	3.81482	2.84931	5.58631	5.89327	7.22047	2.67225	6.18469	2.66058	4.06091	2.83525	2.97111	2.6448	2.66359	7.73415	2.95682	3.64182	2.53687	2.96086	3.33905	2.61346	2.52116	3.82714	3.79958	4.9707	2.84571	3.03819	8.03175	2.38041	4.91619	6.85659	2.45966	2.57884	3.324
201984_s_at	-2.26207	6.85688	-4.85936	8.09579e-06	0.000169485	3.35515	EGFR	8.69409	8.85148	8.66549	7.89555	9.14242	8.8812	8.22367	9.48174	8.98857	8.2933	8.63834	8.87729	8.52984	9.26384	5.1601	8.97614	6.38209	7.11221	4.76883	5.22149	3.29812	4.25031	8.71594	5.93176	3.72206	3.38311	3.12341	8.89787	8.30975	8.88719	4.08064	7.37927	7.92888	4.55316	5.30506	8.99765	6.56781	6.75927	8.05313	7.01029	5.75163	9.17665
226553_at	-2.26199	4.406	-7.47067	2.92848e-10	5.11548e-08	13.2151	TMPRSS2	4.38371	4.09298	9.56293	3.49575	5.6961	6.76831	4.61672	6.50975	5.02818	8.10305	6.37086	7.45038	5.32296	8.18871	4.53014	7.22738	6.63873	4.41365	3.45879	2.99237	3.5753	3.75337	3.07344	3.41259	3.98762	3.70447	5.15991	3.47032	3.41259	5.94952	3.57045	3.49542	3.46674	3.73817	4.01801	3.57821	3.36417	3.855	3.84884	3.61018	3.91901	3.89267
226403_at	-2.26052	6.25187	-6.02721	9.39693e-08	4.6707e-06	7.6367	TMC4	8.55627	8.77716	5.46821	6.99621	7.77413	7.67432	7.87344	8.86676	9.39304	9.26871	6.47786	9.07359	8.49624	9.67087	4.14054	8.35724	7.10849	6.08139	5.64933	4.88365	5.16804	5.65487	8.44567	4.03188	4.76486	3.73513	4.64039	4.14523	5.10114	7.17129	5.85415	4.51192	6.06451	4.68553	4.94279	9.32519	4.83409	4.20246	8.27394	5.03153	6.38531	5.70723
205295_at	-2.25556	4.6619	-5.62606	4.48352e-07	1.66459e-05	6.13116	CKMT2	6.43114	5.75204	6.13112	4.87219	6.30581	7.48004	5.03081	6.01551	5.35152	7.35406	6.2207	7.18365	6.85982	8.26786	4.22133	7.88838	6.55873	4.30539	2.50119	2.92417	3.5457	2.55878	5.48245	3.1425	2.5264	5.64243	2.84599	4.44981	2.65983	4.82317	3.13276	3.12709	3.83522	5.3757	2.38579	5.19858	2.94348	3.85925	4.55084	3.2841	5.37055	3.53392
228441_s_at	-2.25536	6.17645	-5.57714	5.41417e-07	1.92345e-05	5.94968	RP11-164P12.5	8.34555	8.37122	5.78511	7.63011	8.46036	8.00427	8.6795	8.0597	8.12607	7.60829	7.75441	7.67457	8.32198	8.69157	4.99545	9.08835	6.21799	7.65206	4.23191	3.11142	3.17208	4.76148	7.78648	5.96645	4.11726	5.08207	5.18174	5.64535	2.65791	8.06523	4.98456	7.14194	3.49728	3.98202	3.28314	8.22636	6.09516	6.05475	7.88738	6.21569	5.993	7.95307
209590_at	-2.25533	7.99896	-3.80473	0.000322298	0.00325904	-0.138348	BMP7	10.4786	10.1394	10.0356	9.47548	10.542	10.3125	9.29328	9.86259	10.3734	10.5433	10.8952	9.8822	10.0842	9.18974	5.98779	7.66111	7.06522	9.14207	5.03971	3.69255	4.81224	7.68498	10.3695	6.65807	2.62077	4.27652	4.31897	8.74812	11.0317	8.8119	4.56958	8.61801	5.49606	4.23367	3.78715	10.4992	8.43656	9.27769	10.3173	9.69389	7.13037	10.4076
203963_at	-2.25497	8.27453	-4.61101	1.99786e-05	0.000351948	2.49311	CA12	9.82826	10.2105	9.50894	11.584	11.1642	10.7284	11.5976	9.05106	10.0955	10.6131	10.0312	9.68801	10.377	9.17265	5.79506	9.71563	7.86694	9.41432	5.51226	4.71179	6.42351	7.8833	10.2269	7.53366	4.52519	8.35857	6.75133	4.76657	7.11886	9.28557	5.12891	9.62775	2.89186	5.68006	7.70816	10.3575	7.83963	8.89854	10.6466	9.51322	7.60923	10.4746
210130_s_at	-2.25489	6.87917	-6.64769	8.02223e-09	6.66056e-07	10.013	TM7SF2	9.53181	9.76181	7.50655	9.48019	7.6502	9.43703	7.5101	8.07531	10.1718	8.20608	7.63499	8.99757	9.71189	9.87453	5.54301	7.74151	6.94976	7.81012	5.01713	5.25993	5.06436	5.88875	9.48554	4.76476	5.63275	5.59587	5.27983	5.88616	5.75507	6.45631	5.35786	7.63599	5.94737	6.07861	6.06294	10.4529	5.53954	5.90129	9.53744	6.02775	5.69393	7.26007
219528_s_at	-2.25405	7.4855	-4.22251	7.87403e-05	0.00105881	1.19031	BCL11B	8.93648	9.35205	9.46348	9.28645	10.3253	9.53004	9.73935	8.80162	9.0132	9.16896	9.40188	9.19685	9.21636	9.09159	7.25192	8.75028	6.96927	9.38599	6.15705	4.78565	2.99253	6.2962	8.91806	7.12253	3.00757	7.46165	3.9393	6.5759	5.56847	7.91228	5.26961	8.82808	2.03289	2.53409	5.04624	9.39058	9.43801	7.33593	10.0579	9.41909	6.9201	9.20306
227753_at	-2.25394	5.76625	-5.67851	3.66081e-07	1.41325e-05	6.32628	TMEM139	8.16833	7.82528	8.43698	7.30666	6.7228	8.3174	6.02578	6.35861	8.14537	8.63289	6.84569	8.07237	8.0376	8.64818	4.16669	7.3058	6.65076	5.63732	4.46402	3.65213	4.9775	3.9279	7.29378	4.08328	4.04608	5.71736	6.64519	3.59504	3.32538	4.46778	3.98182	5.07473	8.1323	4.85314	6.29595	7.90068	4.23571	5.86175	7.38706	4.86965	4.27996	4.91019
203407_at	-2.25355	9.99403	-4.33604	5.30388e-05	0.000775581	1.5648	PPL	11.7279	11.6371	11.9818	11.6069	11.8126	11.7794	11.8161	12.0643	12.1399	11.8504	12.1739	12.0399	11.4565	11.2641	9.20118	12.1044	9.16522	11.7309	7.42611	5.79462	7.87605	8.2217	11.5115	9.49602	8.88547	6.68541	5.84669	10.1157	4.72917	11.8444	7.81527	11.6177	6.62708	5.92333	6.41679	11.5955	9.33692	10.6368	12.0123	10.7043	9.73883	11.8327
1558393_at	-2.2535	5.9071	-8.93295	8.10254e-13	5.15124e-10	18.9127	KRT7	7.53368	7.68778	7.80621	5.69415	7.05076	8.43549	6.74087	5.8871	8.14611	10.1225	8.09555	8.09988	7.21541	8.92642	5.51021	8.31263	7.25332	6.01702	5.0352	4.75841	5.06591	5.0879	6.92921	4.89423	4.85676	4.54086	5.3341	6.30245	5.15273	5.40816	5.52205	5.58136	5.32212	5.08723	5.60483	7.85519	4.78416	5.35587	7.34224	4.6719	5.06016	4.59781
239921_at	-2.25056	5.56764	-4.39266	4.34738e-05	0.000664812	1.75355	COL28A1	6.30158	6.11607	9.0092	7.24882	7.72651	7.44875	4.16506	7.56363	6.57079	9.06192	7.09868	7.36047	7.87195	7.99923	5.16967	9.08627	6.21874	4.90132	4.89027	9.64122	6.29392	3.06501	5.57018	4.3546	4.57481	3.95914	4.16169	4.22273	2.50817	5.65376	3.42155	4.60986	7.90072	5.44708	3.92755	8.04529	8.59101	2.74561	5.34597	5.64325	5.44144	3.26873
214622_at	-2.24997	8.60017	-5.11369	3.15056e-06	7.97117e-05	4.25844	CYP21A2	9.49098	8.68235	10.9503	11.2201	10.3313	11.4406	10.7455	9.99484	9.71906	11.887	11.3962	10.1433	11.2186	9.9723	7.19185	9.92758	8.98622	8.63996	6.39483	5.83109	5.26738	7.87579	9.32417	6.4064	7.58165	6.64762	5.8577	6.69526	6.09004	9.51103	7.97595	8.58773	8.53284	5.90029	6.39032	11.0395	7.53466	8.26827	10.7015	9.9891	6.0602	8.38197
210297_s_at	-2.2479	5.7575	-4.58304	2.20904e-05	0.000382455	2.3974	MSMB	6.45446	8.1138	7.4756	9.71303	7.05511	8.3672	7.1886	7.28531	8.91834	7.57655	8.31318	7.51872	5.72265	7.13004	3.54149	8.4308	4.521	9.1722	3.68965	3.71424	3.62969	4.14523	6.60251	4.39228	4.62285	3.51167	4.42431	4.49235	3.36107	4.1485	3.37799	5.33353	4.62997	2.96009	3.57753	7.716	7.22295	3.31644	6.9203	5.261	9.22872	5.71019
218657_at	-2.24783	9.53544	-5.36426	1.22312e-06	3.69879e-05	5.16626	RAPGEFL1	11.5475	11.1917	11.4528	11.5254	11.8858	10.9785	11.5867	11.5002	11.4465	11.4914	11.2239	11.7385	11.3555	11.2037	6.97883	12.1442	8.65968	10.6671	7.97533	7.1687	6.89395	8.10624	11.516	7.15886	9.03641	7.36433	7.65882	10.2973	6.62923	11.1536	6.55469	10.2667	9.02383	6.45548	7.36734	11.4495	8.37648	9.30032	11.2337	10.5482	8.53311	10.892
216333_x_at	-2.24753	7.82534	-5.2631	1.7954e-06	5.03085e-05	4.79776	LOC101060681	8.84591	8.14087	9.97037	10.2723	9.43569	10.6737	10.2169	9.28683	8.93237	11.1584	10.5966	9.27346	10.398	9.30884	6.26271	9.11288	8.28271	7.74021	5.49284	5.48867	4.42729	7.03956	8.50223	5.76111	6.95903	6.03526	5.69777	5.23538	4.9352	9.16104	7.24231	7.70586	7.60578	5.01542	5.62826	10.3268	6.67947	7.35602	9.88674	9.02739	5.64015	7.65264
205403_at	-2.24734	7.53598	-5.33993	1.34171e-06	3.96744e-05	5.07739	IL1R2	9.48846	9.73382	10.2319	8.39661	8.74905	8.82643	9.49642	9.67355	9.89609	8.16061	8.31125	9.13003	9.82915	9.92731	8.01098	9.39212	6.75818	7.70196	6.58674	4.20764	3.82625	7.17196	9.79622	6.08401	4.10746	5.74248	7.19181	7.64333	5.4625	7.52079	4.05899	8.86556	6.19677	4.1623	7.9351	11.1544	8.54019	6.17127	9.54104	8.57632	7.35887	7.61784
218739_at	-2.24119	8.50241	-6.27794	3.49502e-08	2.16902e-06	8.59116	ABHD5	10.3322	11.3513	10.679	10.1849	9.91381	10.8079	8.11375	11.5064	11.6923	8.48863	8.77982	10.7411	10.3135	11.3319	6.82342	11.5838	8.11831	9.42791	7.5354	6.744	7.62056	7.93153	9.93614	8.26985	6.05188	7.3289	7.75137	4.62849	7.71073	8.97321	7.76478	8.90443	4.49741	6.8897	7.45886	11.1173	7.67456	7.0325	10.1353	6.75497	8.20693	8.96963
230792_at	-2.24032	6.60487	-5.21733	2.13418e-06	5.79087e-05	4.63191	FAAH2	8.44283	9.18869	9.44467	7.59384	8.32948	7.72876	8.56026	9.18581	9.14748	6.59671	7.5479	9.03722	8.16033	8.41854	5.28294	9.60725	5.92699	7.70823	5.22067	4.11344	3.65306	5.23355	8.41184	5.09045	3.94641	5.42733	3.33933	7.67214	4.08109	7.84233	3.73214	6.82033	4.74772	4.29337	3.87685	8.94348	6.72754	4.61163	8.60647	7.4473	5.37606	8.60819
221297_at	-2.2385	4.55154	-7.08432	1.39084e-09	1.71494e-07	11.7076	GPRC5D	9.46455	4.20574	4.88988	3.86467	4.98662	7.84035	3.59644	4.74834	8.16942	8.25871	5.60702	10.6583	7.23672	5.09353	4.15231	6.62516	3.8352	4.0431	4.08024	4.06441	3.89943	4.10538	3.96408	3.65567	3.94406	3.70384	3.89143	3.96292	3.98266	4.15841	3.85011	4.29182	4.11674	3.79768	4.10597	4.78493	3.91942	3.92165	4.07906	4.13487	3.63363	3.82767
237335_at	-2.23776	5.44478	-6.21582	4.46894e-08	2.62731e-06	8.35385	ZP1	7.23783	7.88824	7.76501	8.05834	5.99121	7.4479	4.91973	7.52264	9.21775	6.23883	3.6944	8.12576	6.2662	8.65756	5.32135	9.32804	4.96997	5.12616	4.00628	4.1379	4.45678	4.68714	6.64561	4.26313	4.74018	3.92568	4.83699	4.25896	5.02711	4.80556	4.70913	5.0987	4.67846	4.84657	6.88864	8.52492	4.34022	6.96006	7.05368	4.11308	4.48803	4.62301
238778_at	-2.2376	6.1907	-3.84005	0.00028693	0.00296278	-0.0292408	MPP7	6.48328	7.69103	8.38514	7.65153	9.07883	7.99718	8.85902	8.32445	7.77281	8.30912	8.74862	8.15042	7.15762	8.15356	4.51806	8.33308	6.35268	7.58215	4.17764	3.01978	1.89626	4.25531	7.48304	5.59506	2.12978	3.96616	2.1604	7.70181	2.78777	8.39595	3.15667	7.5091	2.50528	2.04148	2.6147	8.02885	7.33322	5.96496	7.63422	7.86106	5.2828	8.61019
206192_at	-2.2362	7.42533	-3.34611	0.00138197	0.0103096	-1.49547	CDSN	8.11251	8.37725	9.4895	9.66915	9.6412	8.64779	10.5492	8.63361	10.4606	10.3407	9.46573	9.55536	8.22801	7.72305	8.26371	8.19375	6.54514	9.90946	6.62713	4.011	2.44821	5.42518	6.74282	6.6147	2.75935	4.67665	3.4427	3.48506	2.86496	10.8026	3.08796	11.0765	4.05485	2.67331	2.99482	9.07208	6.89745	9.46608	9.73219	7.64435	7.23148	8.74983
213451_x_at	-2.23521	7.99598	-5.35192	1.28191e-06	3.82996e-05	5.12118	LOC101060681	9.02056	8.25028	10.1695	10.5201	9.49029	10.8517	10.2856	9.29385	9.06968	11.5946	10.6763	9.54534	10.5929	9.40214	6.3855	9.32137	8.41613	7.96645	5.51336	5.16341	4.91043	6.97047	8.66166	5.92129	7.33899	6.18696	6.143	5.99927	5.23299	9.20119	7.31593	7.72657	7.58315	5.22626	6.18144	10.3607	6.71409	7.61105	10.0478	9.21557	5.82222	7.92081
226926_at	-2.23363	9.83398	-4.13056	0.000108044	0.00135303	0.891019	DMKN	11.2098	11.8802	10.8586	12.4776	12.3164	12.1163	12.9445	9.51117	12.1867	12.0466	11.9928	11.7173	11.207	11.1965	9.97579	10.222	10.3689	11.941	6.13649	5.9856	8.91724	9.71648	10.6338	9.42259	5.83217	8.91959	6.64207	8.97859	4.43954	11.1748	9.71724	11.7729	6.51276	6.23454	4.73823	11.8954	9.70546	10.6711	12.1259	10.2179	9.64152	11.7821
243541_at	-2.23263	5.10939	-5.54811	6.05381e-07	2.11092e-05	5.84226	PREPL	7.5652	6.24799	8.1948	4.66696	7.05166	6.2348	4.92191	8.07838	7.48322	6.78498	8.30966	7.92161	8.15098	4.62986	3.68637	8.32535	3.25647	6.32364	2.99735	2.5916	3.09996	3.64197	6.90329	4.48752	3.33034	3.66523	4.40054	4.63566	9.33594	4.01441	2.7199	3.73689	3.83522	2.89385	3.53745	7.17334	5.25228	3.40846	5.29929	4.66279	5.26173	3.67949
205624_at	-2.23244	7.12087	-4.86103	8.04622e-06	0.00016866	3.36102	CPA3	5.6158	7.68743	10.4844	8.95599	8.37535	8.85376	9.47773	10.0185	8.49363	8.53975	9.9449	9.81107	9.03271	8.51596	7.73804	8.89008	7.40122	8.82071	7.41656	3.87146	3.26787	4.52462	4.35058	6.41009	8.63026	5.2588	4.37319	5.73878	7.5281	9.21205	4.01177	7.45372	4.50972	6.70798	7.48241	8.9735	6.97459	4.08687	7.63902	9.68392	7.55246	7.33194
203571_s_at	-2.23225	9.94346	-5.1993	2.28422e-06	6.12504e-05	4.56673	ADIRF	11.4041	10.8093	10.3878	13.0381	11.65	12.5558	12.1794	9.77522	11.4517	13.3535	12.5116	12.2004	12.437	12.8509	8.42165	10.5679	11.2822	10.8979	8.32019	7.59137	5.80484	8.21347	11.0965	7.98685	7.06693	8.30733	7.25604	5.85457	7.66177	11.72	9.81567	10.8586	7.17416	7.5086	9.07161	11.8607	11.1855	10.7032	11.7692	11.1101	9.73337	10.1806
225575_at	-2.2311	7.84173	-5.5274	6.55523e-07	2.24674e-05	5.76573	LIFR	9.47813	8.93694	10.235	9.91625	10.0131	9.82824	8.60073	10.0096	9.04625	9.32268	9.81368	9.60932	9.37884	10.3887	6.9789	10.3966	8.52307	7.82786	7.06191	5.77755	3.35791	5.53439	8.51195	5.20973	5.96766	6.98699	4.5181	9.56999	8.75877	9.79747	6.62949	6.70467	8.13851	9.50781	6.16175	8.70053	8.58435	6.40902	8.42043	9.68474	5.24341	7.9249
210082_at	-2.22746	5.89983	-6.60681	9.44579e-09	7.62076e-07	9.85509	ABCA4	8.64559	9.12949	8.88293	6.68428	6.96252	7.823	5.25677	7.07708	9.2416	6.06404	7.35831	9.00715	9.01159	7.92692	4.73698	7.03109	4.443	8.14394	4.45627	4.12846	4.65799	4.64787	8.02296	5.59755	4.68222	4.31009	4.60597	5.80259	4.83735	4.57517	4.83599	6.34492	5.07695	4.53392	4.63046	8.20043	4.60597	4.39036	7.53285	4.76457	6.11214	5.78707
207605_x_at	-2.22729	7.76741	-5.23308	2.01099e-06	5.52238e-05	4.68895	ZNF117	11.0961	10.8656	9.41889	10.7039	9.23434	8.91366	8.64229	10.4018	8.80929	7.56164	7.10101	10.1484	11.0332	9.58158	7.82754	9.3792	8.16498	9.65345	6.9265	8.0484	5.34266	6.38567	10.5651	6.84283	7.84828	5.94862	6.24725	3.78063	7.27747	9.47117	4.94815	6.13338	2.90237	5.93967	6.15299	9.7439	7.69292	6.42661	9.04222	7.08559	8.20462	8.19933
206093_x_at	-2.22592	7.83856	-5.24922	1.89212e-06	5.25704e-05	4.74741	LOC101060681	8.96081	8.03985	9.96478	10.2925	9.40952	10.7206	10.2061	9.09327	8.91548	11.2329	10.5487	9.35284	10.4187	9.27107	6.27352	9.14012	8.30813	7.71803	5.50158	5.19574	4.65147	6.93538	8.33181	5.82901	7.2366	5.87869	5.97824	5.69849	5.21341	9.07378	7.25357	7.78185	7.52956	5.16838	5.44622	10.3357	6.61136	7.47262	9.94772	9.03618	5.58946	7.59603
222049_s_at	-2.22294	3.89329	-6.6368	8.3789e-09	6.90975e-07	9.97093	RBP4	4.6241	4.36533	6.24819	3.37676	3.55489	7.89021	3.33272	5.19594	4.71749	9.90512	8.37212	6.41371	6.21856	5.71899	2.6526	6.09431	3.70811	3.62153	3.42659	3.30789	2.9866	3.21366	3.52276	2.76674	3.56524	2.70898	2.97144	4.26079	3.1464	6.46201	3.08475	3.2868	3.29981	2.21602	3.28751	3.70571	3.21245	3.26374	3.44733	3.15033	2.15526	2.92064
215184_at	-2.22228	6.85867	-6.61201	9.25167e-09	7.51613e-07	9.87516	DAPK2	9.47561	9.70421	7.99797	8.32491	7.96745	8.07557	7.54189	9.91285	9.46315	8.38977	7.30318	9.12836	9.06923	9.07163	5.74918	8.94442	6.23891	7.90601	5.47477	6.58101	4.76441	5.91397	9.90076	5.79622	5.51339	5.85154	4.65818	6.28809	4.93446	7.4205	4.98814	6.37001	4.08776	5.39949	4.80088	9.88525	6.10501	5.93589	8.6656	6.87396	6.27154	7.1191
201425_at	-2.22184	10.0672	-5.24178	1.946e-06	5.37091e-05	4.72046	ALDH2	12.4215	12.4988	11.9651	11.3568	11.5896	12.3566	11.4415	11.9813	12.4042	11.4782	11.5876	12.0751	12.1451	11.9451	9.21233	10.9913	9.87645	11.09	8.36767	7.42691	6.27451	9.00379	12.1878	8.68814	6.07506	9.55005	7.383	9.66286	7.85882	11.1957	7.21313	10.8581	7.54548	6.41499	6.81695	12.1265	11.0572	10.0681	12.0332	11.0085	8.4426	11.4842
206514_s_at	-2.22086	4.61096	-5.73394	2.95322e-07	1.19076e-05	6.53308	CYP4F2	7.62213	9.31102	6.74351	5.90598	5.10355	7.21192	3.92455	7.6246	8.29261	4.32508	4.35364	6.98384	4.21726	8.31522	2.98632	7.21794	4.18928	5.48085	3.48713	3.40453	3.4788	4.0388	7.36702	4.26118	3.30708	2.60648	3.37349	4.82005	3.81901	3.87861	2.99063	4.96124	3.27801	3.21724	3.87189	5.91818	3.13658	2.90751	6.10837	4.09725	3.85785	6.98048
202826_at	-2.21768	8.79616	-5.28512	1.6518e-06	4.68669e-05	4.87776	MMP14	10.3837	10.7463	10.2609	11.0826	10.5246	10.8439	10.9413	8.87328	10.8339	11.5323	10.6888	10.73	10.8802	11.0644	7.3617	10.3167	8.75959	10.3199	5.49003	4.68549	8.7589	9.19176	10.3904	8.77414	7.43994	8.38653	5.38522	7.53609	4.32209	9.3671	9.92302	9.65794	6.10808	5.33017	7.03608	10.8977	7.72723	9.11134	10.8411	8.58707	8.97591	9.55552
215726_s_at	-2.2129	9.93253	-7.26921	6.6028e-10	9.40126e-08	12.4284	CYB5A	12.1664	12.5675	11.6587	12.4296	11.403	12.374	9.59746	11.5075	12.6012	10.9414	10.4143	11.9027	12.51	12.5813	8.93979	11.5949	10.2591	10.8874	8.14721	9.27803	7.68691	8.93682	12.45	9.02579	9.63948	8.34006	9.51885	8.87288	8.91492	8.59707	9.0542	9.92478	8.7036	8.57118	8.38484	12.5227	9.39293	7.93546	12.2964	9.68227	9.77474	9.80316
206324_s_at	-2.21269	6.48218	-5.67445	3.71879e-07	1.42985e-05	6.31115	DAPK2	9.31406	9.5684	8.2083	8.06555	7.76872	7.80074	7.77231	8.3221	9.6937	7.82921	7.49047	8.62225	8.19511	8.54529	4.83702	7.94845	5.19115	7.73128	4.50394	6.64541	3.41366	5.30479	9.55625	5.44242	3.79873	5.40926	4.83775	2.97156	3.88719	7.65099	3.75865	6.16702	5.66564	5.12481	4.74524	9.29068	6.07125	5.20194	8.95365	6.19516	6.44168	7.4252
230418_s_at	-2.21079	6.81857	-4.19636	8.61828e-05	0.00113352	1.10482	GALNT16	6.29386	6.08844	11.1368	9.04817	8.9106	8.82341	9.26714	8.65369	8.38968	9.54485	9.43741	8.51001	7.88484	8.79867	3.63919	10.9147	7.35733	6.34381	5.3842	4.377	2.91847	5.87571	7.01179	3.51373	9.899	4.5853	4.53478	5.99559	5.71485	8.79661	4.50912	6.8372	4.27447	6.07659	2.42671	9.51384	5.97058	4.18301	8.63574	8.27493	3.9084	7.74455
239765_at	-2.21051	4.70171	-6.86609	3.34425e-09	3.34272e-07	10.859	CPEB3	5.48061	6.24205	4.69049	5.4534	7.26686	7.55216	5.13449	6.28209	5.47828	7.6227	7.18598	8.14151	6.63912	8.66656	3.09996	6.53191	6.60529	4.90885	4.43825	3.71621	3.38246	4.43467	5.74346	3.84269	3.77247	3.94286	2.5147	4.77236	3.73633	4.69121	2.51198	3.71131	4.95528	2.66735	3.22173	5.81973	4.41395	3.04979	4.97458	4.30675	2.75511	4.21201
211734_s_at	-2.20974	7.45359	-4.63559	1.82856e-05	0.000327899	2.57749	FCER1A	7.58499	9.4611	10.5751	8.70982	9.937	8.76452	9.51279	9.68787	8.50956	7.72545	9.55893	9.00668	8.86615	8.85149	8.91533	9.82244	7.43446	8.2158	8.038	6.00255	4.55943	6.20733	7.70049	7.9657	5.13831	5.00559	6.51362	5.57657	5.6714	8.74778	4.30247	8.69991	5.41559	5.66817	3.94533	8.4788	9.86701	3.64351	8.27596	10.1692	6.53009	8.93874
1568617_a_at	-2.20765	5.35731	-6.84181	3.6865e-09	3.59286e-07	10.7647	CAMSAP3	7.22639	7.11764	4.88937	7.06932	8.17554	6.96548	7.17789	4.82802	7.35698	8.38445	7.83017	7.1345	7.98594	7.85468	4.23089	7.69664	4.70564	6.59317	3.58162	3.46272	3.7722	4.68328	7.57875	4.32549	4.25582	3.50321	3.85382	4.01059	3.60362	6.40424	3.93707	5.82798	5.0123	3.42369	3.87227	6.89155	3.95063	5.09902	6.93659	5.27574	5.04544	6.3645
230188_at	-2.20589	6.4575	-4.16836	9.49059e-05	0.00121693	1.0136	NIPAL4	8.44541	8.57905	7.36258	8.25589	8.42222	8.31103	9.93836	7.85887	9.07659	7.88802	8.34458	8.18107	7.62379	8.08146	5.34727	7.78981	5.31507	7.9956	4.07387	2.66217	2.87955	4.32623	8.39481	6.0647	3.88822	3.50022	3.33568	2.80376	2.6691	7.98347	2.68966	8.61051	3.94935	3.09726	4.50969	8.54695	6.3671	7.59931	8.78074	6.77321	6.39549	8.87307
217272_s_at	-2.20521	9.30989	-2.80959	0.00659067	0.0351624	-2.92513	SERPINB13	11.9692	11.919	11.1077	10.4308	10.7964	10.6697	11.128	10.3199	11.2235	9.29325	11.2979	11.12	11.2265	10.9984	10.3476	11.2884	9.30264	11.8916	8.3824	6.17468	2.3491	8.29894	11.5506	10.2368	2.81184	7.18188	5.51845	8.87288	2.5992	12.0478	5.9975	11.818	4.08322	2.72355	4.04469	10.5753	8.99602	11.3296	10.6854	10.8508	10.8843	12.2241
206004_at	-2.20352	5.5101	-5.68506	3.56915e-07	1.38694e-05	6.35069	TGM3	6.9104	6.67271	7.28406	5.55265	7.69098	7.67287	9.36799	5.33924	8.0565	7.41797	7.65132	8.18532	6.69252	7.18264	4.06994	8.5725	4.29851	5.71045	3.44876	4.11557	3.92753	4.38256	6.4998	4.14315	3.80512	3.736	3.94733	3.7367	4.21807	7.4054	3.79406	8.19839	3.30897	3.34845	3.76886	6.57526	6.54592	4.03122	6.88153	5.81429	3.34022	6.43339
221795_at	-2.20229	4.98825	-6.41742	2.00936e-08	1.38365e-06	9.12572	NTRK2	7.25081	6.70098	4.17024	9.55782	7.50192	8.6391	6.22722	5.40425	5.94502	7.26549	7.28694	6.61976	7.85593	5.58679	6.02189	3.92115	6.12417	5.2184	4.46874	3.33092	2.78385	3.79866	7.66418	3.54555	3.5992	3.64708	4.14126	4.4006	4.27695	4.88219	4.28868	4.83767	3.2019	5.24311	3.30123	6.385	4.22031	4.99468	5.10612	5.39109	3.36485	6.37679
227134_at	-2.20211	6.758	-5.22207	2.09637e-06	5.71096e-05	4.64905	SYTL1	8.69493	8.81604	9.03597	8.16824	7.98726	7.81095	8.57582	8.45183	9.46665	8.04044	8.029	9.40672	9.22624	8.85339	4.11521	9.59053	5.90818	8.17492	4.42718	4.67208	4.06398	5.70915	9.45529	4.97864	4.70315	4.88966	4.5062	6.14716	3.80712	8.38081	6.34017	7.18735	4.17664	3.39597	4.88932	9.28596	6.90671	6.214	8.91616	8.02096	6.0909	7.31682
244276_at	-2.20185	3.92336	-5.90368	1.52472e-07	6.82192e-06	7.17001	KLB	5.95884	7.18249	6.03945	5.32324	4.87859	6.98639	3.36308	5.90383	6.87746	4.65463	5.28446	6.85672	5.5664	7.89759	3.71013	2.42859	3.54156	4.28376	2.92552	2.5916	2.2604	2.46759	6.253	2.38744	2.72436	2.40294	2.22908	4.29978	2.0579	4.89029	2.39725	3.75252	3.4134	2.15211	2.3088	7.80924	3.17504	2.76359	5.63892	3.22513	2.65465	4.54223
239381_at	-2.20131	9.21349	-3.06566	0.00319109	0.0200283	-2.26566	KLK7	10.8431	10.7918	11.2175	11.4511	11.2949	10.5234	11.2448	11.1117	11.6545	10.2807	11.3064	11.1144	10.1833	10.1524	9.8834	10.494	8.96474	11.8468	8.32945	5.55041	2.51274	7.41446	10.6896	10.182	2.79603	5.30047	6.08971	9.68324	4.80873	11.2915	6.06571	11.4546	5.54399	4.34632	4.47726	10.886	8.85231	9.36787	11.5167	10.411	10.4476	11.813
205778_at	-2.19979	8.7622	-3.3257	0.00147085	0.0108362	-1.55313	KLK7	10.9635	10.785	9.2384	11.196	10.8977	10.7837	11.5014	9.44156	11.8969	10.1784	10.8287	10.4435	9.90244	8.79531	9.28363	10.1727	8.7573	12.2047	7.50735	5.22762	3.83187	5.94335	9.85948	10.1118	4.01765	4.97576	5.99591	6.12713	5.01256	10.8683	5.33568	11.6718	4.84623	3.90054	4.94897	9.93006	8.37233	8.91885	11.3875	9.70742	10.428	11.8029
201820_at	-2.19919	11.7271	-3.31388	0.00152476	0.0111527	-1.58641	KRT5	13.3806	13.5138	13.175	13.5892	13.6466	13.4468	13.7747	13.0503	13.6173	13.7413	13.4675	13.3337	13.1671	13.1133	12.58	13.1436	12.3014	13.3625	10.5417	8.99022	4.77428	9.82568	13.3301	12.3859	6.69263	9.83759	8.86507	11.6562	5.08371	13.4336	10.4471	13.6907	9.68527	5.35075	7.64519	13.5072	12.5431	13.6642	13.5987	13.1618	12.4594	13.8229
229657_at	-2.19776	7.28718	-5.14322	2.82035e-06	7.30126e-05	4.36456	THRB	9.13677	9.26478	7.85874	8.57201	9.45472	9.36845	8.98764	9.68889	9.16245	9.07436	9.33016	9.7026	9.57641	9.04479	6.05993	8.40166	7.54681	8.32183	8.65251	4.30771	3.48361	4.36062	8.78297	6.33418	3.1831	6.49423	6.51502	5.79648	6.9158	9.14419	4.14926	7.83004	4.74864	6.43546	2.87205	8.74972	7.56228	5.87319	8.52017	8.33686	6.7275	8.85474
223631_s_at	-2.19675	8.59323	-3.46856	0.000946468	0.00767093	-1.14446	C19orf33	10.7203	10.6884	8.54776	11.7822	10.8446	10.2255	12.087	7.87191	9.80822	11.4985	11.5946	10.2961	10.2152	10.9583	7.39529	9.03509	8.743	10.5014	6.97556	5.22492	3.09816	6.91002	10.5192	8.26068	4.76727	6.14157	4.74727	3.97732	3.26686	10.593	8.58769	10.4685	5.35932	4.41241	4.91582	10.6594	8.95929	10.8848	11.0816	9.74577	9.75334	11.2865
205157_s_at	-2.19531	10.3941	-3.15565	0.00245112	0.0162897	-2.02382	JUP	12.557	12.708	11.2946	12.6081	12.1157	12.2478	12.6503	10.7189	12.9037	12.3439	11.7866	12.296	12.5045	11.765	11.1324	10.7329	9.59528	12.6047	9.72944	6.07857	3.78482	7.6107	11.6805	11.0285	4.55243	8.05855	8.80707	9.68864	3.94752	12.1774	9.32002	13.0966	8.18823	4.2472	5.71307	12.0888	9.18991	13.294	12.8168	10.1059	12.1865	12.4173
226096_at	-2.19473	4.13158	-8.34903	8.44842e-12	3.07945e-09	16.6459	FNDC5	5.00477	5.60312	9.54814	4.91899	4.66036	6.30311	4.59181	5.44742	5.87462	6.20398	4.79102	6.42563	6.24321	6.48831	2.84534	7.20907	4.96012	4.01542	3.31041	3.57035	3.00113	2.90361	4.74577	2.78497	3.78993	2.83609	4.06737	3.01757	3.06059	3.60253	3.16716	3.4195	5.86374	5.05213	3.29636	4.12282	2.91511	3.81937	4.94562	3.74419	2.99037	3.37032
201627_s_at	-2.19468	7.46605	-6.21523	4.4794e-08	2.63062e-06	8.35159	INSIG1	10.2117	10.0907	7.8921	10.7273	8.87993	10.0537	7.1909	9.19656	10.3574	8.22839	7.42748	9.72654	10.077	10.2793	6.56697	8.60391	7.97031	8.40533	7.77935	7.83957	8.14031	7.2312	8.95449	7.14053	5.64353	7.18533	7.01015	6.48275	7.5255	6.39925	5.44139	7.90776	4.87433	7.19117	8.06164	10.1396	7.84493	6.77347	9.80198	6.71229	6.77947	6.53729
205030_at	-2.19185	9.23452	-3.32827	0.00145936	0.010765	-1.54588	FABP7	11.2343	12.1648	10.2859	12.3148	11.0119	11.3576	9.44662	8.67556	11.4271	10.569	10.5261	11.3878	11.7154	12.6915	8.42218	10.5412	9.79901	10.7753	3.73972	2.88739	4.08538	7.28344	11.9249	11.244	12.2393	11.5101	8.87922	9.37649	3.4107	10.629	10.5755	11.0271	10.7474	9.0599	8.52219	11.9726	6.80522	10.4916	11.8957	3.75953	6.77258	5.39274
204519_s_at	-2.19109	6.4309	-6.26703	3.64933e-08	2.23936e-06	8.54944	PLLP	6.36888	6.36046	8.09921	8.66025	9.82497	8.98867	8.45951	7.6204	7.42412	10.0352	8.67443	8.60258	7.50275	9.23963	3.7846	9.25915	5.80281	6.05103	4.64544	5.8585	4.81169	4.27682	6.31732	5.45694	5.19762	3.56889	5.89899	4.39839	4.8941	7.66031	6.51052	6.44937	4.48402	5.56251	6.79167	7.97706	5.72061	6.86833	7.17588	6.90191	4.52596	6.65224
219752_at	-2.19052	6.67972	-4.62236	1.91784e-05	0.000340447	2.53206	RASAL1	8.0972	9.10669	8.43165	7.90383	7.69759	8.23788	8.85156	9.07445	9.85051	8.11972	7.68662	8.89517	8.40453	9.35924	4.66144	8.50105	5.94294	7.99745	4.52494	2.94227	2.83358	5.4992	9.24555	5.19142	3.59634	4.06346	3.65489	5.32304	5.04524	8.88216	4.08532	7.42381	2.78675	3.68048	5.56686	9.34923	6.18914	6.59784	8.95272	7.37628	6.44747	7.43731
231118_at	-2.18784	6.7541	-4.31831	5.64316e-05	0.00081409	1.50598	ANKRD35	8.49082	8.64734	9.70781	8.10689	9.02075	8.12315	8.97583	8.50548	8.71848	8.95089	8.49927	9.39874	8.49778	8.00462	3.18613	9.20337	6.68552	8.45236	4.53537	3.34397	3.70665	5.513	8.96373	4.97845	6.1251	3.93404	3.1287	9.34891	3.89763	8.91039	3.99958	7.16462	3.9337	4.06221	3.48276	8.73228	5.72557	5.28153	8.7737	8.56883	6.63187	8.02612
220026_at	-2.18723	5.17707	-4.49014	3.07862e-05	0.000502609	2.0815	CLCA4	6.97101	6.34511	8.0882	6.6243	7.37096	6.46889	8.18734	7.74522	5.96936	4.36473	6.97845	6.99347	6.37305	6.00093	6.03135	8.2853	5.67328	7.16185	3.26866	2.56536	2.19299	2.94301	5.30201	5.9634	2.52463	2.34303	2.39343	3.16025	2.83058	5.15769	2.15436	6.05033	2.92708	5.42179	2.44383	6.75987	4.37787	2.71128	5.09285	6.075	5.61977	8.87108
235666_at	-2.18617	5.805	-5.8834	1.65046e-07	7.31863e-06	7.09363	ITGA8	7.51568	7.15686	8.66627	7.63294	6.31833	7.60585	6.67867	7.68585	7.14023	7.48669	5.54986	7.63217	6.45062	8.90787	7.00219	9.40197	7.21096	6.33905	4.69549	2.83026	3.80149	3.50551	6.83441	4.1521	6.37577	3.52653	3.68257	7.12825	3.36071	6.82772	3.64385	5.66438	3.05887	3.50324	4.35111	8.08616	7.36921	3.71683	6.04828	7.33435	5.85395	4.63917
241990_at	-2.1848	6.51184	-6.67251	7.26401e-09	6.15752e-07	10.109	RHOV	8.42494	8.50025	8.1759	8.50132	8.56763	8.48982	8.20651	6.53978	8.34776	9.43444	8.68753	8.49424	8.25009	8.00219	5.81484	7.688	6.08811	7.37741	4.90677	4.74994	4.63825	4.58204	7.55157	5.36982	4.73441	4.36126	5.05595	4.56257	4.78117	6.88364	5.23777	7.65489	5.37802	4.50233	5.48264	7.98493	5.87676	7.06928	8.48973	6.43491	6.20906	8.0116
227733_at	-2.18366	4.17669	-6.60563	9.49021e-09	7.6409e-07	9.85056	TMEM63C	6.82887	7.45892	5.02364	5.72557	4.86941	6.15344	3.72073	5.3834	8.34267	4.70509	3.5127	5.62828	5.87723	7.99819	3.09499	8.42606	3.49884	3.72567	3.24936	3.44128	3.39233	3.39233	6.77172	2.47545	3.92638	3.19035	3.27633	4.80278	3.06374	4.4113	3.18388	3.63113	3.1668	2.95291	3.68398	7.06674	3.27505	3.33181	6.46589	3.65139	3.0198	3.00467
204154_at	-2.18281	5.14992	-5.34957	1.29343e-06	3.85176e-05	5.11258	CDO1	6.1716	5.90439	6.11609	4.9366	6.71565	8.92386	4.65402	8.13492	6.43288	7.39272	9.05878	8.94577	7.58981	7.55204	3.72353	6.05803	6.89416	5.76789	3.20796	3.0553	3.12553	3.23737	5.27284	4.15306	3.79873	4.99508	6.61941	5.6235	2.85427	6.45507	3.89614	3.92508	3.79585	4.21263	5.9412	5.37251	6.01208	3.22088	6.22442	5.7583	2.82104	4.45436
39249_at	-2.18232	7.364	-3.98747	0.000175579	0.00199455	0.432794	AQP3	8.57526	8.95195	7.98641	10.176	10.3817	9.57239	11.7132	6.53082	8.94627	10.2901	10.3382	8.10051	7.80489	7.82151	8.31109	8.22998	7.64716	9.34613	5.20022	4.9737	4.3275	4.69299	8.11249	7.7993	4.72664	5.08716	6.60211	4.22126	3.5663	7.11667	4.97203	10.1459	4.49266	4.14052	5.54405	8.52053	7.28233	8.76048	9.78662	7.73695	7.00969	10.6884
207324_s_at	-2.18179	6.13585	-3.26374	0.00177486	0.0125978	-1.72665	DSC1	7.37384	7.31518	3.08901	9.42791	9.94881	9.12153	10.2974	6.68764	6.96133	8.67797	9.0155	7.46998	8.03154	5.67012	8.17264	6.81321	7.01996	8.95127	3.29	3.32757	2.02291	2.58814	7.11567	6.54308	2.45403	2.72909	2.1757	4.13064	2.2078	8.71803	2.44801	8.99009	3.53075	1.90806	2.81351	7.04547	6.46364	5.57601	7.42662	7.88829	5.54351	9.3422
35148_at	-2.18141	6.22351	-7.07871	1.42262e-09	1.73704e-07	11.6857	TJP3	7.36847	7.83376	9.23239	6.68037	7.15425	7.58764	6.91438	8.77792	8.94658	7.9988	7.08932	9.28562	7.73318	9.09866	5.49156	8.27878	6.21174	6.41691	5.28739	4.5334	4.55328	5.21434	7.96254	4.72303	5.3552	4.14947	4.6268	4.67165	4.34462	8.70396	4.75446	6.13594	5.50701	4.16296	5.09249	8.13572	5.77128	5.31905	7.28191	7.0887	5.99077	6.33599
238116_at	-2.17934	5.37029	-6.77489	4.82133e-09	4.46034e-07	10.5052	DYNLRB2	6.36313	7.06561	9.23775	7.12895	6.82851	6.69584	5.65314	5.54145	7.1009	7.58905	8.28216	7.26334	6.51459	7.7624	5.05998	7.70865	6.41411	4.60796	4.76519	3.76493	3.1578	2.98331	6.84712	4.01752	3.09996	4.85641	3.56537	5.54832	2.92689	4.78033	2.93365	3.84207	4.85145	3.21736	5.6036	7.66357	5.62464	5.44867	5.35446	5.61068	3.99215	5.67688
202555_s_at	-2.17878	9.10625	-5.27047	1.74598e-06	4.91564e-05	4.82454	MYLK	11.6788	11.6787	7.65625	12.4432	11.2866	12.121	11.2359	8.79487	10.8926	11.7153	9.9778	10.1869	11.9402	11.5501	8.75272	9.65329	10.5657	10.38	8.70972	9.1841	9.10757	7.19	11.025	8.76355	5.29203	8.52142	9.50517	5.39365	9.04117	8.21764	7.95694	8.86127	6.11254	9.48578	6.54234	10.7353	8.08072	9.41525	11.0499	8.60532	9.1107	7.63342
220225_at	-2.17862	6.0178	-4.60446	2.04548e-05	0.000358796	2.47067	IRX4	8.15091	7.62228	7.56721	7.09895	6.61559	7.15143	6.57158	8.52185	8.55676	7.6812	7.89746	8.14478	8.05126	8.48851	3.69939	10.328	4.94633	7.32264	4.4769	3.06982	3.3386	5.06637	8.72631	5.02755	4.03098	3.07205	3.3858	6.61083	4.66233	8.49971	4.30761	6.46584	3.14706	3.06426	3.4752	8.29613	4.5386	5.82905	8.24234	6.83033	5.98378	6.70617
205464_at	-2.17859	5.53546	-5.45164	8.76375e-07	2.83023e-05	5.48657	SCNN1B	6.99524	7.46436	7.44805	7.89713	7.19337	7.84188	8.01318	6.04763	8.20093	8.08094	7.41128	7.28843	7.27077	8.30917	2.92735	6.03963	4.6635	7.59735	3.76024	3.29254	3.23593	4.3789	7.41136	3.85206	3.14346	2.7592	3.74552	3.54114	3.10741	6.65353	3.66437	6.06004	4.19112	3.97249	3.68846	7.36809	4.27111	6.23723	8.34751	5.07324	6.08051	5.97376
231195_at	-2.17792	4.74793	-7.33477	5.06843e-10	7.82814e-08	12.6843	KLRG2	5.64382	5.90999	4.90943	5.94215	6.45409	7.14676	5.25334	7.47077	6.56199	6.94818	5.8101	7.52998	5.66178	8.00319	4.39598	8.17927	5.05095	4.84525	3.53967	3.41181	2.7165	3.87187	5.82566	3.70504	3.90968	3.03476	3.19193	5.24317	3.12216	5.63725	3.4707	5.04036	5.29468	3.69798	3.47379	6.03152	3.14529	4.67208	5.91862	4.60102	4.14436	4.91402
201287_s_at	-2.17789	9.47802	-4.72855	1.30596e-05	0.000252482	2.89848	SDC1	11.7254	11.642	10.4465	11.7701	10.9711	11.1642	12.1656	11.1245	12.1268	11.3042	10.5703	11.7326	11.5546	11.2853	8.58324	9.33551	9.2717	10.8987	8.13901	6.25496	5.4574	6.85271	11.1397	8.37813	6.80211	6.60512	7.67431	7.55247	10.4414	10.7879	8.41617	11.2278	8.70412	6.55914	4.8362	11.9645	8.08981	11.0391	11.602	8.4447	10.0606	11.4924
204755_x_at	-2.17664	6.14067	-6.11128	6.75095e-08	3.62938e-06	7.95572	HLF	8.65267	8.7204	4.97013	8.35342	9.04202	8.308	7.57083	8.76964	7.76125	7.11417	8.69331	8.10681	7.77688	7.71193	5.00071	7.53744	6.90023	6.37926	6.98302	7.02219	3.49266	6.0108	7.67763	4.02364	5.26725	5.74108	4.53847	5.45463	6.82068	7.49067	5.20372	6.19551	4.89621	4.08651	3.65081	7.52306	6.05915	3.92344	7.32771	6.54736	3.90251	6.97556
238018_at	-2.17644	5.04129	-7.36029	4.57244e-10	7.23372e-08	12.7839	FAM150B	5.14843	5.20939	5.0615	6.45874	6.6428	7.53569	6.74715	8.71698	6.77175	7.1019	6.79703	6.96658	6.77493	8.8821	4.08488	7.59722	6.15827	4.55272	4.06761	3.89605	3.91982	4.18477	4.94325	2.76344	4.07696	3.96332	3.76804	5.56212	3.75068	7.55344	4.0575	4.32521	5.09443	4.359	3.87787	4.34797	4.35128	3.4545	4.79024	5.92268	3.86059	4.18142
234331_s_at	-2.17617	6.52364	-4.87396	7.67269e-06	0.000162739	3.40646	FAM84A	9.11955	8.57582	6.36283	9.0414	8.10143	8.92596	8.25094	7.73257	7.96337	7.96807	8.5715	7.94484	9.08626	8.44601	6.12985	7.99108	6.75232	8.60878	4.01195	4.16565	3.52141	4.25088	8.92083	6.27342	3.86422	3.81395	3.67734	5.29575	3.69265	7.0687	5.15049	8.03242	3.88281	3.43226	3.65999	8.81174	5.74346	7.95395	8.46543	6.92337	6.92228	9.00283
229546_at	-2.17321	5.20072	-4.40092	4.22256e-05	0.000649602	1.78121	FAM84A	6.95873	6.93973	9.6435	5.03812	6.73203	7.51246	4.99817	7.92238	6.97819	5.13123	6.34441	7.83277	7.31041	7.72184	2.65894	9.28668	5.02788	6.64229	3.71559	1.95046	2.47712	3.67101	6.99633	3.69093	3.31584	2.57915	2.73974	6.89765	2.5992	7.10455	3.30956	5.2388	3.06143	1.92099	2.85589	7.37026	4.46801	4.71457	5.99241	5.99856	4.58002	6.99119
241412_at	-2.17316	3.77675	-5.29532	1.5892e-06	4.56352e-05	4.91485	BTC	4.49556	4.88843	9.1335	3.19877	7.46278	5.06541	2.88344	5.80462	5.06038	4.27875	7.11049	5.95225	6.07928	6.26078	1.89724	6.65383	2.98264	4.21715	2.37317	1.95403	2.15044	1.90846	4.44508	2.64075	2.91198	4.96605	2.099	3.65078	3.09317	2.84966	2.09584	2.25219	3.49479	1.81616	8.71281	3.8213	3.17551	2.81104	3.40784	4.10421	2.59337	3.89129
203812_at	-2.17108	7.30581	-6.10781	6.84397e-08	3.66668e-06	7.94252	SLIT3	8.08461	8.01495	8.71336	8.69298	9.06993	10.1003	8.63067	9.4253	8.83555	10.3872	10.8233	9.00985	8.54104	9.11995	6.55403	8.66284	9.05658	7.77405	6.43545	5.34613	4.4538	6.78488	7.32758	5.41519	8.31324	5.61672	5.00652	4.39516	5.06459	9.30642	5.62895	6.82462	5.96533	6.15997	3.97574	8.56478	6.8418	5.64071	8.24923	8.54616	7.11493	5.96005
239853_at	-2.17009	6.70076	-4.86097	8.04815e-06	0.00016866	3.36079	KLC3	8.30471	8.14471	7.88613	9.05386	8.64662	8.38349	9.94661	6.72128	8.95305	9.19464	8.93353	8.9754	8.93668	8.65202	4.1647	8.07581	5.52234	8.1556	4.24539	4.59523	4.52002	5.14337	8.19921	5.78304	3.71474	5.59897	5.24389	5.65082	3.80271	8.4036	4.72945	8.10173	3.0712	4.48994	4.61233	9.04594	5.31537	7.94719	9.3194	7.44936	6.72838	8.14931
208964_s_at	-2.16847	9.2207	-5.61264	4.72184e-07	1.72571e-05	6.08132	FADS1	11.7844	12.2677	11.7538	11.7846	10.4794	11.6615	7.39975	12.186	12.4925	9.59905	6.92851	11.7409	11.6004	12.281	7.61799	11.6955	9.62331	9.62266	7.74403	8.76121	9.04226	8.82521	11.8808	7.83431	8.82752	7.93638	8.58733	8.75886	9.56663	8.2449	8.0104	8.94962	9.24176	9.18947	8.3901	12.0498	8.27053	8.63949	11.8512	8.18067	8.36659	5.90141
219970_at	-2.16538	4.9384	-6.99273	2.01066e-09	2.26039e-07	11.351	GIPC2	6.56255	5.48924	8.74188	6.92889	7.20259	6.30593	7.62678	6.75566	6.27187	6.23603	6.39818	6.56825	6.16694	6.81208	4.75834	5.89432	5.10207	5.48794	2.99152	3.31427	2.24106	3.23878	4.87515	3.72389	6.67504	3.99023	2.98104	3.21123	2.80104	6.45017	4.44055	5.06281	2.98104	4.19518	2.49426	5.78258	4.3437	3.7587	5.38245	5.43702	2.87975	6.12314
209160_at	-2.16507	8.73992	-5.32079	1.44288e-06	4.20296e-05	5.00758	AKR1C3	9.97639	10.2361	10.6584	10.5545	9.93654	10.957	9.64824	11.0922	11.5696	10.4503	11.1382	10.5771	10.6188	11.5168	6.49302	10.1171	9.02567	9.14404	8.91626	5.37577	3.46663	6.37877	9.45068	6.80437	7.32118	8.0033	9.4091	10.5232	9.76446	10.6849	7.06837	9.13905	5.37575	6.95972	9.59922	10.7724	7.15621	7.87724	10.8576	9.18792	7.70242	8.885
209260_at	-2.16479	9.7793	-3.2041	0.00212256	0.0145464	-1.8915	SFN	11.4735	11.1344	11.7542	11.8132	11.1182	11.0568	13.5207	10.8607	12.2406	11.7404	11.0926	12.058	11.4257	10.4514	9.82618	10.6002	9.2101	11.4849	8.42556	5.29481	3.46859	7.93661	10.6672	8.66723	5.47033	7.14864	6.24298	9.04733	4.44743	11.8507	7.44363	12.4429	9.28698	3.47137	5.0413	11.9708	9.64153	12.3932	12.1759	10.9686	10.4751	12.7885
228892_at	-2.16299	6.78416	-3.87043	0.000259508	0.00272805	0.0651241	SH3RF2	8.5912	8.84267	8.24049	7.63862	8.84853	8.3589	9.35125	8.78292	9.17237	7.53179	8.32368	9.23869	8.7294	8.46266	4.76021	9.35002	6.12341	7.72425	4.0212	3.36246	3.42674	4.63981	9.08359	5.45023	4.05332	3.35363	4.05617	5.93459	4.23375	9.80923	3.25555	8.31556	4.99074	2.64475	3.56374	8.71708	6.20838	7.10836	8.33143	8.80349	6.57484	9.28492
211002_s_at	-2.16127	6.97953	-4.79311	1.03209e-05	0.00020731	3.12315	TRIM29	8.98854	9.85082	6.8275	9.42371	9.35062	9.54007	10.1605	6.50301	9.17301	9.64942	8.98227	8.37561	7.96964	8.84107	5.99746	7.69573	7.1478	8.4018	4.97957	4.35674	4.24853	5.19804	8.93027	6.09759	4.40353	4.30931	4.65507	6.05381	4.46775	6.78467	5.08493	9.01027	4.63091	4.35811	4.78693	9.0606	6.33038	8.77	9.23536	6.8633	7.16204	8.68593
209442_x_at	-2.16076	6.79087	-5.57805	5.39522e-07	1.91797e-05	5.95305	ANK3	9.88979	9.68183	4.69638	9.8691	10.169	8.72515	9.1987	7.10711	7.714	7.84899	8.78086	8.7608	9.82892	8.08109	7.30798	6.64452	7.29376	8.55266	5.02859	5.27844	4.80561	4.68865	8.43637	6.70087	5.20467	6.30353	6.57918	5.03409	10.2113	7.00106	5.50612	6.45635	3.46088	4.54143	4.96087	6.69902	7.18952	4.91485	7.28836	6.91579	6.67767	8.5791
213805_at	-2.15957	7.44876	-6.84001	3.71325e-09	3.60608e-07	10.7577	ABHD5	9.80742	10.3735	9.14598	10.214	9.40219	9.79411	7.70051	9.79538	9.9131	6.84489	7.76805	9.23523	9.72811	10.2068	6.47151	8.41554	7.41797	8.49866	6.77355	7.40866	6.76762	6.69051	9.3941	7.34405	7.42066	6.37846	6.25474	8.23322	6.73023	7.1663	7.3123	7.59559	3.75994	5.80078	5.07796	9.98684	6.47878	5.89738	8.83529	6.08058	6.80464	7.95902
211110_s_at	-2.15903	4.62693	-5.93894	1.32832e-07	6.10301e-06	7.30294	AR	7.07166	7.42853	3.53029	8.14803	6.87582	7.94437	5.79807	5.28159	7.1207	7.30209	5.58692	6.8515	7.81892	6.0747	3.82611	3.00144	4.29242	4.61081	3.64731	5.16537	3.16595	3.1316	7.19365	3.74566	3.61174	2.47588	3.61162	6.30025	6.02274	4.25893	3.28815	3.6295	4.13987	3.30628	3.2736	6.27009	3.76088	3.69717	7.25459	5.58693	3.02146	5.11718
207126_x_at	-2.1582	5.9012	-4.33946	5.24074e-05	0.000768403	1.57616	UGT1A1	8.02	8.42577	8.51723	6.86619	7.41087	7.33746	8.04095	8.13118	7.99112	5.23609	8.35984	7.33317	6.47471	6.54205	7.03836	8.3141	5.96518	7.85102	3.83019	3.33302	3.78136	3.05614	7.32586	5.51202	4.38765	3.59306	3.60646	7.37786	3.11749	3.53136	3.25416	7.32154	5.87674	3.39334	3.7092	8.4287	4.66472	3.26375	7.53949	6.07584	3.98901	9.87901
214308_s_at	-2.157	4.47539	-6.77779	4.76549e-09	4.43118e-07	10.5165	HGD	5.39053	7.89864	7.78671	6.80458	5.71796	6.2328	3.74262	6.5081	7.98084	4.12667	3.77023	5.99267	7.25699	7.34593	3.73685	6.91981	4.83485	3.98743	3.5279	3.07106	3.54081	3.46995	6.65869	3.4573	4.04644	3.65126	3.37318	3.96292	3.69149	4.04917	3.48169	3.49656	5.51693	3.13398	3.84918	7.16557	3.37922	3.34024	7.28125	3.73626	3.43981	3.72959
214705_at	-2.15563	5.00219	-6.34591	2.66947e-08	1.74585e-06	8.85136	INADL	7.18554	7.84681	4.57567	8.27034	8.62947	6.98074	7.64477	6.95769	5.65571	5.2609	6.2566	6.57776	7.76461	5.9453	4.46042	5.61209	4.44734	5.90029	2.61417	2.47177	4.12301	3.1688	6.91093	4.77259	3.37499	6.00302	2.78047	3.45055	2.46666	6.46122	3.60908	4.85483	3.67427	3.89786	3.63393	6.2054	4.49971	3.71912	5.79066	6.38197	4.64708	6.27035
231650_s_at	-2.15543	4.08182	-6.77557	4.80806e-09	4.45759e-07	10.5079	SEZ6L	5.86399	5.88578	7.34533	4.65033	6.11876	4.8645	3.09129	8.31525	6.11999	4.50492	6.159	6.50078	5.93465	4.613	4.88028	6.04828	3.11939	6.37472	3.57039	3.02765	2.71708	2.96706	7.37802	3.32455	3.40119	2.76795	2.79672	3.69911	3.42205	3.05288	2.83238	3.0641	3.28917	3.12491	3.00222	6.79586	3.38593	2.40158	3.95126	3.19898	2.59337	3.10014
214533_at	-2.15406	4.70146	-5.99976	1.04661e-07	5.07748e-06	7.53278	CMA1	3.34759	5.67519	7.94979	7.41606	5.13065	6.21359	7.37299	7.4228	7.02179	7.67512	8.4158	6.58169	6.13786	6.14176	4.10349	4.18794	3.18217	5.5962	3.67368	2.93984	2.75808	3.27354	3.66284	3.67611	4.1013	3.17594	3.78007	3.1487	3.72134	5.94557	3.05655	4.4799	4.66126	3.81718	3.85862	7.42512	3.87983	2.98632	6.16756	6.91731	3.17258	4.72153
205200_at	-2.15116	6.16237	-5.50457	7.15565e-07	2.41951e-05	5.68146	CLEC3B	6.98271	6.19296	5.55116	9.73928	7.66583	9.75715	9.02447	5.20942	6.68494	10.6792	10.7112	7.13653	9.08519	7.96463	4.66439	7.08517	6.33604	6.14842	4.68043	5.19663	4.70404	5.58155	6.8796	4.17179	4.41447	4.95607	5.45616	4.41856	3.95297	6.72993	6.13172	6.09701	3.83522	4.92192	4.66225	7.9409	6.02695	6.00848	8.13482	6.84075	5.04043	5.25821
226618_at	-2.15025	5.50925	-6.51528	1.36096e-08	1.01303e-06	9.50215	UBE2QL1	8.48195	8.49528	6.80081	7.05141	6.3126	7.80958	4.8517	7.7995	8.94335	5.82631	5.95452	7.69109	8.42082	7.83879	4.55767	6.83815	5.40866	5.59115	4.39138	4.29257	4.40214	4.24545	7.47884	4.587	4.50649	4.56913	4.30076	3.96292	4.54301	4.43066	3.98413	4.76709	3.77402	3.30471	4.81975	8.77951	5.20392	4.62931	7.63678	4.4519	4.65125	5.04769
219704_at	-2.14965	5.19073	-6.76989	4.91872e-09	4.5351e-07	10.4859	YBX2	4.62891	5.05047	7.60514	5.02197	7.21985	7.6997	5.82976	6.96833	6.02379	8.28169	7.2382	8.20466	7.82935	8.75047	2.9547	9.26301	6.42056	5.22564	4.06196	3.74962	4.22925	5.86048	4.30314	4.58287	3.06077	3.25533	4.56424	5.55676	4.67399	5.22406	3.91245	4.11967	4.70422	4.02168	4.89386	3.95654	3.87954	4.29678	4.26305	5.55592	4.54497	3.97414
227429_at	-2.14791	6.85964	-6.64751	8.028e-09	6.66056e-07	10.0123	EFCAB4A	8.53246	8.71028	7.62092	8.07964	7.43312	8.68625	7.1289	7.01301	9.24016	8.90333	8.316	9.66575	9.45575	10.2139	5.57775	10.6749	7.65783	7.2236	5.68466	5.85675	6.19646	6.37232	9.4598	5.51427	6.40199	5.32181	5.73515	4.65818	5.0531	7.06646	6.5529	5.98938	8.46629	5.30841	6.21476	9.85739	5.67317	5.54122	8.44997	6.39234	5.5214	5.54811
208962_s_at	-2.1475	8.48867	-4.22426	7.82659e-05	0.00105393	1.19603	FADS1	11.7786	12.0887	7.00889	12.4596	10.8715	11.6863	7.02197	9.74444	11.9216	10.1169	6.06051	10.7851	11.856	12.0296	7.83497	8.04697	9.58144	9.50549	6.51536	8.89202	9.09989	7.37095	11.7899	7.64182	5.7695	7.49815	9.03647	9.15863	9.71237	5.13952	7.98337	8.925	7.17226	9.26634	7.70765	11.4398	8.00705	9.39387	12.0766	7.17126	7.37296	5.58659
203673_at	-2.14747	5.91058	-7.31298	5.53408e-10	8.24458e-08	12.5992	TG	6.62608	6.6221	8.4214	6.55921	7.74077	8.54311	6.96191	7.75595	8.33608	8.82875	6.61916	7.72495	7.20169	9.76523	4.74543	7.61003	5.18677	4.95076	6.24418	3.50711	4.25119	4.62169	5.93697	4.95384	4.60976	5.49156	5.86501	7.58543	4.38173	5.25705	4.80347	4.77641	5.31306	4.51789	5.99943	7.07512	5.87357	4.75637	8.20495	5.42799	5.41446	5.1576
206515_at	-2.14667	4.63151	-5.96676	1.19119e-07	5.63392e-06	7.408	CYP4F3	6.42141	7.06792	5.23262	6.35921	6.63986	6.90784	4.93891	6.51295	6.93639	5.2869	6.56617	6.54453	5.97187	7.2875	4.05843	6.85478	3.86078	5.65953	3.53851	2.47177	2.73848	3.44344	6.94245	4.36716	2.79222	2.81322	2.18748	5.35604	2.82226	4.98268	2.3151	5.19314	2.10265	2.17975	3.51857	5.42774	4.27628	3.97545	5.79563	4.92926	3.54245	6.74724
204952_at	-2.14565	10.0324	-3.69862	0.000455472	0.00429361	-0.462404	LYPD3	11.533	12.0248	11.785	11.9457	11.7955	11.7269	13.1064	12.0953	12.0728	11.7707	11.8169	11.6404	11.3466	11.3358	9.37095	10.6224	9.63547	11.636	8.28176	6.35607	4.96482	7.57176	11.3677	9.77229	5.4573	6.79957	6.69211	10.244	6.00572	12.2	8.2481	12.2991	9.49123	5.41074	8.16553	11.9478	9.89774	11.7547	12.0325	10.7287	10.5084	12.2187
219414_at	-2.1448	4.03024	-6.75786	5.16173e-09	4.67247e-07	10.4393	CLSTN2	6.9974	6.75346	3.75203	6.04052	4.44332	6.64709	4.36327	7.10881	6.9278	7.35112	4.4351	5.90607	5.39026	5.9191	5.28501	2.62426	3.12792	3.66963	3.64302	4.00669	2.84465	2.80936	5.48694	3.19051	3.74237	2.05025	2.91729	2.90033	4.22763	5.17784	2.79984	3.95623	2.37185	2.21261	3.0272	7.5694	2.62828	3.43679	5.71456	3.99419	3.60505	3.52601
224055_x_at	-2.14434	6.39607	-5.07808	3.59945e-06	8.86486e-05	4.13081	KCNK7	7.20803	7.92615	8.23848	8.93752	8.64471	7.87311	9.40905	7.0805	8.51715	9.05235	8.92675	8.81273	9.0515	6.64738	4.51085	6.95627	4.93357	7.65587	4.09589	4.5907	4.61176	5.73415	7.56122	4.97236	6.39063	4.81355	3.68147	4.15997	4.25675	7.06707	5.7761	6.99232	4.8071	3.96509	4.944	8.64892	5.55251	4.58185	9.21682	6.82748	4.99207	7.9274
204753_s_at	-2.14007	6.71745	-5.49789	7.34123e-07	2.45945e-05	5.65684	HLF	8.43445	8.71885	5.97589	8.374	9.20189	8.56029	8.36293	8.80406	8.65183	8.008	9.27772	8.59556	8.19495	8.72348	5.88479	9.11518	6.76611	6.85517	6.76822	7.12991	3.04529	6.5196	8.12998	4.43829	4.79336	6.06745	5.32106	9.03802	7.38757	7.8921	5.6779	7.18597	3.43285	4.47825	4.35873	8.52249	6.42683	4.95702	8.00187	7.00487	4.67007	8.03826
239593_at	-2.13736	3.87476	-7.11546	1.22698e-09	1.57109e-07	11.8288	TMEM213	4.41626	3.32797	3.70728	3.21879	4.81325	8.04979	3.75601	4.6769	4.61195	7.57556	5.58593	7.50401	5.99219	7.77279	6.20906	6.151	6.86279	4.19966	2.80099	2.71165	2.98608	2.82753	2.84435	2.8811	3.3692	2.87367	2.73828	5.00523	3.17122	5.46606	3.00956	3.25605	3.07612	2.87933	2.67911	3.14796	3.22859	2.61684	3.12034	3.07659	3.07612	2.91537
229151_at	-2.13663	5.91226	-4.82302	9.2509e-06	0.000189791	3.2277	SLC14A1	6.11347	5.79863	9.03491	4.85509	7.83081	8.52411	4.28924	8.7078	7.13246	7.98889	6.64883	10.1956	7.94825	9.07043	4.95332	10.8682	6.85743	4.80233	4.4384	5.43058	4.25233	6.56006	4.55182	5.68412	5.41674	4.26435	4.07064	4.11775	11.5531	6.88582	5.52946	5.13232	4.32176	4.27998	3.84636	6.81962	6.68337	4.72575	6.00887	6.76445	4.94278	5.51836
213935_at	-2.13641	7.8838	-6.98977	2.03471e-09	2.27967e-07	11.3395	ABHD5	10.1333	11.0844	9.37601	8.93336	9.85709	9.83748	8.45091	10.1814	10.2114	7.49663	8.31181	9.45319	10.5263	10.8378	6.89538	9.91556	8.19607	8.7985	7.22411	7.86492	7.37458	6.98366	9.7338	7.60733	7.52303	6.90639	6.54543	5.99661	7.38391	7.78487	6.78479	7.06784	5.66145	6.66599	5.77751	9.83048	7.12036	5.19264	8.96932	6.36614	7.46326	7.90433
219916_s_at	-2.13609	5.43313	-4.96353	5.51207e-06	0.000124689	3.72277	RNF39	6.91578	6.888	6.35154	7.34455	7.38774	7.04221	7.45918	6.43215	7.70564	7.7292	8.10706	8.15944	7.38129	6.87396	3.40591	7.10392	4.67932	7.71295	3.31936	2.17031	2.5787	4.25889	6.56229	4.16714	3.77688	2.53687	4.22934	5.95856	3.23183	7.04786	3.06182	7.06343	2.8829	3.02463	3.54639	6.70689	4.23571	6.61505	6.79281	5.95201	5.81227	6.70793
237748_at	-2.13591	2.83398	-6.85099	3.55321e-09	3.50671e-07	10.8003	SCGB2B2	2.63843	2.21489	2.66995	2.45038	4.59219	8.1603	2.38128	4.27341	4.31941	5.73243	2.75306	7.63668	5.38909	7.84829	2.28048	5.3587	3.16101	2.29506	2.19906	2.20894	2.37814	2.3047	2.00502	1.93302	2.21213	2.28117	2.45853	3.96292	2.3023	2.0866	2.0856	1.99583	1.96344	2.08043	2.47928	2.89368	2.32175	2.1485	2.10627	2.10042	2.33505	2.35581
210479_s_at	-2.13473	8.12617	-4.62578	1.8944e-05	0.000337301	2.54378	RORA	10.4552	10.9541	6.17007	10.8837	11.1199	10.8796	10.4464	9.24953	10.461	9.38214	10.2573	9.9543	9.95921	9.91387	7.22746	8.04618	8.46674	9.69159	7.07493	7.94438	5.43452	5.98619	10.4691	7.19902	6.87093	7.48544	7.1002	8.29152	8.44442	9.23072	5.76819	9.04329	3.49939	6.61324	7.0595	9.69763	9.63848	7.04003	9.50804	9.84586	6.64356	9.46656
206140_at	-2.13353	7.25857	-4.1417	0.000103998	0.00131188	0.927099	LHX2	8.86953	7.72836	10.4584	7.01196	8.71607	8.31574	5.52031	10.9544	10.0215	9.14096	10.5902	10.5816	10.6792	7.17077	5.72774	9.97748	5.78824	8.71567	6.47256	3.59449	5.94867	7.87777	10.1284	6.44804	6.99469	9.28981	7.99282	8.46351	2.7376	7.11828	8.30746	6.49662	4.69529	3.98489	4.60401	9.97183	6.20466	8.04101	7.974	4.94669	6.34044	6.86194
226988_s_at	-2.13191	7.68761	-4.95991	5.58648e-06	0.000125851	3.70994	MYH14	9.36408	9.24812	9.59547	9.5602	9.78332	9.01004	9.57484	9.08701	9.86818	10.3375	9.55107	10.1105	9.45209	8.97188	6.05471	8.74059	7.0476	7.79925	4.24063	3.64513	3.42029	4.40276	8.99602	5.43609	7.1596	7.82907	7.71526	5.06117	3.49214	7.56877	5.05052	8.36863	8.14069	7.17303	7.00634	9.24093	6.07648	7.74555	9.43677	7.62715	8.49405	7.73703
204503_at	-2.12967	6.79812	-4.3811	4.52785e-05	0.000686713	1.71493	EVPL	8.34284	8.47129	8.80036	8.47848	8.64877	7.81853	8.99233	8.38377	8.99005	8.73871	8.58377	9.17291	8.58013	8.19375	5.17192	8.68355	5.65375	8.245	4.52814	3.57401	3.18817	5.83701	8.8998	5.70063	4.56457	3.79226	3.88782	7.42727	4.50672	9.06449	4.86546	8.31977	5.21147	3.78557	3.79833	9.15026	5.10625	7.40488	8.6999	8.3059	6.77747	8.63161
1552797_s_at	-2.12943	9.96314	-3.93895	0.000206597	0.00226958	0.279581	PROM2	11.3327	11.8723	11.6989	11.8257	12.2021	11.5257	11.7098	11.6844	11.6305	11.8931	11.8218	11.7144	11.5885	11.4821	9.20891	11.4978	10.1307	11.4241	7.60167	6.75802	4.8571	8.6466	12.2066	10.0247	8.03734	6.63375	5.99413	10.0808	8.19521	11.2061	8.4438	11.4938	5.27434	5.13724	6.7572	11.4683	10.1847	11.3989	11.6385	11.43	9.96534	11.8006
205392_s_at	-2.1281	9.02785	-4.25165	7.11785e-05	0.00097978	1.28593	CCL14	10.6423	9.67275	11.2127	12.0506	9.59746	11.6752	9.93254	9.88167	10.5012	11.8892	11.3337	10.9256	10.4348	11.3561	7.75758	10.8447	10.21	11.1007	7.8793	6.58152	4.46329	6.91699	10.4698	5.52611	8.10304	7.10313	6.78898	7.52129	6.80749	11.9641	9.01676	9.71549	8.21209	7.2108	4.57374	11.9947	8.75737	7.3123	11.9999	11.5531	5.56516	9.1308
236058_at	-2.12652	5.0678	-5.7382	2.90477e-07	1.17382e-05	6.54901	C1orf172	6.65088	6.92753	6.65113	6.85117	6.87008	6.59594	6.97415	6.02276	7.37087	7.19294	7.13111	7.10245	6.72435	7.15611	3.16102	6.94621	4.24487	5.50581	2.94682	3.3153	3.03098	3.01562	6.87272	3.93436	3.85619	4.25229	3.50376	4.39396	3.03829	6.3868	3.05948	5.80295	2.61848	3.05336	3.50902	7.19415	4.44892	4.96289	7.33863	5.05661	4.59364	6.2779
238669_at	-2.12518	8.5187	-5.17743	2.48023e-06	6.57646e-05	4.48778	PTGS1	10.1829	10.2486	10.9428	9.69487	10.9304	10.1119	10.5927	10.7389	9.96579	9.92273	10.8636	10.2778	9.21457	9.15817	8.13708	10.5444	8.44792	9.37456	7.11378	5.92933	6.49841	7.69565	9.79184	6.79071	7.03911	6.98236	6.51162	9.50765	6.40324	10.6813	5.46301	9.41983	6.88093	4.86245	5.55079	10.4661	8.79164	7.4311	9.62164	9.4243	7.339	10.4343
225354_s_at	-2.12386	7.2496	-5.99632	1.06083e-07	5.1328e-06	7.51976	SH3BGRL2	8.74354	9.32248	7.92826	8.24612	8.73089	9.67484	7.58089	8.88694	8.94057	9.22375	9.09789	9.73395	9.055	10.5331	5.19842	10.3093	8.67818	8.28338	7.58885	6.41998	3.13844	5.67918	8.28971	5.59636	8.02121	6.30651	7.3448	7.523	3.34499	8.15113	5.8317	6.58071	6.95495	7.34488	4.32249	8.76797	6.74445	5.99638	7.45178	7.39489	7.44655	8.28729
229276_at	-2.12131	5.2631	-6.23042	4.21828e-08	2.49875e-06	8.40957	IGSF9	7.06617	7.06296	7.44047	6.35056	7.43393	6.51793	6.10339	6.80831	6.89081	5.97127	6.81454	8.00348	7.80164	6.40231	4.02011	8.7038	3.66773	5.80852	3.48725	3.67813	3.60179	4.04786	7.55049	3.90168	3.91622	2.89883	4.24085	3.68987	3.56234	5.88454	3.6858	5.65815	3.59876	3.42984	4.6022	7.38211	4.212	4.43814	6.66193	6.08655	3.94166	5.40664
240433_x_at	-2.12115	3.30224	-7.35925	4.59172e-10	7.23493e-08	12.7798	CADM2	3.72228	3.87762	9.0372	4.00756	5.54862	4.84118	3.41889	3.45895	4.59509	5.84413	6.87679	5.81662	5.85707	5.68595	2.5837	2.84427	2.86534	2.52292	2.21847	2.39101	2.50219	2.34092	3.311	2.51056	2.79526	2.20417	2.05253	3.70335	5.38474	3.00301	2.09584	2.90175	4.45689	2.58255	2.00739	3.23234	2.41221	2.24299	3.1918	2.93118	2.26529	2.81748
231211_s_at	-2.11964	8.98581	-3.04074	0.00343027	0.0211993	-2.33175	YIF1B	10.7193	10.9274	9.36304	11.9283	11.581	10.6904	12.1079	8.70613	10.1888	11.969	11.9678	10.7759	10.4079	10.9932	6.91195	9.697	9.1576	10.8058	7.63502	5.17615	2.65833	7.1616	10.9249	8.85737	3.49484	6.30767	4.41771	9.0824	2.84904	11.0028	9.98821	10.9814	3.93112	4.05233	4.75021	10.96	9.62912	11.1789	11.2418	10.5439	9.63055	11.6419
225667_s_at	-2.11918	7.99579	-3.6954	0.00046023	0.00432578	-0.472126	FAM84A	9.54467	9.68397	10.0322	9.64335	9.51585	9.75688	9.15392	10.1755	9.98266	9.57119	9.98019	10.1229	9.60499	9.79958	6.8796	9.6419	7.89487	9.67357	7.08495	3.87983	2.76216	6.12277	10.1856	8.04353	3.18874	5.26064	4.61706	9.13053	4.88467	9.8393	5.7435	9.39925	4.44653	3.73928	3.73891	10.1565	7.46886	9.24208	9.66545	8.74388	7.88472	10.1437
203797_at	-2.11905	6.80198	-3.74842	0.000387485	0.00377546	-0.311049	VSNL1	8.46851	8.58531	8.6188	7.41846	8.24394	8.65606	7.99769	8.76918	9.02485	7.41797	8.36648	9.39789	9.20832	9.06769	5.66541	9.0803	6.60336	8.99862	5.11422	2.57214	2.99034	4.22478	7.83479	6.94449	2.79222	3.38018	3.77393	7.12101	8.21622	8.63145	5.58413	8.87026	3.04996	2.43593	4.29543	7.82747	6.58298	6.93948	8.55058	7.31281	7.5009	10.0977
210074_at	-2.11654	7.83976	-5.31263	1.48822e-06	4.32224e-05	4.97788	CTSL2	9.47863	10.4195	9.55251	9.49404	9.94052	9.62198	8.41833	8.73236	10.5599	8.22164	10.5099	10.0277	10.2785	9.50483	7.34767	8.45338	7.7995	10.0427	5.75641	4.41635	5.92172	7.30682	8.45411	8.18228	5.08838	5.88504	7.63574	8.82115	4.313	7.61953	4.41452	9.67684	5.02851	6.73524	6.1817	8.69696	7.0509	7.92734	8.71012	7.25221	9.39818	9.08128
205709_s_at	-2.11637	5.69508	-4.76381	1.14862e-05	0.000226881	3.02101	CDS1	7.45263	7.96456	5.93862	8.44469	8.06933	8.12673	7.79717	7.66705	7.42257	6.48294	7.48057	7.01993	7.49053	7.37033	4.74061	6.77632	5.98136	7.19684	3.76825	3.4539	2.32816	3.50551	7.7901	5.15294	3.00695	6.10299	2.33969	4.93811	3.50638	7.01391	3.01171	7.20614	3.83522	3.09726	3.05347	7.81367	5.18272	6.85161	7.41517	5.97256	4.82031	7.42504
218736_s_at	-2.11553	8.45889	-5.28596	1.64654e-06	4.67418e-05	4.88083	PALMD	10.8232	10.4263	10.0399	9.65227	10.6904	10.4672	9.8418	9.68204	9.74643	9.39993	10.4015	9.99205	10.8414	10.5356	7.05167	10.8639	10.465	9.55012	6.26218	5.86421	3.91092	6.06504	9.66656	8.08146	7.58114	6.7134	6.37789	6.66639	6.03226	9.93063	6.3608	8.83547	9.69653	8.59538	5.23905	9.1911	8.90762	7.19286	8.84348	9.04826	8.16984	9.98733
232977_x_at	-2.11541	8.00506	-5.03738	4.18961e-06	0.000100073	3.98538	MYH14	9.74501	9.53843	10.004	9.79698	10.0743	9.25941	9.83512	9.3114	10.1953	10.7219	9.92655	10.4082	9.65961	9.29107	6.37654	9.04914	7.14311	7.98005	4.69434	4.02836	4.04615	4.92901	9.2982	5.61748	7.01174	8.15732	8.40007	6.29565	3.75135	8.0384	5.69526	8.67407	8.17443	7.47361	7.27845	9.69626	6.02484	8.08243	9.69047	7.75124	8.72458	8.00296
234290_x_at	-2.11442	8.02179	-4.79908	1.00981e-05	0.000203895	3.14399	MYH14	9.73548	9.63036	9.92347	9.68814	10.0956	9.36401	9.88428	9.33086	10.2842	10.7271	9.94957	10.5178	9.75427	9.36173	6.02822	9.17382	7.33827	8.05111	5.1183	4.44092	3.74266	4.50408	9.43399	5.67563	7.25527	8.28415	8.41524	4.79234	3.65118	8.08398	5.19588	8.81655	8.11868	7.45231	7.28203	9.71453	6.37568	8.03977	9.78929	7.77837	8.87829	8.07489
224008_s_at	-2.11381	6.52794	-4.93696	6.08177e-06	0.000134571	3.62867	KCNK7	7.42477	7.96721	8.02243	9.1623	8.67225	7.78312	9.74234	7.30287	8.70423	9.10019	9.13406	8.83205	9.30944	6.94114	4.26801	7.17366	5.28327	7.88883	5.03157	4.58609	4.38469	5.77708	7.58469	5.10953	6.21073	5.06482	4.55017	4.95048	3.79307	7.17524	5.58606	7.17751	4.75096	3.2386	4.97407	8.7274	6.3067	4.83316	9.3545	7.07388	5.37358	8.2297
213506_at	-2.11179	6.55538	-4.19868	8.54957e-05	0.00112665	1.11239	F2RL1	7.59302	8.10846	9.72613	7.83221	9.08183	7.74624	9.45814	7.6852	8.31067	7.3411	8.90449	8.58984	8.00785	7.67011	5.73173	8.16798	6.47675	8.13725	4.66081	3.22702	2.2917	4.25033	7.67595	6.71029	2.44655	4.32803	4.14561	7.38561	6.38368	7.65966	2.34341	8.45364	4.21344	2.76577	3.20497	8.05668	7.02605	7.47571	7.73002	7.08353	6.44417	9.2258
229004_at	-2.11027	6.48686	-5.22676	2.05959e-06	5.63605e-05	4.66603	ADAMTS15	9.00773	9.05251	7.68861	8.55947	8.28064	8.50889	8.44942	7.648	9.14271	7.75451	7.93923	8.495	8.13725	8.2442	4.13806	7.79445	5.55312	7.76599	4.67582	3.71221	4.45693	4.72024	8.59705	6.41622	5.18395	4.2331	5.11701	3.30249	4.37043	6.56038	4.03408	6.58412	9.2031	6.16631	4.97785	8.60209	5.23807	5.86323	8.25756	5.77079	6.35441	6.39514
219368_at	-2.1092	5.04043	-5.38691	1.12205e-06	3.45427e-05	5.24912	NAP1L2	6.35894	6.52838	7.05751	6.02588	7.98836	6.44235	5.31586	6.93499	5.94289	7.17179	7.43157	6.96834	6.16188	6.97784	4.15459	8.22405	6.07356	5.49497	4.1679	2.3625	2.30341	3.49376	5.84691	3.90944	2.63314	7.29944	2.83763	4.64105	2.90677	5.53894	2.34699	5.5097	3.16495	2.49868	2.27766	6.02014	6.30622	4.31427	4.72889	6.8698	2.98912	6.41896
227629_at	-2.10722	5.00092	-5.83524	1.99166e-07	8.56757e-06	6.91254	PRLR	6.46349	7.07334	7.22822	5.74967	7.22845	7.07856	5.91822	7.17851	6.27418	6.15094	5.98897	7.27203	6.94298	7.15841	3.10331	8.22017	5.6679	5.35189	4.58281	4.18997	1.90144	3.0637	6.58006	3.21343	3.32638	5.08802	6.41286	4.13341	4.02487	6.14807	3.24769	3.88411	5.27434	3.26529	8.58925	5.67629	5.03698	3.96681	5.66964	5.41085	2.95006	5.49341
210372_s_at	-2.10657	7.13522	-6.2919	3.30704e-08	2.07831e-06	8.64453	TPD52L1	9.21305	10.0486	7.33527	8.8441	9.04647	9.87123	7.10436	7.61611	9.55492	8.95667	8.93466	8.24344	8.74863	10.1287	7.15253	8.37179	7.83478	7.64551	6.2069	4.40042	4.18798	4.62299	8.06803	6.24568	6.52183	8.58201	8.72303	4.44929	5.14078	6.87863	5.28727	7.95841	5.47147	7.38012	5.9656	8.07317	4.51721	6.83289	8.50072	5.51074	6.52822	8.39193
235768_at	-2.10236	4.99517	-5.03964	4.15443e-06	9.94063e-05	3.99346	SH3RF2	7.04804	6.80454	7.40157	6.69013	7.07456	6.78458	7.54	5.86512	7.03834	6.49847	5.11279	7.29024	6.23866	6.26063	4.08666	7.14553	3.97866	6.14451	3.40134	2.5916	2.7734	3.78649	7.10578	4.84949	3.42936	2.32005	2.9206	3.83661	2.9826	7.25417	2.58737	6.28563	3.06373	2.50506	2.72266	6.53424	4.91142	3.85103	6.56033	6.94436	4.37893	7.63367
242271_at	-2.10203	5.8048	-4.40015	4.23406e-05	0.000651005	1.77863	SLC26A9	8.33057	8.14798	9.09747	7.12875	6.96824	6.7629	9.30135	7.54967	8.6556	6.21261	6.53644	6.96561	6.09977	7.96328	3.38161	8.72806	3.8657	7.57099	3.66287	3.18942	3.34216	4.13018	8.84965	5.42469	4.17064	3.02024	2.95864	4.86584	3.88712	6.32917	3.2029	6.91553	4.46041	4.05384	3.40183	6.901	5.34784	3.74347	8.39139	6.51745	4.55051	7.47037
206754_s_at	-2.09953	6.24512	-5.55945	5.79543e-07	2.03249e-05	5.88422	CYP2B6	8.05907	9.70726	8.57233	7.86103	6.28915	7.40934	5.27583	9.95122	8.55835	6.02455	5.97604	8.19283	6.65093	11.1545	6.87976	8.28333	5.68999	6.18787	5.36926	4.35631	4.38975	4.22881	7.20918	6.01155	4.67641	5.40861	6.98971	7.84153	4.17207	6.33499	5.38893	6.31199	9.72893	5.17032	5.80726	8.86307	5.56019	4.69402	6.27037	5.19341	4.64081	5.52953
205208_at	-2.09823	5.40126	-8.44049	5.84594e-12	2.28305e-09	17.0021	ALDH1L1	8.15883	7.35402	6.45131	7.56287	5.80617	7.91111	4.99391	6.7465	7.57116	7.40505	5.61187	7.46681	8.84248	8.18976	5.16755	6.08882	5.24832	4.82913	4.77543	4.84517	4.60525	4.7719	6.86817	4.32405	4.90881	4.3337	4.64065	4.82628	4.2199	4.31213	4.65908	4.95236	5.77801	4.63591	4.61479	8.58239	4.59199	4.36004	5.51021	4.49491	4.43022	4.1933
205471_s_at	-2.09725	3.5587	-6.84211	3.68209e-09	3.59286e-07	10.7659	DACH1	5.83151	6.63543	2.48789	7.33632	5.15982	5.90671	4.80564	4.16668	5.60061	4.79266	5.88368	5.57385	6.84219	4.61456	3.8478	2.35017	3.02987	5.45394	2.17013	2.04135	2.64165	2.14024	5.55668	3.47992	2.38116	2.38546	2.45115	3.45341	2.17473	4.16978	2.1207	2.94572	2.63562	2.37185	2.36921	4.33193	2.75345	2.31409	4.51539	2.82884	3.25201	3.17021
230611_at	-2.09687	4.82061	-4.82125	9.31083e-06	0.000190806	3.22153	SYPL2	6.62508	8.39461	4.47573	8.31734	7.10646	8.03756	3.56052	6.36077	8.1052	5.90574	3.53994	6.06003	5.53714	8.57006	3.51927	7.90613	5.79064	3.38651	7.83998	8.12934	5.65667	4.33292	7.24091	6.13623	3.60377	3.1698	3.71901	4.06921	4.18336	4.40247	4.21919	3.02395	3.55847	3.09726	2.96992	7.07312	3.5364	3.63493	6.54157	3.03548	4.29885	3.96579
225342_at	-2.09637	8.35369	-5.44433	9.01234e-07	2.88833e-05	5.45969	AK4	9.71962	9.6669	10.1367	10.0691	10.6482	9.77196	10.0934	9.93338	9.46573	10.3384	9.72273	10.3005	9.70389	9.84429	8.54598	10.5843	8.49029	8.87599	7.58352	8.39877	8.23658	9.53535	8.84746	7.82825	3.95291	8.30519	9.02218	7.01518	3.95384	8.45257	6.99084	8.84091	3.37155	4.63007	9.02209	9.44459	7.59464	8.91997	9.60068	8.33972	8.98648	10.0704
240197_at	-2.09616	3.80378	-6.95983	2.29493e-09	2.49454e-07	11.2231	SYN2	3.71053	6.87337	5.61312	3.57511	2.9944	5.77486	3.54092	6.45556	7.24066	5.18241	3.67644	6.81809	5.25883	7.25593	3.53039	8.24335	2.97852	3.31274	3.18019	3.12987	2.76245	3.02426	5.42895	2.92311	3.78701	2.74161	2.785	2.40514	3.13287	3.36668	2.89884	3.33805	3.95345	2.94937	3.1519	6.47226	2.96309	3.4315	4.90007	3.04018	2.82658	2.51968
213110_s_at	-2.09546	7.06427	-3.81173	0.000314976	0.0031955	-0.116786	COL4A5	8.22445	8.82556	11.0168	8.00731	9.59817	8.39491	8.61088	9.93803	8.89139	7.71213	8.21915	9.4498	8.91721	8.79808	3.16735	10.1322	6.67548	8.25134	4.84653	2.56984	2.75202	4.95381	8.90934	5.77923	6.2337	6.48681	2.82619	7.20186	5.35552	8.68458	4.29102	6.77151	8.31804	2.86269	6.06987	8.92789	6.289	6.58844	8.02415	8.28448	6.05131	7.90234
219064_at	-2.09541	7.69783	-4.73682	1.26727e-05	0.000245853	2.92718	ITIH5	7.81479	8.4889	9.12141	9.64862	8.7444	10.3402	9.68355	9.23438	9.28818	10.8265	10.4556	9.14687	9.05193	9.00764	9.0471	8.13964	7.18702	7.85658	4.30894	5.96444	4.71754	5.4128	7.85575	7.28463	6.25	4.32273	6.16352	5.83499	6.51124	10.0656	6.15588	7.54959	3.98442	6.36227	8.95037	9.20071	8.61524	9.18482	10.0177	9.14234	7.08545	7.44119
230986_at	-2.09397	7.06706	-5.03145	4.28305e-06	0.000101683	3.96426	KLF8	8.81278	9.09536	10.4393	7.7692	9.748	8.62183	8.19636	8.74646	7.88772	7.61657	8.54412	8.65825	9.08954	8.76047	5.53655	10.4079	7.05001	8.02085	5.36764	3.58135	6.55876	7.28363	8.68343	7.08211	7.40828	5.79604	4.37737	7.09277	3.53128	8.18842	5.87472	7.03824	7.50606	3.95084	3.5235	8.28139	7.33252	6.04886	7.0062	8.32508	6.51694	8.19763
228888_at	-2.09311	5.06527	-6.92151	2.67703e-09	2.78264e-07	11.0742	STAC2	4.98815	4.68134	6.38552	5.07512	6.07732	7.2163	6.32843	6.37604	5.75541	9.42894	7.35389	8.45562	7.03745	9.0291	4.43679	7.26623	6.55805	6.02128	3.99411	3.99534	3.51839	4.14251	4.16381	3.80257	4.66795	3.39369	4.1106	6.77391	3.84417	7.70278	3.95194	4.24802	5.27434	3.66566	4.36077	4.88097	4.03318	4.00338	4.70942	4.35309	4.6919	3.92553
202938_x_at	-2.08976	5.76747	-7.00581	1.90758e-09	2.17738e-07	11.402	RRP7A	6.6396	6.71208	7.06808	6.06098	6.53303	8.15377	5.58155	6.43	5.91908	10.0577	8.91611	8.866	7.23747	7.68532	4.76218	10.4641	6.89993	4.99074	3.99484	4.76617	6.03327	4.77549	5.44974	4.68271	4.78875	4.65029	5.61388	4.04019	4.05449	5.1897	5.44408	5.78622	4.50504	5.5209	6.28984	4.80984	5.1321	5.52286	5.1639	4.94982	5.0764	5.66646
215133_s_at	-2.08884	5.38082	-5.74306	2.85057e-07	1.1558e-05	6.56715	FAM153A	8.20938	7.4687	8.77548	6.80472	6.6187	7.15911	6.83106	6.74309	7.57109	5.357	7.0044	7.93042	5.42385	6.58069	5.2891	7.12291	3.66851	5.39893	3.86862	4.16052	3.81351	3.29217	7.46145	4.56517	3.90711	3.57038	3.22926	3.55499	3.09013	5.02941	4.20789	5.82352	4.15637	2.98612	6.47149	7.2571	6.9471	2.85527	7.67442	6.12493	3.79872	8.19246
206306_at	-2.08819	5.2285	-6.07642	7.74407e-08	4.01013e-06	7.82331	RYR3	7.1534	5.44251	6.43447	5.37069	7.26487	7.13401	5.51597	8.07086	5.22009	6.56319	6.64799	8.8274	8.11945	7.00207	4.30291	9.37505	6.08051	5.13504	4.82926	4.16214	5.0766	3.47149	4.04238	3.14736	2.75654	3.93519	6.7476	4.79234	4.42864	9.60825	3.20287	4.2008	6.67688	5.11288	3.59007	5.06013	4.01658	4.36422	3.93903	4.57555	4.59221	5.88706
218182_s_at	-2.08664	5.95782	-4.9201	6.47266e-06	0.000141784	3.56909	CLDN1	7.15705	8.47943	6.641	8.39861	7.96649	8.01448	7.98174	6.87121	7.45228	6.73073	8.91036	8.0009	7.95923	7.54733	4.19722	7.78761	4.83122	6.57922	3.18716	2.6082	2.82036	3.275	7.71029	5.4135	7.67571	4.39309	3.9331	6.6438	1.89265	7.44762	4.98489	7.25131	4.78108	4.87806	3.36889	6.99065	6.16081	7.36448	6.66966	6.76277	4.99207	7.33938
215239_x_at	-2.08627	7.23679	-5.10787	3.21994e-06	8.10544e-05	4.23756	ZNF273	8.97037	9.48817	9.29088	7.48338	10.433	7.31305	9.13175	10.5322	7.47864	7.2772	8.11778	9.04819	9.45276	9.03447	5.24864	12.2542	6.85547	8.46578	5.66003	5.72996	6.41371	6.72796	9.24072	6.53864	7.76763	6.00548	6.07133	6.38337	5.50467	9.45183	5.1899	5.56766	3.75306	5.90029	5.69768	8.16703	7.40264	5.19398	7.3943	8.2943	6.62649	8.58736
211372_s_at	-2.08623	6.33843	-5.79589	2.32149e-07	9.73372e-06	6.7649	IL1R2	8.63556	9.29795	8.44335	7.81232	7.97163	8.23974	8.38099	7.69329	8.94563	6.96562	6.65201	7.59456	8.49757	8.72002	6.15209	6.17805	5.40661	6.67641	4.84473	4.42185	4.38319	5.26255	8.51294	5.03531	4.64857	4.80026	5.06445	8.86332	5.12347	5.77498	4.52213	7.99751	5.2597	3.93947	6.13965	9.762	7.47373	4.76944	8.55614	6.95231	5.84707	6.2101
204400_at	-2.08354	8.51232	-4.20094	8.48302e-05	0.00111977	1.11979	EFS	9.91825	9.76363	11.221	9.632	10.0021	9.75839	9.38502	10.712	10.4248	9.74011	9.72284	10.822	10.348	10.039	8.13555	11.3063	8.67671	9.51513	6.32002	2.77303	5.39482	6.08074	10.3455	7.81416	9.89825	5.15339	3.8633	9.19594	4.57288	9.7276	4.92528	8.45927	9.84085	8.9582	8.91528	10.4037	8.56949	7.07059	10.0039	9.29421	7.58858	9.61544
225895_at	-2.08273	7.14191	-4.8762	7.60954e-06	0.000161951	3.41436	SYNPO2	7.52493	7.31048	8.31588	11.0141	9.02458	10.3908	9.70088	10.1086	8.04392	9.72169	7.56961	8.23229	8.51046	10.1525	4.82379	8.55003	8.46271	7.45378	6.42005	6.13142	2.81434	4.99165	7.10363	3.80505	8.55254	6.88758	4.73531	7.10651	3.77035	9.58227	6.3856	7.66398	4.21916	5.54771	3.20845	8.04186	7.04556	6.70131	7.57991	7.92726	5.25377	6.89262
228082_at	-2.07657	6.57018	-5.74627	2.81518e-07	1.14439e-05	6.57918	CLMP	9.37928	10.0644	6.22057	9.03258	7.47076	8.6722	5.72591	8.58943	9.95511	6.61585	6.4508	8.68422	9.48355	9.72172	5.38371	8.32364	6.51334	7.06022	5.27414	5.10114	5.47204	5.50273	9.56392	5.95575	5.41584	4.96791	4.92224	4.54585	8.89865	6.26499	5.05593	6.38245	5.89971	6.24519	7.15413	9.52224	6.21412	5.79364	8.72094	6.09507	5.09103	6.11577
209873_s_at	-2.07636	7.67109	-4.05347	0.000140496	0.00166774	0.642993	PKP3	9.58256	9.52383	8.76411	9.87045	9.79902	9.34621	10.6221	7.26953	10.0411	10.1773	10.014	9.62656	9.82895	9.20672	6.22396	7.48948	6.88401	9.43636	5.45749	4.72402	4.73602	6.52838	10.0429	6.9612	4.45502	5.12375	4.63115	5.50609	6.3629	9.35381	5.08861	9.73364	4.43682	4.28525	6.37294	9.95582	7.17385	8.96119	10.4255	8.26979	7.41303	9.9753
202037_s_at	-2.07538	9.43493	-4.16901	9.46926e-05	0.00121505	1.01573	SFRP1	10.5611	9.462	10.984	9.53346	10.8827	11.5336	10.2502	10.8014	10.5454	11.8331	11.2979	12.0068	11.5214	11.6507	11.4575	11.2744	11.2994	10.0599	10.4195	4.92541	8.87258	8.17046	9.76424	11.3189	10.9712	6.18179	5.58604	10.193	11.9352	11.9491	6.47341	8.54275	10.588	10.6584	4.16811	9.78972	7.68251	8.37681	9.02787	7.83795	9.08159	10.1936
228903_at	-2.07457	7.27951	-5.30613	1.52541e-06	4.41747e-05	4.95418	CES4A	9.14599	8.98925	10.0236	8.17048	9.36269	8.52783	8.47549	8.6951	8.88866	8.3463	9.88868	8.9303	8.91291	9.07206	6.09401	9.57605	6.64581	8.30413	5.19743	4.66801	4.17024	6.08367	9.37702	5.11824	5.04335	5.04916	6.18314	9.23582	5.77463	8.84291	5.22161	7.94069	6.06851	4.33936	5.31788	9.06256	7.62292	6.8446	8.50753	8.90493	6.00295	8.39463
231773_at	-2.07215	4.86047	-5.70087	3.35718e-07	1.32053e-05	6.40963	ANGPTL1	5.35547	5.15485	8.07853	5.96647	5.5674	7.0321	5.64451	7.87972	6.04576	6.41819	8.5968	6.1271	6.87186	6.57772	4.66807	6.38138	5.13905	5.83824	2.77423	3.27553	3.92753	2.71175	5.31922	2.85542	6.43868	2.84331	4.26966	4.18273	3.26866	6.8688	3.15301	3.06511	6.56125	4.27404	2.50059	5.20814	3.74155	3.31894	6.29818	6.43448	3.80428	3.89568
266_s_at	-2.07064	9.17729	-3.07185	0.00313415	0.0197305	-2.24919	CD24	10.5491	10.9507	10.6161	10.6884	10.959	10.7771	11.244	11.3711	10.9166	10.3505	10.7871	11.1416	10.0306	10.8711	9.41993	10.7443	9.63036	11.0946	8.72787	4.76455	2.87774	5.26248	10.3797	10.0967	2.86459	6.96414	6.45379	9.23992	3.4999	10.8905	8.8656	11.2337	3.7712	3.17923	6.62948	9.94631	9.76259	11.1557	10.5956	10.2216	10.57	11.2521
207596_at	-2.06984	3.40618	-7.53497	2.25884e-10	4.22952e-08	13.4663	SLCO4C1	6.57027	6.74327	7.73947	4.96731	5.68882	5.82403	2.35957	4.76125	4.53465	3.35029	3.2358	3.68569	5.84097	5.15854	4.22917	4.3808	4.03491	4.36522	2.29387	2.37788	2.48143	1.9145	4.8926	2.56098	3.04267	2.75676	2.39052	4.10126	2.43374	2.24915	2.94101	2.87287	4.78123	2.45076	2.50788	4.53294	2.9244	2.18087	4.13768	2.85824	2.35731	2.49081
208096_s_at	-2.06975	6.83589	-5.14538	2.79756e-06	7.25257e-05	4.37234	COL21A1	8.13699	8.1864	9.66775	8.19441	9.35047	8.40242	7.886	8.85405	8.27293	8.98643	9.15018	8.12617	8.11526	8.94032	4.46873	9.20569	7.19849	6.98106	4.89571	4.9866	3.26297	5.18137	8.32778	6.01981	7.38137	5.15508	3.98619	8.58598	4.52096	9.39493	4.67045	6.00221	8.75946	6.03525	4.10877	8.25344	5.72778	5.00967	7.60155	6.76014	6.92744	8.01146
208791_at	-2.06947	8.45804	-4.16241	9.68649e-05	0.00123783	0.994281	CLU	9.5761	10.3041	9.41709	11.2119	9.88994	10.828	9.9445	9.69308	10.1427	11.8299	10.5022	10.4435	9.9382	10.3625	6.67441	9.1372	9.56923	9.04325	6.83505	4.65491	4.02985	6.53116	9.44765	4.54148	4.46112	11.0417	7.86235	8.24514	8.07563	9.76554	6.21056	8.98582	6.09679	5.00771	7.5989	10.0719	11.3088	7.68559	10.7338	11.3407	5.99001	7.67037
219461_at	-2.06879	6.57544	-4.91185	6.67273e-06	0.000145499	3.53997	PAK6	7.4305	7.70829	8.29323	7.98613	8.78498	8.25425	10.2213	7.27007	8.76424	8.71058	8.12562	8.44626	7.56076	7.64304	5.43467	9.13159	5.00459	7.53488	4.4292	6.66057	3.31882	5.16047	7.41402	5.43847	6.70825	5.21781	4.92757	4.23472	4.36551	8.06172	4.40244	8.26221	2.98104	5.3684	4.1481	7.67598	5.75315	6.30765	8.26154	7.53965	5.6187	8.94927
227055_at	-2.06846	5.48325	-3.69692	0.00045798	0.00431125	-0.467541	METTL7B	8.23447	9.01445	9.09017	8.41923	6.22323	7.31932	3.55264	7.06171	9.34718	4.99461	2.97047	7.59071	8.3868	9.20548	3.18103	7.69503	4.44967	4.91684	3.18608	2.75036	7.21415	3.94663	9.25814	4.58858	3.07153	5.17391	7.00746	3.88034	5.51071	5.25832	2.56429	3.4571	7.83721	5.99376	4.13489	9.4832	3.35852	4.1022	8.85591	3.16252	6.32382	2.72907
233520_s_at	-2.06834	6.27651	-4.81909	9.3849e-06	0.00019174	3.21396	CMYA5	9.47389	8.46798	10.8757	6.06739	7.94726	7.54379	6.19476	8.62173	8.10226	5.15918	7.70921	8.62996	9.14588	8.56682	3.05467	9.41684	7.56763	7.32887	3.52843	3.34682	5.09082	5.55587	7.98636	6.62348	6.1678	4.62908	5.12927	3.73781	3.97767	7.20702	3.44951	5.53725	6.35555	4.08678	7.91276	8.08965	5.03815	5.66841	6.68346	5.89168	7.28684	5.94793
200636_s_at	-2.06683	8.92914	-6.39278	2.21613e-08	1.49404e-06	9.03111	PTPRF	10.6044	10.8723	11.0054	10.7995	10.9546	10.9182	10.3638	10.4201	10.8793	10.9866	10.4221	10.9105	10.7691	10.4626	6.17427	10.8588	8.48349	9.59756	6.22337	6.95179	8.2282	6.85641	10.5157	7.72379	8.77019	8.3901	8.23244	9.32022	7.89417	9.73429	8.44642	9.29108	7.98819	7.63535	7.14753	10.6293	7.42919	9.20629	10.3398	8.50495	8.52949	9.85342
243543_at	-2.06647	6.988	-4.30721	5.8664e-05	0.000837088	1.46919	ADH1B	10.1078	10.205	8.33203	10.381	8.7726	9.07899	9.44233	10.4766	9.29917	8.0074	7.26251	9.2201	9.70789	8.4422	3.97231	3.63111	6.43421	7.69665	7.35476	6.6819	6.93906	5.80282	9.72305	6.44303	4.08598	6.41947	3.8432	4.5538	5.73185	8.1269	5.88254	7.46086	4.26921	5.58694	4.53233	9.81829	6.43773	7.0413	8.48114	6.93729	6.4283	7.81512
222362_at	-2.06459	5.72715	-7.71157	1.10682e-10	2.38199e-08	14.1567	AGFG2	6.37193	6.66984	8.89808	6.45423	7.15841	6.96499	7.32593	6.78007	7.53702	8.0745	7.63984	8.41325	7.69883	7.72971	4.37043	8.05595	5.59637	5.9605	4.72271	4.46243	5.29238	4.68441	6.80326	4.33887	5.99145	4.94674	4.47317	4.07628	4.00024	4.26294	5.10539	5.01853	7.68144	4.23466	4.56944	7.47606	5.24405	6.15167	6.37288	5.91489	5.07176	5.81018
225809_at	-2.0639	7.75225	-5.97104	1.17136e-07	5.56726e-06	7.42418	PARM1	9.07785	8.91671	9.80041	8.77063	9.8062	9.78151	9.47177	8.23644	9.94628	10.4832	9.35765	9.64656	10.4866	9.14262	6.30439	9.30762	7.74769	8.50824	7.16959	6.06957	3.66793	5.62034	8.05131	6.85387	6.22377	6.94203	5.95653	7.93678	4.8207	8.47201	5.1414	7.80128	8.79806	6.67832	5.19127	8.73355	8.89393	6.64893	8.84143	8.68769	6.42081	8.01146
213568_at	-2.06307	6.62917	-5.39868	1.07281e-06	3.32895e-05	5.29222	OSR2	6.58518	7.77762	8.01435	8.71278	8.20083	8.84214	8.12979	8.85338	7.70765	9.68023	10.7543	8.33059	7.86615	8.4068	5.63063	7.06506	7.20068	7.02262	5.25463	5.47764	4.16129	5.16941	8.29506	5.24461	4.28732	4.21013	4.15377	6.54817	4.39567	7.46696	5.24098	6.52218	4.7176	5.00551	4.33779	8.37413	6.7	4.21117	8.50933	8.11456	4.74429	6.42654
204997_at	-2.06285	5.613	-7.59068	1.80366e-10	3.58877e-08	13.6841	GPD1	7.69154	8.37621	6.93034	8.08396	6.52079	8.48042	4.84988	6.0456	8.50848	8.24556	6.67446	6.65682	7.71157	8.10096	4.8349	6.58459	5.7521	5.62123	5.15845	4.76361	4.51147	5.36796	7.12212	4.11981	5.8793	4.54136	4.61324	4.71879	4.94204	5.45522	4.97635	5.23828	6.06726	4.95744	5.27923	7.82066	4.69998	4.29993	8.05017	4.75187	4.69219	4.084
204865_at	-2.06246	4.21163	-6.44331	1.81269e-08	1.27718e-06	9.22523	CA3	7.89648	5.61949	7.20481	3.42653	6.35472	5.81091	3.00749	7.12585	4.93977	4.62652	6.33686	6.28995	6.31289	6.08132	3.28904	7.54683	3.74712	4.54384	3.12681	3.44826	2.68245	3.05432	5.08691	3.0129	5.66187	2.93618	3.30006	3.59324	3.09503	6.33348	1.83478	3.18325	4.26921	2.82398	3.80389	5.08267	4.56807	3.0143	3.88132	4.32108	2.8536	4.67642
228434_at	-2.0624	6.46655	-5.78031	2.46645e-07	1.02706e-05	6.70655	BTNL9	8.56624	8.72749	9.32772	6.59599	8.22592	8.76356	7.48009	7.38945	7.71017	8.15056	7.16252	8.43637	8.50174	8.55973	5.07867	9.27135	6.82129	5.56398	4.34384	6.64846	3.75577	5.1653	8.3686	4.6255	6.42355	4.56823	3.89419	8.70863	7.51631	7.65837	5.61525	4.87272	5.48926	6.29532	3.53862	7.72492	6.50896	5.66892	6.75034	6.7679	3.8178	6.12684
1552509_a_at	-2.0622	6.64541	-3.86154	0.000267259	0.00279715	0.0374711	CD300LG	5.38552	6.86137	9.02632	8.37793	7.31271	10.1301	9.01359	8.27466	9.00466	10.0571	8.64542	7.93437	7.32649	9.66509	4.65091	9.14073	7.39488	7.23409	4.47675	2.89364	2.47903	4.32623	7.49121	4.36963	8.40593	5.16477	4.07352	7.18575	3.59103	8.53662	7.16834	6.79779	7.28474	7.56583	2.84802	9.32899	6.1649	5.02776	8.67954	7.27166	4.81058	6.56329
203697_at	-2.05848	7.58585	-4.01532	0.000159852	0.00184776	0.521246	FRZB	8.43978	8.65582	9.47573	8.09068	9.16541	10.3452	8.03486	9.89319	8.89387	10.4978	10.4458	10.2599	8.78324	10.8175	5.359	8.65212	7.29259	7.20362	5.86912	8.90817	3.15575	5.23678	9.179	4.12992	4.01674	6.77524	4.92815	4.79234	3.9169	8.29175	11.2826	6.821	8.63122	9.25937	5.8655	9.27416	5.87676	10.4299	9.39863	7.94258	5.89953	7.52946
1553613_s_at	-2.058	7.20403	-5.71546	3.1726e-07	1.26154e-05	6.46408	FOXC1	8.87218	9.27713	7.32099	9.60739	8.27295	9.33598	7.3557	9.48002	9.5562	9.23822	8.97338	8.92374	10.2067	10.0667	5.69681	7.51073	6.58847	7.94002	6.4823	6.5969	5.18204	5.89513	10.3837	6.52534	6.35076	3.82845	5.76957	6.58446	7.43105	7.77655	6.40659	7.06856	4.83594	4.93253	7.61313	10.2153	5.93006	7.16636	9.28094	5.90374	6.98788	7.00544
222835_at	-2.0576	8.12177	-4.4248	3.8813e-05	0.000607529	1.86126	THSD4	9.80445	8.74133	5.7854	11.7497	10.4644	10.4505	10.5709	8.64098	9.39359	11.063	10.8936	10.4732	10.4219	9.67997	7.38965	8.85129	9.04674	8.9959	7.43299	6.04437	3.86269	5.17348	8.80169	7.6663	3.57372	6.32566	7.1466	7.14508	11.5145	9.04831	5.60455	8.75668	6.07082	6.20979	4.76564	9.5292	8.83528	8.8647	10.4795	8.86856	7.39558	10.1339
211653_x_at	-2.05631	8.59296	-6.05479	8.43166e-08	4.28895e-06	7.74125	AKR1C2	9.95051	9.88765	9.43055	9.85759	9.9997	11.4581	9.90166	9.33549	10.785	11.3898	11.261	10.2573	9.64649	11.0019	7.59116	10.144	9.54221	9.491	7.6807	7.3866	6.10963	6.73692	8.6225	7.75682	7.98847	6.82609	7.37804	9.00053	8.61356	9.50524	6.76133	9.87411	5.26522	6.76111	8.71135	9.90401	6.65705	8.42802	10.2291	8.41926	7.9012	9.68306
236029_at	-2.05623	4.4074	-5.72819	3.01989e-07	1.21139e-05	6.51158	FAT3	5.08619	5.86358	8.61717	4.07137	5.48335	4.53378	4.72827	7.66877	4.62944	4.91773	6.6814	6.34107	5.43938	7.82058	7.69497	5.35089	4.9161	5.19538	3.05393	2.73303	2.69814	2.93367	4.85577	2.52259	2.72173	2.51029	2.35324	4.31195	2.97899	6.77767	3.0197	2.5943	4.20416	3.329	3.07721	4.56851	3.2725	3.1568	3.3767	3.7706	2.81005	3.65422
244297_at	-2.05301	4.08004	-6.84814	3.59407e-09	3.53428e-07	10.7893	ANKRD18A	4.98839	5.98825	7.72569	4.07954	6.52491	5.2982	6.61743	5.8524	4.68526	5.83258	5.22332	6.70495	6.02376	4.63416	2.27017	7.20277	2.76278	2.74982	2.6359	2.50056	2.80195	3.52588	4.72136	2.89819	3.36323	2.25895	2.33163	4.10941	2.22118	4.57075	2.47337	3.44974	3.50682	2.679	3.23479	5.54032	5.25274	4.31673	4.16556	5.53299	2.96	5.3826
210880_s_at	-2.0528	7.63163	-5.07181	3.6847e-06	9.02401e-05	4.10838	EFS	9.30279	9.37557	9.81733	8.85726	9.32947	8.84397	8.45979	9.14529	9.5855	9.22751	9.33365	9.60366	9.42675	9.2143	6.63139	10.3206	8.01725	8.62161	5.24945	4.37043	4.69227	5.36029	9.69161	7.01067	8.39987	4.59751	4.13005	6.69666	3.92147	8.50501	5.00619	7.7327	7.81297	8.08426	8.26048	9.35582	7.51249	6.7493	9.01338	8.25887	6.80594	8.57759
214234_s_at	-2.05046	4.58683	-6.27881	3.48304e-08	2.16403e-06	8.59447	CYP3A5	5.37748	5.82908	7.98407	7.43501	7.56655	6.08134	8.05432	6.46243	5.15516	4.77285	5.41825	5.78933	5.67198	5.46662	2.97627	7.68958	3.43745	5.79646	2.54599	3.10788	4.2366	3.70777	5.50801	3.86895	3.13041	3.84032	2.2473	3.44242	3.07155	5.18026	3.08475	4.56454	3.17686	4.45083	2.83356	5.96548	4.76992	5.1392	5.9258	5.96664	4.3159	6.06587
207950_s_at	-2.04758	6.47614	-4.8068	9.81674e-06	0.000199602	3.17099	ANK3	8.5004	8.46065	4.92437	9.66673	9.10199	8.41861	9.22254	7.48306	7.01429	8.28821	8.16938	7.68035	9.11116	7.67947	6.49302	7.71088	6.31538	8.09716	3.76024	3.38063	2.8794	3.83814	9.27895	5.87474	4.21607	5.5771	5.43665	4.01188	9.24278	7.20206	5.00994	7.21438	4.99074	3.78634	4.25471	8.77903	6.5893	5.85964	8.33367	7.14676	5.99838	8.11532
223822_at	-2.04637	5.86837	-4.3108	5.79333e-05	0.000830493	1.48107	SUSD4	8.35602	8.5046	8.60505	7.59627	7.2025	7.34178	5.35405	7.24145	8.67603	7.35926	7.27091	8.0992	7.77227	8.1103	3.87481	6.82176	5.20614	7.17234	5.19533	3.17221	2.9204	3.86651	8.14899	4.92499	3.30104	2.63103	2.92091	4.08805	2.66324	6.60271	4.10655	6.83974	3.69074	3.50661	5.35364	8.76392	5.19615	5.48675	8.50776	5.81296	6.60644	7.68733
222895_s_at	-2.04562	8.54163	-3.61712	0.00059192	0.00529071	-0.707297	BCL11B	10.358	10.273	6.98855	11.3999	11.3988	10.8775	10.8999	10.3022	9.66721	10.7475	10.7027	9.9438	10.3347	10.0293	9.51272	7.51377	8.38783	10.7451	6.77405	6.40114	3.46927	7.064	10.6113	8.5633	4.32067	8.90064	5.87532	5.60203	6.68344	8.23736	6.53005	10.1447	3.97967	2.90504	5.93087	10.2294	10.3428	8.75659	10.7857	10.5288	8.06385	10.8799
232378_at	-2.04555	5.57214	-5.92083	1.42582e-07	6.46409e-06	7.23465	SLC5A9	7.53411	7.29605	5.27898	5.64009	7.72087	6.49738	6.32699	8.09496	7.99307	6.32452	7.29951	8.3634	8.06196	8.31647	4.06373	8.62487	4.00487	5.89587	3.18948	3.3764	4.28877	4.80372	7.5682	4.54696	4.01765	3.06529	7.2671	5.99559	2.89538	4.83338	5.58184	5.01835	5.27434	3.61036	6.69461	8.02731	4.10035	3.56963	5.76444	5.31161	5.20507	5.31408
216379_x_at	-2.04341	10.4495	-3.3973	0.00118079	0.0090942	-1.34977	CD24	12.2759	12.2037	11.6597	11.8792	12.1326	12.1495	12.4937	12.252	12.1192	11.4156	12.1103	12.1858	11.5003	12.1122	11.041	11.9193	10.9989	12.2213	9.92343	6.04964	4.6002	6.89831	11.556	11.3218	5.08946	8.16728	8.4816	10.126	6.22959	11.9672	10.0137	12.4699	5.75885	4.64858	7.54212	11.1155	10.9805	12.3993	11.76	11.3791	11.9798	12.3702
227705_at	-2.04147	3.62558	-7.41945	3.60129e-10	6.03862e-08	13.0149	TCEAL7	4.83599	3.80792	5.56286	4.11403	4.64408	5.66206	3.4733	4.81645	5.48718	5.9621	6.4036	6.08092	6.04654	5.76066	2.73419	6.85162	4.29901	4.48972	2.25757	2.26626	2.25637	2.41981	4.26574	3.00706	2.90125	1.9597	2.05602	5.09296	2.85134	5.43061	2.17333	2.62318	2.7999	4.14549	3.14915	3.81844	2.13436	1.95483	3.13474	3.42388	2.75926	3.03002
214828_s_at	-2.03912	6.62402	-6.74488	5.43712e-09	4.85743e-07	10.389	RRP7A	7.03865	7.16441	8.06702	6.46891	6.92872	8.90971	6.42338	7.41489	6.9534	10.7421	9.6935	9.75776	8.3786	8.63634	5.99669	11.6165	7.45161	5.92842	4.3999	5.48167	6.35903	6.06656	6.32968	5.3229	5.94902	4.85577	6.05277	4.79234	4.68554	5.93248	6.35427	6.61097	5.7256	6.24849	7.02117	6.53622	5.9375	6.15742	6.16016	5.91362	5.96895	6.48776
210426_x_at	-2.03907	8.26788	-4.94201	5.96927e-06	0.000132455	3.64653	RORA	10.2659	10.9395	6.82648	11.0187	10.9798	10.8435	10.3594	9.42965	10.5019	9.47477	10.3695	9.93919	9.9058	10.0454	7.34014	8.2523	8.34033	9.60503	6.95565	7.50003	5.24138	6.30278	10.4119	7.22914	6.95135	7.20797	6.68702	9.29507	8.3794	9.61811	5.57499	9.15792	5.36487	6.63117	7.06714	9.99873	9.47197	7.07181	9.57302	9.79663	6.47653	9.54388
219975_x_at	-2.03865	3.37406	-5.94444	1.30003e-07	6.0033e-06	7.3237	OLAH	5.49872	7.01209	7.40329	6.33379	5.35084	5.36681	2.34325	6.14172	5.97065	2.70148	2.66731	4.69899	3.34802	6.46971	2.93829	3.94073	2.8756	3.27526	2.64027	2.5972	2.55959	2.37531	6.7549	2.34821	3.04267	2.20725	2.35324	4.60813	2.41499	2.60759	2.40217	2.53556	3.01558	2.43569	2.54271	6.38153	2.61178	2.41126	5.63931	2.64463	2.12529	2.41476
210299_s_at	-2.03784	5.71613	-5.62039	4.58263e-07	1.6918e-05	6.11012	FHL1	7.08632	6.04217	7.45541	7.26456	7.9139	9.70258	7.20983	6.34843	6.62526	8.33418	8.3626	7.07932	7.146	7.59842	3.89624	7.58395	7.24875	5.30539	5.41821	7.23013	3.72601	5.63869	5.23546	3.44685	5.45321	6.14774	6.61941	3.12733	6.23482	7.79148	4.56944	5.0869	3.93681	8.01628	4.01872	6.28149	5.76831	5.90224	5.83921	7.02387	5.58523	4.72634
241535_at	-2.03782	5.91741	-4.15476	9.94452e-05	0.00126331	0.969422	LOC101060391	8.13622	6.91458	9.19637	6.2705	6.9219	6.45207	7.07567	8.40537	6.97236	7.49118	6.67818	9.17395	9.02624	7.99828	2.85975	9.29692	5.07709	6.6803	4.98129	3.16812	2.99948	4.63254	7.20921	4.43507	4.01765	3.74235	3.06599	3.07509	10.1816	8.76744	4.73515	4.60247	3.79812	4.37693	3.33867	7.8828	5.95845	6.78525	4.92087	6.62433	5.16493	7.29109
236496_at	-2.03434	5.49298	-6.80695	4.23982e-09	4.0106e-07	10.6295	DEGS2	7.08065	8.49062	7.58005	7.54483	6.32988	7.19103	7.19293	6.43493	8.97991	7.18123	5.58824	7.15386	6.8702	7.66581	4.98047	5.7727	5.32526	6.25898	4.51385	4.79777	3.70589	4.59473	7.20908	3.75095	4.8704	4.41501	4.16315	5.16581	4.23841	5.74046	3.96013	6.01207	4.76302	4.15768	4.42724	8.05256	4.21837	5.13333	8.01329	4.02435	4.65005	6.01516
1561330_at	-2.03284	2.64019	-6.2699	3.60813e-08	2.21657e-06	8.5604	DSG4	7.41666	2.70985	7.90609	2.08855	3.55663	3.57905	2.07888	2.31457	4.16764	2.35666	5.31248	8.09653	6.59605	3.04843	2.664	2.48274	1.93059	2.0121	2.03731	1.93673	1.89592	2.06032	2.8112	2.14186	2.16308	2.04112	1.76418	3.29336	2.85543	2.5022	1.84336	1.93393	2.40855	2.32612	1.85979	2.40574	1.95513	2.03547	2.16727	1.85744	1.92766	2.08627
221868_at	-2.03244	6.79785	-7.87201	5.78904e-11	1.38216e-08	14.7839	PAIP2B	8.39499	7.81444	8.78282	8.19937	9.16565	8.93234	7.91973	8.3146	8.09492	8.41917	8.66546	8.82228	8.31536	8.35657	5.65679	9.03815	6.93634	7.17476	6.90161	6.01823	6.01479	6.78557	7.16705	5.79679	6.43121	6.1372	7.24052	5.26463	4.17745	6.44413	3.69941	6.42437	4.49279	6.6203	4.75279	8.10542	6.67112	5.82164	7.41985	6.8859	5.94469	7.73128
219263_at	-2.03174	7.07776	-3.58768	0.000650175	0.00571241	-0.794884	RNF128	8.93648	9.50227	10.2257	7.20291	8.58226	9.21533	6.61111	9.20629	9.03407	7.34228	7.7583	9.0249	8.623	9.845	7.40273	8.8501	7.34	7.29589	9.64785	9.82981	3.79713	4.65054	8.95378	8.8677	3.46725	3.59977	6.34684	6.44109	10.4804	9.08048	4.08943	6.63617	3.05154	2.83936	9.77132	9.1763	2.87164	4.90784	8.01594	5.61269	6.64164	7.61532
209608_s_at	-2.03089	9.68999	-6.50396	1.42377e-08	1.04912e-06	9.45856	ACAT2	12.2683	12.6602	11.0041	11.7338	10.7973	12.1805	8.74736	11.6639	12.4128	9.5277	9.42467	11.6146	11.9972	12.5371	9.02693	11.5521	9.86072	10.3482	10.0995	8.50648	8.91952	9.06906	11.9638	8.7672	9.26622	9.37417	8.64887	7.81602	9.02949	8.96464	7.41224	9.9652	6.66199	8.35765	9.5014	12.2526	8.91051	9.22146	11.6792	8.45702	9.06856	9.79489
209212_s_at	-2.03078	8.378	-4.0159	0.000159541	0.00184564	0.523082	KLF5	10.2432	10.3917	6.36831	11.9325	11.5745	11.0443	12.1135	8.86842	9.01356	11.1778	10.5714	10.1111	10.577	9.26104	7.62366	7.2833	9.00545	10.1675	6.87309	7.86451	5.12046	6.45854	10.1135	7.65867	3.73899	5.85562	6.8568	5.12744	6.98175	9.50872	7.04418	9.95679	6.22611	7.76097	7.41376	9.97487	7.71677	9.159	10.3985	8.39361	8.13993	10.8701
230773_at	-2.03059	4.32433	-6.38939	2.24616e-08	1.50871e-06	9.01811	ZNF385D	6.69956	6.38352	7.81275	5.58	4.5916	5.98107	4.42513	8.21794	6.25713	5.16465	4.41281	6.6282	6.98141	7.25618	3.4991	3.40328	4.05262	4.34218	3.24149	2.40088	2.78886	2.74663	5.30547	2.64105	4.13481	3.09664	2.7501	3.73906	3.61541	6.6088	3.04288	3.35121	4.66126	3.33994	3.34165	6.36893	3.77065	2.99874	4.69083	5.26294	3.14686	4.03401
1560131_at	-2.03052	5.48785	-5.24738	1.90528e-06	5.2825e-05	4.74076	LOC100506497	7.96078	8.17624	4.60433	7.87749	6.39203	7.90483	5.14858	7.81858	7.69071	6.42584	6.16905	8.09801	8.98433	7.33297	7.46907	3.85694	5.18772	5.32689	4.01195	3.43714	3.94892	3.76873	8.0725	5.67641	3.28524	6.1372	3.78941	5.39909	3.43872	5.65431	3.41823	5.5921	2.37185	3.65585	4.42012	8.17953	4.58279	5.15748	7.69444	4.67697	5.03075	5.12742
207206_s_at	-2.02993	5.3008	-4.69254	1.48834e-05	0.000279831	2.77377	ALOX12	7.39194	6.60812	6.01399	6.1181	7.54763	7.39219	8.11332	7.09577	7.62445	6.23785	7.76859	8.16807	6.38986	5.8397	3.54501	7.05552	4.84113	7.02823	3.70219	2.94271	4.06858	3.88876	6.69223	3.3099	3.31113	3.33679	3.30066	5.59226	2.96569	6.39943	4.20789	6.76896	3.84872	4.1623	2.6175	6.04669	5.02023	5.09757	6.58106	5.7362	2.84259	8.41835
209309_at	-2.02952	10.1514	-4.61744	1.95215e-05	0.000345529	2.51516	AZGP1	11.6038	12.255	11.1324	11.9222	11.6076	12.8095	11.255	11.5855	12.4794	12.0392	11.2629	12.0223	11.7637	12.3427	8.95742	11.4759	10.7375	12.0673	7.04983	5.22082	9.99652	8.76829	11.5172	8.63174	7.03911	9.99053	10.2789	9.14613	4.15039	11.688	8.33295	11.1041	10.9448	11.0512	9.753	12.1494	8.69946	7.41178	11.9149	10.8605	9.06926	10.7158
228462_at	-2.02939	8.52636	-5.22167	2.09952e-06	5.7157e-05	4.64761	IRX2	10.7449	10.0956	9.28576	10.6367	10.189	10.3569	10.7276	9.88334	10.1291	10.5128	10.5144	10.3424	10.8248	10.4199	7.3481	8.50117	8.68841	9.56349	7.58139	8.80028	7.21891	7.88664	10.3364	8.1293	4.68677	4.75225	5.28431	9.22987	8.12681	9.04832	9.05924	9.24761	5.53489	5.4628	4.87702	10.0893	7.96014	8.13025	9.88547	8.56962	7.96367	9.24913
231810_at	-2.02914	8.8118	-5.37031	1.19529e-06	3.63675e-05	5.18837	BRI3BP	11.5211	11.455	9.00278	11.9303	10.0849	11.0339	9.28695	10.6785	11.3624	9.57362	8.92166	10.1539	11.1185	11.2637	8.77117	8.91837	9.20433	10.0276	8.32807	8.84619	8.61548	7.47467	11.4524	8.81746	6.37243	8.6941	7.67245	4.79234	7.91565	6.73348	7.44407	9.38557	5.58222	8.20699	7.28979	11.4409	8.31495	8.5768	11.2863	8.01466	8.62502	9.4524
234680_at	-2.02911	3.78601	-7.26811	6.63203e-10	9.41834e-08	12.4241	KRTAP17-1	5.44783	3.23858	6.72778	3.29493	3.75225	5.39843	2.99705	4.7414	7.03354	6.66953	5.94788	7.37701	8.47216	3.59852	2.93193	7.03485	2.89319	3.50376	3.21611	3.42666	3.31208	2.68059	3.72837	3.1302	3.33272	2.87367	2.98581	3.88006	3.25251	3.1182	3.13042	3.4528	4.22162	3.33289	3.19484	4.1258	3.32412	2.99652	3.14226	2.76097	3.30808	3.14844
215867_x_at	-2.02852	8.48746	-4.41839	3.97018e-05	0.000618433	1.83975	CA12	9.89815	10.0064	10.1655	9.95335	10.4459	10.0409	10.9361	10.448	10.4264	9.88391	9.7749	10.4914	10.0785	9.91065	6.60792	10.8121	7.82117	9.49318	6.24418	3.47308	6.59944	8.64334	10.2876	7.07751	4.76201	8.49507	6.4336	9.025	6.71388	10.3364	4.92909	9.21038	4.66157	4.94926	8.24859	10.547	8.28646	8.18564	10.5012	9.82956	7.85769	10.3256
209771_x_at	-2.02806	10.6242	-3.28371	0.00167094	0.011994	-1.67097	CD24	12.3697	12.3813	11.8692	12.119	12.3224	12.3159	12.608	12.4619	12.3014	11.6434	12.2466	12.4207	11.5262	12.2815	11.1541	12.0417	11.1488	12.45	10.1608	6.32246	4.00918	7.02347	11.8927	11.4501	4.94498	8.56495	8.6119	10.2914	5.79314	12.1748	10.2542	12.5724	5.92641	5.04014	7.93842	11.2737	11.1864	12.5754	11.9672	11.5381	12.1936	12.4639
239370_at	-2.02764	4.56308	-6.8151	4.10337e-09	3.90857e-07	10.6611	LOC100505633	6.07609	6.38371	6.26224	6.27603	7.75488	5.83198	5.29842	6.16567	5.93619	6.15183	6.5045	6.77812	6.39787	6.81662	4.30766	4.13757	3.56983	5.44703	2.52264	3.222	2.98863	2.97595	5.63553	3.7544	3.10633	3.11745	3.02461	4.4976	2.92032	5.56328	3.13258	4.16073	3.44957	3.3364	3.14631	5.50583	3.84936	3.61408	5.71926	5.3083	4.47119	6.75239
235515_at	-2.02672	6.02895	-4.81704	9.45566e-06	0.00019291	3.20679	SYNE4	7.97963	8.13875	8.7176	7.01817	6.49147	7.76123	6.09826	6.90004	8.41426	7.84667	6.14926	8.54218	8.47762	9.27197	3.55388	9.16137	5.79774	5.94937	5.98717	3.18424	4.83178	7.35586	8.23966	4.08842	5.36648	6.9886	4.129	6.80779	5.11421	6.92305	4.12516	5.44574	3.20751	3.15502	6.86731	9.19862	5.11469	4.34261	7.56897	6.09906	5.79123	4.72024
227475_at	-2.02653	8.16222	-3.96878	0.000186953	0.00209515	0.373656	FOXQ1	10.0273	9.99379	8.5636	10.7941	10.9411	9.86788	9.72335	8.6428	9.46075	10.6637	10.1954	10.2608	9.72771	9.95588	6.01149	9.8228	7.64726	9.47845	6.20812	7.73588	5.82023	5.11077	10.4323	7.73452	4.21048	5.50859	4.24016	10.0633	4.66075	8.6446	7.37294	9.16117	9.05747	3.05449	5.46152	10.3656	7.97242	7.94522	10.3002	9.36767	7.60339	9.61084
218261_at	-2.02634	5.19439	-5.96809	1.18498e-07	5.6094e-06	7.41304	AP1M2	6.70985	7.6177	5.88895	6.89734	6.87952	7.28133	7.14181	5.94669	7.79102	6.88873	6.3044	7.07999	6.97359	7.59874	3.89037	6.27473	4.74593	5.92528	3.63386	3.83962	3.75436	3.383	6.82883	3.83268	4.83456	3.31623	3.64028	3.55932	2.85981	5.95541	4.14624	6.09018	4.2493	2.39494	3.49289	7.68438	3.70773	5.67949	7.52481	5.10085	5.0944	6.72962
230464_at	-2.02557	5.91185	-5.66039	3.9266e-07	1.49036e-05	6.25881	S1PR5	8.50337	7.6661	5.74583	8.31095	8.12092	7.76113	6.99397	6.07652	7.98007	8.29776	8.16596	8.39114	7.90161	6.60054	4.41669	7.70243	5.44191	7.1724	4.09589	4.38605	3.55207	4.52798	6.1754	5.61716	4.56457	4.75302	4.06061	3.76108	3.85009	6.14302	3.59475	6.89778	4.51557	4.22421	3.80801	6.99551	5.1275	5.43596	8.03328	5.94349	5.74355	8.05932
201596_x_at	-2.02405	7.4502	-4.94261	5.956e-06	0.000132322	3.64866	KRT18	7.97495	7.38339	7.92585	7.14059	8.6993	10.5498	8.21376	8.2693	8.19902	11.6899	9.83571	9.94813	9.05295	10.2256	8.61112	9.5113	8.36716	7.02678	6.09772	5.35304	8.61298	5.66571	6.45644	6.84813	5.0955	5.04078	9.03035	4.43881	8.82196	8.10226	5.57569	7.57204	9.61628	6.3011	9.91851	6.79675	5.6095	7.6149	7.52422	6.0113	6.76797	5.5767
218730_s_at	-2.02331	3.71802	-5.83324	2.00719e-07	8.62761e-06	6.90506	OGN	3.56524	4.25944	6.25282	4.84938	4.9584	6.16865	4.5975	7.08835	4.38998	4.80395	6.76673	6.30923	6.1758	5.95805	3.18892	4.17449	5.78956	4.39996	1.70093	3.62963	2.48413	2.12062	4.31996	2.61214	3.41293	2.51377	2.36114	4.02119	2.41148	6.56594	1.99359	2.11432	2.70911	5.41223	2.44315	5.12576	2.71292	2.85355	3.47361	3.81907	2.59592	3.62281
239006_at	-2.02158	4.22155	-4.83053	8.99944e-06	0.000185537	3.25403	SLC26A7	6.25346	6.73601	7.8075	2.35428	6.5725	5.24535	3.35525	6.58234	5.44046	4.08103	5.27244	7.72732	7.00855	5.75808	2.9628	8.38556	5.06773	4.27002	3.68802	3.44337	2.46896	2.71706	5.69359	2.58742	2.18197	6.5196	2.65575	5.06435	1.99564	3.00505	2.54407	1.81325	2.97452	3.46302	2.82431	5.8342	3.3806	2.63562	3.3214	3.14339	2.6394	2.69946
239349_at	-2.02145	3.50751	-7.50701	2.5288e-10	4.61946e-08	13.3571	C1QTNF7	4.32677	4.75063	5.22156	5.16945	5.20256	6.30066	3.74533	7.02731	3.94758	5.72725	4.52433	5.52064	5.16913	6.30466	2.43263	4.74625	6.83038	3.47307	2.71036	2.36046	2.14427	2.62106	3.13733	2.67447	3.09836	2.46336	2.27231	3.58116	2.05474	4.17294	2.40016	2.50382	3.12878	3.25247	2.2948	2.64918	2.36307	2.23188	3.89449	3.53533	2.35453	3.10248
228570_at	-2.02122	7.12678	-3.81557	0.000311024	0.00316671	-0.104937	BTBD11	9.17656	9.23645	6.57804	8.96783	9.49563	8.93248	9.19638	8.78143	9.82012	9.23932	8.48109	9.58631	8.96102	8.55963	4.02454	8.98559	6.48045	7.74234	5.45205	2.66526	3.92753	5.33284	8.81545	5.83823	4.0244	4.53633	4.92976	8.5467	10.5983	9.0106	4.16981	8.51359	4.16495	3.76152	4.98459	9.44542	7.22959	7.41602	9.00676	7.36814	6.42737	9.81573
201015_s_at	-2.02109	9.16982	-4.33485	5.32592e-05	0.000777556	1.56086	JUP	10.7063	10.8841	10.7321	11.2291	11.4463	11.0955	11.8261	9.21337	11.0382	11.5831	11.0488	10.8412	11.1447	9.85554	8.27461	9.79045	8.6725	10.7093	7.09073	6.72615	5.53746	6.99626	10.5629	8.47254	6.43339	6.91089	7.14003	8.06521	5.6179	10.436	7.18147	11.2064	7.63967	6.56247	5.99494	10.521	8.77299	10.6961	11.4286	9.72112	9.24256	11.2399
220289_s_at	-2.02087	6.71964	-4.7292	1.30286e-05	0.000251977	2.90075	AIM1L	8.65985	8.59846	7.45914	8.07786	8.15066	8.32824	9.43308	7.14035	9.06788	8.47129	8.43113	8.3534	8.67761	8.41904	4.72989	9.50607	5.41205	8.04154	4.3738	4.77319	4.44365	5.12355	9.0317	5.99218	4.94397	4.47919	3.69938	4.8339	4.05248	8.77811	5.3786	7.21489	3.38601	4.55741	5.33181	8.84866	6.21912	6.72667	9.98473	7.53007	7.02051	8.31429
231439_at	-2.02033	6.52013	-4.40111	4.21983e-05	0.000649365	1.78183	FAM84A	9.06093	8.62869	9.14185	7.0087	7.94682	8.32335	7.24462	8.26611	7.72476	6.60562	8.32735	9.06922	8.99671	8.33726	5.6616	7.96172	6.48849	8.26862	4.68455	2.94012	2.98894	3.65356	8.20036	6.453	4.90798	2.97339	3.40469	5.99559	3.83827	7.30351	4.42749	7.62183	4.49435	3.13845	4.83399	8.56935	6.37057	6.48514	7.29163	5.99048	7.19394	9.22719
221470_s_at	-2.019	4.83345	-4.51111	2.85719e-05	0.000473815	2.1525	IL37	4.67651	6.48197	7.08832	6.36092	8.17804	6.29772	6.48955	5.49497	7.7248	7.14791	7.86823	6.07412	4.42159	5.62134	3.41423	7.9624	3.10807	6.45482	3.40756	2.37568	2.66037	2.94035	4.9978	3.5428	2.56981	3.30374	3.06832	5.52273	3.42812	8.1457	3.01953	6.85206	3.26666	3.09885	3.74994	5.94048	4.21912	3.02084	6.11282	5.51163	2.76359	5.55875
203872_at	-2.01893	4.35391	-6.94224	2.46305e-09	2.63537e-07	11.1548	ACTA1	7.97102	4.3684	3.62657	7.52459	4.12668	7.69538	6.80807	5.17287	5.95785	7.57791	3.64545	6.09606	5.73391	8.69917	2.99169	5.63365	4.79354	4.96824	3.42346	3.43751	3.36158	4.32864	2.91059	3.39271	3.56524	3.72538	3.24599	5.71054	3.48617	4.06939	3.87331	4.03254	3.83522	3.50838	3.53809	3.83834	3.37746	3.83302	5.2376	3.46921	4.0862	3.21683
238786_at	-2.01488	5.11206	-6.48245	1.55118e-08	1.12036e-06	9.37575	ANK3	5.95256	6.25637	7.88595	5.56868	6.49559	6.2347	6.44109	7.40332	7.05964	6.00138	6.43431	7.94931	6.49893	6.89572	4.29121	8.34284	4.16449	5.35288	4.02235	3.09405	3.79224	3.50551	6.32352	3.90506	3.51525	4.13821	3.79772	3.50354	6.38153	6.39643	3.54557	4.73732	3.9518	3.4979	3.6531	7.26689	4.27788	5.01597	6.47159	5.63036	3.64707	6.27477
238983_at	-2.01323	4.69603	-5.66364	3.87756e-07	1.47534e-05	6.27091	NSUN7	6.9374	7.00113	6.26313	3.86568	6.41896	6.46525	4.22441	7.83187	5.56772	4.05282	6.22469	6.86398	7.15229	7.66976	4.07013	8.42617	5.45847	4.27231	3.63474	3.06996	2.69397	4.15943	6.5386	2.64075	2.58656	6.34899	4.0257	4.55312	4.64979	6.85272	2.79984	3.20424	6.95641	4.13499	3.64865	6.61896	4.34098	3.92202	4.50946	4.34851	3.46853	5.23673
226187_at	-2.01276	6.72282	-4.7623	1.15494e-05	0.000227718	3.01577	CDS1	8.68141	8.99368	8.54304	8.23008	8.53337	8.58988	8.47547	8.59136	8.778	7.5226	7.8481	8.24297	8.38906	9.13389	5.6118	7.29378	6.87931	7.73249	4.90575	4.36576	3.69382	4.69007	8.54527	5.65005	3.75575	6.74649	4.22806	9.64452	3.82749	8.70398	3.80258	7.6962	4.56268	4.04062	4.04561	8.68272	6.50227	7.01249	7.74973	6.76288	6.2509	8.40596
232887_at	-2.01167	2.96896	-6.10221	6.99655e-08	3.72573e-06	7.92124	PIRT	6.75564	2.46461	2.61264	2.81029	3.50031	4.04446	2.21424	4.95405	6.14078	3.39515	4.92121	8.54673	8.14028	5.45998	2.78793	2.63558	1.76458	2.53249	2.22474	2.46333	1.81982	2.26963	2.01013	2.17989	2.34273	1.90154	2.39033	2.49914	2.24747	5.14666	2.13293	2.45695	4.01671	2.40717	2.28534	3.45679	1.98434	2.08471	2.5505	1.97639	2.11056	2.22246
219946_x_at	-2.01161	7.90893	-5.45491	8.65505e-07	2.80545e-05	5.49857	MYH14	9.44582	9.49661	9.69386	9.63304	9.90121	9.1759	9.68325	9.09068	10.0949	10.5517	9.6778	10.2702	9.2784	9.09879	6.38805	8.9424	7.26814	7.9163	5.10639	5.08107	4.18632	4.98504	9.10788	5.93022	7.16377	7.9877	8.02266	6.53792	4.19747	7.85796	6.30628	8.56651	8.02244	7.31091	6.97418	9.18913	6.03836	7.87761	9.45359	7.5822	8.61932	7.66987
224061_at	-2.01114	6.01722	-6.40345	2.12409e-08	1.44446e-06	9.07209	INMT	6.09254	7.25856	6.03612	9.18563	7.31487	8.02985	8.21009	6.75553	7.80386	9.76059	9.02563	7.84614	6.17948	7.90559	5.3891	7.3561	8.391	5.88961	4.96163	5.73317	4.44987	5.3579	6.65377	4.67375	6.06605	4.96744	5.45784	3.47805	5.19181	6.68642	4.68811	5.70279	3.92168	5.33388	4.16875	7.18343	5.42765	5.52945	7.65211	7.13838	4.74788	5.61648
220435_at	-2.01089	3.09692	-5.69345	3.45516e-07	1.35129e-05	6.38194	SLC30A10	4.4033	6.26889	2.59953	4.39166	3.7894	5.35083	1.84639	7.74394	6.49031	2.34868	2.27869	5.02914	4.8043	7.04054	2.88897	6.14748	2.73869	2.45024	1.9	2.0288	2.01179	2.0366	5.68457	2.03289	2.39504	2.22282	1.99024	4.79234	2.22099	2.26713	2.09138	2.50027	3.25054	2.1839	2.00739	6.29134	2.48135	2.10585	4.94586	1.88068	2.83966	2.37215
204894_s_at	-2.00887	5.80293	-5.77626	2.50558e-07	1.04098e-05	6.69139	AOC3	5.98749	5.56435	6.53779	8.17196	6.93091	9.27953	7.47934	7.70127	7.09983	9.58184	7.45672	8.29062	7.6899	7.95373	3.06413	7.90476	7.14531	6.41415	4.08132	3.85197	3.29872	4.90292	5.91462	2.36123	5.36653	5.77329	4.84777	4.99732	4.0471	8.16258	4.84632	5.11832	6.32905	5.15133	4.84851	6.49669	4.70438	4.77062	6.40072	6.58019	4.34152	5.44504
221950_at	-2.00884	6.08827	-5.04758	4.03336e-06	9.71472e-05	4.02178	EMX2	6.7307	6.96537	7.96252	8.00428	8.5807	8.43952	6.86485	8.38207	7.28139	9.09333	9.09006	7.39798	7.57862	7.80388	4.19697	6.88699	7.04326	6.45124	4.82916	8.19542	3.87725	4.0575	6.53329	4.25726	7.25882	4.89246	3.87535	8.44879	4.08096	7.39871	3.40912	4.90811	3.64682	4.26528	2.87477	7.15566	5.54464	5.12909	6.95728	7.04248	6.08056	6.79881
204259_at	-2.00828	6.52024	-5.46888	8.20425e-07	2.69248e-05	5.54998	MMP7	7.40827	5.8447	7.86187	6.9847	8.68477	9.89009	8.12475	7.88781	7.53746	8.94122	8.91524	8.56768	8.1083	9.73098	6.27909	7.39707	8.47021	7.95484	6.61279	4.04941	3.59469	3.91026	5.47988	5.89409	3.58165	4.51432	5.42805	6.12964	4.14912	8.91462	8.54647	5.83992	6.06881	4.4478	5.1948	5.59353	4.86543	8.0137	7.19083	6.71355	7.48089	7.1006
201791_s_at	-2.00689	7.72017	-5.16836	2.56625e-06	6.75104e-05	4.45508	DHCR7	9.53971	10.2564	8.80173	10.0394	8.54021	9.55113	8.17827	9.96939	10.8729	9.09521	8.23785	9.74176	10.1043	10.6938	4.85681	8.86761	7.28814	8.57996	7.23015	4.18307	6.33788	6.40134	10.5946	5.89216	5.78465	7.14941	6.6761	8.42895	6.4577	8.50249	5.96684	7.8614	6.03423	5.417	7.11533	11.2903	6.55813	7.67179	10.3201	6.80761	7.3937	7.63523
236548_at	-2.0062	5.65487	-5.46283	8.39647e-07	2.73912e-05	5.52772	GIPC2	7.18231	6.26932	5.13175	7.26903	7.45944	7.52775	7.74527	8.20727	6.13948	6.96036	7.49088	7.09853	6.90227	7.32359	6.33553	9.25067	6.80368	7.05039	4.10958	4.68246	2.99951	3.09029	6.49918	3.4924	7.34354	3.96946	3.99052	5.58245	3.47115	7.14589	4.90676	6.03959	5.06385	4.65722	2.83464	7.52885	5.53188	5.06302	5.75147	6.13808	3.30375	8.61144
226506_at	-2.00607	6.11763	-6.92015	2.69166e-09	2.79254e-07	11.0689	THSD4	7.49771	5.96032	9.68932	8.27557	7.79532	7.91761	7.78373	6.44691	7.33228	8.65431	8.4883	8.2193	8.00787	7.81713	4.382	7.42834	6.41396	6.1299	5.19271	4.80113	4.13116	4.68331	5.13804	5.2782	5.04516	4.63511	5.4492	5.16955	9.35986	6.02487	4.46045	6.21742	5.97053	4.04292	4.98746	6.4159	6.42974	5.13489	7.68017	5.62214	5.44344	7.42877
225474_at	-2.00569	6.89938	-5.66788	3.81445e-07	1.45843e-05	6.2867	MAGI1	8.22057	8.20317	8.04711	8.14679	9.14705	9.29818	8.31505	8.78706	8.20957	9.319	8.35157	9.07426	8.51548	8.28385	3.95936	10.3215	7.4348	7.59386	6.20779	4.56658	4.01875	4.97663	7.99221	5.50918	6.80494	6.01551	4.20165	8.41711	7.82544	8.27413	5.55451	6.84215	3.83522	5.5612	3.99043	7.95837	5.93517	6.19202	7.60155	7.51067	6.46663	7.93387
229887_at	-2.00514	6.95733	-4.51711	2.7967e-05	0.000464913	2.17286	ALS2CL	8.76116	8.74866	7.48994	7.62536	9.77858	8.33089	8.81931	8.0141	8.51046	9.15471	9.3067	8.47993	8.86945	8.82993	4.1144	10.2867	6.12109	8.03872	4.65135	5.258	5.15347	7.49001	9.81155	6.04318	4.23145	4.72595	4.63854	7.21052	3.34329	9.21219	6.19466	7.54073	3.79246	3.93436	3.7338	9.05483	6.78614	6.67777	7.99241	9.11081	5.86637	8.08667
229377_at	-2.00439	5.89222	-4.3657	4.77976e-05	0.000717751	1.66353	GRTP1	7.2928	7.1896	8.61032	7.47751	8.00772	7.05074	6.89077	8.22549	7.48376	7.41159	6.97235	7.85075	7.73781	8.45144	2.69187	8.72513	5.46236	7.05092	4.33522	2.1349	2.3491	3.17717	7.54754	3.89765	3.61949	2.4886	6.24522	7.66295	2.4964	7.26993	5.04503	4.70418	6.00105	5.67382	4.42172	7.69853	5.03191	5.15969	6.69555	5.9798	5.35721	7.01071
215506_s_at	-2.00373	5.85251	-5.75034	2.77112e-07	1.12899e-05	6.59437	DIRAS3	8.23048	9.20433	5.55237	8.39867	7.43601	9.15262	6.19851	7.20995	8.49976	6.48518	6.35018	7.27031	8.23965	9.07979	3.77658	6.34202	5.31771	5.57913	5.13295	4.96562	5.81254	3.92874	8.56148	5.03008	6.7662	4.23644	5.54352	5.4837	5.19464	5.98381	4.56479	5.88385	6.62484	5.85448	4.49126	7.68843	4.79624	7.92662	7.4898	5.119	5.04555	5.30558
239108_at	-2.00364	8.80927	-4.16863	9.48181e-05	0.00121637	1.01448	FAR2	11.5834	12.0191	11.9986	10.876	10.4384	11.4553	5.6966	11.6237	11.6941	7.74693	6.23682	11.1859	11.6743	12.0921	6.83635	11.5759	10.1189	9.42608	9.28674	9.88257	9.30354	8.51366	11.9269	8.48366	5.23099	5.46744	7.59608	10.7832	7.79884	7.14463	9.73545	8.37298	7.29746	6.1946	7.45902	11.5702	7.56791	7.31254	10.9526	7.28223	8.11446	6.7094
228010_at	-2.00105	8.08212	-3.38043	0.00124381	0.00947545	-1.39795	PPP2R2C	9.54209	9.31905	9.40163	9.87253	11.2255	9.7355	11.6174	8.53759	9.77042	10.0318	9.97837	9.86719	8.87053	9.12034	8.40409	7.7743	7.9907	9.58298	6.3764	4.7744	3.28827	6.42771	8.52994	7.70256	4.20152	5.01802	4.40548	8.14412	9.59947	10.4444	4.51163	10.8972	4.98743	3.39074	4.31393	9.9068	8.6641	10.4213	9.5406	9.24246	7.51503	11.4092
208792_s_at	-2.00082	9.2847	-3.98496	0.000177068	0.00200813	0.424834	CLU	10.3224	10.9294	10.1921	11.9249	10.6206	11.3688	10.7341	10.7241	10.9242	12.2236	11.2909	11.3962	11.0049	11.2046	7.63178	9.8142	10.3116	9.98294	7.41776	5.5675	5.06538	7.44732	10.7499	5.3669	4.10363	11.6712	8.135	8.44957	8.90922	10.9479	7.74183	9.77706	5.51124	6.14489	8.34907	11.1124	11.8453	8.68297	11.5814	12.057	7.15605	8.70073
213071_at	-2.00013	9.52614	-4.41904	3.96107e-05	0.000617189	1.84193	DPT	11.0011	10.6226	10.6315	12.1421	10.9052	12.0272	10.8301	10.495	11.1362	11.8605	12.4402	11.4081	11.1796	10.3696	9.76902	9.34371	11.8276	10.5228	7.09806	7.59601	7.17692	7.04086	10.4292	9.38628	6.65005	9.55566	6.5931	8.35884	4.8817	10.0833	6.91722	9.77379	8.95256	7.99971	4.6208	10.168	10.8542	8.12132	11.4763	11.834	9.06694	9.27472
[truncated: 20 more columns]

## Sheet: up_PM_vs_N
Upregulated mRNAs between primary melanomas and normal skin samples.
# Log2 Fold Change cut-off: 2.0
# P-value cut-off: 0.01
# Condition pairs: PM_vs_N
# Column A: Probe set ID, it represents probe set ID.
# Column B: logFC, the ratio (log scale) of normalized intensities between two groups.
# Column C: AveExpr, average expression between two groups.
# Column D: t, t-value caculated from t-test.
# Column E: P.Value, P-value caculated from t-test.
# Column F: adj.P.Val, P-value adjusted by Benjamini and Hochberg's method.
# Column G: B, B-value caculated from Benjamini and Hochberg's method.
# Column H: Gene symbol.
# Column I ~ BR: Normalized Intensity of each sample (log2 transformed).
Probe set ID	logFC	AveExpr	t	P.Value	adj.P.Val	B	Gene symbol	GSM390208.CEL	GSM390209.CEL	GSM390210.CEL	GSM390211.CEL	GSM390212.CEL	GSM390213.CEL	GSM390214.CEL	GSM390215.CEL	GSM390216.CEL	GSM390217.CEL	GSM390218.CEL	GSM390219.CEL	GSM390220.CEL	GSM390221.CEL	GSM390222.CEL	GSM390223.CEL	GSM390224.CEL	GSM390225.CEL	GSM390226.CEL	GSM390227.CEL	GSM390228.CEL	GSM390229.CEL	GSM390230.CEL	GSM390231.CEL	GSM390232.CEL	GSM390233.CEL	GSM390234.CEL	GSM390235.CEL	GSM390236.CEL	GSM390237.CEL	GSM390238.CEL	GSM390239.CEL	GSM390240.CEL	GSM390241.CEL	GSM390242.CEL	GSM390243.CEL	GSM390244.CEL	GSM390245.CEL	GSM390246.CEL	GSM390247.CEL	GSM390248.CEL	GSM390249.CEL
243969_at	2.00237	4.72909	4.18425	8.98552e-05	0.00117279	1.06534	LOC100130642	3.48557	3.08224	2.91608	4.70069	3.14276	4.25741	2.71384	2.82655	3.48442	2.71369	2.4309	3.55833	3.51347	2.90449	3.45749	2.7074	3.51742	5.38474	6.62645	2.39289	3.48678	5.79199	3.83474	5.22217	3.33183	5.04593	4.13549	8.0869	4.61101	7.08612	6.07552	8.55819	3.97544	3.23796	2.47763	3.01625	6.37568	7.03964	5.2748	8.40358	6.52903	9.59526
219773_at	2.00266	6.91558	4.17738	9.20049e-05	0.00119021	1.04297	NOX4	5.2134	5.11753	8.27708	3.64953	4.04685	5.64021	6.24076	5.8996	5.72115	5.5003	5.25852	5.45969	4.64283	6.04344	4.75016	5.41463	9.21824	7.2363	8.56536	5.26006	5.45304	7.49525	5.28232	6.1357	9.7631	9.6499	6.63547	6.39656	5.36775	8.98449	5.64597	4.60994	5.66256	9.43395	6.69956	5.8545	6.95827	6.2164	5.08252	6.92826	7.29771	7.097
233337_s_at	2.00272	6.49	4.50101	2.9618e-05	0.000487466	2.1183	SEZ6L2	5.57888	4.44312	3.8012	5.48068	4.14661	5.31936	5.64571	4.96875	5.10073	5.67938	5.38748	4.84294	4.91832	5.76236	5.47614	3.5142	7.10667	7.72524	5.613	6.91419	7.69109	9.33042	4.32426	7.81397	8.44399	7.17962	4.17327	10.5578	9.7604	7.98896	5.62206	7.16499	3.55009	4.31871	10.0465	7.95533	6.79123	7.17079	5.65948	4.7727	8.93513	6.17074
239697_x_at	2.00393	5.46512	6.64198	8.20738e-09	6.79195e-07	9.99093	C3orf67	3.15514	3.99186	3.22955	2.77649	4.87145	3.91608	2.99926	4.53329	4.20175	4.03001	4.45537	4.02753	4.78743	3.73951	5.72317	3.21544	5.29397	5.92117	7.23054	3.62727	7.17214	6.31023	6.43592	7.89713	4.22072	7.00617	4.81513	5.85576	7.94205	5.90535	5.95732	6.97668	5.04398	5.21598	7.02043	4.44174	6.13734	5.73343	4.00041	4.89703	7.02469	5.62187
230220_at	2.00696	5.69189	3.70769	0.000442285	0.00419971	-0.434912	UNC80	3.84882	3.72601	3.31142	3.52895	4.89646	3.81251	3.14107	6.24166	3.32693	3.42624	4.34281	4.33869	4.54381	3.86609	6.3776	4.51651	3.56329	5.36425	6.14928	3.30608	5.35551	3.77925	2.97949	7.55184	10.1775	2.92735	6.06191	8.27146	7.86513	8.40282	5.77653	2.76955	8.52585	6.82168	5.85572	4.15603	6.30948	5.74927	3.33999	3.73431	7.78074	4.13817
230538_at	2.01146	8.0557	4.71428	1.37543e-05	0.000263312	2.84903	SHC4	6.39874	4.86776	5.49215	4.93452	6.80751	6.60197	5.62877	7.09427	5.05556	6.09565	7.04068	6.95556	6.49475	7.86231	9.41726	8.2658	9.06209	8.62603	5.98572	4.93035	10.2497	10.6152	6.0931	9.7056	10.9168	10.8528	9.74256	7.33922	9.15251	8.76515	8.89435	8.5746	7.83356	8.98771	9.42084	6.95874	9.22995	7.84457	5.75687	5.73233	10.5293	6.90119
203915_at	2.01555	8.69795	2.78518	0.00704829	0.0370436	-2.98572	CXCL9	6.41228	9.49665	7.95047	5.8194	4.19453	6.28089	6.56835	6.40106	10.9705	7.43321	5.25383	7.54765	3.55761	7.69768	11.8546	7.8018	6.26709	9.34554	8.34302	10.2572	5.99206	11.6798	9.99415	10.2496	7.06575	12.6155	7.91123	10.9024	7.87953	8.85588	7.36282	11.6187	3.65462	5.16652	7.93783	6.77444	13.1513	3.40908	11.346	12.7418	9.68955	7.89737
209170_s_at	2.01727	10.5787	6.58841	1.01659e-08	8.04369e-07	9.78408	GPM6B	8.28239	8.29111	4.24436	10.4686	9.7153	9.48699	9.92596	10.0023	8.44141	10.2489	9.71163	8.9926	9.6447	8.71223	11.8473	7.2964	11.5131	10.6081	11.2107	11.8755	10.9825	11.631	10.7139	11.6163	10.2036	11.7985	11.4133	10.478	10.8264	10.2921	11.8125	10.977	9.97657	11.7028	11.7242	9.9543	11.3349	11.5502	10.7037	9.70183	12.1373	9.98591
205894_at	2.0173	6.52438	7.046	1.62281e-09	1.91635e-07	11.5583	ARSE	5.43622	4.22831	5.60048	4.66301	4.86364	5.00198	4.63326	5.14334	4.99838	5.00385	4.8412	4.76008	4.54032	4.88275	6.87355	4.97236	6.10248	6.27903	6.55242	7.98406	7.37139	5.63306	4.86847	7.74748	6.26278	6.87833	8.07824	6.68602	6.71332	5.39609	8.36518	7.32297	7.10603	7.26141	8.35572	6.13331	5.48087	8.53231	5.84712	5.46796	7.00722	5.51171
214297_at	2.01963	7.81619	4.67109	1.60853e-05	0.000296715	2.69971	CSPG4	5.69886	4.17934	5.11721	5.15439	5.38683	5.20317	7.42282	6.04174	6.74828	7.20854	5.3564	7.44705	8.1551	6.0897	8.93496	6.93967	6.97165	8.90289	7.98577	8.86339	8.05327	9.89001	5.57801	8.85264	10.8666	8.96384	8.57817	9.7864	7.67672	8.2383	8.25774	7.1837	8.4516	7.66638	9.87091	7.09014	8.5189	9.51045	6.93671	6.60767	11.2038	6.24769
1555355_a_at	2.02078	8.56253	8.30402	1.01283e-11	3.50483e-09	16.4705	ETS1	6.24725	6.82196	7.9019	8.01695	7.10884	7.54323	7.65125	6.42306	7.23538	7.4401	6.62715	6.64758	7.06046	6.02737	9.07307	5.18633	8.86089	8.86452	8.54384	10.8948	9.7637	9.36194	7.44421	9.74455	7.48573	8.75248	10.5652	8.25407	8.79722	7.53924	10.1907	9.80263	9.38948	9.7344	9.13275	7.45288	9.87034	9.34869	8.35445	9.58705	9.10764	8.79183
234303_s_at	2.02219	5.39232	5.17558	2.49755e-06	6.612e-05	4.4811	GPR85	2.91633	3.28825	3.95448	2.9683	3.18618	4.17858	4.80465	4.47188	3.80349	3.47335	3.53334	3.83969	4.2613	3.91911	6.25314	3.41969	5.96476	6.76398	3.95682	7.69981	8.05143	6.57553	2.87331	5.90629	4.02424	5.96745	7.79828	6.22235	4.57992	4.42375	5.44268	7.07037	8.51717	6.4252	6.03378	5.67828	5.95718	8.54721	3.67798	5.21819	5.79185	3.89879
227048_at	2.02365	6.87297	4.53601	2.61428e-05	0.000439396	2.23705	LAMA1	5.53015	5.52931	6.01621	3.55542	4.31316	5.41001	4.72761	7.31063	5.61442	5.40188	4.78657	7.01182	4.92311	6.07556	3.92892	5.81012	5.14574	8.05577	7.11302	5.2759	6.73956	9.13762	5.16846	6.68809	8.59833	6.60361	8.13247	4.6641	7.00225	7.02735	4.49305	7.75805	6.05391	4.07204	8.6994	7.25069	6.87378	10.7177	5.32267	7.19897	8.30306	4.30628
204415_at	2.02408	9.01335	6.16051	5.56008e-08	3.10246e-06	8.14299	IFI6	8.47	6.26464	6.6763	8.24227	6.31924	7.89853	8.63892	6.63188	8.32387	7.59174	7.70268	6.99014	6.44207	6.80521	9.47338	7.7149	9.47683	10.6743	9.67658	8.58432	10.0745	10.7439	7.48218	9.98717	7.22533	10.7337	9.43974	9.22185	10.2763	8.74157	10.1548	10.9629	8.37111	7.5071	13.0164	7.33301	9.74535	9.14243	9.60343	9.8013	8.70652	10.3416
223618_at	2.02807	4.63778	3.38222	0.00123698	0.00943005	-1.39285	FMN2	2.36135	1.91493	4.14392	2.75641	3.42996	3.70423	2.71427	3.84491	2.48288	3.11734	4.42431	2.79873	2.51389	4.07089	2.80596	3.04536	4.42766	1.97599	7.2589	1.81769	2.29979	3.84331	2.15637	1.78789	6.38377	9.13225	9.25881	6.81701	6.84675	3.20722	2.02221	2.46897	5.28675	4.32426	7.30189	2.71689	3.13658	9.70069	4.0915	2.79353	7.3427	2.15052
237105_at	2.02812	6.78184	8.3353	8.92892e-12	3.19078e-09	16.5924	AC009948.5	5.50039	5.38977	5.55354	5.12277	5.10249	5.16647	5.37243	5.69132	5.50129	4.83256	5.18603	5.24048	5.3451	5.04399	6.80562	3.57934	7.62963	7.22184	7.50553	7.87965	8.02796	7.99543	5.61212	8.20486	5.85496	7.65471	7.54771	8.66503	8.69166	5.66679	7.61941	7.50593	7.12952	6.79901	8.72338	5.02201	7.41277	8.28593	5.62141	6.98908	7.72882	7.82556
237070_at	2.02822	9.18874	4.26497	6.79622e-05	0.000943824	1.32973	TRPM1	7.37882	7.76097	8.12264	7.8531	6.76247	8.15253	6.70028	7.58473	7.1488	7.36834	9.0141	7.43529	8.12838	6.51135	8.42521	8.59588	10.8971	10.0913	10.5157	9.91694	9.85082	11.1427	10.8303	10.7355	10.8271	11.6868	8.71979	11.3324	4.43516	7.5413	10.9947	10.7005	9.58854	6.12126	6.74248	9.03124	10.0873	11.3071	9.35648	10.1005	10.2675	8.73171
227626_at	2.03028	8.80522	6.25701	3.797e-08	2.31182e-06	8.51114	PAQR8	5.71787	6.72506	5.02879	8.13073	6.9952	7.33508	7.2898	9.0137	7.32492	7.3762	7.87311	7.29926	6.91352	6.1773	9.77396	7.80764	9.49755	9.71541	9.77878	8.36597	7.17896	8.9461	7.10039	9.73776	6.95188	9.40499	10.3013	9.49916	9.83063	6.9768	9.91745	9.81866	9.53126	10.6089	7.7605	7.85832	9.08058	10.0836	9.70391	8.97873	9.34102	8.29845
214632_at	2.03109	6.72998	6.41455	2.03245e-08	1.39227e-06	9.11469	NRP2	5.52088	4.85128	5.82841	4.53284	4.73759	4.91247	5.1614	4.06601	5.2278	6.16424	5.9959	5.6699	5.03024	4.37368	6.87089	4.62518	6.27459	6.74631	7.62318	7.15906	8.59226	8.47233	5.06108	8.92831	7.39573	8.26527	9.52122	6.53819	9.8787	6.39731	8.51934	8.05962	5.7466	7.17907	8.1369	5.13667	6.4887	8.36044	5.52243	6.17858	7.84949	6.7693
203299_s_at	2.03268	9.51247	9.05721	4.9319e-13	3.37065e-10	19.3924	AP1S2	7.24062	7.25018	8.8667	7.4538	7.80638	7.57812	7.53612	8.54966	7.39647	7.73002	8.43826	7.93773	7.50711	8.00081	10.1629	8.61482	10.312	9.06624	10.5371	9.85829	10.3352	10.5951	8.40894	10.296	10.8084	10.0441	9.95177	11.1851	9.41207	9.19293	10.3213	9.62399	11.1259	10.0049	10.7047	8.58166	9.17422	10.3191	8.47532	9.29387	9.56402	8.13373
1569971_at	2.03601	4.30336	3.45917	0.000974609	0.00783974	-1.17168	LOC100288721	2.3552	2.40992	2.69659	2.50195	2.46034	2.58425	2.70416	2.78306	2.26285	2.95321	2.55072	2.74479	3.15298	2.46859	4.92273	3.13305	3.86762	3.11705	9.63705	3.95139	4.92293	10.5452	2.23423	8.14374	3.12258	7.45643	8.94221	2.57989	2.41624	3.661	2.37516	4.96384	5.15119	4.87447	5.88225	2.70357	6.22782	7.75578	6.96721	2.90151	6.26444	2.34785
210164_at	2.03812	7.13714	3.39781	0.00117897	0.00908657	-1.34833	GZMB	3.81533	5.97931	8.30953	4.69262	4.06207	4.5066	6.72507	5.55566	9.36949	5.13133	3.73596	5.70406	4.14034	4.76726	9.69103	3.81409	3.77085	7.07459	7.74984	7.24951	4.81112	9.41204	7.43627	7.81464	7.84145	10.6973	7.90631	7.15164	9.06437	6.82154	6.76575	9.53833	2.62878	3.76795	10.1704	4.53257	10.5468	3.76708	9.85064	10.6501	7.43836	8.44501
242414_at	2.03956	8.69257	6.80133	4.33647e-09	4.08787e-07	10.6077	QPRT	5.13689	6.76401	7.63635	7.23958	6.48369	6.69626	7.1915	8.07216	7.59403	7.79843	7.16993	7.40467	6.0748	7.87924	9.87644	5.85164	8.31735	9.54335	11.2441	10.0098	9.58736	10.0275	7.02823	9.28505	8.87024	8.9004	10.7407	10.2524	7.1543	8.34338	9.97407	9.52361	10.9479	9.9133	8.15173	8.29589	8.53754	9.22939	8.79498	8.68831	10.5385	8.7454
204035_at	2.04248	5.74204	4.918	6.52299e-06	0.000142663	3.56168	SCG2	4.1239	3.84522	4.20131	2.89041	4.38122	4.21402	5.99069	3.36844	3.99951	4.33386	6.02776	3.59633	3.59633	3.58513	4.96416	4.50815	5.22035	6.4364	10.7025	4.62127	5.89366	4.54561	4.46943	6.4811	6.90446	6.4311	8.27245	8.57585	11.4838	7.80248	5.47127	9.08276	6.79245	6.48529	4.91489	4.57055	4.98406	6.44392	4.45707	5.38283	4.91413	4.24201
229603_at	2.04336	7.02939	6.93264	2.55998e-09	2.70206e-07	11.1174	BBS12	5.14796	5.57741	3.7776	4.35802	5.0113	4.99605	4.8626	6.95474	5.67361	4.97088	6.28226	5.40038	4.93977	6.81122	7.83292	5.61677	8.06542	7.8122	8.59908	7.69805	8.7111	7.40623	5.44565	8.95845	9.57692	6.51741	8.4154	8.81557	8.03464	7.80179	8.07945	7.25045	8.33603	7.94435	8.26899	6.68903	8.31705	7.23005	5.25456	6.76305	8.32881	6.48899
228607_at	2.04508	6.45563	5.20737	2.21581e-06	5.97975e-05	4.5959	OAS2	6.01515	4.49418	5.66005	4.10966	4.61261	4.56915	4.36769	5.80674	6.20014	3.53779	4.89818	5.43249	4.28162	5.33155	7.651	2.04499	7.94457	6.6721	6.2128	6.37987	7.15794	9.22609	5.17451	7.95648	4.24556	10.0008	5.93305	5.38714	7.28566	7.41618	5.85744	7.4984	6.95525	4.31501	8.84531	4.89437	7.77352	4.99388	6.6609	7.63425	6.25466	8.61149
236681_at	2.04742	5.80665	4.62317	1.9123e-05	0.000339906	2.53482	HOXD13	3.90501	3.83047	4.78439	4.02009	3.30902	3.57314	4.58186	3.66292	3.91104	5.16574	4.57538	3.58056	3.83182	3.77333	7.12591	4.97091	3.61937	3.47886	8.21983	4.74847	5.09673	8.60499	4.59934	7.09174	4.40365	6.32222	7.85792	7.18647	7.41207	5.96898	7.26697	4.0448	6.87943	10.1861	7.94005	4.37402	5.16017	5.32261	3.96027	5.03004	8.6915	5.6453
210497_x_at	2.0476	5.33286	3.40173	0.00116476	0.00899352	-1.33709	SSX2	3.96276	3.29113	4.30442	3.14054	3.56733	3.38666	2.90616	3.97056	3.02071	4.06225	4.07801	3.29918	3.51649	3.41346	7.28293	3.81616	11.8277	4.80382	7.00753	3.1816	2.79997	3.46724	3.49152	6.72763	4.23707	10.6724	10.5181	5.67506	8.65965	3.58932	3.29387	5.94357	7.64522	5.48034	3.97855	5.76895	3.7159	5.9173	3.03315	3.33122	7.88624	3.03654
1560916_a_at	2.05335	5.71274	5.41355	1.01366e-06	3.18516e-05	5.34672	DPY19L1	4.39858	4.59396	3.70686	2.68492	3.15787	3.73279	4.72139	3.48178	5.12435	3.27345	3.93446	5.03505	3.97813	3.51211	6.66066	5.03216	5.08847	5.62198	6.3943	6.47147	7.85896	5.48617	3.88346	6.91472	6.23756	5.68528	8.45465	4.69979	8.52678	5.39918	5.81422	6.13911	4.81097	7.43671	8.82749	3.61617	5.65831	6.49895	4.44645	4.68903	6.96126	5.5071
205710_at	2.05557	5.38886	3.83094	0.000295683	0.00303688	-0.0574567	LRP2	3.34043	3.07149	5.37975	3.14437	3.12565	3.04772	3.29127	3.97001	3.07562	3.50688	3.96566	3.18371	3.52226	3.84086	8.92226	3.43212	4.26074	4.04426	2.92236	2.43165	8.66686	4.62567	3.586	9.15173	5.72351	8.58305	10.0083	5.59923	7.405	7.461	7.11174	5.64224	6.53097	5.13984	8.37851	5.06019	6.59876	3.95302	3.65299	5.4455	5.71708	6.57241
219837_s_at	2.05602	6.61334	4.44795	3.57609e-05	0.000568381	1.93909	CYTL1	3.88061	4.12374	7.4305	5.2509	3.87614	5.77085	4.33145	6.787	4.55161	5.77697	5.59113	4.84294	4.38317	5.42401	3.59508	5.79048	5.14706	9.49202	3.60688	7.99665	8.29257	5.78516	4.90856	7.66403	8.37984	3.1723	8.72227	5.64605	9.7579	8.12912	5.28692	8.33626	9.11807	9.76037	6.85031	5.8189	4.89664	7.52381	5.05814	7.45574	9.68649	5.56867
1569303_s_at	2.05911	7.95678	6.73071	5.75469e-09	5.09122e-07	10.3341	RGS20	6.52798	6.63174	6.18676	6.68428	5.99121	5.73303	7.13327	6.16567	6.37897	7.44046	6.40052	6.28835	6.13786	5.99778	7.96795	5.19912	9.20325	8.15392	8.60572	6.74236	9.17355	9.4018	6.68484	8.39488	8.43944	8.68483	9.14234	9.41895	6.26762	6.55342	10.0377	7.94109	9.56989	9.33686	8.02087	6.41814	6.15957	8.15715	7.26899	7.39239	9.15986	7.1063
216512_s_at	2.06168	8.76015	3.24113	0.00189985	0.0132968	-1.7894	DCT	6.23542	7.17623	6.40359	9.16888	7.6409	7.52907	6.0735	7.33628	6.64614	7.56378	8.96204	5.76138	6.2989	5.47665	12.5082	4.90741	6.30836	11.4713	9.24824	11.1245	11.6506	8.82168	8.85545	11.0049	6.4388	7.09186	12.5325	5.21646	4.01347	7.17539	11.9912	9.16986	11.3612	10.0148	9.64766	8.73687	7.58105	7.18998	9.31549	4.34222	10.8561	4.19618
207233_s_at	2.06244	9.61898	4.91464	6.60447e-06	0.000144209	3.5498	MITF	8.02004	7.57802	5.65541	9.92464	8.87397	8.49112	8.00969	7.04663	7.47302	8.38068	9.25163	7.23485	8.49549	7.04703	11.4271	6.51124	11.944	10.5508	9.19161	11.0621	12.1536	11.0735	10.0993	12.1573	8.69357	11.0333	12.3922	7.02521	8.75881	7.42898	12.1008	9.97173	8.0782	10.9684	10.0303	8.44218	10.8311	11.5726	9.60757	8.80408	11.2482	9.1506
230264_s_at	2.06253	10.8937	8.73309	1.80412e-12	9.86403e-10	18.139	AP1S2	8.9305	8.70979	9.96666	9.18599	9.07421	9.05994	8.78511	9.86237	9.01897	8.41976	9.71398	9.03785	9.35424	9.01012	11.9567	9.72895	12.0367	11.3865	11.9909	11.7336	12.0093	12.347	9.41674	12.2095	12.4391	11.7788	11.8492	12.0177	10.9605	10.5825	12.273	11.307	12.5487	12.0104	11.7119	9.09883	10.9158	11.1516	9.65703	10.4832	11.4615	9.4823
204044_at	2.06272	7.32844	6.1637	5.49043e-08	3.07571e-06	8.15516	QPRT	4.38334	5.35055	5.65858	5.70266	4.24146	5.03188	5.54915	6.04338	7.18667	5.83783	4.97697	6.40267	4.67754	7.15843	7.28386	7.28359	6.66786	8.33732	9.45678	8.08383	7.95387	9.32638	5.25264	7.67216	6.69413	7.4676	8.84073	6.4325	4.91305	7.27808	9.04655	7.95585	10.473	8.38218	7.38022	7.40824	6.46059	8.35648	7.77192	7.65898	9.36445	6.84694
215695_s_at	2.06441	10.9651	5.93391	1.35474e-07	6.188e-06	7.28396	GYG2	9.29224	7.81508	8.47715	8.50616	8.62316	11.1095	7.85349	8.32885	7.70108	11.6119	11.4287	10.4142	10.6093	9.42007	12.1773	7.56739	12.239	11.6882	12.0026	11.2177	11.4203	11.6816	9.64734	12.6808	11.9398	12.3551	11.8715	11.0994	7.11089	9.82245	12.4206	12.0375	11.4369	12.3876	9.73815	10.0599	10.8812	12.4059	10.3521	10.7336	12.061	10.5536
226777_at	2.06524	7.27109	6.0839	7.51943e-08	3.92193e-06	7.85171	ADAM12	5.61435	6.34765	4.07451	4.43139	5.09132	5.73535	8.16087	6.92553	6.17463	4.69297	5.18878	6.16392	5.03067	5.82804	5.26233	7.09883	9.08617	9.52767	8.04586	8.32297	6.64904	7.49256	6.05864	7.44905	9.28251	8.35426	7.19019	8.82325	8.68784	9.04581	6.92971	6.02376	8.43068	10.1727	6.10398	5.63142	6.77386	8.50253	6.16921	6.42141	8.65329	7.16191
1554443_s_at	2.07389	6.4531	7.20501	8.5534e-10	1.17207e-07	12.1779	BEST1	4.22805	4.56129	5.34878	5.1314	4.97417	4.79993	5.10525	4.66263	4.74556	5.26686	5.2594	4.7319	4.25783	4.20065	6.51154	4.84524	6.64263	7.76508	6.75714	8.00757	7.74371	7.25243	6.2519	7.41674	4.61597	6.15546	8.86768	4.26932	6.0339	5.30035	6.8623	6.91749	6.40531	6.81586	6.20608	6.76533	7.20015	7.55392	6.75792	6.19863	7.18261	5.78677
1569470_a_at	2.07444	5.78665	5.14365	2.81583e-06	7.293e-05	4.3661	FRMD5	4.51288	3.8073	5.07832	3.18526	4.15504	4.31589	4.3794	3.23854	3.23334	3.67615	5.13606	3.94457	4.06627	3.57971	6.59916	5.05286	4.98301	6.07088	8.44009	6.57881	7.63844	8.13126	4.0776	8.7988	8.76633	7.13609	7.4268	5.27548	8.26555	6.22975	5.13745	6.87284	5.1758	7.27269	9.29384	5.04252	7.32632	6.97255	3.71942	5.30866	6.57972	4.07953
219634_at	2.07618	6.30628	6.03886	8.97668e-08	4.50778e-06	7.68083	CHST11	4.75475	4.54958	4.79937	4.49221	4.18969	4.2424	4.79072	3.8858	5.65953	4.48149	5.72446	4.31022	3.86895	4.56774	7.58629	4.35092	6.56356	6.40331	7.09328	8.02333	6.16276	8.30289	4.66366	6.95897	6.32378	7.45695	9.3525	3.79215	8.62263	6.57938	7.6502	6.46239	3.23147	6.31833	8.21166	4.79707	8.20405	7.89434	5.95311	6.76071	7.55526	5.87676
228602_at	2.07725	6.60002	5.14249	2.82809e-06	7.31269e-05	4.36194	SGCD	4.82852	4.20331	4.49125	7.08029	5.29341	5.09453	5.65374	5.71542	3.38575	6.02125	5.43441	3.10955	4.32406	4.69453	7.69533	3.91603	8.95531	6.77804	6.76319	9.92922	9.17968	6.99901	7.38024	8.80987	7.08559	7.46122	7.61533	4.43172	7.19111	6.30331	8.14089	6.22453	4.24433	8.2996	5.54661	5.89049	6.90491	8.79061	6.76704	6.04845	8.96521	5.0021
1555058_a_at	2.0831	6.13223	8.67821	2.24848e-12	1.14893e-09	17.9261	LPGAT1	5.45904	4.73311	3.42281	4.62006	4.51379	5.12481	4.79408	3.54949	4.66277	4.82661	5.17079	4.25494	4.41639	4.16214	4.56094	5.11552	6.12577	5.87874	7.22352	6.5886	6.88426	6.42995	5.48448	7.49233	4.43228	6.77616	8.00841	4.43626	6.66447	5.96728	8.08603	6.43322	5.89971	7.76757	6.5104	6.06604	6.6436	7.70459	5.94515	6.16048	6.66945	6.16267
217997_at	2.08776	9.35071	6.35192	2.60653e-08	1.71485e-06	8.8744	PHLDA1	6.72804	6.5018	7.78676	7.08164	6.73632	7.86185	8.97726	8.6707	7.20448	7.39399	7.89876	9.03461	7.25508	8.12482	10.63	6.94156	10.2275	9.80837	11.1043	11.3737	11.7386	10.8072	7.24726	11.5487	10.7282	9.58261	10.0416	9.98803	11.2623	9.88222	10.9727	10.0467	9.11107	9.32816	11.4984	6.59012	10.4028	9.61464	8.73494	8.45703	10.9871	9.63375
241224_x_at	2.09119	5.52039	2.69493	0.00900471	0.0447087	-3.20605	DSCR8	3.26812	3.46887	3.3918	3.32194	3.5341	4.09074	3.335	4.56476	3.14593	3.98627	3.70263	3.54859	3.36638	3.52299	9.83074	3.42299	3.70263	9.91247	11.7746	3.14035	9.27607	4.39313	4.05231	4.81369	3.52552	9.37361	12.0093	4.41065	3.87279	5.99579	3.67098	9.85885	10.3833	9.82345	2.9942	3.88126	8.01926	3.91432	3.40613	2.88606	6.84457	3.33534
201860_s_at	2.09263	9.28831	6.69631	6.60424e-09	5.69663e-07	10.201	PLAT	7.90657	7.31152	7.24541	7.41906	6.32419	7.72064	6.90342	7.6355	8.33676	8.48914	7.67501	7.93267	7.2281	7.3895	10.9115	7.34238	8.19441	9.41087	9.99151	9.55928	9.09823	9.75237	9.18499	11.1247	11.0292	8.90547	10.2665	9.97268	8.94186	9.3959	10.5938	10.3503	10.4151	8.19551	11.1357	8.76526	7.37054	11.3878	8.97179	8.62961	10.2659	9.17411
217999_s_at	2.09419	9.27405	5.74264	2.85516e-07	1.15634e-05	6.5656	PHLDA1	6.98636	6.72027	9.12273	6.29707	6.4476	8.31238	8.68465	7.52882	6.12931	7.2864	7.70049	7.71556	7.19292	8.26864	11.4953	7.63635	10.1282	9.82205	11.0272	12.0051	12.2917	10.4846	7.53978	12.0027	10.2255	9.23915	11.0933	9.37846	11.6816	9.27084	10.6524	9.82496	10.0189	10.2595	11.4761	6.9209	10.7228	9.32651	7.16892	8.37898	11.3116	9.1777
216834_at	2.09742	7.13951	4.41743	3.9837e-05	0.000620184	1.83652	RGS1	4.45319	6.03265	6.91093	5.04705	4.37352	4.82112	7.72469	5.3964	6.21978	6.33587	4.00596	5.69782	4.67037	5.91988	7.43811	4.28639	8.44698	8.13212	8.66234	7.30786	9.66874	5.91467	6.72636	5.68625	5.76727	7.37012	4.89069	7.0501	5.87932	6.66645	7.17938	8.51536	5.24353	4.27316	7.52213	4.1277	9.98767	6.36923	6.67586	9.7125	9.78666	7.7413
203348_s_at	2.09848	7.50722	4.74306	1.23883e-05	0.000240786	2.94884	ETV5	6.49686	5.49281	3.76713	7.46702	6.15914	6.4368	4.45524	3.63823	5.16762	6.1842	7.19103	5.35365	6.43496	6.26681	9.85867	4.83438	7.757	8.32841	8.78333	8.91764	9.8293	8.26386	6.98252	10.4293	6.91254	9.09464	9.80654	6.03887	9.22667	6.07063	10.6704	9.1377	3.46299	9.27645	8.24633	6.13435	8.17903	8.6699	7.12251	7.53665	8.52722	7.51007
216059_at	2.09916	5.72683	6.65167	7.89535e-09	6.57044e-07	10.0284	PAX3	4.4508	4.14507	5.02226	4.14047	3.63769	4.55098	3.99111	3.77709	3.59037	3.79229	3.35481	4.00255	4.05598	3.71532	6.51596	3.96758	7.43386	5.22764	6.42346	8.45497	7.59995	7.046	6.05862	7.61965	5.79027	6.78561	7.58399	5.99559	8.3514	4.28992	8.43348	5.52228	6.70782	6.69021	6.20279	3.82655	6.24541	6.93144	4.91494	4.3084	6.90827	5.47773
202988_s_at	2.10083	8.78749	4.2692	6.69687e-05	0.000931446	1.34369	RGS1	6.99239	7.93302	7.47728	8.88384	5.73548	6.05321	10.1558	7.07597	7.85344	7.29533	4.87872	6.54159	6.45654	7.16859	10.0805	5.07924	10.6527	10.1496	10.2534	9.1742	12.1936	7.71763	8.16179	7.37053	6.63541	9.20298	6.92095	9.16294	7.67479	8.12725	8.77007	10.1247	6.68822	6.49487	8.57145	5.78847	12.2956	7.30513	8.75617	11.7071	12.5536	9.45546
233177_s_at	2.10248	7.48679	8.25391	1.23951e-11	4.13231e-09	16.2751	PNKD	6.0251	5.5898	3.95311	5.61537	4.90293	5.75808	6.32795	6.1486	6.35393	6.53397	6.41363	7.175	5.11074	6.08212	6.97421	5.86563	6.75954	7.22952	8.53354	7.04283	8.47826	7.58899	6.82494	7.54232	7.88463	7.99008	7.88468	7.95789	8.56716	6.68217	8.83116	8.85499	10.277	6.10134	9.39333	7.04123	7.7155	9.65519	7.02503	8.21408	8.24629	6.76715
202604_x_at	2.10451	7.14548	7.87933	5.6206e-11	1.34784e-08	14.8124	ADAM10	5.93831	5.95515	4.38353	4.72847	5.8231	5.7404	5.83557	5.6088	6.22974	4.51277	6.73819	5.80225	5.38502	6.20668	7.45572	3.00144	8.4692	6.99724	7.97292	8.22131	8.65196	7.96313	5.23245	8.35258	7.2873	6.73711	9.82788	5.83391	8.81047	7.30341	7.75035	7.28004	6.86781	7.86221	9.523	5.90728	7.90594	7.66166	6.06643	7.12328	8.20564	7.41476
205828_at	2.10586	6.72873	3.48871	0.000888652	0.00729864	-1.08587	MMP3	4.0158	5.17552	3.15397	3.0431	4.88938	4.43912	11.2411	4.98087	5.20992	5.41165	5.79346	4.46781	3.73555	5.60513	5.9679	5.53081	7.3286	9.60793	7.9046	4.23933	10.1077	3.36607	5.15221	9.08156	8.62739	4.51794	9.59962	7.19101	5.57096	6.04499	3.715	7.82223	9.63692	6.40459	11.9394	5.92658	8.19166	8.6236	4.96552	4.86302	8.68597	10.6527
227563_at	2.10781	6.64432	7.2183	8.10723e-10	1.11935e-07	12.2297	FAM27E3	4.92559	4.82625	5.42863	4.55094	5.0733	4.95527	4.38979	5.33393	5.17278	5.15374	5.75851	5.45444	4.46354	4.52393	5.77446	5.5023	6.76459	5.93444	8.46395	7.92346	7.52765	8.3798	6.26438	7.96567	8.32122	8.20591	7.17999	8.66282	7.10616	6.74412	7.75171	5.66611	7.41723	9.72179	6.57553	5.03387	6.43527	7.94522	5.44868	6.43637	8.2362	5.57915
238452_at	2.10935	6.13283	7.44841	3.20386e-10	5.50853e-08	13.1281	FCRLB	4.32616	4.49688	2.69419	3.48166	4.09344	5.33346	4.27568	4.36632	5.29048	5.12041	5.20158	5.05731	4.10408	5.29821	6.36742	3.57799	5.79224	6.17755	7.36665	6.08707	6.64073	6.68587	4.68951	7.61986	5.84706	5.41832	7.93999	5.78686	6.78203	6.10706	8.11449	6.78336	5.4579	8.14406	7.17527	5.20972	5.72933	7.44963	5.41128	5.39075	7.18688	6.15849
222317_at	2.11221	6.11915	4.40853	4.11073e-05	0.000636337	1.80671	PDE3B	2.99223	4.43966	5.93587	2.24836	2.89104	6.04641	2.91144	5.40912	3.92118	5.79424	3.87185	6.37236	4.62079	5.52455	6.06532	3.78805	7.77038	5.92322	7.52751	6.73731	4.19119	5.35899	2.98244	8.04814	9.18711	7.02443	7.07409	9.82094	3.80707	6.2455	7.36199	5.23262	7.45586	6.66684	4.89757	4.43595	6.57916	5.74308	3.71776	6.68789	8.50803	5.09896
207827_x_at	2.11871	9.54902	5.2728	1.73067e-06	4.88257e-05	4.833	SNCA	8.13448	7.37706	7.19814	7.47766	8.16735	8.85826	7.51714	6.68567	7.25324	8.27841	9.0334	7.36776	6.96413	8.22092	11.2569	7.8426	10.8656	12.008	10.227	9.79203	11.1602	10.8639	7.78075	11.7389	9.37144	11.6099	12.1583	6.12071	11.5254	7.92475	12.43	11.1307	8.59225	9.17662	10.17	8.22277	9.77622	10.9666	9.64676	8.22593	10.918	9.62828
235334_at	2.12184	7.01617	5.04296	4.10332e-06	9.84419e-05	4.00531	ST6GALNAC3	5.11763	4.24773	4.7725	5.04737	4.74238	5.46741	5.1926	5.83432	5.22105	6.3159	6.09081	5.31829	5.18398	4.90716	5.92499	7.68641	6.22401	8.8002	4.81407	4.0429	7.20428	8.16722	5.60232	7.26301	10.1749	7.53928	9.84246	5.71838	4.81548	6.1954	8.54961	7.23304	6.09326	6.88029	8.18928	6.21029	6.54437	9.44433	5.96585	6.96624	9.17214	7.15078
210394_x_at	2.12256	4.80697	3.43129	0.00106291	0.0084017	-1.25221	SSX4	3.94011	2.7019	3.1274	2.27052	3.18313	2.73786	2.32271	3.94515	2.64539	3.27828	3.63915	2.87753	3.99638	2.41298	6.85561	1.7806	12.7288	4.62102	6.08467	2.06759	2.60795	3.29217	2.42603	6.45942	3.95305	8.09324	10.2252	4.85862	6.82607	3.05356	2.73356	4.3596	6.67207	3.41026	2.92474	6.19778	3.1618	6.85982	3.15971	2.52006	8.23393	3.02123
219557_s_at	2.1232	5.83058	5.52635	6.58183e-07	2.25195e-05	5.76184	NRIP3	4.15738	3.85035	4.57135	4.23871	4.37687	4.44087	3.66625	4.3311	4.36688	4.65672	5.02058	3.85228	3.90696	3.57093	6.04541	3.03213	7.11696	6.77272	4.02468	8.72602	8.28217	4.29742	4.52185	7.798	4.27765	4.39452	7.71298	5.45463	9.40021	4.61642	8.60109	7.1861	4.28569	4.18494	7.47571	4.85581	6.6983	5.55283	4.59668	5.86792	6.24989	5.72669
217553_at	2.1247	7.95971	4.8281	9.0801e-06	0.000186848	3.24551	STEAP1B	6.66993	7.14914	6.1034	5.13188	5.38956	6.15072	4.82262	6.81771	8.03471	5.59039	6.89474	7.11259	5.88271	5.8913	8.73836	5.75341	7.19507	9.2421	7.83901	10.0821	9.32208	9.39785	6.40844	9.33985	7.58893	3.95157	10.1257	2.84212	9.69947	7.71881	8.50648	9.44377	10.574	4.9205	9.12353	6.86502	8.26481	10.362	6.2745	7.09309	10.0604	7.16238
204944_at	2.12582	8.14932	7.82072	7.12192e-11	1.6429e-08	14.5833	PTPRG	6.24236	6.34852	5.11097	5.68422	7.16214	7.18025	6.44109	7.62007	6.63252	6.76751	7.49745	6.48859	5.81698	6.13333	8.14658	5.88104	8.86095	8.64156	10.2726	8.72727	8.89367	9.73367	6.49339	9.49767	10.3428	8.87679	10.3072	9.0287	10.1812	9.58798	9.2407	8.72908	8.24127	9.48407	5.59384	7.30155	8.51945	8.56384	6.65309	8.14272	9.49798	8.04229
225520_at	2.13487	8.92847	9.25583	2.23522e-13	1.93986e-10	20.1567	LOC100996643	6.6396	7.01647	7.71147	6.46207	6.8642	7.06302	7.45284	7.87443	7.16965	6.91858	8.42753	7.12278	6.12215	6.83989	8.48973	9.33807	9.90144	8.47414	9.83991	10.1054	9.55865	9.52698	8.97031	9.82785	11.8893	9.40933	8.15367	9.44526	9.91219	8.99127	10.7989	10.0666	9.01799	8.60138	9.55213	7.87168	9.14156	10.3367	8.36332	8.10473	8.94997	8.93438
205306_x_at	2.13488	5.35447	6.17206	5.3122e-08	3.00356e-06	8.18701	KMO	3.40353	3.5929	4.53564	4.3738	2.81771	3.43424	4.35176	4.37031	4.80474	3.10584	2.88757	3.85054	3.55761	3.40432	5.35734	2.48067	4.50198	6.61314	5.14244	4.99794	6.44378	5.35599	4.12181	6.75205	3.5752	6.37013	6.42377	5.78394	6.53628	4.20801	6.6614	6.10398	4.93232	4.33812	6.00765	3.13949	8.28844	3.96927	5.74573	7.67998	7.33185	5.69285
211546_x_at	2.13863	9.57867	5.9217	1.42098e-07	6.44747e-06	7.23794	SNCA	8.10359	7.19274	7.54125	7.3597	7.90479	8.6796	7.33974	6.89599	7.65717	8.2774	9.06424	7.48577	7.16949	8.26016	11.1619	7.77762	10.6353	11.7946	10.1897	9.83861	11.0651	10.7107	7.82773	11.6952	9.45183	11.4137	12.0657	6.7912	11.465	8.03258	12.2854	11.0021	9.12606	9.1726	10.36	8.43319	9.70933	10.8124	9.54751	8.48959	10.8137	9.41329
229152_at	2.14007	6.57669	2.92322	0.00479972	0.0275569	-2.63787	FDCSP	5.94527	6.15458	4.09562	2.50669	2.93611	3.83614	4.56378	6.17919	4.13324	4.00698	9.62555	7.36105	3.3621	2.59764	9.55228	2.96615	6.65377	6.20146	8.55087	10.2089	10.1237	9.89038	3.18121	6.75055	11.8723	10.3217	10.4111	4.79234	2.92862	8.5691	6.7914	9.05689	8.69155	4.33571	13.2095	5.41059	11.1715	3.16524	8.7619	7.4555	7.81105	3.03472
232676_x_at	2.1415	9.27606	10.4794	1.83562e-15	4.77917e-12	24.7855	MYEF2	7.34928	6.89034	6.99506	7.42402	7.89361	7.66416	7.20202	7.96813	6.43034	7.59964	8.46787	7.42688	7.54024	7.65877	9.84659	8.63841	10.5053	10.0757	10.3457	10.0235	10.2357	9.87929	9.21963	10.5482	11.3006	10.8012	9.61476	10.9175	9.58114	9.34705	10.1353	10.0905	9.24086	9.42712	8.88526	8.61074	9.38403	10.3144	9.05374	9.39782	9.9284	9.43852
205959_at	2.14293	6.20453	4.58897	2.16257e-05	0.000375563	2.41765	MMP13	4.04138	4.27432	5.29146	3.73711	4.42216	4.40277	4.27626	4.09581	4.39829	4.98127	4.64127	4.07731	4.35379	4.75262	7.34025	4.74772	6.5122	10.2792	8.53541	3.85514	5.20212	4.63048	4.60796	8.4673	5.19123	5.62744	5.66877	7.76029	4.01464	7.61769	4.68398	6.0703	8.14618	7.96509	8.03307	4.92195	5.34115	7.86401	4.45359	5.56221	9.51348	7.98512
222446_s_at	2.14393	10.9683	9.19536	2.84336e-13	2.22087e-10	19.9243	BACE2	8.39472	8.5986	7.66424	9.99951	9.23709	9.93547	9.26443	9.75808	9.09453	10.4597	10.229	9.06448	8.33153	9.37618	12.0072	8.62814	11.0981	11.749	11.3776	11.6082	12.3104	11.4628	9.55061	12.2793	11.2902	11.2875	11.0306	11.4689	11.0774	11.0059	11.6642	12.047	11.3305	10.642	12.3016	10.4481	10.9091	13.1538	10.3822	10.6392	11.7996	10.7143
225566_at	2.15102	7.38122	6.8861	3.0861e-09	3.12467e-07	10.9367	NRP2	5.5804	5.1896	5.2262	5.25484	4.73492	5.57724	6.63976	6.2356	5.89377	6.27568	6.29654	6.15325	6.34422	5.30234	7.08085	4.77953	7.07192	7.19547	8.94861	7.05297	8.55673	8.93206	5.56689	9.11221	9.7294	9.15295	8.54405	6.27836	9.70505	7.28652	9.57043	8.36005	8.1083	7.47779	7.97736	6.2763	6.05859	9.35947	6.04387	6.20029	8.29903	6.99887
214772_at	2.1601	5.82003	7.38119	4.20259e-10	6.8347e-08	12.8655	KIAA1549L	4.34324	3.92323	5.87679	3.85393	4.1888	4.1773	3.37804	4.18781	4.54858	2.37405	4.44411	3.90767	3.24696	3.97367	6.83697	4.21678	6.2661	7.30327	6.40667	7.27704	6.97825	5.93379	5.36364	7.1914	7.92357	5.28054	6.65643	7.73063	7.46363	6.32101	5.6925	7.3036	4.97787	5.96428	6.66772	5.29478	6.85127	7.04319	5.0533	5.86979	6.39579	6.39667
211138_s_at	2.16048	5.14097	6.12478	6.40129e-08	3.47156e-06	8.00704	KMO	2.86819	3.14733	3.80435	3.72574	2.75382	3.27402	3.97747	4.28753	4.5762	2.53176	2.97369	3.87983	3.19505	3.18142	6.0186	2.41366	4.27907	6.38288	5.14619	5.17097	6.59585	5.44073	3.47988	6.38629	3.53444	5.94492	5.89118	6.5448	6.37656	3.96198	6.5091	5.38087	3.38601	3.82391	5.68251	3.35353	7.92376	3.72911	5.25515	7.43956	7.08357	5.50376
219312_s_at	2.16226	5.87177	6.59588	9.86708e-09	7.84132e-07	9.81292	ZBTB10	3.13182	3.79104	3.45229	4.06141	3.83868	4.91339	3.83699	5.24261	4.88107	5.07719	4.8566	5.12335	3.50272	4.3745	5.56926	2.6273	7.44645	5.32084	7.23522	7.91984	8.33683	7.46941	4.29619	7.47754	6.47648	6.88391	7.85044	7.48575	6.38213	6.09782	7.96895	6.13048	7.98187	7.20163	6.18352	3.80614	6.94514	5.83105	5.10895	5.93001	6.87391	3.87929
235238_at	2.1623	6.70711	4.67127	1.60749e-05	0.000296624	2.70032	SHC4	3.85338	2.80564	4.20958	4.06765	5.23194	5.55342	4.4777	5.54147	4.13496	5.35596	5.19548	5.44546	4.78303	5.7093	7.92748	7.35273	7.39673	7.17434	3.6422	3.46008	8.91874	8.75572	3.94947	8.44674	8.94913	9.61269	8.9918	6.62605	7.79458	6.62775	7.74393	7.91706	6.63787	7.43557	8.66044	5.9816	8.26355	7.91198	5.08861	4.36483	9.30782	5.67777
236709_at	2.16315	6.52084	5.63562	4.32099e-07	1.61043e-05	6.16669	RP11-2E17.1	4.50857	3.71556	3.91186	4.77035	4.45815	4.22483	4.59341	4.78718	4.68139	5.23139	6.22753	3.99544	4.89252	4.47206	9.04293	5.14164	5.80978	7.31586	8.56349	8.18535	5.31333	7.68022	5.26677	8.5363	8.44506	6.50622	5.48057	6.25266	5.94905	8.50813	6.38766	7.94573	6.352	5.3031	8.50336	4.82208	9.05899	7.16423	5.90178	7.13421	9.30154	6.31805
206134_at	2.16399	6.88093	3.84162	0.000285445	0.00295023	-0.0243681	ADAMDEC1	3.22503	6.38486	4.93024	6.76345	4.24237	3.8783	6.39566	6.01899	7.80555	3.37205	5.57535	4.36381	3.46632	2.91638	9.73465	5.33324	5.37372	9.89203	7.88788	8.40928	6.01527	9.31569	7.26469	6.51535	6.45715	8.33474	5.41389	9.79885	6.00182	6.30979	4.92722	8.95655	4.81822	2.24888	3.7244	6.05203	10.623	4.15128	8.77466	10.9465	5.6834	8.07378
239353_at	2.16529	7.947	5.92978	1.3768e-07	6.27245e-06	7.26839	STK32A	6.36297	5.61165	5.10846	6.21415	6.63258	6.5555	4.7159	6.84743	5.69645	6.11694	7.22499	6.48487	6.75493	7.29013	8.79325	5.03764	10.8444	9.26087	10.3516	6.71008	8.48172	8.05104	7.79916	8.52479	10.5602	8.42882	11.3983	11.1905	7.067	7.67151	8.80444	7.5316	8.31911	8.03919	5.60318	6.56287	7.3639	6.97128	8.55392	7.43078	9.43741	8.74682
209924_at	2.16553	8.45514	4.31172	5.77463e-05	0.000828413	1.48414	CCL18	5.48753	6.89979	9.08116	8.11413	4.54088	7.02962	7.20449	7.29795	8.45772	4.87499	7.3525	6.44804	6.50252	5.03764	9.82078	5.42554	5.42392	9.90035	8.38627	10.1264	10.6133	9.47911	7.74012	8.91629	4.57929	5.46554	10.2351	8.08963	10.9286	8.77042	7.34982	10.6429	11.6442	5.14288	8.70545	6.90516	10.1994	7.99425	10.5227	12.1729	8.99855	10.4375
229430_at	2.1657	6.60428	5.21492	2.15366e-06	5.83506e-05	4.62319	C8orf46	4.74197	4.93038	4.31278	4.02812	5.3463	5.05771	4.45457	6.77825	5.09454	4.54023	3.51035	4.40486	6.31428	5.22838	5.96677	5.25009	6.58164	6.04248	6.78339	4.07379	9.03517	7.81457	5.92984	8.70267	5.52479	8.29702	8.08086	3.08073	6.92671	5.51029	8.56619	7.39986	6.6194	7.54805	6.57018	6.24591	10.0242	5.98448	5.16095	5.83408	9.19263	4.67672
202638_s_at	2.16924	8.21195	6.09356	7.23912e-08	3.82784e-06	7.88836	ICAM1	5.78295	6.52701	2.87738	7.30381	6.12403	7.14001	6.67332	6.33062	7.5344	8.50124	7.55799	5.72183	6.13001	5.79844	9.47779	6.15943	7.77641	7.69206	10.2801	9.02955	9.73971	9.49953	6.73765	9.37349	8.20041	10.4224	10.8514	9.41061	9.6236	7.62686	8.73216	9.78998	8.35212	8.5948	11.39	6.81567	10.7751	7.67159	8.26114	9.43254	9.02694	7.65015
221204_s_at	2.17114	7.89504	4.12654	0.000109539	0.00136861	0.878037	CRTAC1	6.68724	5.80163	5.48459	6.00873	4.69139	5.88648	6.44227	6.54662	5.62418	7.11881	8.11736	6.03383	5.62094	5.95312	6.64898	7.88097	12.2833	7.63449	8.36347	3.90409	8.7378	11.3266	6.04915	10.1306	9.41027	10.6782	9.07986	11.2987	5.33098	7.4066	10.1323	9.81803	9.09957	7.80047	8.42317	7.34475	8.75613	8.79789	7.39992	7.6041	9.20884	5.86449
206377_at	2.1779	5.83642	5.52991	6.49235e-07	2.22691e-05	5.775	FOXF2	3.13463	3.58508	3.20531	4.43726	4.53329	4.82326	3.7954	2.82484	4.48379	4.2812	5.99658	3.31287	2.91417	4.72073	6.23048	5.25007	6.63158	4.93144	7.46337	9.28668	9.16546	7.96893	4.59541	8.11504	9.45006	3.29582	6.54647	6.75765	7.50359	5.85662	8.12492	8.29952	7.29237	5.78449	5.2523	4.35432	5.69442	6.68936	5.0877	6.10712	5.74797	4.93144
221489_s_at	2.17797	9.41461	5.39434	1.09071e-06	3.37491e-05	5.27633	SPRY4	7.63368	6.50825	6.30336	7.05225	7.12151	8.61997	7.99723	7.22425	7.54331	9.0405	7.62288	8.13971	7.16856	8.38166	10.3043	8.11772	8.12343	8.99465	11.5916	10.2214	11.1974	10.4926	6.8953	11.101	11.7137	9.92284	10.8438	10.7286	12.4049	10.9274	10.5607	9.43921	9.99797	11.1881	9.98778	7.62356	9.44301	9.70746	6.8053	8.93991	11.863	9.76092
200628_s_at	2.17852	8.95477	7.33209	5.12357e-10	7.86642e-08	12.6738	WARS	6.95204	7.6877	6.19694	7.06735	6.46193	7.96406	7.58135	6.42762	8.8536	7.90517	7.04844	6.93088	6.36153	7.38326	9.76673	6.82652	8.83561	8.65301	9.87646	9.15296	10.1226	10.976	7.96753	10.4301	8.73644	10.9718	10.074	7.11256	8.94895	8.38067	9.68078	10.9242	9.2328	7.44527	11.8556	8.24913	10.9008	11.3717	9.69477	9.04335	9.0327	8.14351
215081_at	2.17926	7.16546	6.59912	9.74048e-09	7.79738e-07	9.8254	KIAA1024	5.77224	5.08837	5.40874	3.79085	5.15276	5.32207	4.56072	6.03189	5.58123	4.12478	6.91136	5.75672	5.28345	5.87528	7.98555	6.13142	6.38424	7.75357	8.91029	6.29764	6.46006	7.81413	6.70947	7.91689	10.3836	9.77465	8.81901	9.5755	6.75756	7.14222	7.65747	6.63191	7.38396	7.44002	6.01907	6.71956	6.39377	6.52271	5.91957	6.94436	7.70081	6.77811
1557078_at	2.18063	6.73451	5.95863	1.22972e-07	5.76337e-06	7.3773	SLFN5	4.35626	5.67403	3.1508	4.71162	5.25634	5.90044	5.15985	5.13712	6.53067	5.00067	6.26084	4.49709	4.47631	4.67798	7.00486	4.0711	6.42246	7.00407	7.54703	7.9251	8.51251	7.14996	6.09967	8.72844	6.00108	7.49443	7.74692	6.17191	7.04814	8.47821	7.44644	8.70812	4.31378	3.31745	9.51527	5.66845	6.20782	10.7149	7.45658	7.25896	7.60513	8.62205
203234_at	2.19235	9.82441	8.47902	5.00629e-12	2.02755e-09	17.1521	UPP1	8.29701	8.30831	7.56498	7.61585	7.77385	8.25216	9.5656	7.65619	8.53888	9.2852	8.39068	7.81837	7.11924	8.3708	9.41142	7.19661	9.57592	10.5559	11.0566	10.1745	11.668	10.4918	9.38312	10.4643	9.4345	10.0571	10.3818	8.91129	9.95185	10.0317	9.777	11.3733	10.6433	8.42756	11.9449	9.16876	9.47779	12.8316	9.73996	9.50705	11.0331	10.7059
243745_at	2.19544	8.85156	5.13491	2.9097e-06	7.46891e-05	4.33467	IGHMBP2	8.14932	7.6805	3.27049	10.003	8.30645	7.83066	8.36032	6.47247	6.36074	7.56418	7.79776	6.98127	9.2402	5.80278	7.85605	3.88675	10.3351	9.53138	9.58215	10.1484	10.6083	10.446	10.0768	11.1585	5.92519	11.0429	10.4683	8.45832	9.14292	7.31509	11.7656	9.01765	8.69158	10.3687	9.07995	8.24324	9.02807	11.4345	8.43606	9.11473	10.1459	8.28521
210963_s_at	2.19828	5.40595	4.72954	1.30125e-05	0.000251791	2.90193	GYG2	2.39267	2.8726	3.7286	3.04919	3.51814	5.87689	2.5731	3.02871	2.68882	4.44046	4.09725	3.91265	3.7286	3.08467	7.46403	3.943	7.27654	6.25203	6.52185	6.40834	7.16104	6.57679	2.97915	8.40282	8.51325	8.10078	8.41672	3.37172	3.13933	3.17289	8.00375	6.42169	4.39353	7.87755	4.45819	3.23982	4.58696	7.34423	4.11424	3.42976	7.11013	4.24405
226372_at	2.20264	9.79769	7.90882	4.98933e-11	1.22879e-08	14.9277	CHST11	7.78007	8.55321	8.54979	7.44449	7.4075	8.25372	8.38751	8.013	8.87092	8.25626	8.62873	8.06274	7.40222	6.67725	11.194	7.13421	11.3597	10.1044	10.4913	11.3131	9.53751	11.4903	8.05586	10.4652	9.79163	11.2336	11.1066	8.26847	11.6239	9.83563	10.9891	9.85674	9.34281	9.92878	10.9293	7.8096	11.3838	10.1267	9.38114	11.2324	10.6576	9.95175
242100_at	2.20479	7.00251	7.13994	1.11174e-09	1.45217e-07	11.9242	CHSY3	5.10741	4.53886	4.3458	4.66915	5.33333	5.74475	6.76089	5.65845	5.47571	6.4176	6.62555	5.14345	5.37996	5.18436	6.06048	3.42131	9.62278	6.86566	8.86603	8.2803	7.57556	7.79132	6.84102	7.37792	5.51483	6.95188	8.28798	8.83456	4.61343	7.67056	7.69139	6.32199	9.07339	8.0565	6.41349	5.49829	7.48838	6.7575	5.84204	6.77465	8.61587	6.21343
219042_at	2.20571	7.10423	6.79769	4.40006e-09	4.14067e-07	10.5936	LZTS1	5.87027	5.56499	5.88237	5.55782	4.35842	5.60017	5.28749	3.49846	5.87677	5.39202	6.1177	5.20356	5.5648	4.59228	7.96366	5.153	7.52815	7.67988	8.20422	7.71419	8.78574	8.68342	7.25957	8.53418	7.61323	7.5527	7.71173	8.00593	9.39262	5.77305	10.2403	7.96112	7.94783	5.11841	8.50286	5.90952	7.21929	8.64676	7.69617	5.53883	7.69046	5.92828
203304_at	2.20654	9.75983	6.35911	2.53325e-08	1.66874e-06	8.90194	BAMBI	8.86583	5.91629	9.22555	6.74678	7.01033	8.41742	5.34008	7.91885	7.43007	8.21633	9.37318	9.77672	8.33384	8.75306	11.3771	7.26208	10.2457	10.894	11.1321	9.76104	10.391	11.6886	8.09622	11.3092	10.8543	12.0414	11.5871	10.9839	11.1395	10.0518	10.565	10.8047	7.64728	8.15919	11.6129	8.30771	10.4885	11.567	8.04462	10.2532	10.1372	10.1197
228873_at	2.20753	6.28986	3.7392	0.00039928	0.00386588	-0.339139	COL22A1	4.83297	4.6573	5.63073	4.07284	3.65324	4.30883	3.94824	3.89517	4.95068	4.2097	3.3883	4.30261	4.08541	3.63152	8.4276	6.43711	5.32621	5.75362	6.01914	3.25188	6.70412	4.5303	4.75075	4.57932	11.3621	4.96105	7.76247	3.61727	10.8648	8.05062	3.88558	8.81661	10.622	6.27737	10.5404	5.08946	8.80671	5.93065	4.96635	5.80075	6.24708	5.15
230568_x_at	2.20909	4.95983	6.07287	7.8532e-08	4.0374e-06	7.80981	DLL3	3.03484	3.29224	4.1882	3.10829	3.01687	3.25549	3.36233	3.78345	3.42219	2.79957	3.53803	3.19012	3.37854	2.89028	3.51093	3.36179	3.4108	6.632	5.11947	5.7144	6.54457	6.81232	4.12737	6.52458	7.01057	5.37451	6.59932	4.31947	5.91325	4.45898	9.85976	6.33753	7.89441	5.04632	6.55805	4.10584	3.5918	8.12893	4.36473	4.71396	5.56927	3.42141
1553830_s_at	2.22727	4.97324	3.85524	0.000272891	0.00284034	0.017878	MAGEA2	3.41796	2.92743	3.90974	2.98967	2.52427	2.63862	3.12163	3.6885	3.48169	3.50836	3.3729	2.94934	3.24791	3.12012	3.77961	4.45425	2.93414	6.65167	6.52946	3.39083	9.15823	8.99315	3.2894	6.44335	3.65564	9.04401	9.49112	2.96424	5.61847	3.99973	3.25901	7.91199	7.69374	9.81935	3.50021	3.43053	8.53545	3.3542	3.19187	3.44207	5.30759	3.0004
230730_at	2.22937	6.98665	5.50929	7.02735e-07	2.38202e-05	5.69885	SGCD	4.35198	4.59916	5.01742	7.54665	5.91772	5.67696	5.75937	4.84189	3.94606	6.13185	5.86425	3.94747	5.31926	4.6624	7.62438	4.11488	9.01589	7.17165	7.59451	10.7045	9.96771	7.92998	7.88606	9.25974	7.25653	7.92899	8.33734	6.01155	7.74006	5.56533	8.26385	6.2671	3.95669	8.56646	6.47819	5.5256	7.72597	8.63496	7.38729	5.88739	9.60681	5.5993
204562_at	2.22965	7.55175	6.07973	7.64397e-08	3.96899e-06	7.83586	IRF4	4.11296	5.37833	6.42199	6.27502	6.94836	5.44903	6.08726	5.20284	5.4566	5.642	6.8612	5.0842	5.12865	4.38262	9.77933	6.1496	9.13253	8.17611	8.75342	9.97639	10.8916	9.96799	7.2452	10.0332	7.89947	9.18864	10.0582	7.06234	6.82151	5.93788	9.15063	9.18327	6.97381	4.78692	6.42034	6.01727	8.23376	8.5181	7.59817	7.20104	8.94077	6.91155
237069_s_at	2.22995	8.21875	4.37345	4.65133e-05	0.00070159	1.68938	TRPM1	7.01047	6.58434	7.593	6.48914	4.94051	6.91826	7.40435	6.2105	5.61783	6.33242	7.62829	6.14727	7.459	5.52354	7.70522	5.46418	10.825	9.29159	9.87908	9.04462	9.43643	11.0563	9.68706	10.1495	9.80237	11.8635	8.37052	8.58828	3.12699	6.51783	10.3108	10.2068	6.52054	5.25744	5.60292	7.82873	9.20387	10.8341	8.33806	8.75722	10.4092	7.40073
202986_at	2.23314	7.82092	7.00395	1.9219e-09	2.18462e-07	11.3947	ARNT2	5.17529	5.92141	8.14783	6.65493	5.68931	6.17681	5.61733	5.47979	5.45124	5.823	6.42397	5.62464	5.08617	5.28255	9.84741	6.22346	7.15491	8.98123	5.79485	9.23004	8.96642	7.80337	6.77254	9.54867	10.5711	9.19471	9.08008	8.49073	7.06832	8.18541	9.42039	8.95291	7.60251	9.21037	8.16833	7.17238	8.18039	7.0122	7.10113	6.86921	8.47253	6.80504
202975_s_at	2.23331	7.5024	5.44457	9.00397e-07	2.88749e-05	5.46058	RHOBTB3	5.77714	6.03497	2.35193	6.87508	6.99091	7.80987	6.52542	4.03266	5.22891	6.63286	7.13869	5.87869	6.20961	5.9327	6.67626	3.43109	8.78836	7.58061	9.03354	6.9539	10.9642	7.94843	7.5078	10.3335	7.12038	7.06811	10.3245	5.90372	9.60167	6.38073	9.79537	8.08325	9.44505	10.8128	6.89467	6.3907	7.39472	9.2814	7.0501	6.25549	8.39287	6.52839
242881_x_at	2.23369	6.97757	4.68889	1.50813e-05	0.000282774	2.76117	LOC100506303	5.26231	3.80356	3.30013	7.10443	3.60235	5.85066	6.23268	4.97579	4.73072	6.04536	6.4683	5.07997	4.34075	5.16734	8.96721	4.1935	5.95029	7.11647	9.39692	9.46391	9.12886	8.62892	5.28211	8.13075	5.68523	10.1708	9.03904	4.73004	9.49231	5.65691	6.74563	7.55735	5.5372	10.1009	8.9364	5.76562	6.50935	8.43602	6.21466	8.08648	9.24379	5.43811
235777_at	2.23672	5.4416	6.20074	4.7433e-08	2.75016e-06	8.29634	ANKRD44	2.98097	3.62309	2.71595	3.55128	4.04089	3.7743	4.0113	3.2378	4.48256	4.13605	4.0016	3.79122	3.7894	2.96403	5.88317	3.53001	5.6132	4.67865	6.59589	7.18566	5.30588	7.37475	5.15263	5.58086	3.46191	4.45997	9.0029	5.69504	5.64472	5.07116	6.52295	6.37632	5.15087	6.4768	6.44387	3.77674	6.94209	3.94041	4.59877	6.53614	6.62533	4.59781
206696_at	2.25162	10.1639	4.47849	3.2089e-05	0.000519534	2.04209	GPR143	8.28239	8.53326	8.0442	9.31796	7.46804	8.47352	7.3937	8.5503	8.61381	8.4521	9.44375	8.04448	8.21851	8.04755	10.9163	8.09404	11.753	11.0371	11.6898	3.34769	11.7085	12.0265	10.3935	11.4809	10.662	12.2201	11.8048	10.6962	5.16513	9.14597	12.1937	11.5649	11.5305	10.3224	10.0376	10.5838	10.2925	12.2809	11.0917	10.3077	11.9479	10.1026
239010_at	2.25325	4.92631	4.91505	6.59442e-06	0.000144047	3.55126	LOC100506303	2.8299	2.13747	2.6684	2.55912	2.32955	3.4049	3.54999	3.73066	3.62223	3.57087	4.08473	3.38098	2.00878	4.43583	4.444	3.31531	4.26864	3.91477	8.73838	7.99655	6.12841	7.40716	2.69632	4.17323	5.84191	8.59295	6.52313	9.02816	6.72111	4.50337	4.20149	3.53747	8.71388	8.08232	6.13935	3.72381	5.11464	4.10631	2.9252	5.37231	7.36466	3.57417
223795_at	2.25494	7.38944	6.29006	3.33124e-08	2.08632e-06	8.6375	TSPAN10	6.13671	5.53886	4.42984	6.06742	4.29737	4.94952	5.31664	6.74051	5.74426	5.29873	6.40336	6.63423	6.77271	5.70252	5.56572	5.86432	9.23421	9.27078	9.02144	5.2124	7.15887	8.12444	6.97018	6.94788	5.95877	7.87217	7.67366	9.67823	6.07411	6.26317	10.35	7.98262	8.43786	5.48104	5.9976	8.01818	5.9537	10.3705	9.49557	8.30583	8.31708	7.63609
231182_at	2.25502	6.41484	7.39256	4.01407e-10	6.59068e-08	12.9099	WIPF1	3.61663	4.75985	4.64941	4.28516	3.9586	4.03087	4.42727	5.33829	6.20408	5.1783	4.92962	3.9375	3.6961	4.81136	7.51933	4.52571	4.77148	6.64012	8.85418	7.09991	6.09025	6.50766	6.11944	6.59785	4.14281	6.92121	7.24935	6.33968	8.77765	8.61491	6.54584	6.48756	7.47458	5.74968	8.89252	5.62402	7.35313	6.72895	6.37254	7.60228	7.71831	6.03565
205673_s_at	2.25969	8.63311	7.3156	5.47602e-10	8.24458e-08	12.6094	ASB9	6.59042	6.69367	4.6258	7.02932	6.24726	6.73826	6.41726	7.05794	7.57222	7.37538	7.21028	6.74258	6.86697	7.15057	9.38795	7.59917	9.33985	8.63087	9.58338	8.78469	10.1389	9.7316	7.28669	10.0128	9.54156	10.3062	10.7836	10.628	7.89584	7.85624	10.391	8.6026	10.4702	10.5821	7.49283	8.1507	8.66271	8.72256	7.13219	7.45997	10.144	7.42711
206155_at	2.2658	6.42665	5.64126	4.22796e-07	1.58006e-05	6.18764	ABCC2	3.70308	4.4969	3.68215	4.42921	5.24475	5.43391	5.10711	4.74831	4.67534	5.06335	6.00881	4.75695	4.36933	5.04985	5.20392	3.95622	3.49811	7.24717	9.07545	7.53139	8.01808	5.93379	5.6597	8.01082	4.40365	6.58006	6.95883	3.73146	8.63337	7.44562	6.97885	8.48911	8.76934	4.9619	4.37284	5.11833	5.85669	4.08318	5.66959	7.93766	8.37332	7.43911
213241_at	2.26622	10.1478	7.99002	3.59451e-11	9.3142e-09	15.245	PLXNC1	8.10862	8.69465	8.7753	8.01188	8.93113	8.63216	8.08494	8.39186	8.32115	7.76033	10.0544	7.8748	8.05218	7.30294	11.2478	7.21912	12.3303	10.9408	10.7029	9.72964	11.5452	11.1883	10.5885	11.9701	11.0731	12.0969	11.6871	10.5573	8.0994	8.75865	10.8504	10.6182	9.5033	9.82291	8.52789	8.00478	11.197	11.4819	9.8417	11.0535	11.3204	10.5137
208600_s_at	2.26897	6.33963	5.01434	4.56474e-06	0.000107115	3.90327	GPR39	4.69057	4.86582	4.6204	4.63818	4.26254	4.45973	4.38922	3.80001	5.04384	5.32586	4.96368	4.11128	4.99506	3.59539	6.18645	4.55116	6.34891	7.18996	5.45719	3.99387	8.51446	7.08799	5.39014	8.3291	5.68075	8.68942	9.18956	4.33245	7.94758	6.47126	5.93939	9.13476	6.16619	3.64406	10.7181	3.83834	8.71394	7.77152	6.30129	5.04753	7.13315	5.78694
216034_at	2.26987	4.59145	4.01393	0.000160604	0.00185488	0.516822	ZNF280A	2.51745	2.2693	2.99409	2.35071	2.18997	2.6121	2.69898	3.1494	2.88604	2.88545	3.66437	3.31471	2.32612	3.96884	4.37043	2.31972	2.6756	2.44166	2.36078	2.59132	7.0999	7.23752	2.54934	7.43469	2.79222	2.82253	9.08712	7.52426	4.07958	5.10323	2.59287	2.76755	4.00331	5.82095	6.44179	4.96637	4.49327	2.70472	2.27068	5.01312	7.05074	4.43336
205680_at	2.27407	5.19767	4.39202	4.35709e-05	0.000665616	1.75143	MMP10	3.7815	3.65754	4.13337	2.60623	3.0062	2.709	3.54351	4.09339	3.27371	2.68227	3.27311	2.65737	2.7821	3.97949	6.44091	3.54759	4.64149	8.28489	7.87162	3.11178	3.71911	3.12425	2.76593	8.88682	4.01765	4.17289	6.53062	6.57796	5.57132	4.28436	3.12322	10.1206	4.69773	3.07632	8.62341	3.32768	6.07401	9.54666	3.6325	5.24096	8.71333	8.63625
207116_s_at	2.27443	5.79255	5.22918	2.04086e-06	5.59038e-05	4.6748	GAPDHS	3.3716	3.33634	4.3927	5.01884	3.50739	3.09781	3.77323	3.45668	3.65263	4.52117	5.05627	3.66324	4.44392	3.30136	7.08572	4.00216	6.78176	5.56135	3.7225	3.78783	9.19583	8.01429	6.49403	9.68194	6.25048	6.29701	6.72298	4.9526	3.15545	4.02234	10.8862	7.49798	4.45045	5.61975	5.5227	4.87193	7.23668	5.88957	6.1919	4.40308	6.35405	4.24242
203695_s_at	2.27852	7.99965	5.93736	1.33655e-07	6.12349e-06	7.29699	DFNA5	6.51009	5.56068	4.78436	5.04646	5.89798	6.83598	6.45192	7.38427	7.10276	6.22597	7.3497	7.1717	5.35598	6.95512	7.11254	5.20062	9.81503	8.53759	7.40411	4.94291	6.30247	7.37978	5.7313	8.15016	11.0543	9.29352	7.78506	10.4311	10.7222	9.13781	5.43101	9.7295	10.5194	8.18669	9.52993	7.04862	7.81384	10.327	7.03169	8.81927	8.52976	9.50248
205373_at	2.28014	5.84111	6.04599	8.72849e-08	4.41306e-06	7.70787	CTNNA2	4.26478	3.59447	5.51347	3.71258	3.69471	4.02509	3.60795	3.99628	3.69387	3.23213	3.71986	4.26957	3.86895	3.80974	7.14583	4.24095	7.40969	6.42648	10.1851	4.4569	5.5365	9.81032	7.0897	8.20336	5.62216	6.41362	9.84956	6.34277	6.27929	6.93315	6.06926	6.77944	7.34971	5.71188	4.76779	4.09157	6.24744	5.49776	5.06746	6.26282	5.72947	7.72613
235944_at	2.28465	10.0205	7.90094	5.15072e-11	1.26285e-08	14.8969	HMCN1	7.37441	7.66624	8.18129	6.9141	8.18585	8.23625	8.06391	9.06405	7.50013	7.88855	8.86278	7.64289	9.42007	8.01061	11.2636	8.93234	9.95071	10.3511	11.3044	11.0382	11.2221	9.91112	9.53205	11.5258	12.3148	10.5038	10.6559	11.9227	10.6537	10.2675	11.2084	9.3915	12.0266	11.122	9.4484	8.8495	10.3859	10.2898	8.39772	9.85907	11.2413	8.63317
212909_at	2.28705	6.53912	5.2305	2.03073e-06	5.56543e-05	4.67957	LYPD1	5.15817	4.66588	4.41885	5.04217	4.38695	5.19586	4.32126	4.82974	5.15748	5.24686	5.31721	4.31475	5.35341	3.71148	6.38149	3.97487	6.82207	7.42411	5.66312	4.98629	8.76013	7.09881	5.5019	8.69162	5.70121	9.14124	9.49682	4.98935	8.09579	6.5807	6.15168	9.20324	5.91252	4.858	10.8101	4.51759	8.80946	8.03894	6.28776	5.06862	7.25228	6.16288
1553938_a_at	2.28823	6.30057	5.78317	2.43924e-07	1.01883e-05	6.71724	STK32A	4.13549	3.62512	3.2146	3.78557	4.25113	4.82745	2.50525	3.58057	3.79516	5.96518	6.53087	5.91394	4.47877	6.14939	7.47394	3.4131	8.52481	6.46254	8.34865	5.52437	7.69434	7.08946	4.15522	7.71477	6.31826	7.19064	10.3076	7.78488	4.91514	5.34729	9.61636	5.47132	6.44682	8.1614	5.78275	4.9614	5.5143	5.97508	5.55978	4.25562	8.04867	5.25821
1554020_at	2.29408	6.17206	7.1563	1.04083e-09	1.38461e-07	11.988	BICD1	4.67778	4.3219	4.4767	3.46081	4.29998	4.58176	3.95429	4.77435	4.16167	4.24363	5.02432	4.11598	3.79894	5.31752	6.48877	3.8215	6.85693	5.42726	8.06171	7.76982	7.01457	8.86165	4.73023	7.44024	7.52579	8.90723	5.96314	7.38272	7.81919	6.88029	7.20911	7.54429	8.82165	8.71288	8.18382	5.13124	6.4441	7.98174	4.17121	4.8835	6.35383	5.03408
32128_at	2.29554	8.79601	4.08294	0.00012711	0.00153823	0.737503	CCL18	5.44464	7.44273	9.65822	8.61266	5.31171	7.34715	7.71916	6.52813	8.7619	4.61182	7.91006	6.68419	6.74267	5.2942	10.3542	5.06245	6.01909	10.62	8.76394	10.8711	11.3232	10.0892	8.28831	9.39354	3.63989	5.18068	11.2582	7.65472	11.5617	8.90966	7.59791	11.3137	12.2402	5.58338	9.01548	6.82488	10.9051	8.22791	11.0419	12.5116	9.57118	11.0242
219636_s_at	2.29566	8.17622	7.55741	2.06309e-10	3.97181e-08	13.554	ARMC9	6.77469	6.44328	6.28388	5.73889	5.67868	6.78189	6.81188	5.31927	6.34867	6.19137	6.81454	5.93836	6.99349	6.74934	9.01253	5.68708	10.3777	8.27629	9.43613	10.8	10.6823	9.90502	7.85497	9.77978	7.29164	8.83253	9.69174	7.87767	9.09013	7.72823	8.62031	9.15333	6.74582	7.51102	8.89633	7.30804	7.4794	9.48579	7.81053	7.80901	10.2644	6.34394
212094_at	2.30964	7.85119	4.90238	6.90999e-06	0.000149271	3.50656	PEG10	5.81968	4.81814	4.47384	4.65492	5.82675	6.31051	5.14246	6.6442	5.33634	6.69991	6.54997	7.17584	6.56274	6.2546	8.60765	7.32383	9.0028	9.20415	9.90123	10.8842	10.7987	9.66184	7.49992	9.67233	9.53247	9.11457	9.30416	9.38119	10.4418	8.18895	9.66673	7.9013	9.83174	11.1665	8.26768	5.38312	5.83028	8.23753	3.63769	3.9924	10.2941	3.781
206426_at	2.31266	10.4134	6.04585	8.7333e-08	4.41306e-06	7.70734	MLANA	7.82041	7.78846	7.58692	9.5167	8.42983	9.12289	8.80774	9.14634	8.38917	8.11792	10.0018	8.94971	8.53691	7.20246	11.4285	8.31458	12.0432	11.4953	11.6523	10.8284	11.1902	11.6975	10.3356	11.6942	11.0786	11.423	11.4	11.9681	2.5992	9.11768	12.0788	11.6513	11.1118	10.3022	9.97127	10.1711	10.9418	11.2361	11.2496	10.5621	11.425	10.6719
217867_x_at	2.31329	10.6889	8.30547	1.00693e-11	3.50483e-09	16.4762	BACE2	8.23159	8.36088	8.29925	9.74302	8.64353	9.55634	9.27284	8.85062	8.61392	9.81943	9.47116	8.71323	8.2965	8.64398	11.4296	7.61526	10.5685	11.6372	11.5432	11.2792	12.4872	11.2109	9.6287	12.2862	10.3294	11.0988	11.4814	8.61068	11.1601	10.3713	11.7705	12.0774	11.1329	10.1844	12.5103	9.94138	10.2679	13.3524	10.2428	10.589	11.9253	10.4121
217996_at	2.31343	9.40375	7.31489	5.49163e-10	8.24458e-08	12.6067	PHLDA1	6.42512	6.34052	5.9609	7.41698	6.2415	7.60242	9.17986	8.89044	6.9467	8.18732	7.59454	8.03372	6.93697	7.97647	10.6335	8.63024	9.79867	9.92586	10.9438	11.5418	11.7685	10.4878	8.02436	11.6848	10.5755	9.25643	10.2445	9.77848	11.7217	9.22439	10.247	10.1278	10.9709	9.26035	11.5469	7.38326	10.4668	9.94026	8.33607	8.90464	11.3578	9.31707
209598_at	2.31472	5.48512	4.6344	1.8364e-05	0.000328659	2.57341	PNMA2	3.82788	3.70331	2.05177	2.80244	3.63769	4.18784	3.89927	4.67616	3.16239	4.52088	3.90671	3.46368	3.46632	4.3987	5.81695	2.76202	7.76574	7.00809	6.30313	7.57017	7.78646	9.38865	2.97922	8.3714	7.61087	7.80361	7.23999	9.96082	5.48485	5.07104	9.06976	4.64132	8.48508	5.5225	2.67644	5.03782	7.22669	4.33176	5.6356	3.82878	2.7744	5.33911
220445_s_at	2.32101	7.19061	3.74243	0.000395116	0.00383302	-0.329319	CSAG2	5.16561	5.14722	5.52669	5.99742	5.18707	4.70796	4.88284	4.50221	5.34982	4.74561	5.45091	6.77373	4.55749	4.74709	8.9075	5.8479	3.82558	8.7595	9.90077	5.17637	10.2193	11.1609	5.74381	7.66187	5.40514	11.3409	11.2071	5.18338	6.7593	6.17461	4.36374	9.91125	10.8875	11.5964	5.49501	7.23628	10.2268	4.14813	5.93559	8.20787	7.02816	6.4258
216973_s_at	2.3302	7.40053	4.09283	0.000122899	0.00149799	0.769313	HOXB7	3.37086	2.92575	5.79059	7.02065	7.03442	7.29892	7.47311	3.69839	4.45262	8.36036	3.6944	3.63898	4.93017	7.4634	8.26063	5.3335	4.62372	2.59687	5.42196	9.03252	2.56682	9.46299	2.89412	8.69818	8.80304	8.88558	9.24755	9.60892	9.00857	8.1874	9.09615	9.44199	9.60487	8.99393	10.0304	6.69283	6.0258	8.87963	6.91143	8.20791	9.36481	6.94389
232010_at	2.3347	4.4809	3.88502	0.000247253	0.00262343	0.110594	FSTL5	2.09584	2.67919	3.50897	2.15125	2.14056	4.26219	2.26546	2.47533	2.45139	1.82563	4.19794	3.29596	3.19427	2.16577	2.92125	2.34827	6.63049	6.63472	2.23573	1.9201	5.58894	8.4981	2.98883	3.64771	9.28255	2.28954	2.30671	2.6526	1.78399	6.12379	8.44324	8.93704	4.33376	5.58704	7.3574	4.68776	6.18914	7.23661	2.38891	4.66538	5.7205	1.98868
207323_s_at	2.33538	6.04781	5.1404	2.85039e-06	7.35117e-05	4.35441	MBP	3.72573	3.7365	4.41885	4.52566	4.17632	5.19331	3.75559	3.44173	3.8842	5.2869	5.37433	3.91054	2.54489	3.77521	7.26802	4.024	5.63766	7.73108	6.25519	3.76839	8.34834	7.84553	4.35064	8.90418	9.54301	6.06956	9.21036	4.47742	3.95194	4.07188	8.02412	8.38517	5.23191	4.24708	8.29151	4.2516	6.67814	7.7169	5.93873	4.33305	8.15152	5.7802
204527_at	2.33624	8.62939	8.53989	3.91924e-12	1.7281e-09	17.3888	MYO5A	7.09887	7.49436	3.80318	6.18986	6.90169	7.00197	7.03345	7.33384	7.10366	5.64306	7.63988	6.39989	7.03609	7.10523	9.48888	7.06287	9.41906	9.03206	10.612	9.52956	9.44115	9.72454	7.60555	10.304	10.929	8.54521	9.6274	8.70486	9.0228	9.03804	9.53899	9.00935	7.52797	9.72735	8.57383	6.7138	9.23585	9.87532	7.89527	9.49594	9.99047	8.94783
236745_at	2.33949	6.98927	7.09944	1.30873e-09	1.65637e-07	11.7664	CCDC78	5.77152	5.16043	4.89059	4.14807	4.92165	4.82766	4.69081	5.06225	5.18433	6.15807	5.56956	6.47506	5.17171	4.98119	5.83505	5.20836	6.77056	7.22629	8.8086	6.64755	7.72965	9.28199	6.11633	7.76989	9.16378	6.47991	5.8094	4.79234	7.76176	7.4261	9.31725	7.2272	10.1387	7.40146	7.88857	6.5917	6.12332	8.43809	5.84381	8.38408	8.55402	5.31817
235758_at	2.34184	7.11466	5.82425	2.07879e-07	8.87954e-06	6.87128	PNMA6A	4.82639	5.19117	6.05819	5.62556	5.16652	4.95676	5.31757	6.07472	4.8534	6.66987	7.00953	4.08306	4.20227	5.89228	6.47174	3.63551	11.374	6.46842	9.24661	7.8505	6.41659	11.2395	6.71279	7.33753	8.37152	8.78956	7.96928	6.81701	6.95485	6.49742	9.92881	7.354	9.23359	5.74129	5.75255	6.70296	7.10731	9.17144	7.6569	6.50697	8.72435	5.82138
226433_at	2.34233	6.96726	7.57725	1.90428e-10	3.70521e-08	13.6316	RNF157	3.6679	4.38113	6.94716	4.59358	4.1487	4.99847	4.98845	5.91075	5.38044	5.86201	5.1923	5.19733	5.15803	4.53964	7.24564	5.45881	7.24269	6.98212	8.23053	7.96157	7.86518	7.44999	4.95903	7.47478	8.98092	5.69134	7.90378	7.4215	9.87523	7.61434	9.05948	7.53557	9.59867	7.96901	8.89468	6.32027	6.51265	7.39862	6.87741	6.70867	6.84254	5.55853
1569072_s_at	2.34357	4.86175	3.96742	0.000187808	0.00210246	0.369359	ABCB5	3.0663	2.80072	3.88944	3.00473	2.6253	2.8533	2.49966	3.01921	2.47522	3.09495	3.11313	2.88883	2.58251	2.39921	5.54934	4.10581	10.0325	2.91838	8.63725	5.73194	7.01569	8.75062	2.95374	5.70946	3.38033	7.65637	8.94637	7.10746	2.75511	3.01392	3.30712	4.42387	3.72368	4.03945	7.28442	3.74103	3.82216	8.86427	5.18244	2.57706	6.63242	2.59891
220062_s_at	2.35243	4.57315	3.18441	0.00225076	0.0152359	-1.94544	MAGEC2	2.18068	2.06849	2.42327	2.48539	2.41419	2.63755	2.10928	2.40182	2.16685	2.43216	2.49747	2.18874	2.2604	2.6978	9.0441	3.23665	2.37692	3.97271	9.48828	2.77641	9.329	6.31616	2.13836	7.83898	3.21445	8.89084	10.4466	4.2434	2.50209	2.96592	7.91371	8.72394	9.87784	9.68551	4.8969	3.33854	8.45396	2.08569	2.04078	2.3469	2.85563	2.302
204995_at	2.35464	8.87861	9.03338	5.42413e-13	3.66129e-10	19.3005	CDK5R1	7.11455	7.32656	7.49867	6.36865	6.97486	7.17407	8.30487	7.43428	7.75143	7.16604	7.83306	6.81515	6.37982	6.64886	8.61655	4.69851	8.84314	9.04755	10.8316	10.0394	10.0354	10.0731	8.79141	10.8697	6.75652	10.7119	10.0064	10.3688	9.17487	8.97849	9.40289	10.2648	9.14387	10.5213	7.52876	6.6759	9.34274	9.75649	8.66325	9.00371	9.96274	9.66449
237187_at	2.35554	7.02685	3.96929	0.000186635	0.00209379	0.375261	HRK	5.19525	4.05717	4.09975	4.28924	4.17024	5.46567	4.74954	4.47443	4.01312	7.31823	4.8813	4.13346	3.91549	5.93076	7.93836	9.83502	10.5742	8.16763	11.0529	9.57758	10.6582	11.2226	7.07562	9.70539	4.60629	10.4546	10.3987	3.96292	7.40808	5.946	8.02412	7.48321	6.86781	5.14205	4.57717	5.43634	5.8156	7.75598	7.78584	6.38589	10.5411	7.49991
219282_s_at	2.35871	7.81067	8.16971	1.74062e-11	5.42504e-09	15.9467	TRPV2	4.88812	5.35149	5.9349	6.39417	5.29352	6.09132	6.9159	4.77489	6.40494	6.94948	6.60923	5.8244	6.19748	5.19288	8.79163	5.35617	8.95506	8.59208	8.73274	9.11243	9.5141	8.71519	6.82011	8.96283	8.2612	7.55528	9.38153	7.14501	8.97424	6.94315	9.62866	8.46562	8.73421	6.469	9.68333	7.19117	8.58056	9.24381	8.72113	7.82186	9.31172	7.35215
205342_s_at	2.36165	4.93984	4.67992	1.55794e-05	0.000289827	2.73018	SULT1C2	3.31121	3.0355	4.28309	2.75197	2.58598	2.82889	2.85095	2.84509	3.60898	3.12651	3.81235	2.28602	3.2186	2.76935	3.53553	4.15235	8.03587	4.61556	8.27849	5.38896	5.00923	8.2442	3.64633	3.34526	3.37411	8.50329	9.15529	5.67857	2.64563	3.79011	2.49385	3.3368	8.15404	5.70789	3.37599	4.39624	4.85222	6.34827	3.80725	5.79814	3.32045	3.56908
241386_at	2.37954	6.11163	5.36934	1.19971e-06	3.64817e-05	5.18483	LOC100506691	3.79712	3.14805	4.07992	3.25357	3.99102	4.15277	4.60902	3.98791	4.76858	4.90559	4.26787	4.87893	3.74486	4.91157	7.22909	3.81278	5.39653	6.08464	6.88798	8.09395	7.38601	8.93922	4.00004	5.69708	9.11207	6.16675	8.24796	6.69297	6.48344	5.94123	5.97432	6.0969	10.7344	9.40147	9.12111	3.96077	6.29835	4.0655	4.33196	5.34572	9.31944	3.23271
1555292_at	2.38224	4.30972	6.46466	1.66504e-08	1.18846e-06	9.30731	STRIP2	2.87818	2.9468	2.45398	2.22486	2.45746	2.62891	2.53275	2.93374	2.39295	2.04636	2.92173	2.46361	2.4825	2.28045	3.03761	1.99417	6.16015	4.31428	5.15249	4.50048	8.10549	4.50702	2.31686	7.64397	5.67626	6.74649	4.39207	6.30678	7.1755	4.80329	2.79984	5.39802	7.43077	5.02836	4.9874	3.39074	3.9437	6.19995	2.23114	3.2035	4.87535	3.66882
221601_s_at	2.38311	7.65137	8.17308	1.71714e-11	5.39566e-09	15.9598	FAIM3	5.12084	5.70912	5.45038	5.67234	4.89569	5.63668	6.0673	5.6837	7.31614	5.65897	5.79761	6.95794	6.21827	5.41814	7.54598	4.98308	6.75954	8.24856	7.18304	7.55052	8.48883	8.59761	7.14051	8.40354	8.49208	7.15582	6.35263	9.23319	7.14202	6.7001	8.36449	9.20178	8.46261	5.32394	7.91626	7.14332	10.0921	8.97752	8.39748	9.86746	7.22243	8.40215
216513_at	2.3847	6.1712	4.08421	0.000126564	0.00153264	0.741567	DCT	3.34394	3.73682	3.57912	5.68702	3.92486	4.57808	3.04305	5.37516	3.78377	5.13396	5.99614	3.23131	3.46267	3.39463	9.28264	2.8774	3.37381	8.42254	6.648	7.72774	8.79872	6.01225	6.56494	8.09327	4.08789	4.647	9.49503	3.99586	2.16577	4.96667	8.9816	6.60657	9.59153	7.2039	7.04581	6.00582	4.73519	4.89614	6.90665	2.41567	8.01293	1.76463
206626_x_at	2.39365	4.95515	3.59848	0.000628192	0.00555724	-0.762799	SSX1	3.53833	2.52012	3.03587	3.17146	2.35632	2.51256	2.6125	3.09503	2.31966	3.16093	3.86957	2.52438	3.29548	2.63342	6.53299	3.68885	12.2723	5.60197	7.35875	2.5204	2.86942	2.67412	2.80315	7.53232	2.78556	9.73717	10.8639	5.28722	8.92093	2.64474	2.5948	5.43537	5.77282	3.66178	3.52791	5.59949	3.29863	6.29534	3.19674	2.89547	8.50015	3.04431
204779_s_at	2.39431	7.5545	4.0917	0.000123375	0.00150101	0.765661	HOXB7	3.29266	2.97632	5.9285	7.11507	7.16058	7.55561	7.49448	4.61824	4.59238	8.49183	4.26894	3.56718	4.51654	7.63569	8.47883	4.7564	4.62812	2.64858	5.27113	9.20863	2.93403	9.58146	2.72499	8.90793	8.98093	9.08995	9.51875	9.83112	9.18564	8.48259	9.27119	9.47202	9.85848	9.13447	10.2125	6.69007	6.18536	9.04679	7.06523	8.5676	9.40826	6.94474
223503_at	2.40123	7.34874	3.77952	0.000350061	0.00347704	-0.215852	TMEM163	4.95682	4.85765	8.77906	3.52021	4.05049	4.92853	5.3179	4.88228	5.87595	4.5585	4.22832	6.20153	5.77045	5.13348	11.2642	4.74957	5.01027	8.90467	10.8793	4.42495	4.69288	6.72339	5.99484	10.0322	6.3984	6.28388	6.76404	7.60718	12.1466	11.5243	4.03628	6.65163	8.96152	4.90553	7.59966	5.08989	9.60795	6.94137	6.22118	10.8846	10.2238	10.2943
204470_at	2.40124	6.65161	5.84277	1.93403e-07	8.35154e-06	6.94083	CXCL1	4.72894	4.60146	5.07002	5.41378	4.05578	5.20725	6.35489	5.13602	6.08522	4.21219	4.08702	5.22007	4.09498	3.80294	5.05468	4.79549	4.07654	8.58418	7.00437	4.27245	9.01591	7.45162	4.72888	8.15951	8.48589	6.54328	6.80893	6.13797	9.10673	6.43376	5.49167	9.15597	7.00289	5.29485	12.2532	5.48434	7.6869	10.0149	7.02403	6.63623	8.00122	7.62306
204273_at	2.41315	10.511	11.2053	1.14149e-16	6.93454e-13	27.4534	EDNRB	7.63653	8.00531	7.97364	8.65698	8.34562	8.65047	8.56074	9.10518	8.32282	8.88552	9.48069	8.45402	8.64491	8.31111	11.4222	9.07408	10.9539	10.5423	11.8406	11.5579	11.6188	10.1826	10.8484	12.0506	11.6779	11.1178	11.3906	11.692	10.0687	10.491	12.2956	10.7711	11.8032	11.2206	10.8344	9.02199	10.1418	10.0589	10.4134	10.0967	11.4202	10.6231
203820_s_at	2.41594	7.32173	5.61303	4.71475e-07	1.72428e-05	6.08276	IGF2BP3	5.40453	5.88424	3.79595	5.56133	5.58941	5.1779	5.25133	6.62347	4.68715	5.70301	5.84708	5.26792	4.76874	4.1934	9.32719	5.38552	4.65386	6.79184	9.06694	9.88268	10.2675	8.30851	6.21412	6.52324	9.91249	6.33849	6.0304	6.57274	11.0933	8.28382	9.12372	7.36738	9.78186	8.20075	9.5948	7.44924	5.95529	9.27928	5.38589	7.71187	7.31966	7.0696
204584_at	2.41932	8.65322	5.25069	1.88164e-06	5.2329e-05	4.75273	L1CAM	5.76176	6.00654	4.35196	7.81168	5.89737	6.49095	6.83099	8.75732	7.81674	7.03189	7.15523	7.95753	7.65194	8.28124	3.98301	7.94569	9.71493	8.23568	11.18	8.74599	10.2901	9.24219	10.6614	5.88531	4.28837	7.52608	4.83157	9.8685	10.8402	7.20502	9.47852	11.3052	11.3796	7.36177	11.8182	8.21398	8.15063	11.8563	10.8177	8.76318	10.4353	9.46941
202185_at	2.42464	8.73231	9.51516	7.98892e-14	8.2414e-11	21.1499	PLOD3	6.0329	6.01431	6.85845	7.4742	6.15299	7.16678	7.28392	6.60154	6.976	7.72334	7.37715	6.72811	6.38421	6.86924	9.17534	6.11553	8.66892	9.42337	9.35272	9.57189	10.0035	9.96389	8.4522	8.65342	9.64625	9.23648	9.49719	8.29791	9.95956	8.54039	10.2543	9.69914	9.51403	8.99403	11.0173	8.98708	8.35724	11.1497	8.81709	7.58221	10.9024	7.39177
235401_s_at	2.43173	5.22202	4.60664	2.0295e-05	0.000356335	2.47814	FCRLA	2.63325	2.42076	3.07259	2.81541	3.64197	3.49318	2.78497	2.48876	3.30763	3.24987	3.6944	3.07836	2.4465	2.99219	8.27663	4.2889	3.58021	9.14911	8.87378	8.54532	6.0919	6.70285	2.80199	7.57174	5.93892	4.48978	7.0801	2.99302	3.8812	4.35784	4.48174	8.70991	4.24559	2.73782	8.65617	4.81991	4.84392	3.66503	6.68746	4.74323	7.51387	3.71256
205299_s_at	2.43966	7.06844	8.04996	2.82206e-11	7.84254e-09	15.4791	BTN2A2	4.30889	5.22285	7.14002	4.37162	4.08353	4.56994	4.30882	6.55839	6.28509	4.67132	4.81329	5.93454	4.8172	6.01398	7.22695	3.80738	6.78026	7.16781	7.56181	6.60925	6.28851	8.53879	5.77653	8.77215	9.58821	8.6533	7.30383	9.46292	6.17782	7.06206	8.81399	7.44853	8.92152	6.41065	8.01806	6.29573	8.94744	8.58479	6.93575	7.52202	6.85222	6.16425
226446_at	2.44161	6.7566	8.12536	2.08162e-11	6.27524e-09	15.7736	HES6	4.68017	4.41328	4.92117	4.59805	4.30935	4.67342	4.76772	4.61216	5.23947	4.70009	5.75851	5.8135	5.20559	4.62178	6.4773	4.32975	8.30192	8.27901	7.50033	5.77801	6.42022	8.71047	5.85682	6.07855	7.95924	7.99527	7.18014	7.56928	5.95021	5.70672	7.15104	7.63247	8.08489	7.06315	7.38683	5.9246	6.41144	9.07607	6.30213	7.1808	7.78986	6.1535
229552_at	2.45304	5.73183	5.45266	8.72965e-07	2.82255e-05	5.49032	HRK	3.74631	3.78432	4.28255	3.26428	4.35496	3.65585	3.34923	4.72353	2.97573	4.93579	3.2348	3.71841	4.15452	4.23203	4.12322	4.05388	8.59973	6.19674	9.74313	6.80699	8.37265	9.95855	5.67281	7.3281	4.516	8.56525	7.99079	3.52704	5.52363	5.62762	6.07561	5.52256	5.66811	4.76584	3.26919	4.7281	4.65297	5.75937	6.11714	6.38663	8.72352	5.67084
206999_at	2.45926	5.98501	6.18558	5.03604e-08	2.86973e-06	8.23853	IL12RB2	3.38304	3.94828	3.33427	4.31843	4.11313	4.65682	5.22184	2.77273	4.8802	4.83003	4.54776	3.78793	3.00182	3.18418	6.77875	3.80718	6.46909	6.24489	6.2313	8.45702	8.36777	6.99805	3.6037	8.381	3.72582	8.01149	6.52601	4.32861	5.79521	5.20248	8.22149	9.37599	3.3406	3.05568	6.75452	3.90226	7.45466	6.89506	6.0668	6.45336	6.79386	6.20388
205862_at	2.46328	7.99297	7.53226	2.28371e-10	4.2615e-08	13.4557	GREB1	4.92128	5.16653	7.98251	4.9677	6.25355	6.07732	5.14618	6.83882	6.65793	6.41297	6.61939	6.06211	6.24807	5.94058	8.37866	4.97236	8.32642	9.08483	9.90686	9.16343	8.98108	8.5041	8.29778	8.93724	8.84256	8.78198	9.22793	9.05739	4.0658	6.52423	10.1935	8.64572	9.50347	7.92058	8.52808	6.45683	6.74094	8.88349	8.1536	8.05677	9.42721	7.09209
235639_at	2.46608	8.14486	5.5002	7.27668e-07	2.44832e-05	5.66533	CDH19	5.42788	4.23456	3.97141	5.68877	6.94513	6.67036	4.50777	7.31373	6.08826	6.81356	6.42567	6.70383	6.04223	7.05913	9.02741	8.12331	10.0291	7.80084	10.6802	10.0208	9.0242	8.48186	6.29079	9.23418	12.6864	8.72245	8.06958	8.97476	9.57848	9.46777	8.43991	7.09961	9.66061	10.9024	11.2952	6.14716	8.92487	7.95644	6.62504	5.41298	10.9044	4.13734
227080_at	2.46628	9.43296	8.40903	6.63518e-12	2.55478e-09	16.8796	ZNF697	8.01378	7.1165	4.79034	6.7467	7.42097	8.2236	7.47493	7.65873	7.58771	6.58967	8.43301	7.80458	7.91365	8.44231	9.91141	7.52228	8.87001	10.2572	11.5493	11.3752	10.7473	11.1909	8.298	11.4159	10.3481	11.4015	11.0101	10.3094	10.4506	9.28477	11.2283	10.3831	9.18959	10.4624	10.8583	8.46913	8.72636	11.3811	7.71282	8.65556	10.4551	8.57275
229073_at	2.48797	7.06337	6.17004	5.35476e-08	3.0245e-06	8.17931	PRTG	5.65064	4.78844	3.71481	4.83076	4.9603	5.36493	3.28811	5.66912	4.5762	4.78015	6.07296	5.25307	6.51863	5.58554	8.63588	3.78964	8.70515	8.38955	8.27701	9.01029	4.51037	8.41599	5.91785	8.55226	9.15424	9.56361	8.73086	9.01182	7.90497	7.79919	4.96945	8.72163	5.35203	9.45338	4.47804	6.5927	6.08528	9.01745	4.6721	8.31844	8.21655	7.83845
209883_at	2.48893	7.84394	5.65715	3.97618e-07	1.50455e-05	6.24673	COLGALT2	5.2117	5.37412	5.11692	4.51713	5.04054	6.46966	5.3739	6.5215	5.79554	7.33938	5.1966	6.43199	5.25529	6.18411	9.38836	6.74027	5.81339	8.74887	10.0797	9.3244	8.57617	6.74792	4.67657	10.12	9.74615	7.04756	9.74371	8.49949	10.9711	9.38701	10.5099	8.5768	9.99837	9.83024	6.89772	6.64075	6.69804	7.7949	6.67262	7.67924	10.5704	7.55806
204533_at	2.49444	7.96028	3.62707	0.000573383	0.0051596	-0.677591	CXCL10	4.91652	7.40186	6.59283	5.34077	5.35187	4.45682	5.65836	5.04047	10.1807	4.85758	3.83834	5.84551	3.26234	7.60818	10.8897	6.51124	6.81424	8.27077	8.30758	8.42124	7.93784	11.0255	8.35029	9.65355	7.57276	12.8207	7.383	9.77643	8.10122	8.45026	7.25706	10.7713	4.16288	5.47387	11.6813	4.87668	12.0765	3.0891	9.85828	11.2414	8.8627	10.9531
203390_s_at	2.50625	7.25474	8.10148	2.29219e-11	6.8484e-09	15.6803	KIF3C	4.55717	5.2476	3.85986	5.50319	4.70255	5.59051	5.23874	5.8524	6.55154	5.47093	5.97604	6.40919	5.67844	5.7799	6.49302	3.4131	7.61674	8.36374	8.09216	8.10448	8.54004	9.52951	5.91162	8.55162	4.86243	7.71456	7.98386	5.89972	10.2131	8.12289	8.2401	8.53454	7.33813	6.51373	9.06086	6.90724	6.5695	9.07241	7.04751	7.04254	8.61834	6.7107
[truncated: 109 more rows]
[truncated: 20 more columns]
