# Supplementary material for: Characterization of long noncoding RNA and messenger RNA signatures in melanoma tumorigenesis and metastasis
Source: PLoS One. 2017 Feb 22;12(2):e0172498. doi: 10.1371/journal.pone.0172498 (PMC5321451; doi:10.1371/journal.pone.0172498)
Supplement: S7 Table — (XLSX) [file pone.0172498.s008.xlsx]

## Sheet: down_MM_vs_N
Downregulated mRNAs between metastatic melanomas and normal skin samples.
# Log2 Fold Change cut-off: 2.0
# P-value cut-off: 0.01
# Condition pairs: MM_vs_N
# Column A: Probe set ID, it represents probe set ID.
# Column B: logFC, the ratio (log scale) of normalized intensities between two groups.
# Column C: AveExpr, average expression between two groups.
# Column D: t, t-value caculated from t-test.
# Column E: P.Value, P-value caculated from t-test.
# Column F: adj.P.Val, P-value adjusted by Benjamini and Hochberg's method.
# Column G: B, B-value caculated from Benjamini and Hochberg's method.
# Column H~ J: Gene symbol
# Column I ~ AJ: Normalized Intensity of each sample (log2 transformed).
Probe set ID	logFC	AveExpr	t	P.Value	adj.P.Val	B	Gene symbol	GSM390208.CEL	GSM390209.CEL	GSM390210.CEL	GSM390211.CEL	GSM390212.CEL	GSM390213.CEL	GSM390214.CEL	GSM390215.CEL	GSM390216.CEL	GSM390217.CEL	GSM390218.CEL	GSM390219.CEL	GSM390220.CEL	GSM390221.CEL	GSM390222.CEL	GSM390223.CEL	GSM390270.CEL	GSM390271.CEL	GSM390272.CEL	GSM390273.CEL	GSM390274.CEL	GSM390275.CEL	GSM390276.CEL	GSM390277.CEL	GSM390278.CEL	GSM390279.CEL	GSM390280.CEL	GSM390281.CEL
1553946_at	-8.7197	8.76688	-12.7873	2.02316e-13	8.50893e-10	20.5983	DCD	12.8632	11.788	12.4027	11.0762	13.5903	13.7212	12.2615	12.9483	12.8563	13.7023	13.3534	13.8471	13.4219	13.8549	4.42763	13.9475	3.38307	2.89952	3.29243	3.94062	3.19122	3.17678	5.03034	2.89512	5.69415	3.00763	3.37761	5.52187
230835_at	-8.3182	9.63109	-9.10464	5.49303e-10	7.13376e-08	12.9047	KRTDAP	13.1316	13.4057	13.3982	13.4826	13.2494	13.2275	13.8348	13.275	13.7866	13.133	13.4095	13.6899	12.536	12.2512	12.2627	13.0629	3.55426	2.69913	3.67424	2.53699	2.49856	2.58717	3.94235	13.2098	12.5917	5.20609	2.98866	3.04506
1553602_at	-8.14016	8.94609	-11.7328	1.6479e-12	1.91912e-09	18.5755	MUCL1	12.3723	12.2167	12.7445	11.6145	13.1459	13.5389	11.276	12.7725	12.4775	13.5109	13.2395	13.1032	12.9121	13.3564	6.98218	13.6928	2.82393	2.42453	3.34698	2.93288	2.98033	2.84563	3.88242	9.47602	7.8349	2.98279	5.85794	4.14656
1569410_at	-7.9652	8.62797	-9.90032	8.62554e-11	1.7663e-08	14.7208	FLG2	11.5112	11.5631	12.7238	11.7494	12.8252	11.9715	12.2909	12.6104	12.4577	12.0416	12.7588	12.1712	10.8399	11.5192	11.1591	12.4731	2.67161	2.52129	2.36423	2.64694	2.51528	2.55679	2.60413	11.6166	10.6905	2.84803	3.67268	2.20898
206378_at	-7.8473	8.62639	-11.7653	1.54206e-12	1.89417e-09	18.6398	SCGB2A2	11.9851	11.522	12.4425	9.42753	13.3518	13.6382	11.3116	10.5205	12.1632	13.5216	13.0499	13.518	13.0279	13.5935	5.06338	13.6957	4.24947	4.06007	3.22466	2.86733	3.21936	3.12664	4.29617	3.43445	5.46726	4.89359	6.50559	4.36207
206032_at	-7.70467	8.50209	-11.1595	5.43891e-12	3.10354e-09	17.4172	DSC3	11.7311	11.8963	12.6208	11.7405	12.4242	11.7373	12.0663	11.6268	11.7382	11.7576	11.823	12.0045	11.7952	11.4741	10.1432	12.2862	2.98458	2.63478	2.24449	2.41796	2.8455	2.31263	2.89311	9.62403	10.194	3.01683	5.53706	2.48809
206509_at	-7.49822	7.82064	-10.0519	6.11861e-11	1.34351e-08	15.0569	PIP	11.0752	9.52759	11.0074	8.59711	12.4254	13.522	6.7275	12.4585	10.9475	12.8419	11.8565	12.8457	11.9259	13.2585	4.00531	13.5246	3.34499	3.0332	3.22094	3.61252	3.46228	2.76298	4.89884	3.05446	4.03976	3.03007	4.01176	3.95957
204734_at	-7.42861	9.09652	-11.6009	2.16142e-12	2.11352e-09	18.3128	KRT15	12.4251	12.427	12.7504	12.8471	12.6935	11.8923	11.5566	12.3149	12.5165	12.9487	13.0249	13.0299	12.5845	12.4905	8.40151	12.5798	3.63081	3.69902	3.53112	3.48388	3.26187	3.44609	3.8906	9.27138	10.1503	4.2096	5.89291	3.75158
213680_at	-7.4255	9.67635	-8.41689	2.91016e-09	2.66521e-07	11.2642	KRT6B	12.982	12.9228	12.6381	12.8334	12.7202	12.7577	12.922	12.7103	13.3835	12.8061	12.0978	13.0166	12.9147	12.7973	12.8654	13.3715	4.68817	2.72039	4.23945	2.40526	2.99451	2.9101	3.76606	12.9014	12.634	5.11393	7.74081	3.0843
209351_at	-7.41978	10.5259	-8.9027	8.90468e-10	1.05154e-07	12.4298	KRT14	13.6806	13.6858	13.6368	13.8508	13.8134	13.6878	14.0457	13.6773	13.864	13.8097	13.5455	13.8096	13.7691	13.811	12.988	13.6177	5.40376	3.7423	3.85801	3.74487	3.47299	3.65936	5.74357	13.161	13.1707	5.99922	8.5043	4.97215
205900_at	-7.41315	9.25702	-9.16591	4.74919e-10	6.3799e-08	13.0477	KRT1	11.8017	12.2934	12.8955	12.6501	13.0805	12.5012	12.8743	12.5865	12.5067	12.5417	12.5173	12.6416	11.8669	11.4484	12.0289	12.7106	4.56225	3.02482	3.38329	2.84684	2.98973	2.62285	6.70192	11.968	11.773	3.88837	3.54545	2.94478
229476_s_at	-7.40497	8.71673	-10.1998	4.38981e-11	1.08114e-08	15.3816	THRSP	12.6865	12.8579	13.0425	12.8783	12.3811	12.7849	8.69	13.0285	13.0064	12.0693	11.6356	12.7405	12.8291	13.0976	3.76473	12.7519	4.66595	4.87389	3.70222	3.4622	3.10812	3.67492	5.59375	3.4294	3.95299	4.66411	5.33352	7.36277
204855_at	-7.33266	8.05107	-10.7538	1.29655e-11	5.17642e-09	16.5719	SERPINB5	11.3122	11.2349	11.7197	10.9929	11.625	11.2761	11.9621	11.0697	11.5135	10.6122	11.1759	11.3885	10.8715	11.003	9.84613	11.495	2.56439	2.37952	2.6272	2.70904	2.66463	2.16718	2.80116	9.9184	9.70941	2.27165	4.10268	2.41648
206033_s_at	-7.28166	8.57435	-11.2042	4.94829e-12	3.03987e-09	17.5091	DSC3	11.8532	12.0275	11.8036	11.8719	12.4897	11.8567	12.2279	11.4555	11.6774	11.5553	11.9954	11.4402	11.5451	11.3107	10.4323	11.5787	3.47931	2.95783	3.09734	2.79701	3.68393	3.16645	2.78449	9.63576	10.5651	3.21197	4.23746	3.34418
207908_at	-7.27263	7.86047	-10.2644	3.79989e-11	9.61846e-09	15.5226	KRT2	8.99212	8.15741	11.4296	10.4045	12.4659	12.4438	12.9406	11.8687	11.3922	13.0593	11.6879	10.5942	8.37845	10.0101	10.0741	11.7382	3.12569	2.51008	2.63681	2.70904	2.76306	2.66806	2.85391	8.28592	9.30035	2.50323	2.6987	2.40141
202286_s_at	-7.26585	9.42385	-10.3923	2.86068e-11	7.97999e-09	15.8	TACSTD2	12.4522	12.6021	13.0042	12.6528	12.7216	12.6501	12.8512	12.6241	12.8662	12.4801	12.7219	13.0442	12.6378	12.7693	10.1146	12.4124	4.63789	4.20916	2.518	3.96685	4.09392	2.81271	4.90202	11.1734	10.7773	3.49555	6.49252	4.18395
202504_at	-7.24567	8.7121	-10.8434	1.06845e-11	4.71109e-09	16.7603	TRIM29	11.8078	12.223	11.8088	12.5669	12.4422	12.2199	12.6958	10.3369	12.1903	12.4941	11.9505	11.9463	12.2772	11.7995	9.12026	11.1985	3.07263	3.30306	3.25957	3.19372	4.44963	2.81884	3.37761	10.1438	9.70812	3.17142	5.46372	2.89838
201820_at	-7.1369	10.1122	-9.16237	4.78927e-10	6.40228e-08	13.0395	KRT5	13.1955	13.2488	12.9695	13.4247	13.497	13.2245	13.497	12.9519	13.3699	13.4625	13.3044	13.1724	13.0807	12.9614	12.3737	12.9994	5.74074	4.29756	3.45262	3.82925	3.73742	3.80675	5.02645	12.6669	12.682	5.4492	7.22984	4.48847
206799_at	-7.12245	7.64177	-10.6521	1.61707e-11	5.57749e-09	16.3565	SCGB1D2	10.4902	9.7171	10.4939	8.0128	12.1008	12.8561	9.69651	9.87802	10.6369	12.4432	11.2585	12.9243	11.3708	13.1838	3.47627	12.5687	3.61314	3.44357	4.28206	3.51505	3.48548	3.50184	3.47331	3.52073	3.65075	3.57289	3.23232	3.57041
239929_at	-7.12119	7.6329	-8.34878	3.44427e-09	3.06703e-07	11.0982	PM20D1	11.8519	11.9351	12.1221	12.0505	11.657	12.108	7.15731	12.468	12.6629	10.8491	4.33814	12.0227	12.3261	12.3244	2.87242	12.2118	3.13697	4.17603	2.93812	4.39979	3.77533	2.69616	4.22322	3.2333	3.47525	3.68186	3.8048	3.22298
237120_at	-7.12045	8.05219	-11.4903	2.71753e-12	2.2027e-09	18.0908	KRT77	10.5239	9.39146	11.7711	12.0009	12.3868	11.9959	10.9063	11.5038	10.3238	11.7313	12.0662	11.9955	11.3152	12.1473	5.21719	12.3845	3.00067	3.07193	3.00341	3.16553	3.24899	3.19666	3.1989	6.89231	7.18558	3.14254	5.60125	3.09257
229477_at	-7.07421	7.49293	-10.0059	6.78918e-11	1.45568e-08	14.9551	THRSP	11.7884	12.1959	11.2353	11.8846	10.9642	12.0277	5.32973	10.8263	12.0734	10.4327	9.8577	11.2429	11.9518	12.1956	3.62874	10.7607	3.3611	3.37761	2.89459	2.95188	3.07239	3.05252	4.17586	2.87581	2.77145	3.39438	4.15065	5.32802
205064_at	-7.04093	8.44213	-7.85995	1.17476e-08	7.89706e-07	9.88846	SPRR1B	11.5801	11.9656	12.0474	12.2668	10.9698	10.5561	13.3779	11.2045	12.8768	10.7154	10.7588	12.102	9.9915	10.1831	11.7906	10.9684	3.88722	2.28358	2.39119	2.39547	2.45278	2.15589	3.49652	12.264	11.8225	4.13228	3.34317	2.40021
207720_at	-7.02207	7.88243	-9.24713	3.91907e-10	5.52479e-08	13.2364	LOR	10.2187	10.5046	11.4743	11.9144	11.3522	10.3359	12.2474	11.373	12.0252	11.5007	11.4997	11.5566	9.42327	9.73513	8.98865	10.1204	2.83257	2.25166	1.97351	2.72532	2.0658	2.88906	3.45817	11.1998	8.95749	2.56892	3.75303	1.76241
33323_r_at	-7.00647	9.46598	-9.81955	1.03698e-10	1.98241e-08	14.5405	SFN	12.2098	12.1644	13.3695	12.6268	12.2908	12.0297	13.1793	12.7487	12.6711	12.4142	12.0909	12.7732	12.4966	11.913	11.1313	13.3905	4.1068	3.32114	3.68009	4.0054	4.30093	3.71854	4.82649	11.6822	11.4536	4.29825	6.15899	3.99487
206595_at	-6.91718	9.19288	-10.7369	1.34501e-11	5.17642e-09	16.5361	CST6	12.3479	12.9289	12.3471	13.4425	12.4494	12.8219	12.1321	12.0382	13.2649	12.2917	12.0047	13.1453	12.2671	12.273	7.70582	11.0578	3.94241	4.01634	4.15699	3.82838	3.81546	4.73689	4.90189	10.7238	8.59821	3.9599	6.43604	3.76618
206714_at	-6.86109	8.41114	-10.4849	2.33221e-11	6.96795e-09	15.9993	ALOX15B	12.4841	13.0949	11.6686	12.8341	11.4946	12.671	7.92473	12.2561	13.0551	11.0148	7.60146	12.285	12.5679	13.0017	5.60666	12.065	3.41378	3.10645	3.84407	4.61076	4.29712	5.60325	3.88323	5.50775	5.04438	5.31564	5.00106	4.25867
1569909_at	-6.7959	8.43608	-9.82638	1.02092e-10	1.95856e-08	14.5557	KRT79	12.6451	12.7622	12.2996	12.6041	11.705	12.5901	8.46675	11.8749	12.8034	11.2314	9.14322	12.3274	12.719	12.7352	3.88123	11.7892	4.04622	4.10108	3.732	4.0037	3.8426	4.56077	4.38207	6.63452	5.10421	3.94897	6.19766	4.0787
209125_at	-6.7897	8.21832	-8.29468	3.9392e-09	3.39947e-07	10.9658	KRT6A	10.9148	11.2151	10.8951	11.3406	10.8487	10.7925	12.1011	11.6235	11.5322	10.8198	10.0472	10.9938	11.1238	11.0594	11.6547	11.0888	3.78993	2.30262	2.0554	2.35768	2.18738	2.04628	2.84852	11.2907	11.409	4.23408	5.19687	2.34329
1558846_at	-6.78033	7.64897	-10.2747	3.71434e-11	9.53434e-09	15.5449	PNLIPRP3	11.2929	11.7083	10.2989	11.174	10.1103	11.4491	8.39888	11.956	11.8424	9.48137	9.71263	11.3712	11.3587	12.0826	4.85343	11.7865	3.54579	2.49067	2.60978	2.81383	4.65248	3.7503	2.64616	8.65816	5.08369	2.65109	3.86472	2.52728
217272_s_at	-6.76864	8.12889	-9.41411	2.64739e-10	4.10046e-08	13.6215	SERPINB13	12.0729	11.9125	11.231	10.5458	10.8657	10.7218	11.1358	10.4539	11.239	9.38231	11.3903	11.2358	11.3677	11.0989	10.477	11.3454	3.14711	2.70463	2.80506	2.82913	3.19564	3.06981	2.90218	10.7649	10.2653	2.94172	4.04695	2.46065
217528_at	-6.75893	7.76666	-10.6508	1.62199e-11	5.57749e-09	16.3536	CLCA2	10.6512	11.15	10.9744	10.6847	10.7641	10.8738	10.8555	10.9447	10.7269	10.0055	10.2827	10.7118	10.9862	10.8393	9.19849	10.9642	2.558	2.00298	2.69913	3.77157	2.85643	2.31084	2.54547	9.49534	9.1694	2.36949	4.43102	2.64328
235272_at	-6.69952	8.91499	-9.35686	3.02727e-10	4.50997e-08	13.4899	SBSN	12.0085	12.1496	11.7099	12.4524	12.2763	11.9643	13.0435	11.0741	12.5011	12.2341	11.8397	11.9725	11.2162	10.3933	10.9275	10.8164	4.45232	3.76532	3.54285	4.177	3.56975	3.78219	3.62096	11.7673	10.7214	3.28903	4.60137	3.75084
206400_at	-6.63992	9.35228	-8.8505	1.00981e-09	1.16479e-07	12.3061	LGALS7	12.8444	12.9955	11.5731	13.3008	12.8368	12.9709	13.2988	8.49927	12.6947	12.8678	12.9572	12.1613	13.2512	12.6517	9.26358	11.0002	5.0155	4.60703	4.42926	3.90905	3.26052	3.99578	4.61652	11.7008	10.4605	4.23342	6.24522	4.22285
203074_at	-6.62189	8.7969	-11.5001	2.66285e-12	2.2027e-09	18.1105	ANXA8	11.4519	11.7709	11.9964	11.707	12.2516	11.5064	11.9125	11.4931	11.6179	11.3925	11.9153	12.2314	11.804	11.6365	9.05165	12.4188	3.74293	4.15435	3.72815	3.90367	4.03	4.36631	4.70851	9.50662	9.87399	3.27472	5.49003	3.37628
231733_at	-6.5974	7.81546	-10.8507	1.05178e-11	4.67528e-09	16.7757	CARD18	10.999	11.8933	11.6411	11.1679	10.6494	10.8652	8.52559	10.655	12.1837	9.25587	11.2982	11.5082	10.3427	11.5855	7.63905	10.077	3.19088	3.13857	2.93018	3.41577	3.20356	2.97705	3.41577	9.40305	7.53316	3.39796	3.2628	2.67751
237732_at	-6.55837	7.04917	-7.98348	8.59089e-09	6.19666e-07	10.1971	PRR9	12.1042	7.39949	11.9648	2.85907	9.97049	11.2534	8.33833	9.73498	10.6778	10.3724	12.1974	12.9602	12.3377	9.17207	4.64312	11.7731	2.73101	2.786	3.04649	2.91756	2.47639	5.91271	2.43477	4.1444	3.67124	3.33617	3.6473	2.51433
224650_at	-6.55552	8.31082	-11.2475	4.51577e-12	2.93928e-09	17.598	MAL2	10.9198	11.3383	12.0341	10.9255	11.6805	11.1034	11.7178	11.373	11.0317	10.6024	11.107	11.2977	10.8493	11.1648	9.53765	11.2421	4.66261	3.58039	2.81518	2.83323	3.83078	2.28812	3.76935	9.51098	9.3759	4.23875	4.11581	3.75656
215704_at	-6.55503	7.46689	-8.79433	1.15658e-09	1.29053e-07	12.1726	FLG	10.2229	9.99728	11.328	9.90881	10.9485	9.24732	10.6142	11.2509	10.8568	10.1621	11.0526	10.6246	8.4582	9.14025	9.83947	10.767	2.7509	2.21048	2.5724	1.97956	2.49775	2.20061	2.6756	10.3141	9.92257	2.23351	3.10127	2.19522
205157_s_at	-6.55489	9.3579	-9.32112	3.29229e-10	4.8259e-08	13.4075	JUP	12.7101	12.8969	11.4274	12.7278	12.2251	12.3592	12.8101	10.913	13.0393	12.461	11.8543	12.4704	12.6083	11.8857	11.3161	10.9696	4.7466	3.79828	3.35027	3.84165	3.89949	3.37074	6.3098	11.6831	10.8356	5.50931	6.48721	3.51488
210020_x_at	-6.54545	8.74407	-11.5618	2.34359e-12	2.13372e-09	18.2344	CALML3	12.0836	12.2621	11.7626	12.4698	11.193	11.7057	11.6459	11.6175	12.7013	11.5393	10.4787	11.7949	12.476	11.7857	9.01767	10.2546	4.23703	3.5733	3.82495	4.01404	4.65375	4.07709	3.96156	10.4238	8.2267	4.04353	5.25348	3.75651
237905_at	-6.53038	7.22716	-7.95515	9.22863e-09	6.56999e-07	10.1265	KRT25	12.3222	8.8774	11.6055	3.56791	11.1922	11.7973	5.20759	10.5664	10.5892	10.2027	12.4615	12.7728	12.2631	9.88483	4.93291	12.1707	3.28836	3.62386	3.00448	2.86014	3.21664	3.21236	3.7564	3.31333	4.16201	3.01983	5.19737	3.29135
238017_at	-6.44945	7.77496	-11.1499	5.55004e-12	3.10354e-09	17.3976	SDR16C5	10.5059	10.8822	11.6633	10.3837	10.7735	10.5106	11.687	11.3907	10.9396	10.0389	10.4547	11.0082	9.93756	9.37513	8.33159	10.7416	3.62329	2.48646	2.78351	2.36549	3.09984	3.12664	3.20051	9.25769	8.23178	3.90918	3.43897	3.55137
1556793_a_at	-6.44427	8.20156	-11.6542	1.9366e-12	2.07615e-09	18.4192	FAM83C	12.0072	10.9939	9.93538	10.5821	11.3729	10.6767	12.9208	11.1108	11.0083	10.7421	11.2858	11.1986	10.4234	10.2915	9.78046	11.0844	3.47048	3.44104	3.15743	3.25872	3.65906	3.92475	4.04592	9.43918	8.65462	3.42141	4.4788	3.27811
235075_at	-6.43884	7.63752	-10.9095	9.2664e-12	4.29356e-09	16.899	DSG3	10.7238	10.7188	10.8487	9.95107	10.6489	10.5306	11.7041	9.77865	10.1971	9.68032	10.2947	10.5982	10.8925	10.205	8.65141	10.9284	2.95553	2.76347	2.4104	2.71914	2.98636	3.28691	3.01793	8.67031	9.14475	2.65001	4.25013	2.64328
210397_at	-6.43328	8.6569	-11.1121	6.01356e-12	3.22344e-09	17.3196	DEFB1	10.8616	11.633	12.4634	11.9769	11.1656	12.0244	11.8783	10.8489	12.1929	11.6303	11.5835	12.078	11.4805	12.3563	7.08557	11.3651	3.87805	3.62007	3.47135	4.35278	4.37824	4.62004	4.20702	9.67258	8.41586	3.87805	4.44086	4.83394
204515_at	-6.3909	7.38341	-8.10401	6.34227e-09	4.84307e-07	10.4964	HSD3B1	11.8728	12.5454	11.5558	11.3922	9.53957	11.6455	6.00706	12.248	12.2757	8.48756	5.06013	11.7678	11.8984	11.8106	3.6752	10.1762	3.37588	3.54746	3.81625	3.48893	3.64366	3.73462	3.31549	3.86307	3.42759	3.49578	5.11415	3.95475
203638_s_at	-6.37519	8.09009	-11.3124	3.93991e-12	2.76172e-09	17.7304	FGFR2	11.0289	10.9788	11.8552	10.4187	12.0776	11.1599	10.0443	10.9802	10.9448	10.8397	11.0276	11.5964	11.1426	11.0885	6.4489	11.5249	3.21616	2.94797	2.89281	6.0984	3.19607	3.29208	4.84715	7.80914	8.02746	3.50237	4.09639	3.43957
223832_s_at	-6.37161	8.19656	-11.6177	2.088e-12	2.11352e-09	18.3463	CAPNS2	11.1604	11.1471	11.657	10.774	11.1535	10.9787	11.0164	10.9979	11.308	10.8792	11.347	11.7385	11.4678	10.7503	7.54441	10.9157	3.20823	3.26909	3.31102	3.59412	3.54107	3.45155	6.24725	8.69572	8.05307	2.87744	5.18391	3.23515
218186_at	-6.37023	8.12605	-12.0399	8.8322e-13	1.46334e-09	19.1786	RAB25	10.8007	11.366	10.3814	11.4942	10.9097	11.2653	11.9279	10.4086	11.7645	11.2053	10.8122	11.3983	10.864	11.0153	8.16018	9.9247	3.4668	3.85561	4.06948	3.48822	4.16975	3.42918	3.84606	8.95668	8.36083	3.14649	3.61245	3.42945
1555773_at	-6.36605	7.78265	-11.0074	7.51423e-12	3.73492e-09	17.1029	BPIFC	10.9427	11.0787	11.0506	10.3627	11.0045	10.5514	11.1095	10.3288	10.7328	9.75793	11.0819	10.7221	10.5191	10.3527	8.62227	9.95749	3.64313	2.75293	2.98196	3.7848	2.81548	2.96365	3.0969	9.24124	8.74518	2.71359	4.28642	2.71359
221854_at	-6.34965	8.36836	-10.2086	4.30426e-11	1.06971e-08	15.4008	PKP1	10.8371	11.0821	10.6816	11.4645	12.2846	11.6484	12.3498	9.56788	11.4005	12.421	11.5262	11.604	11.4397	10.2097	8.65067	10.2666	4.05862	3.19611	3.08178	4.09542	3.71423	3.65424	3.27583	10.0766	9.22213	3.91019	4.36685	4.22793
202597_at	-6.34237	8.83625	-12.0719	8.28082e-13	1.46334e-09	19.2409	IRF6	11.8476	11.6116	11.7586	11.7169	12.1958	11.9407	12.0224	12.1409	11.5746	12.0308	11.6169	11.8505	11.4796	11.6193	7.81858	11.6458	4.08417	4.47727	4.70561	5.24317	3.847	3.72125	3.84122	8.59802	9.35163	4.57512	5.85069	4.24928
213796_at	-6.31945	7.76902	-7.73473	1.61651e-08	1.02059e-06	9.57352	SPRR1A	11.3944	10.6802	11.3105	11.431	10.1297	9.57459	12.7831	10.1644	12.2249	8.95843	8.53502	11.0897	8.30753	9.7743	10.1748	11.1049	2.65338	2.73002	2.72234	2.60108	2.70944	2.55549	2.9587	11.8234	9.66494	3.5098	3.37761	2.58861
239381_at	-6.3021	8.10275	-9.86813	9.2815e-11	1.85885e-08	14.649	KLK7	10.9251	10.7789	11.2903	11.4196	11.1924	10.436	11.3089	11.0922	11.7608	10.2533	11.0974	11.0803	10.1641	10.1306	9.75003	10.1787	3.6233	3.26149	3.00458	3.74075	4.17057	3.02506	3.64942	10.4017	9.62912	3.22815	3.64121	2.64328
214598_at	-6.26958	6.67501	-18.7536	1.02388e-17	5.59806e-13	29.8513	CLDN8	8.91758	9.36124	10.1301	8.54101	10.177	10.0043	8.11449	9.54667	9.39286	9.52957	9.36694	9.66816	10.2354	10.755	6.09729	9.95389	3.03784	2.29509	2.98718	3.65972	2.47698	2.47186	3.17459	3.13789	3.64466	2.87659	4.25534	3.09092
204379_s_at	-6.26571	9.76609	-10.7502	1.30675e-11	5.17642e-09	16.5642	FGFR3	12.4296	12.2492	13.0423	12.4594	13.2725	12.4328	12.952	12.3348	12.2524	12.7626	12.5943	12.8223	12.563	11.9478	9.84621	13.2611	6.22943	3.53013	2.9407	6.5822	5.4223	3.78703	6.02076	9.76084	10.5748	5.74163	7.02255	6.61582
209260_at	-6.22413	8.63945	-10.2487	3.93549e-11	9.9158e-09	15.4884	SFN	11.4784	11.0734	11.6025	11.7254	11.0035	10.9327	13.5095	10.8209	12.0535	11.6459	11.0192	11.9911	11.2836	10.4528	9.74609	10.5724	4.35243	4.09906	4.22438	3.65972	4.15536	3.91528	4.28973	10.4799	9.69917	3.37072	4.72546	4.02244
214240_at	-6.22322	8.03536	-9.21466	4.23149e-10	5.87199e-08	13.1611	GAL	12.3882	12.8608	10.9993	12.3974	11.2046	11.8175	6.82491	11.1427	12.9693	10.5123	6.98288	11.2884	11.9458	12.2942	4.62426	10.9868	5.22792	3.77972	4.17454	4.33999	4.75886	4.65249	4.10647	4.78213	4.20136	5.07274	4.28534	4.36923
205185_at	-6.22007	8.56057	-9.20234	4.35659e-10	5.99992e-08	13.1325	SPINK5	12.0744	11.9482	12.1848	11.5034	11.5158	10.7586	11.2576	11.5321	11.8658	9.64975	11.2556	11.9197	10.8411	10.2809	8.63671	12.3965	2.35956	2.71263	2.87418	3.33524	3.97177	6.66298	4.15081	10.412	9.45791	5.6066	4.28899	4.24234
231771_at	-6.18986	8.62337	-8.2076	4.89342e-09	3.98964e-07	10.7521	GJB6	11.4288	11.0008	11.1326	10.2672	11.235	11.3374	11.078	11.1529	11.7669	11.2562	11.4301	11.8875	11.8558	11.4176	10.4698	11.7021	6.72287	2.93647	8.6783	2.8096	2.48153	3.41626	2.33266	10.6273	10.0115	2.99826	5.54966	2.47134
1560531_at	-6.1678	8.0951	-10.1605	4.79371e-11	1.1448e-08	15.2955	LCE1B	9.82833	10.4178	10.82	10.4197	10.9574	10.8203	11.4982	11.4142	11.7928	11.5514	11.6828	11.4029	9.67103	9.79576	9.02435	10.7181	3.53914	3.44568	2.86042	4.27067	3.87195	4.06134	4.0561	10.4335	8.54266	3.00971	3.75303	3.00349
231211_s_at	-6.16208	7.95541	-9.4724	2.31061e-10	3.66462e-08	13.755	YIF1B	10.7122	10.947	9.46385	11.9245	11.6136	10.728	12.1168	8.81891	10.2412	11.9726	11.9651	10.8024	10.4744	11.0333	6.99318	9.73376	4.44736	3.00469	3.47121	3.27078	3.38299	2.92475	4.35744	9.63302	8.43734	2.86237	2.92224	4.49639
220723_s_at	-6.15493	7.23518	-10.1262	5.17675e-11	1.20957e-08	15.2204	CWH43	10.5833	10.5079	11.2876	8.54871	10.5265	9.72319	10.0588	10.2331	10.0601	7.23885	9.87869	10.3697	10.3679	10.5534	7.01411	11.0163	3.05514	2.89525	2.58828	2.59652	2.80995	2.5736	2.47269	8.25126	7.93511	2.28929	4.57979	2.57001
219388_at	-6.1538	8.20472	-13.5324	4.94256e-14	4.21452e-10	21.9478	GRHL2	11.4113	11.4176	10.2971	10.4998	11.5416	10.9048	10.5991	11.081	10.9093	10.8399	11.1198	11.2478	11.6502	11.0289	8.06183	10.8629	4.36846	3.87591	3.67534	4.3447	3.76242	3.54764	4.71158	7.873	8.21218	4.22885	4.71869	2.94037
206165_s_at	-6.12806	6.67674	-10.9267	8.93184e-12	4.22559e-09	16.9348	CLCA2	9.99653	10.1019	9.45709	9.2746	9.71299	9.87808	9.59549	9.50045	9.36129	8.2185	9.11702	9.07323	9.77438	9.71953	7.51739	8.55034	2.07507	1.55979	2.25429	2.81476	2.47531	1.94258	1.93523	7.67094	7.99157	2.24071	3.2889	1.85074
206642_at	-6.12316	6.74277	-9.81608	1.04523e-10	1.98431e-08	14.5327	DSG1	10.0924	9.89052	8.14364	9.9779	10.8159	9.66254	10.4321	9.16773	9.1182	8.60852	9.31661	9.29042	9.30508	9.23901	8.84465	7.96653	2.11495	2.51365	2.25006	1.69425	1.73569	2.17886	2.60664	8.27637	8.7278	2.32148	2.56573	1.94043
232056_at	-6.11914	6.48966	-9.9387	7.90512e-11	1.66235e-08	14.8062	SCEL	8.88388	9.40751	10.8804	8.54896	10.6437	9.13174	8.91621	10.0183	8.58382	8.03176	9.97283	9.51075	8.76458	9.2368	4.31976	10.9434	2.42979	2.22183	2.18435	2.52344	2.72659	2.13962	2.06986	6.89769	7.0297	1.86954	1.60181	2.22183
213780_at	-6.08728	7.27518	-6.80722	1.82368e-07	7.0326e-06	7.18129	TCHH	11.8499	8.46406	12.1323	3.19175	10.8548	11.7291	4.57563	10.6468	11.074	10.9399	12.2886	12.6351	11.9639	9.62207	4.05254	12.1237	3.1686	3.64626	3.52979	3.96614	4.62831	2.8422	3.33885	6.35325	3.86945	3.75925	3.09839	3.36026
205470_s_at	-6.06471	6.83017	-10.2652	3.79304e-11	9.61846e-09	15.5244	KLK11	9.04725	9.50976	10.3767	9.14876	10.2577	9.03772	10.3055	9.72446	9.95083	9.87745	10.5347	9.0292	8.44929	8.41113	6.89848	10.3104	2.82264	2.26421	2.00827	2.36463	2.35875	2.96624	2.4267	8.62784	7.51684	2.12306	2.45415	2.44213
219429_at	-6.06431	7.07861	-9.4081	2.68486e-10	4.14674e-08	13.6077	FA2H	10.8328	11.8468	11.4254	9.85776	8.15843	10.1898	6.68383	11.29	11.3025	8.61159	7.20996	10.8621	10.9891	11.2104	3.63499	10.736	3.68583	3.13541	3.44081	3.11372	3.18421	4.45798	2.88267	4.81578	3.7566	4.76141	2.99588	3.12915
207109_at	-6.0587	7.02826	-11.1023	6.13904e-12	3.25875e-09	17.2995	POU2F3	9.32126	9.81815	10.6855	10.3367	10.6155	9.29628	10.2258	10.0638	9.95475	10.1207	10.214	10.1564	9.47105	8.77013	5.52437	9.42311	3.3652	2.67681	2.44354	2.0332	2.90854	2.66946	5.20777	7.01283	7.07261	2.64534	2.54243	2.21601
219936_s_at	-6.0563	7.16286	-10.9947	7.72114e-12	3.76923e-09	17.0765	GPR87	10.5322	10.8715	10.2687	9.17741	9.95832	9.86996	10.1507	10.2342	10.7587	8.46505	10.1097	10.1861	10.1888	10.6707	5.95223	8.74038	2.62511	3.15339	3.04521	2.81476	2.84176	2.96053	2.84088	7.68463	7.40192	2.82587	3.91306	2.31828
204942_s_at	-6.05271	9.83331	-9.40172	2.72521e-10	4.18542e-08	13.5931	ALDH3B2	12.7332	13.0081	12.7698	12.7399	12.2225	12.8651	12.1288	13.0066	13.2211	11.9738	11.4974	12.688	12.8972	13.1937	9.23056	12.6614	7.00135	4.02151	5.11855	7.22259	5.81985	3.82955	4.51105	10.6306	9.78366	4.24905	9.72935	4.57834
219395_at	-6.04159	8.22563	-12.2595	5.69128e-13	1.35292e-09	19.6028	ESRP2	11.2897	11.3079	11.754	10.2996	10.5702	10.9318	10.8748	11.4719	11.6824	10.0545	10.2841	11.6709	11.2637	10.9536	7.48665	11.1425	3.82014	4.02032	3.6171	4.16296	3.49328	4.58994	4.10971	8.57148	7.9875	3.65281	4.90314	4.35116
234513_at	-6.03628	6.55725	-7.70135	1.76068e-08	1.09144e-06	9.48922	ELOVL3	11.1928	11.9001	6.2425	11.7512	10.3713	11.4198	4.46789	9.16201	11.7106	9.08014	5.36777	10.2015	10.8015	10.9745	3.14555	8.51846	2.93288	2.87973	3.16899	2.98251	2.87642	2.76195	3.83435	3.40975	3.0747	3.20964	3.25113	2.91328
206677_at	-6.02132	7.47174	-9.74051	1.24277e-10	2.26495e-08	14.3631	KRT31	12.7413	7.43314	9.64398	9.04371	9.64922	11.2754	8.49771	9.20547	10.4748	11.2315	10.8862	13.1195	12.5439	9.15202	4.81783	11.121	3.90815	3.95238	3.97156	3.18636	4.05181	3.512	3.48189	5.18874	5.80717	3.07935	4.80373	3.42868
236225_at	-6.02086	7.7153	-12.1933	6.49334e-13	1.42009e-09	19.4756	GGT6	10.5468	11.2377	10.2218	10.9601	10.2913	10.243	9.88316	10.7744	11.6593	10.2359	9.87695	11.1004	11.0091	11.8335	5.02408	9.83318	4.44576	4.15425	3.9307	3.77027	3.70036	3.49427	3.76606	6.83105	5.99274	3.80597	4.04514	3.3611
219476_at	-5.98674	7.2023	-11.5408	2.44732e-12	2.13372e-09	18.1924	C1orf116	9.55041	9.58606	10.3315	9.24334	9.70667	10.1287	10.0191	10.451	10.2713	10.0203	9.84594	10.4237	9.23473	10.1988	5.71778	11.5595	2.70577	2.77555	4.01298	2.23909	3.35311	3.15975	3.20356	7.46404	6.96621	3.27604	3.24561	2.97394
205916_at	-5.97562	10.5464	-7.08491	8.73671e-08	3.98398e-06	7.90792	S100A7	13.9567	13.9891	13.9955	13.5418	12.0321	12.2706	14.1709	12.923	14.0387	11.3263	12.0819	13.4361	13.6302	10.724	13.7623	13.8381	7.46702	5.5117	4.73197	4.72501	4.74181	4.63533	6.70408	13.9511	13.8044	7.27712	7.16006	4.87099
207254_at	-5.96785	8.28238	-11.2277	4.70834e-12	3.02857e-09	17.5574	SLC15A1	11.5367	11.8541	11.6425	11.3615	11.3325	11.1018	10.0457	11.2271	11.485	9.32117	10.9501	11.0582	10.643	11.2842	7.21514	11.3818	3.96331	3.42629	4.11572	4.4908	4.09166	4.33647	3.90189	8.91161	8.23492	3.82166	5.25642	3.91548
207670_at	-5.92233	6.75255	-7.27453	5.3122e-08	2.70432e-06	8.39917	KRT85	12.174	7.76924	10.6149	3.58664	8.84345	10.9676	5.83688	9.93177	9.80313	8.474	11.6934	13.1089	12.5519	8.64063	3.8234	10.8312	2.73976	3.38646	3.2691	3.33053	3.25656	3.58899	2.92656	2.87377	3.3611	3.08169	5.51825	3.08759
206884_s_at	-5.91419	6.64183	-10.0073	6.76777e-11	1.45568e-08	14.9582	SCEL	9.93129	9.95997	9.49526	8.07652	10.8292	8.9853	8.89791	9.79427	8.93884	6.69697	10.266	9.79208	9.26378	9.69096	5.67145	10.5339	2.32123	2.33641	2.24059	2.27062	2.71227	2.39578	2.37716	7.53612	7.16177	2.5164	2.91844	2.36076
208331_at	-5.88909	5.79719	-5.33673	1.00662e-05	0.000165773	3.22774	BPY2	11.1665	11.114	3.14175	11.3571	9.67562	11.0226	3.06008	11.6837	11.7562	7.17525	2.53214	11.0773	2.18335	11.9382	3.12868	11.1249	2.4609	2.27355	2.66193	2.09335	2.15702	2.41156	2.5872	2.82929	2.64426	2.27616	2.62856	2.16019
232165_at	-5.87784	8.30521	-10.1602	4.79634e-11	1.1448e-08	15.295	EPPK1	10.8032	10.3195	10.913	11.4598	11.7484	10.7856	12.0636	11.0032	10.9889	11.4618	11.2514	10.7847	10.1807	10.1932	8.72567	10.5057	7.44944	3.8797	2.3101	4.49174	4.15967	2.54689	3.60269	8.60206	9.13983	5.51125	3.98843	3.67544
231461_at	-5.87625	6.96764	-7.59572	2.30924e-08	1.35761e-06	9.22155	KRT71	11.2639	7.53336	10.8105	4.00578	9.52605	11.2761	4.90297	10.4052	10.4739	10.3748	11.8565	12.5516	12.0847	9.12322	4.33372	11.2543	3.31699	3.59226	3.62952	3.34289	3.59951	3.57821	3.56353	3.55918	3.51445	3.44832	4.18589	3.98668
242204_at	-5.87184	7.1334	-9.61805	1.6478e-10	2.84207e-08	14.0866	WFDC5	9.25438	9.55286	10.6235	10.297	10.4595	9.4464	10.8641	8.89386	10.1351	9.80442	9.88713	10.3697	8.84249	9.01436	6.53762	10.416	2.64841	2.59568	2.80899	2.64493	2.98085	2.87335	2.58465	8.85409	8.3492	2.92619	3.48179	2.58861
236534_at	-5.8677	8.04736	-11.1196	5.91846e-12	3.20388e-09	17.3351	BNIPL	10.8339	10.6212	11.1116	10.5191	11.5389	10.4598	11.056	10.3672	10.6381	10.5495	10.9396	10.7566	10.4706	10.6117	6.98154	11.5381	4.775	2.7624	3.76886	3.38875	4.23748	3.81063	4.44219	8.58818	8.42602	3.47997	4.89599	3.75726
226755_at	-5.83898	6.48997	-10.1143	5.31733e-11	1.22825e-08	15.1942	MIR205HG	9.83757	10.1171	10.59	8.919	9.58351	9.39697	9.66459	8.0527	8.57445	9.26713	8.63928	9.37058	9.75761	8.46366	3.95737	9.68668	2.0916	2.60151	2.50142	2.32616	1.96722	2.41318	2.13021	6.11995	7.04002	2.23218	4.04097	2.37645
205014_at	-5.81489	7.55661	-11.5998	2.16632e-12	2.11352e-09	18.3106	FGFBP1	10.7999	10.0463	9.77443	10.4367	9.73673	9.82109	12.235	9.0841	10.9548	9.92754	10.959	9.75653	10.2161	8.53349	9.28831	9.20937	3.64632	3.46663	3.57506	3.1276	3.07499	3.12722	3.77942	8.26211	7.97732	3.44061	3.948	3.38052
209863_s_at	-5.80248	8.83313	-11.3609	3.55963e-12	2.70309e-09	17.829	TP63	11.3208	11.7406	11.242	11.8626	11.8954	11.4617	11.5373	11.1262	11.5465	10.9193	11.3822	11.533	11.6104	11.0835	9.50394	11.3532	3.76888	3.99724	5.8757	5.955	3.84762	5.25663	3.57119	9.14157	9.8304	5.95429	4.61382	4.39681
243383_at	-5.77934	7.1962	-9.79161	1.10542e-10	2.06275e-08	14.4779	AC010891.2	9.11208	10.079	11.945	9.52605	11.0578	9.53444	10.0408	9.5681	9.45095	9.73132	10.2113	10.1001	10.295	8.47747	3.97829	11.6613	2.99006	3.91783	3.00317	2.78004	2.79281	3.99578	5.45217	6.42343	6.40823	3.22459	3.00452	2.73204
33322_i_at	-5.77406	10.6092	-10.0543	6.08559e-11	1.34165e-08	15.0622	SFN	13.0714	12.9054	13.4358	13.2773	12.8987	12.7564	13.8897	13.1902	13.3718	13.1107	12.8484	13.4712	13.3133	12.6502	11.921	13.2297	6.48602	5.88278	6.20802	6.45793	6.5651	6.0725	6.55295	12.4297	12.0952	6.08839	7.50465	5.37382
212236_x_at	-5.74193	10.4374	-9.36948	2.93899e-10	4.41455e-08	13.519	JUP	13.2639	13.3324	12.3002	13.3063	12.8649	13.1038	13.486	11.8377	13.5832	13.0348	12.6419	13.1841	13.3208	12.8175	12.1134	12.1809	6.10414	5.78484	5.49973	5.64551	5.41215	5.77907	7.50604	12.5487	11.9672	6.52132	7.76369	5.34339
1557094_at	-5.73431	8.37415	-12.3903	4.39182e-13	1.33402e-09	19.8527	ANXA8	11.3049	11.0013	9.59789	10.8092	12.0339	10.302	10.5142	11.2566	10.0463	11.1362	11.029	10.9469	11.2021	10.9861	9.98864	11.1522	4.72954	3.15546	3.79468	3.97168	4.50291	4.29859	4.84646	8.97922	8.36798	3.61071	5.3456	5.566
220625_s_at	-5.65426	6.77376	-9.57018	1.84088e-10	3.08743e-08	13.978	ELF5	9.20565	8.55979	10.1139	6.54586	9.16903	9.84061	8.84643	9.62317	8.01354	9.81571	9.68182	10.8081	9.79888	10.8145	5.78569	10.5296	2.68175	2.25879	2.32887	2.55246	2.68007	2.67495	2.76347	7.99384	6.19125	2.47484	5.21361	2.69913
205490_x_at	-5.6338	7.62769	-10.7231	1.38572e-11	5.19895e-09	16.507	GJB3	10.3768	10.9141	9.31916	11.0609	10.3076	10.34	11.731	9.76969	11.4539	10.53	10.447	10.4	9.28748	10.272	5.7463	8.71879	4.09686	3.73341	3.50957	3.78163	4.16032	3.74355	3.5647	8.17417	6.9445	3.97034	3.47712	3.74433
232164_s_at	-5.63183	8.98721	-9.98283	7.15269e-11	1.52763e-08	14.9041	EPPK1	11.103	10.6212	11.7269	11.7809	12.4012	11.3693	12.3447	11.8705	11.4844	12.0987	11.9001	11.3474	10.9441	10.6753	8.91151	11.8344	8.01247	4.15597	3.01392	5.20543	5.26433	4.20301	4.31472	9.06628	9.97784	6.20575	5.51818	4.2903
226863_at	-5.62932	6.97217	-11.1488	5.56281e-12	3.10354e-09	17.3953	FAM110C	10.0198	9.8537	10.3624	8.53707	9.01624	9.57744	11.3322	9.71248	9.81688	8.22147	9.14831	9.52196	8.5998	9.7455	7.41836	9.27209	2.9983	3.34308	2.57472	4.3679	2.44794	3.18354	2.66204	7.6121	7.42426	3.35782	2.49668	2.59653
218963_s_at	-5.61088	8.28778	-11.2143	4.84381e-12	3.03987e-09	17.5298	KRT23	10.6671	10.8653	10.7574	10.5879	11.2873	11.6223	10.7781	10.0317	10.821	10.7406	11.419	11.1662	10.7617	11.2206	7.79576	10.5572	3.71662	4.2711	4.1532	3.73953	5.02634	3.70468	4.16303	9.40211	8.34612	4.97433	5.05325	4.42845
1552477_a_at	-5.59819	6.39681	-13.0041	1.3347e-13	6.5404e-10	20.9974	IRF6	8.86424	8.52121	9.83465	9.07377	8.9054	9.02068	9.77297	8.48655	9.06541	8.94714	8.51408	9.01773	9.02821	8.61513	5.52827	9.54112	3.01494	2.45308	2.47055	2.59106	2.37392	2.46261	2.40242	5.52111	6.71096	2.46866	3.37761	2.52728
213240_s_at	-5.59502	5.95595	-8.85086	1.00891e-09	1.16479e-07	12.307	KRT4	10.5888	10.0686	9.20046	6.53759	6.81466	9.37355	5.65729	10.0126	10.2251	5.86684	6.3462	9.73301	9.41544	10.1315	3.21925	10.4702	2.09108	3.17395	2.64298	3.04202	2.2942	2.74795	3.18596	3.56289	3.08216	2.61633	2.49756	2.16848
206149_at	-5.58589	6.64452	-11.3272	3.82002e-12	2.76172e-09	17.7604	CHP2	7.68663	8.64341	9.9928	9.08501	10.5244	9.40294	10.0632	9.01022	8.94013	9.83682	10.1327	9.83924	8.75621	7.99425	4.45577	10.2517	2.98225	2.96389	2.69917	2.78448	2.99042	3.69435	2.90865	5.71333	5.99601	2.94993	3.36646	2.38205
203453_at	-5.58369	7.54864	-10.0828	5.70728e-11	1.29479e-08	15.125	SCNN1A	9.60687	9.82987	10.7518	9.88815	9.97334	10.0017	10.783	10.483	10.5574	10.4874	10.0544	10.803	9.4686	10.4038	5.03792	10.9361	3.86974	3.2422	3.59201	3.34601	3.90291	3.6335	3.66374	8.42861	7.39039	3.46798	3.83611	3.92227
205363_at	-5.57396	7.51701	-11.5755	2.27777e-12	2.11352e-09	18.262	BBOX1	9.86027	9.33136	10.2016	9.78744	11.0417	10.585	10.4404	8.9804	10.007	10.1203	10.3998	10.2886	10.2222	10.2961	6.90845	10.0229	3.0792	4.49824	3.25506	4.64647	3.27143	2.95266	2.98592	8.09868	7.39362	4.19881	4.21443	3.38815
226281_at	-5.56128	6.86881	-9.6478	1.53838e-10	2.6787e-08	14.154	DNER	8.59738	8.08162	10.3206	7.18762	9.105	10.6082	6.94533	10.7499	9.58777	11.2615	9.61891	11.2455	9.50561	11.0225	3.80701	10.3911	3.94883	3.92421	3.1897	3.05665	3.23215	5.65291	3.22959	3.89073	3.99036	3.59452	3.81753	2.7641
231849_at	-5.55828	7.97681	-10.0571	6.04825e-11	1.33882e-08	15.0682	KRT80	10.4264	10.5554	11.3487	10.7114	10.8256	10.2121	11.1762	10.3818	11.4341	10.837	10.6011	11.2242	9.56747	9.70772	6.22474	10.5091	4.2184	3.38372	4.38107	3.55062	4.03753	4.69931	3.77321	9.06897	8.21843	3.94764	4.47849	3.85046
206166_s_at	-5.54909	7.35547	-9.67653	1.43975e-10	2.5558e-08	14.2189	CLCA2	11.1188	10.8018	9.38971	8.50376	9.603	10.1374	9.9194	9.86226	10.3984	7.15298	8.68598	10.0761	10.6137	10.3734	8.7568	10.3449	3.56769	2.86688	3.03376	3.63357	3.23304	4.04881	3.08964	8.76364	8.44948	2.73874	3.78354	3.00598
206873_at	-5.54652	7.93712	-11.7166	1.7035e-12	1.91912e-09	18.5434	CA6	9.68567	10.6431	10.6623	9.01117	10.3265	10.8529	8.31512	11.1365	10.698	10.9634	11.0292	10.9733	10.0766	11.9141	7.62024	11.1191	4.45817	4.48304	4.20267	3.27766	3.36529	7.5583	3.03119	6.43006	3.91079	6.4797	3.93235	6.08299
205979_at	-5.54561	5.93148	-8.4504	2.67923e-09	2.51695e-07	11.3456	SCGB2A1	5.90838	4.47951	11.3647	5.44698	9.16394	10.8143	6.31384	8.0969	5.7871	10.611	11.1806	10.5376	8.6512	10.1482	5.84911	8.5774	2.93288	2.52384	2.7154	2.38648	2.46851	2.98587	2.57983	2.93764	2.69876	2.59832	3.56165	2.76154
226064_s_at	-5.51327	8.95552	-11.1958	5.03658e-12	3.05972e-09	17.4919	DGAT2	12.2385	12.6654	11.6805	11.9844	10.7757	11.875	9.9864	11.8849	12.9525	10.6617	10.1087	12.0627	12.2324	12.6306	6.19823	11.156	4.74509	4.7337	4.9277	5.64415	6.44249	5.25615	6.20913	7.10516	6.81775	5.3276	6.55691	5.89516
223631_s_at	-5.50848	8.00392	-9.53647	1.99061e-10	3.25857e-08	13.9013	C19orf33	10.9445	10.7671	8.75296	11.8844	11.0289	10.3876	12.1919	8.085	9.88663	11.5712	11.7338	10.4341	10.4062	11.0088	7.58884	9.16302	4.41037	2.59154	4.39944	3.91682	3.99781	4.189	4.55321	9.22348	8.0116	4.0401	4.18188	4.75931
205694_at	-5.50025	7.89281	-7.61256	2.21132e-08	1.3099e-06	9.26432	TYRP1	9.53549	10.1353	9.69006	9.96029	9.62234	10.6846	10.2559	11.36	10.7465	8.82767	11.5884	10.1966	9.97863	9.71141	10.9689	10.739	11.2419	1.73845	2.00147	7.82698	3.95401	1.95796	3.11793	4.41819	7.60199	5.60779	5.26839	2.26268
222830_at	-5.49883	8.04319	-9.80597	1.06967e-10	2.00977e-08	14.5101	GRHL1	10.7021	11.224	11.2462	9.60337	10.9393	10.887	10.4587	10.7069	10.8743	9.08621	10.6147	10.9095	10.8074	10.7628	6.68921	10.8859	3.45204	3.50923	3.22226	4.38776	6.37748	5.86795	3.63711	8.36886	8.53444	3.72946	4.77632	2.94914
241382_at	-5.48775	7.49314	-10.1687	4.70566e-11	1.13842e-08	15.3137	PCP4L1	11.5719	11.8786	9.90458	11.3476	9.01625	10.9065	9.56669	9.90781	11.5121	7.81475	8.0251	10.2704	10.8583	11.6319	5.71931	7.58879	4.25458	3.70794	4.07731	3.87923	4.4728	4.2325	3.90323	6.4973	5.82465	3.60058	4.30622	3.53103
215129_at	-5.47232	6.23882	-14.8515	4.66697e-15	1.27583e-10	24.1876	PIK3C2G	9.63422	9.44103	9.76349	7.95278	9.35901	8.55629	7.56068	8.60848	8.53643	7.07317	8.16997	8.58433	9.51255	9.14002	5.71248	9.74061	3.08031	2.65905	2.64094	2.42597	2.66575	2.46627	4.87589	3.53827	4.56584	2.62327	2.43687	3.36292
207955_at	-5.45374	7.94074	-9.08566	5.74687e-10	7.37583e-08	12.8603	CCL27	7.61097	8.44313	11.4614	12.0728	11.8781	10.5983	12.2892	10.487	10.2414	11.0857	10.2363	11.5418	11.1211	9.70155	4.94989	10.7303	3.21012	4.97649	4.147	4.20682	4.26074	4.39019	6.78069	4.65491	7.58048	3.64165	5.01387	5.02892
209792_s_at	-5.44545	6.81952	-9.17537	4.64386e-10	6.28474e-08	13.0697	KLK10	10.0191	9.39293	9.87191	9.85314	9.05784	8.71554	9.88968	8.66938	10.622	9.03786	9.75297	9.02926	8.71151	8.55128	6.46107	8.81708	3.0022	2.49423	2.40811	2.7269	2.63808	4.80241	2.22334	9.03233	7.45802	2.43306	2.25561	3.01969
205778_at	-5.44294	8.19234	-8.5397	2.15096e-09	2.08887e-07	11.5619	KLK7	11.0926	10.8658	9.26637	11.3193	10.9624	10.9892	11.551	9.58509	12.0372	10.2861	11.0285	10.6066	10.1031	8.97287	9.45375	10.2806	4.15647	3.79238	3.78954	3.67411	3.6626	3.50247	4.9003	11.0065	9.61054	4.36173	4.55654	3.97183
200606_at	-5.42865	9.32165	-8.29997	3.88775e-09	3.36867e-07	10.9788	DSP	11.2692	11.5479	12.215	11.8994	12.0404	11.6828	11.9297	11.9696	11.5716	11.8279	11.4895	11.7908	11.4009	11.3389	10.3085	12.0893	5.35351	4.68014	2.43102	2.93288	6.3551	7.88762	8.98741	10.4224	10.4937	5.67113	5.54047	3.87937
204952_at	-5.4235	9.29923	-10.6439	1.64649e-11	5.59141e-09	16.339	LYPD3	11.4465	12.0462	11.849	11.9155	11.7994	11.6987	13.0839	12.1473	12.0831	11.6833	11.7466	11.6143	11.4383	11.3198	9.38964	10.7158	5.40496	5.97128	4.26846	5.4832	6.28555	4.97532	4.98381	10.6778	9.67279	6.12548	5.31689	5.23547
228708_at	-5.42242	7.03154	-11.7657	1.54075e-12	1.89417e-09	18.6406	RAB27B	9.46189	9.68141	10.3016	8.7399	9.67627	9.28569	8.89007	10.1824	9.57375	8.91433	9.82294	9.48552	9.81416	9.78117	5.97401	10.1018	2.51218	2.5899	2.83102	3.42392	4.79659	2.97728	5.1542	6.98914	6.42514	3.41632	2.703	3.3775
228360_at	-5.41877	6.9639	-10.4119	2.73923e-11	7.71998e-09	15.8423	LYPD6B	9.42784	8.64404	9.41393	8.53758	10.3261	9.24076	9.78577	8.92168	9.40748	9.31903	10.3119	10.2096	10.6039	9.30255	4.3481	10.7793	3.49585	3.17518	2.36756	2.98888	3.6304	2.64405	3.49258	6.5855	6.52946	3.33813	4.11003	4.05186
210325_at	-5.41047	6.27358	-12.291	5.34577e-13	1.35292e-09	19.6632	CD1A	7.26858	9.12951	9.61376	9.75818	9.41798	8.18876	9.56496	8.65415	8.42343	8.46987	8.5935	8.92492	8.60826	7.27842	6.28695	9.29635	2.81743	2.16152	2.82344	3.20111	2.21689	2.28435	2.80033	6.73694	5.64696	2.35384	3.01288	2.12685
204818_at	-5.40999	6.05404	-11.1657	5.36782e-12	3.10354e-09	17.43	HSD17B2	10.0604	10.9547	8.65751	8.94168	8.28297	8.76788	6.64384	8.13098	10.5704	6.49548	7.44664	9.78541	7.47983	9.10501	4.31099	8.32798	2.69056	3.04536	2.55242	2.38648	2.48748	2.66106	2.54431	4.49063	3.05767	3.21333	3.18928	3.23282
203961_at	-5.40104	8.24353	-11.3126	3.93873e-12	2.76172e-09	17.7307	NEBL	10.8945	10.8148	10.5893	10.5469	11.0759	10.8746	10.953	10.8781	10.5369	10.3534	11.0644	10.8796	10.7405	11.164	6.71797	10.8482	3.87124	3.7135	4.26377	6.57035	6.43617	3.89939	4.36663	7.96742	7.57265	5.08799	4.93593	3.20159
203021_at	-5.39534	8.85424	-8.63309	1.7115e-09	1.74258e-07	11.7869	SLPI	11.5424	9.88233	10.6856	11.5245	10.7774	11.7743	12.6208	10.2926	11.7399	11.8046	11.6292	12.0853	10.6527	11.2411	10.1344	10.2776	5.2111	3.51603	4.30529	5.58844	3.36577	4.2033	4.9376	10.6256	10.7211	4.30902	6.32632	6.14469
214599_at	-5.39278	6.86389	-8.33675	3.54849e-09	3.13938e-07	11.0688	IVL	8.90414	9.26164	8.89759	9.49156	8.95056	8.95488	12.4155	8.31373	10.3567	9.19485	9.13971	9.98163	9.42184	7.0602	8.6583	7.79846	2.75027	2.80947	2.32318	3.0738	2.24372	2.88439	2.96852	9.2349	8.37556	2.57128	3.22945	2.92311
202712_s_at	-5.38136	9.65041	-9.05274	6.216e-10	7.74168e-08	12.7832	CKMT1A	12.3068	12.8592	11.6003	12.2047	11.8716	12.6675	11.7092	12.4372	12.7534	11.7852	11.4267	12.081	12.4858	12.6165	8.88711	11.615	6.4619	5.11409	3.78784	6.22936	9.54089	8.6895	3.65136	9.97577	9.09585	6.69747	5.18424	4.47596
211361_s_at	-5.37185	6.40854	-9.09899	5.56744e-10	7.19621e-08	12.8915	SERPINB13	10.0014	9.67759	9.04417	8.59072	8.04955	8.30551	8.85972	8.31673	9.18776	6.28443	8.83612	8.97249	9.41043	8.9338	7.48584	9.4159	2.52728	2.2307	2.3323	2.35636	2.22037	2.0111	2.12741	8.2466	7.92534	2.45099	3.61885	2.01966
220801_s_at	-5.34755	7.46936	-7.23145	5.94569e-08	2.95259e-06	8.28793	HAO2	11.3023	11.2626	10.8927	10.8339	9.6769	10.6432	5.43323	11.5416	11.8336	7.86724	4.25761	10.8449	11.5829	12.055	5.06338	11.0875	3.6233	4.06391	4.23154	6.37501	4.60468	4.2844	3.95013	4.55643	5.12041	4.1781	4.34916	3.6263
231583_at	-5.33435	6.33577	-6.91072	1.38483e-07	5.7144e-06	7.45309	KRT74	11.1913	6.95759	11.1452	3.46326	8.66185	9.68464	4.77723	8.19714	8.48604	9.24184	10.9522	11.6597	10.9129	7.87498	3.30352	11.4413	3.05394	3.30352	3.0355	2.64565	3.15801	3.09273	3.40065	3.76629	3.84975	2.90291	3.96751	3.27436
224327_s_at	-5.33271	9.37802	-9.61484	1.66008e-10	2.8453e-08	14.0793	DGAT2	12.5301	12.9868	11.8472	12.669	11.8289	12.4992	10.657	11.9384	12.967	11.4411	11.0442	12.1741	12.4585	12.7289	5.81797	11.0271	5.67422	4.39396	5.59038	5.5269	6.73128	4.85153	6.20318	7.85618	8.12916	6.03965	7.6508	7.32187
225645_at	-5.32649	8.98799	-9.0665	6.0154e-10	7.57815e-08	12.8155	EHF	11.4713	12.0432	10.5405	11.2769	11.5988	11.5727	11.5824	11.4329	11.3741	10.9418	10.935	11.5392	11.1637	11.6762	9.4379	11.7458	4.43253	1.91589	7.76582	7.03475	4.93361	5.21949	3.39065	9.4942	9.90279	4.93816	5.24983	7.05369
207114_at	-5.32616	7.90679	-10.4562	2.48439e-11	7.26385e-09	15.9376	LY6G6C	9.76078	10.2829	10.7979	11.1601	10.5993	10.0309	11.5596	9.89188	11.0413	10.2945	9.92064	10.7306	8.97346	10.2955	7.61629	10.0752	4.39372	4.77384	3.94019	4.34224	3.3705	3.74313	4.27579	9.3876	8.01902	4.18004	3.74654	4.1866
220403_s_at	-5.32141	8.62276	-12.6479	2.65111e-13	1.03535e-09	20.3385	TP53AIP1	11.5952	11.0824	11.4971	10.4311	11.4647	10.7186	9.75899	11.5593	11.5358	10.7004	10.9921	11.5557	11.3643	10.4591	7.69871	12.0401	5.06562	5.31915	4.07582	4.24538	4.67632	4.75429	6.74206	7.9559	7.79975	5.31234	5.04987	5.98695
232202_at	-5.32026	6.38937	-10.8307	1.09792e-11	4.80232e-09	16.7338	FAM83B	8.54883	8.77735	8.39278	8.78198	9.90739	8.77255	10.3836	8.0978	8.60414	8.96597	8.76287	8.86776	8.555	8.36445	5.74864	9.18063	2.81227	3.44535	2.78499	2.33824	2.20244	2.4708	2.29075	7.04979	6.85685	2.2087	3.36325	2.3672
1552797_s_at	-5.31186	9.32999	-10.1717	4.67497e-11	1.13602e-08	15.3201	PROM2	11.4057	11.8519	11.8751	11.8534	12.1826	11.6014	11.6721	11.6308	11.7391	11.9485	11.9234	11.8364	11.6474	11.6001	9.29354	11.6426	5.03435	6.39409	4.07919	5.26742	4.4134	5.34413	7.2474	10.1569	10.1828	6.15849	6.8999	4.35763
230398_at	-5.29203	7.03112	-10.3339	3.25631e-11	8.85765e-09	15.6735	TNS4	9.27809	9.61316	9.30482	9.68292	9.45236	9.08892	11.9034	9.81955	10.0726	9.63274	8.48563	9.97638	9.16178	9.57282	4.28364	9.45732	3.81681	3.03751	3.60704	4.68356	2.87651	2.87651	3.41728	6.37904	6.46028	3.28738	3.92552	3.71783
219115_s_at	-5.29116	6.30285	-10.3859	2.90146e-11	8.01197e-09	15.7861	IL20RA	9.09605	9.66324	10.166	8.12185	8.85185	8.60351	7.06366	9.92657	9.53649	6.96537	7.95793	9.27743	9.37322	9.82547	3.58904	9.11017	2.6157	2.38542	2.49104	2.65353	5.37016	2.95276	4.05271	3.885	4.64294	2.73915	3.11826	2.44528
206643_at	-5.2879	7.76314	-7.82653	1.279e-08	8.46601e-07	9.80459	HAL	10.0287	10.358	10.6139	9.59858	10.0631	9.73008	11.5318	10.3433	11.1398	7.15404	11.3612	10.3869	8.54861	8.95091	9.78462	10.8768	2.66785	3.80698	3.5172	4.54891	4.06688	3.22796	3.50313	10.1394	10.0445	3.5068	3.98171	3.88652
218677_at	-5.28327	7.82192	-10.308	3.44887e-11	9.02235e-09	15.6173	S100A14	10.253	10.353	10.4442	10.7508	10.686	10.4444	10.5349	7.7456	10.5067	10.7448	10.7952	10.1583	10.319	9.47158	8.46798	9.7035	4.0888	3.47226	3.88432	4.16411	4.28392	3.70114	4.00461	9.10623	8.59813	3.82399	4.35725	4.15013
240420_at	-5.28112	6.38601	-9.24695	3.92065e-10	5.52479e-08	13.236	AADACL2	8.79267	8.69538	9.2886	7.74783	10.0878	8.60131	9.47129	9.1704	8.82443	7.69443	9.87161	8.62588	7.91318	7.70069	6.16545	9.73848	2.7899	2.49419	2.55189	2.50783	2.36728	2.54086	2.07672	8.12735	7.53324	2.21816	2.7564	2.45486
206465_at	-5.27774	9.54301	-9.55112	1.92408e-10	3.17822e-08	13.9346	ACSBG1	12.6363	12.8853	12.4957	12.1505	11.7395	12.7991	9.34015	12.7447	13.1341	10.2587	9.94681	12.418	12.8591	13.1115	7.84436	12.5146	6.422	7.96522	6.37404	6.50632	6.24325	3.71998	4.32887	7.22189	7.51999	7.64391	8.58066	5.79972
225667_s_at	-5.27318	7.35991	-11.2486	4.50602e-12	2.93928e-09	17.6001	FAM84A	9.58684	9.85617	9.97231	9.81611	9.58349	9.91668	9.18922	9.97702	10.0462	9.59109	10.0275	10.1855	9.59858	9.88902	7.02987	9.65191	3.42178	3.49202	2.50187	3.71065	4.55121	3.27242	3.82914	8.33882	6.86419	5.94329	3.23434	3.00023
226926_at	-5.26403	9.31425	-7.6714	1.90116e-08	1.15753e-06	9.41346	DMKN	11.3554	11.9948	10.9676	12.564	12.4085	12.1387	12.9825	9.66833	12.198	12.14	12.1031	11.8085	11.2297	11.2526	9.98474	10.3275	3.60928	4.72368	5.8318	7.08302	4.31085	8.30404	3.93177	11.0746	10.228	6.28974	7.78592	2.50217
229290_at	-5.25985	9.94235	-9.19563	4.4263e-10	6.08061e-08	13.1169	DAPL1	12.5804	12.5559	12.0692	11.7555	12.1097	12.2916	12.3302	12.098	12.3794	11.7673	12.9775	13.3612	12.7214	13.03	9.04321	12.0747	4.87703	4.79554	7.07205	9.15888	5.53418	4.92494	4.8873	9.8766	8.85898	5.3874	7.56894	10.2988
213695_at	-5.25846	7.89476	-10.8015	1.16937e-11	4.95623e-09	16.6724	PON3	11.3321	11.4699	9.88584	10.6944	9.92173	10.9787	7.9666	11.2652	11.072	9.29277	9.53941	10.7572	10.8667	11.841	5.43094	10.0597	3.87507	4.22396	5.81971	5.76422	4.05514	4.55132	4.94528	6.47198	5.07259	4.3364	5.55754	4.00594
236009_at	-5.23682	7.11113	-11.1352	5.72559e-12	3.15054e-09	17.3673	PERP	8.74262	9.58697	10.0072	8.69692	9.62276	9.3244	10.0668	10.3099	10.021	9.50511	9.50743	9.86925	8.6298	10.1053	6.02205	9.67032	4.51171	3.21839	3.76982	3.69918	2.99387	3.0673	4.25829	7.52267	7.07065	2.79718	3.44758	3.0673
233631_x_at	-5.23073	6.3876	-6.99937	1.095e-07	4.74397e-06	7.68496	KRTAP9-2	8.71777	5.80067	10.7455	4.6055	9.10603	10.1985	5.69368	8.04907	11.9746	11.3963	10.0885	10.945	10.8706	6.70713	3.48448	9.68615	3.30792	2.86311	3.33954	3.35888	3.16677	3.20995	2.72898	3.25614	5.65386	3.00318	4.09214	2.80285
206276_at	-5.22365	8.62111	-10.6144	1.75585e-11	5.81823e-09	16.2763	LY6D	10.1509	11.123	11.0048	11.5613	10.7922	10.7912	13.3307	9.81161	11.7999	11.0311	11.3479	11.1542	10.3015	10.1065	8.69137	10.7587	5.53957	4.44978	4.94437	4.76348	4.7456	4.7671	5.30341	9.13419	9.35449	4.84175	4.97271	4.81763
1555416_a_at	-5.21917	5.8912	-7.56148	2.52223e-08	1.4425e-06	9.13448	ALOX15B	9.99039	11.1429	7.8014	10.4182	8.51861	10.4132	3.97694	6.79951	10.6462	7.63014	4.22997	8.94222	9.10909	9.97888	3.33077	7.11934	2.77871	2.6749	2.87143	3.12916	2.49433	2.99269	2.89445	2.93764	3.15141	2.88062	3.27264	2.82777
204268_at	-5.21592	10.5154	-8.3338	3.57453e-09	3.14714e-07	11.0616	S100A2	13.2729	13.1617	12.0461	12.9666	12.7857	12.9493	13.5444	10.2895	13.2913	13.3316	13.1884	12.9907	13.3697	12.6215	12.0017	12.2008	6.00018	7.49601	5.86044	5.53989	6.97348	6.59583	5.17798	12.454	12.1452	6.41978	9.32511	6.43022
220428_at	-5.20862	6.60737	-10.5249	2.13619e-11	6.52491e-09	16.085	CD207	7.45964	9.62214	9.68753	10.0085	9.65314	8.74038	10.0091	9.06223	9.32981	9.10717	8.64472	9.91543	8.67384	7.83223	4.12932	9.55904	3.70095	3.39552	2.76003	2.68023	3.81001	3.01052	3.69998	6.1189	5.80615	3.49013	2.09201	3.00783
220161_s_at	-5.20131	7.82747	-10.9054	9.34952e-12	4.29567e-09	16.8903	EPB41L4B	9.80284	9.56996	10.2745	9.1715	10.5379	10.7074	10.0757	10.5671	10.3445	10.5701	10.1177	11.044	10.2963	11.0494	5.78203	10.9948	3.9948	3.45631	4.20573	3.0857	6.33177	2.72252	5.75108	6.47717	6.52573	4.78844	4.82138	6.1029
206605_at	-5.19235	7.33374	-10.7365	1.34607e-11	5.17642e-09	16.5353	ENDOU	9.88671	10.4252	9.99255	8.99967	10.0599	9.87864	10.4357	9.4648	10.6395	9.07135	9.72139	9.6684	8.94345	9.73618	5.32021	10.7009	3.3611	4.45373	3.47554	3.00189	3.30383	2.9296	4.75067	7.53361	6.012	4.74941	3.39399	5.43484
222484_s_at	-5.19042	10.5668	-5.96992	1.75607e-06	4.25212e-05	4.94647	CXCL14	12.5375	12.5515	13.2879	12.9506	13.1362	12.8219	12.8881	12.9644	12.7611	12.9877	12.999	12.8894	12.8856	12.5344	11.292	13.1731	9.06381	3.03647	2.75869	2.64098	9.00537	3.43158	10.3587	12.0655	11.8332	9.42746	7.40088	10.1878
207911_s_at	-5.18554	6.35935	-9.81299	1.05265e-10	1.98685e-08	14.5258	TGM5	8.29315	8.97601	9.34283	7.95798	8.45714	8.59963	8.76779	9.955	9.89841	7.96854	8.16763	9.00436	7.82745	9.26667	4.0795	10.7455	2.73605	2.6867	2.34881	2.68069	2.60246	5.14328	2.89001	6.53198	5.50972	2.59751	2.43687	2.59023
216921_s_at	-5.18407	6.67618	-5.87827	2.25799e-06	5.19157e-05	4.69869	KRT35	12.3217	7.08254	8.24655	4.31861	8.03337	10.4584	5.57524	10.3841	10.0796	3.55499	11.592	13.3813	12.8215	8.38332	4.5187	11.615	3.93226	3.63015	3.68001	3.5956	3.40148	4.07102	3.70451	3.80962	3.5333	3.46891	4.38418	3.3552
220970_s_at	-5.1819	5.82423	-6.55218	3.61063e-07	1.22616e-05	6.50696	KRTAP2-3	9.74072	4.94933	6.95633	4.29695	6.77072	9.98198	5.16833	7.20643	12.0273	11.9094	9.03864	11.3069	11.1405	6.73906	3.07354	8.41469	2.4624	3.10594	2.40144	3.08838	2.64672	2.67998	3.21981	2.63219	2.60259	2.57069	4.1535	2.79408
234335_s_at	-5.17841	7.25784	-12.1954	6.46664e-13	1.42009e-09	19.4796	FAM84A	9.93641	9.94972	9.85336	9.73503	9.10402	10.1155	8.99494	9.64867	9.83855	9.46068	9.95068	9.99787	9.63748	10.0196	6.97075	8.42125	3.55769	4.17389	2.40774	4.04581	4.09392	3.35989	4.17989	7.77737	6.26411	5.464	3.13399	3.12664
219630_at	-5.17802	7.95622	-9.06418	6.0487e-10	7.60258e-08	12.81	PDZK1IP1	10.8798	11.4141	10.5993	11.394	10.1841	10.5755	11.7021	8.13546	11.427	10.3287	9.3975	10.0908	9.68279	10.0269	7.13037	9.83742	3.95866	4.29436	4.07974	3.9552	4.72563	4.08803	3.60457	9.45117	8.59385	3.9301	5.42238	3.86456
206164_at	-5.16963	6.88688	-9.92553	8.14519e-11	1.68689e-08	14.7769	CLCA2	9.9195	9.99961	8.22741	9.11747	9.98315	9.74436	9.2662	9.13406	8.94822	8.22527	9.00671	8.73154	9.61109	9.51944	8.21813	7.98688	2.99048	2.25637	4.1616	3.92424	3.21237	2.24827	2.94902	8.06928	8.17906	3.00087	3.6875	2.51462
218002_s_at	-5.16761	9.71282	-6.80799	1.81993e-07	7.02731e-06	7.18332	CXCL14	11.5885	11.6354	10.728	13.225	12.9441	12.6589	12.6603	12.5595	11.8352	13.0756	12.6182	11.6265	12.7061	11.2206	9.20907	10.5491	7.87833	3.39297	2.86268	3.47346	7.47859	3.42345	8.7593	11.3754	10.2144	8.15156	5.36353	8.74507
215536_at	-5.15194	7.83259	-12.4849	3.64569e-13	1.2458e-09	20.032	HLA-DQB2	9.15907	10.5595	10.3064	10.3939	9.74297	9.09399	10.9313	10.4351	10.8566	10.5263	10.3415	10.7446	9.59576	9.56145	8.51964	9.88089	4.02409	3.4709	4.17435	5.88562	4.40971	4.25541	4.50263	8.4598	6.65592	5.80588	3.43401	3.58514
1564803_at	-5.14995	6.4312	-6.07333	1.3233e-06	3.41795e-05	5.22543	KRTAP11-1	12.793	6.1791	9.01379	3.60497	7.63536	10.749	3.93534	7.08262	9.78992	10.4532	10.6963	12.8901	11.9907	6.76289	4.53739	10.0995	3.79011	3.15323	2.94202	3.28424	3.47892	3.85329	3.45621	2.83596	3.54315	3.54101	4.56899	3.4133
214580_x_at	-5.14159	9.55374	-8.70783	1.4266e-09	1.53542e-07	11.9661	KRT6A	11.4659	11.8969	11.9179	12.0274	11.2996	11.5912	12.5278	11.9548	12.3798	11.2575	10.8697	11.9047	11.3558	11.6864	11.8416	12.1394	6.35348	5.39202	5.48117	5.20793	5.09282	5.44352	5.57249	11.6821	11.779	5.60223	6.7485	5.03297
210576_at	-5.1376	6.75639	-6.71165	2.35379e-07	8.66039e-06	6.92935	CYP4F8	11.0079	11.4335	10.5185	9.39887	8.74111	9.74479	5.78626	10.2562	11.1044	6.25672	3.74072	10.9657	11.4221	10.472	2.85231	9.63025	4.06666	3.54755	3.60899	3.68689	3.82452	4.03387	3.95352	4.27049	3.46815	3.56226	4.07151	3.75303
220724_at	-5.12591	6.53854	-9.68081	1.42566e-10	2.55567e-08	14.2286	CWH43	9.89409	9.74953	9.56363	7.44887	9.73969	8.90029	8.99172	8.8786	8.87452	5.70136	8.73773	9.04872	9.24382	9.50621	6.04944	9.43753	2.98724	2.91982	2.86399	2.85379	2.63356	2.85743	2.75007	7.25095	6.92533	2.50323	4.17939	2.58861
233681_at	-5.12351	5.16091	-5.65675	4.15454e-06	8.3144e-05	4.09815	KRTAP3-3	9.62279	2.82734	7.55553	1.87447	5.4401	9.08337	3.58322	7.7739	11.6407	10.5483	7.92497	11.6912	10.2952	5.9361	2.61002	9.30002	2.23168	2.26348	2.21664	2.24891	2.17068	2.55151	2.06345	2.39149	1.93189	2.02988	2.48017	2.21859
219995_s_at	-5.12013	5.78933	-10.7191	1.3978e-11	5.19895e-09	16.4986	ZNF750	7.71368	8.35126	9.10344	7.32535	8.44849	7.89973	8.35822	9.16222	8.77835	7.5376	8.27939	8.74067	7.94895	8.41397	3.66696	8.0104	2.1724	2.12682	2.05078	2.42241	1.97468	2.6683	2.48705	6.14106	5.25323	1.89716	2.82993	2.33864
206177_s_at	-5.11401	7.32035	-7.19343	6.5686e-08	3.20659e-06	8.18956	ARG1	10.7529	10.4783	8.36816	8.13187	9.11997	9.24915	10.3166	10.2771	10.9766	8.97912	11.2018	9.13259	7.46265	9.20301	8.44816	10.095	2.78986	2.41061	2.77764	2.64308	2.94468	2.70644	3.72076	10.5228	8.69779	2.9866	3.90955	6.66686
207065_at	-5.11249	6.49914	-9.15112	4.91874e-10	6.51168e-08	13.0132	KRT75	9.82875	8.75201	8.29892	8.08652	8.28793	9.30426	6.53076	8.38462	9.69166	8.7598	10.4935	10.7296	11.0991	8.05577	3.62081	9.11929	3.33886	2.788	2.96029	3.06249	3.05659	3.01911	3.19686	6.52804	4.65446	2.94671	4.44412	2.93713
218796_at	-5.11239	7.19317	-11.9475	1.06432e-12	1.57275e-09	18.9984	FERMT1	10.0813	10.0581	8.7144	10.0298	10.3415	9.6648	9.79626	9.27659	9.71947	9.4364	9.15988	9.60657	9.62564	9.04881	6.46994	9.11762	3.88994	2.69913	3.61602	3.69918	3.56121	3.1153	3.79654	6.95548	7.47463	4.6089	4.33982	3.5055
209800_at	-5.09601	8.63958	-6.47814	4.40783e-07	1.44224e-05	6.31004	KRT16	10.8468	10.3244	9.15021	10.9221	10.9646	10.3447	13.3378	9.17273	12.1267	11.6338	9.75155	11.6031	11.8276	10.3616	11.8985	8.9112	4.91534	4.01998	4.19742	3.40675	4.54039	4.27171	4.60036	12.3706	11.6221	5.16143	5.90295	3.72186
236119_s_at	-5.09246	7.65271	-6.15337	1.06365e-06	2.87896e-05	5.44084	SPRR2G	9.94438	11.2909	10.714	9.79478	8.14817	10.1786	13.2481	8.93627	12.2021	10.8943	8.43872	10.9931	7.26499	8.09812	9.26949	7.94703	3.79784	3.60014	3.35638	3.44743	3.00757	3.3163	3.77697	11.3973	10.4822	3.68264	3.55606	3.49196
219597_s_at	-5.08958	8.52398	-8.84341	1.02722e-09	1.17497e-07	12.2893	DUOX1	11.2547	11.3782	10.9219	10.7367	10.9852	10.5263	11.2596	11.2161	11.2007	10.4539	10.6284	10.9004	10.56	10.6641	7.14149	11.4559	4.60537	4.58612	6.42105	3.72376	3.26655	6.93597	4.48582	9.26192	8.91321	3.57823	7.61121	3.9985
1560507_at	-5.08096	7.00972	-7.46835	3.20853e-08	1.7438e-06	8.89692	AWAT1	10.1345	11.2396	10.5288	10.7254	9.10719	10.5943	4.04762	9.7876	12.6306	7.51232	5.53515	11.2565	9.54508	10.3663	4.95336	9.03214	4.39714	3.92269	3.97134	3.94889	4.05126	4.50167	4.24571	4.62829	3.67976	3.62972	4.42061	3.87869
204351_at	-5.05721	7.8224	-9.53947	1.9768e-10	3.24569e-08	13.9081	S100P	9.86985	8.65821	10.1535	8.11127	9.74283	11.6595	11.0179	9.03794	10.8706	11.7361	11.2536	10.4947	10.0143	11.7859	6.10714	9.32319	3.99056	4.66119	4.05774	3.79051	4.32383	4.18359	4.39718	7.95443	6.901	3.93202	6.3558	4.64297
209126_x_at	-5.04763	9.12054	-7.57052	2.46415e-08	1.41818e-06	9.15747	KRT6B	11.9566	11.9941	10.529	12.0089	11.5509	11.751	12.5173	8.78292	12.2881	11.7956	10.6716	10.7928	10.8168	10.9378	12.0332	10.1144	4.80184	5.20807	5.37061	5.05377	4.76119	6.05383	4.43697	11.8204	11.4499	5.49323	5.98498	4.3994
227475_at	-5.04293	7.65792	-9.75222	1.20982e-10	2.2197e-08	14.3894	FOXQ1	10.0272	10.1255	8.53195	11.023	11.0782	10.0395	9.97692	8.98486	9.5989	10.7484	10.2853	10.4017	9.88979	10.1992	6.13635	10.0602	4.6465	3.47859	3.53132	4.21266	3.64749	4.52862	3.98141	7.51457	7.78348	3.70226	7.13186	3.15621
60474_at	-5.04128	6.69829	-12.0414	8.80631e-13	1.46334e-09	19.1815	FERMT1	9.31246	9.35698	8.54868	9.57594	9.89832	9.14333	9.25862	8.86917	9.18447	8.69398	8.69829	9.07944	8.9697	8.37386	5.88546	8.89267	3.43327	3.35394	3.2329	2.80633	3.41342	3.26577	2.73874	6.46905	7.03448	4.07391	3.26988	2.71901
227642_at	-5.03803	7.08824	-10.4621	2.45225e-11	7.20844e-09	15.9503	TFCP2L1	8.96853	8.56751	10.1938	8.16816	9.7191	10.7131	9.3494	9.241	9.09596	10.6548	8.8441	10.2218	8.63266	10.7099	4.65433	10.2241	3.85233	5.41438	3.14831	4.23969	3.0326	2.86236	4.63765	6.3355	5.42116	4.07082	3.85233	3.64521
226803_at	-5.02977	5.74035	-11.916	1.13445e-12	1.61641e-09	18.9367	CHMP4C	7.78674	8.07238	7.44261	7.12523	8.46189	7.2996	7.70296	9.06962	8.82989	8.53784	7.98953	8.93359	7.77715	9.03833	3.75585	8.51218	2.61281	2.24625	2.16936	2.36997	2.08015	2.51964	2.31893	5.15777	4.33756	3.04753	3.37422	2.16014
219795_at	-5.01929	6.01267	-10.5955	1.82999e-11	5.92038e-09	16.2359	SLC6A14	8.41999	8.58348	7.84115	5.54926	8.37139	8.45062	8.4459	8.45844	9.35992	7.88076	8.92952	8.77689	8.96298	8.15135	4.92459	9.51443	2.50811	2.25918	3.21154	2.77204	2.41313	2.37023	2.21659	5.64386	6.26133	2.38891	3.47064	2.21844
206192_at	-5.01046	7.30532	-8.20142	4.96953e-09	4.02329e-07	10.7368	CDSN	8.43269	8.7589	9.92183	10.1113	10.1008	9.09551	10.7255	9.07729	10.9772	10.3283	10.0542	10.0062	8.45379	8.1564	8.37644	8.66603	2.87218	3.20728	6.87637	2.96305	2.76384	3.35871	3.51401	9.37938	8.26497	3.07564	4.21443	2.81654
234683_at	-5.0008	5.5737	-6.1097	1.19819e-06	3.16631e-05	5.32337	KRTAP4-11	7.89014	5.42597	7.19543	2.58198	6.90206	9.87545	4.42195	6.54746	12.2221	11.246	8.67326	11.1244	11.1938	6.59342	3.0413	8.53569	2.47708	2.69986	2.62353	3.04158	2.89829	2.90831	2.44626	2.19868	2.98004	2.63866	3.41854	2.2624
209602_s_at	-4.9759	6.75667	-9.31002	3.37932e-10	4.92705e-08	13.3819	GATA3	8.47635	8.58802	10.9183	9.02737	9.80325	8.51989	8.31904	10.3044	8.92384	8.29366	9.3104	9.74056	9.18881	8.42481	4.43188	9.95671	2.753	2.57638	3.72496	6.32129	4.02471	3.63422	2.42892	5.88768	5.53559	5.49141	2.43687	2.1446
203962_s_at	-4.97484	7.18983	-13.6238	4.17429e-14	4.21452e-10	22.109	NEBL	9.87212	9.72853	9.80096	9.26498	10.164	9.53863	9.93156	9.71891	8.92069	8.46135	9.57315	9.41356	9.09538	9.86003	6.15361	9.65312	3.63998	3.10889	3.68353	5.44414	5.13217	3.0742	4.11969	5.81396	6.2022	4.40891	3.71346	3.82371
219756_s_at	-4.96028	7.03801	-10.1347	5.07853e-11	1.19685e-08	15.2391	POF1B	9.09571	9.17065	9.60837	8.64374	10.9733	8.92555	10.2453	9.05034	9.55359	9.00543	9.53403	9.64944	8.53308	7.93214	7.79319	8.90743	3.69815	3.2919	3.39199	3.59387	3.61127	3.55377	3.34406	7.74323	8.48465	3.07895	3.19223	3.45867
204607_at	-4.94962	6.18126	-8.92251	8.49057e-10	1.00918e-07	12.4766	HMGCS2	8.52434	9.68012	8.69933	7.98965	8.71937	9.29963	3.78511	8.19976	9.39864	8.85099	8.23533	9.01689	9.07766	10.1316	3.7016	9.53037	3.1386	2.6233	5.42698	3.36235	3.17217	3.23183	2.83791	4.43373	2.51577	2.765	3.8084	2.91878
242998_at	-4.92348	6.90223	-10.1561	4.84084e-11	1.14577e-08	15.286	RDH12	9.50686	9.4721	9.44294	8.84319	9.14507	9.10239	10.487	9.83046	10.0659	8.51957	9.29596	9.21701	8.87733	8.15466	5.22913	9.0071	2.79573	3.17766	4.26271	4.08407	4.16175	3.25007	2.87713	7.52427	6.82695	3.51302	3.56743	3.02506
1554253_a_at	-4.9226	7.50339	-12.0662	8.37652e-13	1.46334e-09	19.2298	CERS3	10.0681	10.3897	10.1798	10.4804	9.66236	9.88855	9.72143	9.94628	10.5583	8.52716	8.41555	9.6254	9.14355	9.7824	7.56806	9.85197	4.09078	4.4245	4.09173	4.2349	3.51734	4.05961	5.12095	7.7188	7.48373	4.08799	3.81518	3.64019
229070_at	-4.9165	8.83383	-9.90643	8.50654e-11	1.74848e-08	14.7344	ADTRP	11.8975	11.9436	12.0227	11.5869	10.4461	11.2591	9.42003	12.0371	11.8206	8.62345	9.53735	11.5499	11.7863	11.8621	7.51275	11.7488	5.39404	5.59385	6.85293	7.46049	4.67572	6.15555	4.04075	7.69317	7.51457	6.21484	6.60993	4.08699
221295_at	-4.91143	7.41362	-8.41992	2.88846e-09	2.64977e-07	11.2715	CIDEA	10.2576	11.7398	8.83508	11.4425	9.6312	11.0788	7.69523	8.58874	11.5004	8.99724	7.07491	10.1052	10.9118	11.0707	4.65247	8.71457	4.63845	3.47732	3.41559	3.99231	4.38261	5.17427	4.61178	6.18907	4.10829	3.59595	5.1832	6.51619
214549_x_at	-4.90133	9.00702	-7.27977	5.23993e-08	2.67002e-06	8.41269	SPRR1A	11.8086	11.6941	11.2561	12.0713	10.7773	10.2709	13.3142	9.91529	12.4248	10.5408	10.458	11.4154	9.27438	9.63853	11.6646	11.197	5.49432	5.50246	4.99614	4.62039	4.8013	5.46128	4.81061	12.1863	11.0215	5.46828	5.35298	4.7595
1553589_a_at	-4.87076	7.59381	-8.64777	1.65127e-09	1.69387e-07	11.8222	PDZK1IP1	10.5322	11.0287	10.4291	11.0281	9.65165	10.1356	11.3324	7.05355	10.984	9.91103	8.97258	9.53702	9.26638	9.51555	7.43284	8.08972	4.03244	4.13018	3.99004	4.21421	4.3851	3.693	3.91835	8.95431	8.35252	3.80577	4.93541	3.31492
213920_at	-4.85896	6.44342	-7.82207	1.29358e-08	8.53152e-07	9.7934	CUX2	10.134	11.0608	8.82577	8.39733	8.55447	9.977	4.8353	10.5539	10.9675	6.18298	5.1189	9.16831	8.46582	10.4902	5.32486	8.3563	2.90989	2.82269	2.8705	4.79028	4.07321	2.9473	3.91026	5.38039	3.8792	4.57913	2.53894	3.30065
203797_at	-4.85864	6.52593	-10.9175	9.10938e-12	4.25688e-09	16.9156	VSNL1	8.70454	8.85483	8.78728	7.67389	8.5241	8.83841	8.22622	8.95211	9.1802	7.58402	8.60933	9.69752	9.42696	9.29625	6.04495	9.33063	3.08626	2.13409	2.09033	2.68467	3.31545	3.45018	4.68117	6.70673	6.44939	4.46618	3.48747	2.44278
235651_at	-4.83522	7.75456	-9.47207	2.31238e-10	3.66462e-08	13.7543	TTC22	9.72876	9.92685	11.2589	9.60257	9.98905	9.71874	10.2119	10.3562	10.7241	10.0422	9.30767	10.2053	9.27857	9.77532	7.12645	9.97626	4.41768	3.26637	4.10683	6.81103	4.87489	3.91055	3.45111	8.55946	7.94901	5.97384	3.6279	2.95028
220149_at	-4.83517	5.98297	-10.8098	1.14869e-11	4.90662e-09	16.6898	C2orf54	8.02522	7.14569	8.60639	8.39813	8.31759	7.9788	8.88435	7.93943	8.50309	9.15323	8.57193	8.42449	7.62808	7.69722	4.10352	9.50574	2.75971	2.33578	2.7532	3.0526	2.84303	2.88276	2.51581	6.17992	5.48997	2.61988	2.68917	2.51832
228462_at	-4.82132	8.06924	-9.14054	5.04388e-10	6.62919e-08	12.9886	IRX2	10.8136	10.1407	9.47111	10.7819	10.2569	10.5154	10.7974	10.008	10.1514	10.5605	10.6768	10.4339	10.9701	10.4406	7.45609	8.69386	7.95414	3.65603	3.87556	4.13445	3.90476	4.59651	3.99666	8.42814	8.14138	3.86413	7.10232	4.11637
237507_at	-4.81671	6.05637	-8.38926	3.11581e-09	2.82743e-07	11.1969	KRT73	8.56174	5.43006	9.73652	4.62734	8.03513	8.50057	7.02423	9.69675	8.33742	8.33239	9.62163	10.9553	9.39436	8.04713	3.90944	9.72087	2.88575	2.56017	3.31558	3.11421	3.27684	3.66573	3.22576	4.43949	4.97542	2.39754	2.74723	3.04389
213929_at	-4.80991	7.35359	-10.2843	3.63517e-11	9.41957e-09	15.5659	EXPH5	8.70026	9.30271	10.4444	9.30367	10.6368	9.51267	9.09612	9.71357	9.25461	9.4606	9.93173	9.99282	9.16257	9.24158	5.99675	10.889	3.36509	3.04824	3.91632	4.35462	3.40602	4.63056	4.58669	6.77292	7.50068	3.56306	3.60645	6.51021
220402_at	-4.80981	7.09768	-10.0687	5.89141e-11	1.31425e-08	15.0939	TP53AIP1	9.77265	9.67341	9.40423	9.38725	10.2952	9.68077	7.8737	9.68999	9.92474	9.50987	9.51811	9.81482	9.48228	8.63581	5.11773	8.76385	3.56224	4.30965	2.55171	2.8948	3.37761	3.30321	5.51848	6.54706	7.09127	3.8728	4.45084	4.71098
233534_at	-4.80847	5.24805	-5.97049	1.75332e-06	4.24925e-05	4.94801	KRTAP3-2	8.62867	3.78846	8.50542	2.46683	5.86727	9.01621	3.42576	7.37318	11.3273	10.5691	7.90236	10.6053	9.77969	5.61453	3.07324	8.99789	2.65161	2.30086	2.33728	2.49606	2.55194	2.02193	2.72933	2.88438	2.50866	2.30559	3.01089	2.20574
205624_at	-4.80676	6.82952	-10.1584	4.81579e-11	1.1448e-08	15.291	CPA3	5.80057	7.80397	10.519	9.05627	8.55109	8.86817	9.52482	10.0814	8.75121	8.71074	10.1214	9.95481	9.15331	8.52428	7.90866	8.90324	3.95081	3.35497	2.32843	3.38597	3.98361	3.73241	6.26202	7.83412	3.78487	3.58327	3.21123	3.58189
1564333_a_at	-4.80496	7.69435	-9.11972	5.29954e-10	6.89887e-08	12.94	PSAPL1	10.7867	11.4771	10.4751	11.0136	9.20227	10.6165	9.4196	9.43511	11.4758	9.15776	7.64292	10.7242	10.6316	10.6009	5.44836	7.95026	5.42874	3.80141	4.26508	4.27534	4.3255	4.66694	4.84687	8.00478	6.23146	4.36716	4.98971	4.18086
243386_at	-4.80187	8.66301	-9.58304	1.78685e-10	3.02465e-08	14.0072	CASZ1	11.2916	11.3741	11.0408	10.6963	11.0583	11.1771	10.5574	10.7719	11.3024	10.4282	11.3538	11.0579	11.3211	11.0263	6.18511	10.893	5.50089	5.41752	5.14813	6.89676	5.54623	4.08898	3.47281	8.6773	8.28233	6.6278	5.15879	6.21152
222892_s_at	-4.79686	7.21338	-10.6552	1.60628e-11	5.57749e-09	16.3631	TMEM40	9.48615	9.86385	8.97912	9.96257	8.90767	9.41364	10.613	8.88779	10.315	8.77788	9.12229	9.40832	9.06838	9.69358	6.9617	8.84606	3.64396	3.64175	4.60243	3.91775	3.48639	3.94588	3.48151	8.24169	7.42545	3.44432	4.5182	3.31848
220431_at	-4.79555	5.99028	-9.05793	6.13949e-10	7.68139e-08	12.7954	TMPRSS11E	9.742	10.7826	7.3439	8.39714	8.64099	9.6206	4.87507	8.03791	9.72968	6.61392	5.35595	8.27389	8.29922	10.1069	5.29367	7.61487	3.59626	2.89281	3.13541	2.90217	3.04806	2.93288	2.84852	5.63191	3.17826	3.08756	2.92865	2.81715
227163_at	-4.79104	7.01261	-11.5774	2.26923e-12	2.11352e-09	18.2656	GSTO2	9.26756	9.8687	9.94417	9.06489	9.29577	9.12556	8.59727	9.51027	9.51762	9.24675	9.06962	9.62793	9.07038	9.60739	4.71978	9.52107	3.49523	4.00718	4.36479	3.79884	3.66204	5.15955	3.41992	6.38962	5.84833	3.20296	4.3243	3.62574
226197_at	-4.78164	7.25043	-10.6282	1.7036e-11	5.71436e-09	16.3057	AR	10.076	10.1416	8.60494	9.59058	9.57568	9.62219	8.59752	9.92494	10.2103	9.4652	9.38967	9.96219	10.0076	10.354	5.07593	8.19698	5.1468	2.66176	2.8795	4.36989	5.98205	2.8515	4.71311	5.5708	5.72965	4.54811	4.65391	5.10963
234685_x_at	-4.77513	6.49043	-6.30402	7.06063e-07	2.08445e-05	5.84508	KRTAP4-9	9.77284	5.99027	9.53555	3.42263	8.05307	10.2897	6.24087	7.45019	11.9222	11.8303	10.0667	11.3616	11.3034	6.98468	3.70227	8.66439	3.63809	3.6725	3.40767	3.49308	3.35583	4.01024	3.697	3.63936	3.52565	3.86184	4.93377	3.90637
206466_at	-4.77138	7.86093	-8.87055	9.6213e-10	1.12403e-07	12.3537	ACSBG1	11.5394	11.5866	10.9686	10.4772	10.085	11.0774	6.9078	10.9263	11.043	7.48819	7.33086	9.98188	11.0833	11.2638	6.95344	9.78009	4.71743	6.91426	4.79132	5.10876	4.63903	2.93288	4.18105	5.31293	5.95922	6.33799	5.96778	4.75038
228892_at	-4.76924	6.50853	-10.3342	3.25387e-11	8.85765e-09	15.6742	SH3RF2	8.66172	9.15753	8.45774	7.79971	9.07012	8.58399	9.53204	8.82143	9.23085	7.86304	8.47291	9.20368	9.08821	8.47349	5.01575	9.40766	3.64707	2.82162	2.84093	3.71866	2.81476	2.93039	3.70071	6.92905	6.70837	3.06012	3.79527	2.43214
234639_x_at	-4.76541	6.06622	-6.10615	1.20988e-06	3.19104e-05	5.3138	KRTAP9-8	8.87641	4.91816	10.3342	4.13599	6.9765	10.0319	5.31132	6.92794	11.9285	11.2582	9.53504	11.0843	11.3025	6.74264	3.17001	7.20295	3.26187	3.11224	3.02406	3.44768	3.3438	3.58119	2.98985	3.20921	4.23158	2.87541	3.74283	3.29784
239380_at	-4.75289	6.83185	-8.75987	1.25725e-09	1.38589e-07	12.0905	C5orf27	10.3625	10.2808	10.8161	7.89978	9.14112	9.39767	7.10272	9.19154	9.6484	7.82621	6.85184	9.02058	10.1892	10.9898	4.47277	8.70979	3.3611	3.05077	4.22836	3.5884	3.35105	2.50323	5.39788	5.9324	4.91215	3.08712	5.39799	4.58054
202525_at	-4.75081	6.21129	-9.49398	2.19733e-10	3.5026e-08	13.8044	PRSS8	8.79728	9.14442	8.1431	9.44939	8.15834	8.51576	8.93147	7.50425	9.5632	8.104	7.97124	8.65434	8.64206	8.86046	3.40366	8.11469	2.68276	3.00149	4.05951	2.93288	3.25868	2.77634	2.1089	6.50747	5.70068	2.58535	2.85637	3.48817
205019_s_at	-4.73263	7.2057	-10.6761	1.53483e-11	5.46094e-09	16.4074	VIPR1	9.15136	9.34913	9.17045	8.45242	9.72197	9.73672	8.53316	9.60381	9.14469	10.2529	9.66873	9.78195	9.72682	9.79885	4.71407	10.9366	4.4644	4.12968	3.6237	4.32073	4.24345	4.24162	4.4941	6.58273	6.41242	4.47547	3.57383	3.45397
209603_at	-4.73165	8.94791	-10.4882	2.31547e-11	6.95594e-09	16.0064	GATA3	10.9918	10.5552	11.7712	11.4583	11.8046	10.9795	10.4424	11.9162	10.7778	11.2368	11.4849	11.7247	11.1674	10.694	7.11284	11.4946	5.9146	4.3501	6.27918	8.30206	6.14292	6.08958	5.24096	8.08694	7.55951	7.48598	5.11448	4.36306
210247_at	-4.72841	5.46227	-8.713	1.40876e-09	1.52523e-07	11.9785	SYN2	7.42435	9.1238	8.67675	7.08167	6.20044	8.26926	4.44968	8.53338	9.11535	7.95917	6.94422	8.48644	8.10521	9.54051	2.11914	7.79037	2.84453	2.34967	2.75247	2.20823	2.30068	2.40529	3.24167	3.15933	2.51682	2.41957	4.06142	2.86424
215100_at	-4.72304	7.20793	-9.54061	1.9716e-10	3.24569e-08	13.9107	ADTRP	10.9959	10.8795	7.9904	10.3423	8.83862	10.239	8.35887	9.86253	10.0927	8.04542	8.30967	9.41045	10.5626	10.6452	5.38571	7.75461	4.25043	3.6437	4.65693	5.45955	3.51972	4.79086	2.93764	6.44768	5.43221	4.23629	5.61585	3.11775
244572_at	-4.7225	6.41016	-10.9977	7.67151e-12	3.76923e-09	17.0828	KY	8.32671	8.4927	11.1927	8.5404	9.22258	7.46638	6.86048	9.71466	8.87952	7.85791	7.94471	9.07022	8.03135	8.18718	4.61968	10.5382	3.87923	3.80202	3.55694	4.01168	4.14742	3.82198	3.13756	3.67878	4.54057	3.08944	3.75631	3.11715
237974_at	-4.72096	6.75667	-7.58094	2.39882e-08	1.39379e-06	9.18399	ABHD12B	9.28338	9.64357	9.69238	8.91567	8.24643	9.25719	6.87117	10.2464	10.6426	7.18947	8.61172	9.36791	9.44306	10.2295	3.56622	9.27236	2.18181	5.80552	5.46502	3.78236	2.3295	2.60327	5.77078	6.96594	5.37086	2.85759	2.98866	2.5865
207466_at	-4.71804	5.56145	-8.17743	5.27657e-09	4.18718e-07	10.6778	GAL	10.0287	10.4833	8.02581	7.25073	8.18096	8.7618	4.95221	8.55163	9.70081	5.61565	4.07922	7.55623	8.26795	9.41266	3.77923	6.68856	3.39169	2.6982	2.05859	2.8684	2.96833	2.98426	2.77178	2.83334	3.10594	2.85881	3.18108	2.66475
232428_at	-4.71511	5.6106	-7.08656	8.69893e-08	3.9767e-06	7.9122	MOGAT2	9.45432	9.61097	9.06326	8.32592	6.65818	7.89124	4.03227	9.73947	9.88215	5.64378	3.50934	8.86777	9.31198	9.62418	2.80885	7.67812	2.42457	3.11276	3.18874	2.27803	2.93147	2.96474	2.63988	3.09257	2.89678	3.16001	3.42322	2.88221
207710_at	-4.71335	6.70784	-8.01773	7.87956e-09	5.79832e-07	10.2824	LCE2B	7.22297	8.79565	9.1255	9.51605	9.94566	9.20033	10.1665	7.72192	9.68073	10.503	9.81601	8.8321	6.92421	7.45961	7.01681	7.71859	3.9935	3.1679	3.17419	2.93288	2.66215	2.97128	2.9098	9.27138	7.05011	2.64534	3.99388	3.4016
205109_s_at	-4.71145	7.94713	-11.1549	5.49151e-12	3.10354e-09	17.4079	ARHGEF4	10.4288	10.2228	9.84679	9.58622	10.5059	9.53994	10.3931	9.94857	10.2517	10.1521	10.8028	10.3537	10.4715	9.821	6.53363	10.6026	5.50133	4.32432	4.26778	4.17962	6.28764	4.51737	4.30559	7.75291	7.82295	4.37708	4.31279	5.40905
226612_at	-4.70911	6.90714	-7.75013	1.55413e-08	9.90351e-07	9.61235	UBE2QL1	10.0711	10.1531	9.73484	8.60884	7.82109	9.04147	6.5773	10.9478	10.9101	6.98198	8.17941	10.0197	10.543	10.1219	4.40988	8.6837	3.35112	3.87591	2.4499	4.01969	3.1861	3.82198	7.69075	6.33894	5.11464	3.85273	3.65411	3.2388
227782_at	-4.70098	7.50731	-11.0095	7.48086e-12	3.73492e-09	17.1073	ZBTB7C	10.1137	9.9857	8.58308	9.98043	9.64017	10.2683	9.81561	9.24331	10.2325	10.6192	9.62166	9.77931	9.23517	10.1881	5.81043	9.23557	3.97399	3.97735	4.27588	3.74813	3.69536	3.81484	4.05884	7.32318	5.94788	6.36085	4.7662	5.90989
208228_s_at	-4.69991	7.12869	-11.5236	2.53619e-12	2.13372e-09	18.1578	FGFR2	9.29434	9.10167	7.41106	8.77114	10.7258	9.51085	8.3946	9.36647	9.23022	9.44092	9.82737	9.88089	9.68569	9.32061	6.4309	9.89445	4.50494	3.49642	3.82684	5.31374	3.40818	4.8189	4.7055	6.07634	7.03679	3.08109	3.83624	3.21138
1553583_a_at	-4.69942	7.32969	-7.44433	3.41453e-08	1.8285e-06	8.83549	THRSP	11.6362	11.6365	9.27946	11.1973	9.81251	11.4837	5.07642	5.96303	11.1814	9.37801	8.48127	9.34889	10.7249	11.1793	5.15214	7.9687	4.59402	4.14961	4.71478	4.5883	4.36789	4.6231	5.08488	4.946	4.45847	4.29744	4.96069	4.94659
228575_at	-4.69109	8.291	-9.59596	1.73418e-10	2.9446e-08	14.0365	IL20RB	10.2696	10.0951	11.3601	10.2002	11.7059	10.7953	10.6031	9.35273	9.70277	10.9316	10.8331	11.1098	10.2515	9.64231	7.10674	10.8636	4.17844	4.75149	4.19574	5.00116	6.7874	4.44773	4.42205	8.92975	8.52365	4.87792	5.2667	5.94248
201650_at	-4.68317	7.10211	-8.19562	5.04208e-09	4.06003e-07	10.7226	KRT19	8.5224	8.23554	9.4523	6.24216	9.24495	10.7869	8.80648	8.03594	8.03172	12.4514	11.1548	10.5168	9.17942	11.2438	4.18964	9.65254	4.86776	4.40627	3.95503	4.2285	4.75162	4.63296	4.12111	4.08296	4.29207	3.6233	5.60166	4.54891
230323_s_at	-4.68119	6.86596	-8.78757	1.17565e-09	1.30382e-07	12.1565	TMEM45B	8.81601	10.3023	8.17674	7.47359	9.38709	9.25951	10.4163	8.69702	10.4157	8.7987	8.89489	9.30354	7.62075	9.08845	6.21737	9.08698	3.15635	3.79423	2.46048	3.61557	4.19253	4.17053	3.46648	8.5475	7.2752	2.70898	3.56743	3.33671
228865_at	-4.67916	7.92708	-10.2194	4.20155e-11	1.04895e-08	15.4244	C1orf116	9.84326	9.85424	10.6552	10.0354	9.7468	10.3938	10.9944	9.449	10.2053	10.7741	10.0246	10.4842	10.0849	10.2014	5.93974	10.2327	4.30162	3.78039	5.87417	3.78371	3.93448	5.67361	4.47841	7.8768	7.69486	4.89053	5.74938	5.00129
209719_x_at	-4.67445	6.37092	-5.24576	1.29536e-05	0.000202064	2.98003	SERPINB3	10.6246	10.3631	8.70367	8.18472	7.20053	6.98625	11.4002	7.98886	10.1897	4.45134	9.24566	8.77716	6.94439	5.07975	9.64766	8.20053	2.41568	2.46361	2.39385	2.52474	2.20766	2.41318	2.35229	10.5483	9.7524	2.28476	2.94211	2.09902
207324_s_at	-4.67014	5.8816	-6.68512	2.52703e-07	9.19877e-06	6.85923	DSC1	7.51851	7.46956	3.29084	9.54658	10.1271	9.13881	10.3449	6.84977	7.05451	8.78063	9.13138	7.59323	8.17541	5.74163	8.3941	6.97242	2.78869	2.3703	1.84016	2.60259	2.12663	2.51675	2.04482	8.28686	7.01226	2.10007	2.84427	2.02196
228010_at	-4.66982	7.74715	-8.03576	7.52966e-09	5.58595e-07	10.3272	PPP2R2C	9.79721	9.68267	9.52222	10.1852	11.1785	9.87315	11.5899	8.85603	9.87296	10.2829	10.1578	10.1166	8.99554	9.28415	8.67572	7.90539	3.87923	3.93565	3.78759	3.79051	8.81409	3.91055	3.54454	8.34779	9.02257	4.00296	4.14029	3.76836
214399_s_at	-4.66098	7.3364	-8.40632	2.98713e-09	2.73113e-07	11.2384	KRT4	11.2334	10.8006	9.87132	7.50198	7.9004	10.0666	6.8716	10.785	10.9466	7.287	7.64803	10.5516	10.3364	11.1672	4.99217	11.3836	4.90587	4.70631	4.65625	4.19969	4.14893	5.00277	4.74367	5.38873	4.63468	4.30672	4.97059	4.41161
1554921_a_at	-4.64901	5.95456	-7.95221	9.29742e-09	6.6092e-07	10.1192	SCEL	8.90336	9.17713	4.45466	9.88499	10.1956	8.03366	8.811	9.23291	6.59396	7.95705	9.09696	7.48836	8.97797	8.06971	5.21061	5.0639	2.27495	2.5834	2.25741	2.32258	2.63304	3.35765	2.67176	5.96746	6.30077	3.01019	3.37655	2.82003
226185_at	-4.64829	7.13554	-11.5517	2.39266e-12	2.13372e-09	18.2143	CDS1	9.36753	9.63422	9.39958	7.88968	9.55769	9.43722	8.9253	9.51267	9.65686	8.96416	8.81252	9.93264	9.60408	9.58083	5.97128	9.79634	4.14816	3.60481	4.8385	4.63982	4.26406	3.46176	3.17395	7.15446	6.27198	5.05764	2.90488	4.23246
210096_at	-4.646	6.01415	-9.26385	3.76744e-10	5.36906e-08	13.2752	CYP4B1	9.18173	11.3387	8.59155	8.1224	8.48346	7.41841	7.51043	8.8768	9.17705	6.87916	6.46294	8.44194	7.93569	8.3766	3.55823	7.72957	3.74499	3.06306	2.93018	2.7046	2.4303	2.65919	2.90111	3.6644	5.9861	3.48555	3.50822	3.23383
216810_at	-4.6383	4.73402	-6.01254	1.56262e-06	3.87594e-05	5.06152	KRTAP4-7	7.43367	3.88003	8.0345	2.25588	6.24776	8.15086	2.77791	5.68033	10.6314	9.99985	8.52048	9.32623	9.46998	4.89733	2.31384	7.92969	2.28865	2.10255	2.24436	2.24781	2.06756	1.926	2.05149	1.9382	1.9472	2.18089	2.0209	1.98713
1554195_a_at	-4.61746	8.02117	-10.6751	1.53815e-11	5.46094e-09	16.4053	C5orf46	9.31999	9.32769	8.95289	9.68619	10.4463	10.1388	9.82353	9.64008	11.1272	11.2143	11.0517	11.2062	8.95234	11.1287	7.61279	10.3726	4.25166	4.50971	4.46404	5.16855	4.67934	6.11524	4.8357	8.72863	6.96657	4.20902	6.03204	4.63097
241898_at	-4.61561	7.72951	-11.8036	1.42594e-12	1.89417e-09	18.7155	LIPH	10.2059	10.3872	10.1305	9.6623	9.37897	10.0666	7.48444	10.714	10.3774	9.46176	8.78376	10.3347	9.87789	10.6537	7.82086	9.9822	3.67708	5.414	5.05774	3.87935	6.7306	4.48702	3.80829	7.01177	5.24868	6.00777	6.16721	3.61468
1552532_a_at	-4.61477	8.47101	-8.68747	1.499e-09	1.58833e-07	11.9174	ATP6V1C2	11.3839	11.5155	11.9693	9.62803	10.4325	10.4086	9.95429	11.1475	11.1785	8.61063	10.2919	11.097	10.0278	11.0562	6.18058	12.2982	3.9609	5.62414	5.22103	5.75025	5.30672	5.79027	5.40896	8.84631	8.57784	5.06227	5.76363	4.69565
203407_at	-4.61261	9.62615	-10.3206	3.35378e-11	8.98864e-09	15.6446	PPL	11.7044	11.5805	11.9438	11.528	11.693	11.6998	11.7601	11.9858	11.9807	11.8249	12.0157	11.9145	11.4753	11.2681	9.20518	12.0677	5.73557	8.4369	7.11847	5.19587	5.19985	6.34774	7.79813	10.1508	9.79218	5.68096	6.34124	6.08675
1564414_a_at	-4.61253	6.28222	-5.98935	1.66507e-06	4.07852e-05	4.99892	PNLDC1	10.2197	10.539	9.43818	8.9166	8.68975	10.176	3.51594	9.16233	11.2367	6.61292	3.52072	7.87951	9.64732	10.1015	3.47071	9.01747	3.46758	2.85821	3.63422	3.84614	2.79671	3.77614	7.28459	3.38607	3.21953	3.39733	3.1449	2.94648
1552620_at	-4.6062	6.55489	-8.60375	1.83869e-09	1.84122e-07	11.7163	SPRR4	9.61336	8.84892	8.99752	10.7673	9.3957	7.77566	6.54631	8.21455	10.8651	8.79023	7.92436	10.5668	7.66294	7.80412	4.38967	8.30102	3.94868	3.39166	2.98398	3.66382	3.09791	3.24664	3.20029	7.21416	5.07119	3.1964	4.24675	3.81183
219735_s_at	-4.59996	7.25792	-11.7599	1.55899e-12	1.89417e-09	18.6292	TFCP2L1	9.65405	9.00439	7.62486	9.05673	9.7575	10.7917	9.54284	8.92445	8.89423	10.3514	9.4736	9.80824	8.74656	10.7248	6.1162	9.19772	4.05206	6.12012	3.62724	5.07234	4.59658	4.55162	3.97295	6.10614	5.69211	3.14864	4.31653	4.29614
230188_at	-4.59314	6.17931	-10.4057	2.77744e-11	7.78751e-09	15.8288	NIPAL4	8.35713	8.73341	7.37661	8.40127	8.46855	8.31771	9.84433	7.9407	9.12162	7.99641	8.47648	8.14702	7.70525	8.1054	5.36875	8.00412	2.76535	2.76347	2.75312	3.14843	5.05524	2.60612	2.64828	6.70001	6.11289	2.54345	2.95016	2.60942
241368_at	-4.58707	6.7299	-8.9958	7.12209e-10	8.69198e-08	12.6495	PLIN5	9.87427	9.96066	9.45183	8.57969	8.13804	9.32281	6.30448	9.61334	10.0869	7.1701	6.80309	9.81903	9.86911	10.2893	4.28484	9.56519	4.25375	5.58613	3.53344	3.14516	4.09392	3.9746	3.09387	4.21203	3.17316	4.97468	4.70144	4.56251
208650_s_at	-4.57156	7.51985	-9.12982	5.17386e-10	6.78371e-08	12.9636	CD24	9.6814	9.78938	10.3899	9.08031	8.64246	9.04475	10.6934	10.2895	10.8303	8.255	9.19425	10.5514	7.97817	10.3598	8.10168	8.78387	5.45624	5.10742	2.90595	4.11726	3.85604	3.11264	4.68137	7.97994	8.23806	6.1407	3.29367	4.0011
207802_at	-4.56848	5.67074	-6.99284	1.11404e-07	4.80191e-06	7.66794	CRISP3	8.33391	4.73023	10.3726	2.77941	7.94644	10.2827	6.82746	6.87887	5.12819	8.75071	9.08533	9.45528	7.80389	9.93825	4.3961	9.34931	2.92967	2.76534	2.77671	2.48154	3.19985	3.16879	2.96446	4.68057	3.52073	2.62405	2.98656	2.6239
225822_at	-4.56568	6.7502	-10.6665	1.56737e-11	5.52877e-09	16.387	TMEM125	9.1633	9.60308	7.50105	9.5433	8.48332	9.50201	8.92343	8.45868	10.1382	9.27915	8.4325	9.32149	8.8594	9.46219	4.40412	8.23545	3.48779	3.15276	4.51337	3.71742	3.65438	3.85652	3.83452	6.49522	5.29577	4.31339	3.6866	3.68707
1555942_a_at	-4.56223	5.82232	-12.1265	7.42141e-13	1.46334e-09	19.3467	MIR205HG	8.37973	8.56218	8.4919	7.49785	8.31878	8.29885	8.1593	6.80476	7.81218	7.71942	7.76444	7.6266	8.31983	7.58198	5.24007	7.86312	2.98314	2.23071	2.83206	2.93288	2.13043	2.50323	3.02506	5.60216	6.01559	2.5395	3.12813	2.66107
233537_at	-4.55995	5.63904	-5.78969	2.88046e-06	6.23473e-05	4.45881	KRTAP3-1	8.69045	4.12307	9.59046	3.00453	5.49285	8.67479	3.94039	7.88162	11.5865	10.9312	7.84603	10.6393	10.2792	5.63684	3.89493	9.28078	3.09887	2.80374	2.7465	3.2234	2.91013	3.34438	2.89178	3.58122	2.5859	2.9233	3.21283	3.07824
206125_s_at	-4.55849	7.06518	-8.49244	2.41572e-09	2.29703e-07	11.4476	KLK8	9.26353	9.13787	6.87515	9.68407	9.32694	9.35214	10.8798	8.27578	9.82086	9.56977	10.3249	8.48974	8.63307	8.65196	8.04066	7.97476	3.72408	3.2224	3.37785	3.5707	4.01543	3.53392	3.66288	9.45916	7.56769	3.93046	3.84759	3.61176
231867_at	-4.55493	6.45615	-9.07714	5.86468e-10	7.47439e-08	12.8404	TENM2	9.74506	8.13351	8.12307	7.4607	8.76856	7.66191	7.16603	9.34561	9.14762	7.35189	8.591	9.74703	10.2891	8.29699	6.07019	8.63389	4.33547	2.66333	2.94807	2.3017	2.67294	3.29116	3.83154	7.3746	6.95974	2.64975	4.07525	3.13638
226374_at	-4.53603	8.36542	-7.71873	1.68404e-08	1.05108e-06	9.53313	CXADR	10.7234	10.8237	10.9699	10.0067	10.8336	10.1834	10.1945	10.7859	10.2352	9.79397	10.1017	10.6412	10.2681	10.409	7.48084	11.5	3.88648	7.61873	3.85803	3.25935	9.35557	7.01048	4.12326	8.63544	8.55958	4.16816	4.34646	4.45935
224328_s_at	-4.53141	6.4498	-4.76815	4.87245e-05	0.000570696	1.68184	LCE3D	10.1567	9.93938	8.30881	8.10389	7.54012	6.70531	12.4086	6.98562	11.3631	9.0515	8.51588	9.10179	7.21432	5.095	10.0893	3.69	2.92399	2.69206	2.26	2.49067	2.27968	2.551	2.81248	11.2529	9.48686	2.27174	2.90891	2.39482
230360_at	-4.52184	8.25791	-12.9659	1.43548e-13	6.5404e-10	20.9276	GLDN	10.0023	10.7412	10.6067	10.1553	9.89657	10.5344	9.77608	11.4902	10.6115	9.62542	10.7722	9.96548	9.79473	10.3435	7.63916	11.1788	6.3123	4.39074	5.10164	5.48672	4.50885	4.58396	6.06751	8.05121	6.72989	6.06234	5.24422	5.54865
220507_s_at	-4.52111	6.66859	-7.42118	3.62587e-08	1.92098e-06	8.77621	UPB1	10.2543	10.0862	8.34798	9.05589	7.35335	9.51069	4.93795	10.3181	10.7784	7.07995	4.6541	9.23967	10.447	11.0472	5.24178	9.34681	4.13024	3.81901	3.66229	5.03171	3.32286	3.74883	3.96586	5.53196	3.57277	4.55956	3.85498	3.82116
209604_s_at	-4.51898	8.40373	-9.30066	3.45456e-10	5.02336e-08	13.3603	GATA3	10.4184	10.2126	10.2056	11.25	11.3804	10.7824	10.317	10.5255	10.4858	10.5644	10.6185	11.1728	11.0099	9.4386	6.92992	10.1353	5.27107	3.26746	5.74274	8.2442	6.29529	5.68282	4.98004	8.06416	7.06449	7.41223	4.09556	3.73747
233533_at	-4.51718	5.53636	-5.65974	4.12039e-06	8.25513e-05	4.10627	KRTAP1-5	8.96034	3.48893	8.15718	3.12366	6.44314	9.46284	3.95352	7.14063	12.0338	10.2103	8.7751	10.9131	9.60373	6.12501	2.91391	8.25145	3.34429	3.20642	2.7061	2.79295	2.87302	2.74012	2.41318	3.05453	2.84382	3.08411	3.41124	2.99155
213369_at	-4.51452	7.52671	-7.90585	1.04556e-08	7.19072e-07	10.0034	CDHR1	8.77598	8.74427	10.5023	9.95481	11.8694	10.2243	10.6423	8.49946	8.55216	10.712	9.64694	9.65008	9.59002	8.78151	3.82134	11.4172	4.24808	3.97164	3.95438	5.68669	4.48857	4.39854	4.3323	6.48842	7.57073	4.49044	5.55163	4.18249
237690_at	-4.49646	5.71834	-8.43204	2.80335e-09	2.59509e-07	11.301	GPR115	7.04762	7.89145	8.15873	7.36154	8.68975	7.75852	8.17849	7.80544	7.93131	7.07338	8.42068	8.5415	7.91203	7.73072	3.5868	8.23844	1.94023	2.0939	2.01674	1.98412	1.98242	2.19891	6.56124	5.71378	5.88034	2.43306	2.7873	2.19522
1554252_a_at	-4.48728	6.99061	-10.4229	2.67371e-11	7.62986e-09	15.866	CERS3	9.10563	9.52394	8.11316	9.29153	9.60723	9.22378	9.67182	9.45032	9.81538	8.36546	8.56137	9.48979	8.88584	9.19714	6.50196	7.81538	4.63072	3.59934	3.17388	3.75172	3.46558	3.67632	6.04169	7.27801	6.8845	3.03259	4.46761	3.11545
230193_at	-4.48143	7.20797	-9.28873	3.55295e-10	5.12553e-08	13.3327	WDR66	10.4001	10.2549	9.14773	9.43754	8.24405	9.38338	10.0827	9.52215	10.8423	9.05783	10.0084	9.74922	7.93406	9.4462	5.14423	7.40247	4.34638	4.3209	3.57083	5.28589	3.63422	4.07734	3.53375	7.57239	6.01666	4.00173	5.33323	4.07246
223919_at	-4.46184	6.67506	-11.9606	1.03639e-12	1.57275e-09	19.0241	TP53AIP1	9.28085	8.84813	9.9498	7.90838	8.31835	7.75376	8.60782	9.38053	9.52655	7.64405	8.1692	9.9443	8.81216	8.24663	5.37272	9.63323	3.5837	3.75303	3.11985	3.5884	3.95233	3.71434	5.00501	4.55211	6.16558	3.80389	4.27642	3.99067
206969_at	-4.46089	5.6156	-4.95061	2.93768e-05	0.000384806	2.17696	KRT34	10.5214	4.37596	8.08297	3.54918	6.51816	9.38634	4.02091	5.8074	11.7734	11.3527	8.08608	10.9656	10.2139	4.51272	2.54541	8.72652	2.63551	3.02146	2.31597	2.79135	2.49571	2.54696	2.79369	6.83946	3.75612	2.04524	3.31575	2.241
228491_at	-4.45766	6.05314	-8.59101	1.89687e-09	1.88909e-07	11.6857	KRT19	7.62433	7.30627	8.49243	5.6802	8.09853	9.82931	7.7469	5.33037	7.21485	11.5356	9.83504	9.06002	7.66826	9.75751	4.97622	7.26116	3.34065	3.63911	2.8794	3.29261	3.59469	2.3271	3.46008	4.44958	4.77094	2.83256	4.18798	3.29616
1552487_a_at	-4.45667	6.20554	-8.17047	5.36923e-09	4.21786e-07	10.6606	BNC1	8.45879	8.32759	6.23547	7.53012	8.75322	8.00612	10.4864	7.96017	8.86072	7.35189	8.34721	8.39233	8.89081	8.76495	4.92708	8.55589	2.28931	2.75204	2.17119	2.85589	2.61711	2.05993	6.87301	6.06095	6.35252	3.89312	3.97862	2.00278
205328_at	-4.45519	7.20822	-7.06304	9.2551e-08	4.1663e-06	7.85101	CLDN10	8.6103	7.13259	9.56431	4.88239	8.75906	11.2928	7.62949	10.7881	8.47354	11.3911	9.72599	11.1074	10.0106	11.5771	4.60059	10.336	5.16227	4.78034	4.38689	3.6108	5.96379	3.37488	5.45127	4.60139	3.51318	4.85814	5.25497	4.99086
235182_at	-4.45227	8.24573	-10.5397	2.06795e-11	6.46117e-09	16.1167	ISM1	9.90904	9.49243	10.4459	10.3058	10.1756	9.83234	9.65987	11.6935	10.0869	10.4346	10.744	10.904	10.9749	10.1476	6.82773	10.8273	6.75775	3.34641	4.70374	4.75523	6.07576	4.98567	7.05249	8.09695	5.97812	5.39546	4.87293	6.39847
224269_at	-4.43717	4.99914	-5.50664	6.28912e-06	0.000114646	3.69015	KRTAP4-12	7.28343	3.29842	6.41368	2.20364	5.81637	8.9398	3.67303	6.57498	11.5352	10.119	8.21658	10.1746	10.0988	5.49692	2.68513	7.88286	2.59897	2.35774	2.15639	2.7376	2.09984	2.64378	2.126	2.5959	2.29408	2.50323	3.32817	2.12169
238778_at	-4.43665	6.05879	-10.246	3.95961e-11	9.93081e-09	15.4824	MPP7	6.52573	7.78956	8.49386	7.96462	9.16241	8.08417	8.92971	8.25948	7.86061	8.44277	8.8845	8.28057	7.22255	8.25339	4.70723	8.50222	3.53236	2.5418	2.5725	4.64734	2.45224	3.12826	2.39377	6.04386	5.91521	3.42138	2.98206	2.6519
204537_s_at	-4.43487	7.68127	-8.09927	6.41815e-09	4.88736e-07	10.4847	GABRE	10.3065	10.2596	10.6965	8.01362	10.1229	9.96145	9.09534	10.268	9.78743	9.45249	9.07734	10.5055	10.4436	9.4211	4.40573	11.4937	3.68845	4.77509	3.57958	4.11327	4.85207	4.00332	5.77401	7.46286	7.59037	6.20173	4.49852	5.22544
241782_at	-4.43267	5.61238	-10.1137	5.3241e-11	1.22825e-08	15.1929	NEBL	6.83726	7.37661	9.74926	5.91305	8.25089	7.7811	7.34897	8.30373	7.30662	6.75858	8.08716	7.80159	6.98552	8.73374	3.47597	9.48344	2.64841	2.63991	2.39858	3.5884	3.45714	3.04749	2.93764	4.75411	3.52399	2.35646	3.02411	2.5768
209866_s_at	-4.43097	6.20114	-11.3542	3.6095e-12	2.70342e-09	17.8155	LPHN3	9.08977	9.64282	7.99469	9.61581	8.19315	8.10919	6.28607	8.54403	8.4437	7.25042	8.41938	7.91305	8.4874	8.06864	6.25177	7.29205	3.54522	3.18603	3.0331	3.09561	2.45224	2.29116	3.48146	3.13863	3.32915	5.04215	5.65847	5.77664
1558687_a_at	-4.43093	6.00956	-9.9702	7.36015e-11	1.56473e-08	14.8761	FOXN1	7.97421	8.16424	8.7483	8.01884	8.67514	7.97948	8.69671	6.8223	8.26163	8.76129	7.91411	8.77947	8.7771	6.76885	3.36509	8.82975	3.08762	3.01806	3.02321	3.10689	3.3931	3.22501	3.03799	5.94253	4.94073	2.80991	3.29555	2.85062
205759_s_at	-4.43075	7.61108	-9.5534	1.91393e-10	3.17103e-08	13.9398	SULT2B1	9.98345	10.7266	8.35395	10.3387	9.03768	9.70984	11.2973	8.76203	10.966	9.18006	9.02127	9.87796	10.0091	10.6983	6.11473	8.08261	4.86046	3.90089	3.76714	4.24283	5.5802	4.95316	4.62579	8.05835	6.71693	4.53068	4.95817	4.75612
1553989_a_at	-4.42988	7.7831	-9.62382	1.62598e-10	2.8133e-08	14.0997	ATP6V1C2	10.5649	10.3044	11.1383	8.47535	9.88446	9.49894	9.27161	9.87984	10.2789	8.30525	10.5974	10.1404	8.79622	10.1608	6.32944	11.2798	4.56584	4.92154	4.74271	4.7713	4.59735	5.80162	4.46658	7.87718	7.6704	5.1263	4.90683	3.57325
209867_s_at	-4.42677	7.42994	-10.0703	5.87087e-11	1.31425e-08	15.0973	LPHN3	10.262	10.5784	11.4931	9.39451	9.20833	9.30731	6.87907	9.76306	10.0086	8.28704	9.99984	9.11689	9.93488	9.76837	5.92378	9.30898	4.01132	5.2832	4.00305	4.12138	3.56121	4.46536	4.50057	5.65593	4.78033	6.38371	6.37104	5.66714
204718_at	-4.41931	7.40201	-10.4438	2.55324e-11	7.42546e-09	15.911	EPHB6	9.05475	9.37123	9.58308	9.38835	9.83307	9.03116	10.1809	9.25334	9.53917	9.9278	10.205	9.90017	9.89926	8.67826	4.94516	9.94525	4.71503	4.17906	4.00285	4.86063	4.54352	3.74313	4.68632	7.37132	6.36047	5.16518	4.21238	4.68043
214414_x_at	-4.41382	7.48533	-5.45512	7.25242e-06	0.000127788	3.54999	HBA1	9.37519	8.34283	4.51567	11.3987	10.4813	12.2014	11.7323	10.5293	7.41835	10.1299	12.1391	8.81099	10.5941	11.5859	3.35516	7.42118	6.0423	5.5949	3.48842	3.40031	3.05825	4.74066	6.80625	6.48806	3.27694	5.05137	4.1556	7.45477
226192_at	-4.40893	7.32257	-11.2609	4.39016e-12	2.93928e-09	17.6254	AR	10.2513	10.2158	7.47431	10.34	9.75093	10.1905	9.01252	9.02467	10.0463	9.37674	9.18781	9.71325	10.0195	9.55598	6.67513	6.55908	5.28002	4.31412	3.04408	4.28098	5.50675	4.13921	4.86396	5.48905	5.92892	4.77255	4.76517	5.25334
234772_s_at	-4.39809	5.00792	-5.36528	9.30062e-06	0.000155699	3.30546	KRTAP2-1	8.22891	3.30805	7.33829	2.20678	5.12746	8.33853	3.33549	5.05446	11.2411	9.98688	8.21037	10.2832	10.3176	5.64456	3.03544	8.6279	3.29145	2.18288	2.11207	2.07658	2.38805	2.46957	2.76336	2.37791	2.66975	2.37593	2.95667	2.27248
213285_at	-4.39057	7.36359	-10.5732	1.92138e-11	6.13282e-09	16.1884	TMEM30B	9.50506	9.83449	10.0698	9.29674	9.51147	9.6911	10.0296	9.51149	10.1373	9.16757	9.55787	9.47448	9.65563	9.81763	5.59024	7.07383	4.06825	3.27129	3.89922	5.04361	4.20368	4.01756	4.76227	6.78395	6.26421	5.73818	4.96822	5.23588
224022_x_at	-4.38905	5.54303	-10.8945	9.57116e-12	4.36086e-09	16.8675	WNT16	7.45145	8.29207	8.1682	6.43462	9.1239	6.90325	7.86632	8.27288	7.92875	6.60329	7.9747	7.25736	7.17251	6.00564	4.6165	8.71344	2.63589	3.66325	1.94049	2.53161	2.37992	2.20436	2.6655	3.52169	5.97451	3.09257	2.95047	2.85977
215867_x_at	-4.38677	8.31811	-10.7278	1.37188e-11	5.19895e-09	16.5168	CA12	10.0852	10.2138	10.4193	10.2226	10.7056	10.2477	10.9694	10.7	10.6324	10.109	9.95098	10.7432	10.2253	10.0252	6.97752	10.9433	4.10369	4.98242	5.19934	4.57953	6.91924	5.84277	4.10751	7.79838	8.22526	5.97855	5.67422	6.32572
222242_s_at	-4.38326	6.33452	-8.5991	1.85971e-09	1.85886e-07	11.7052	KLK5	8.3756	8.69538	8.05852	8.77251	8.7785	8.00438	8.65604	7.4379	9.53346	8.56168	9.58457	7.62645	7.50222	8.01939	6.56861	7.23372	2.98604	2.89545	3.20176	3.10654	2.81406	3.60493	2.83536	8.58082	7.07832	2.92619	3.54507	2.3831
215243_s_at	-4.37842	7.83245	-10.3177	3.37503e-11	9.00146e-09	15.6385	GJB3	10.059	10.6012	9.09966	10.7838	9.94682	10.1391	11.3956	8.56464	10.9495	10.4335	10.2902	9.9932	9.01112	9.54379	6.62414	7.90742	4.94892	5.47499	4.24814	5.03786	5.66748	4.32469	4.68381	7.90522	6.79932	5.1263	5.13326	4.61594
211734_s_at	-4.35924	7.38257	-10.7445	1.32293e-11	5.17642e-09	16.5522	FCER1A	7.73878	9.5552	10.7061	8.83379	10.1721	8.95198	9.75987	9.89497	8.73522	7.91784	9.64212	9.11934	9.04258	9.01861	9.03832	9.88613	5.65227	3.35395	4.48954	4.11703	3.38267	3.54762	6.60235	7.49094	6.15768	3.93565	3.79466	6.17452
244692_at	-4.35793	7.50855	-9.35718	3.02496e-10	4.50997e-08	13.4907	CYP4F22	9.9914	10.9758	8.6191	10.2614	8.76005	9.78821	10.5845	9.17076	11.0151	8.64063	8.52438	10.0869	10.3449	10.2888	5.4972	7.47051	5.31114	4.23023	4.64645	4.7648	4.55835	4.42455	4.62622	7.62595	6.37185	4.34502	4.57604	4.73902
220225_at	-4.35055	5.85346	-10.7914	1.19521e-11	4.98841e-09	16.6511	IRX4	8.26889	7.78196	7.68228	7.20137	6.84428	7.25764	6.78284	8.66042	8.61396	7.72005	7.965	8.0335	8.06142	8.46669	3.80963	10.3377	3.42612	3.1068	2.59771	3.15036	2.97738	3.12664	3.18813	4.75612	4.53674	3.06774	3.26142	3.21396
209016_s_at	-4.34453	6.35804	-10.5713	1.9293e-11	6.13282e-09	16.1844	KRT7	8.46034	8.73218	8.05995	5.51239	7.65302	9.41157	7.42612	7.07006	8.96864	10.413	8.75174	9.09032	8.42164	9.63958	4.96756	8.94164	3.91999	4.02301	3.78911	3.4078	3.30523	3.86353	3.36572	4.68151	4.05714	3.82352	4.398	3.87087
228504_at	-4.34315	7.3132	-6.83578	1.69008e-07	6.66388e-06	7.25641	SCN7A	8.25386	7.75065	9.94586	9.21854	10.095	9.31209	6.80129	9.81417	8.74387	9.87215	10.4616	9.79812	9.84038	10.2524	6.33966	10.2931	3.22373	3.67879	2.40844	6.24545	6.49799	2.36864	9.77247	3.65272	4.94489	6.84717	2.77874	5.55774
235746_s_at	-4.33846	7.78439	-6.71574	2.32816e-07	8.58921e-06	6.94016	PLA2R1	10.3914	10.538	10.2027	7.46615	10.0515	9.94549	7.72775	9.98671	10.2088	8.74354	8.5138	11.0604	10.7398	11.0956	5.34303	12.2849	2.88151	8.00516	3.05725	4.45035	5.8276	3.53739	8.71339	6.78207	5.81266	5.6861	4.06967	4.84006
237038_at	-4.33841	6.4231	-8.55132	2.09051e-09	2.0447e-07	11.59	CXCL14	7.63683	7.5219	8.36601	10.261	10.6915	8.92896	7.67901	8.96816	7.61233	9.97881	8.08144	7.83939	9.23558	7.02428	4.39027	8.3032	3.4703	3.17781	2.85631	3.55658	4.10361	3.42922	3.45621	6.5352	6.54429	3.45063	3.23278	3.51517
219497_s_at	-4.32284	7.58293	-10.1198	5.2521e-11	1.22195e-08	15.2062	BCL11A	9.71868	9.74406	9.73546	9.82923	10.5377	9.52515	8.3761	10.3684	9.20115	8.36442	9.66992	9.86713	9.51259	9.35726	7.68206	9.47985	6.75751	3.54074	2.87623	5.52638	3.29881	5.54305	4.50708	7.43626	6.59723	6.9581	3.82508	4.48632
202831_at	-4.31874	6.52565	-9.05957	6.11557e-10	7.66901e-08	12.7992	GCC2	9.35137	9.43409	7.41905	8.83034	7.3632	8.97062	9.66466	7.82655	9.09668	8.95985	8.00903	8.31284	7.27007	8.74412	6.17226	8.59991	3.22827	3.01038	3.37247	3.11543	4.70682	3.12488	2.97128	7.83151	6.95503	3.00567	4.33982	3.03199
203240_at	-4.31589	8.94781	-8.08395	6.66989e-09	5.06495e-07	10.4467	FCGBP	10.1088	11.6839	11.7047	12.0103	11.134	10.6664	12.0184	10.4947	11.4267	11.3129	10.3711	11.628	10.6297	9.8465	7.01681	10.7067	6.78205	9.41475	5.43186	4.8437	4.67572	3.69184	6.34323	8.33191	7.53411	7.37583	5.13575	8.21831
226817_at	-4.30772	8.56478	-10.5201	2.15849e-11	6.55323e-09	16.0749	DSC2	10.667	10.5715	11.1426	9.97925	10.3957	10.0491	10.3124	10.8702	10.8992	9.2011	9.7056	10.6881	10.5905	10.831	9.66454	11.0072	4.95443	5.70955	6.2407	7.06993	5.33085	5.83996	4.63256	8.99498	9.05139	6.49302	4.2811	4.64032
213706_at	-4.3074	7.0137	-7.68341	1.84352e-08	1.12998e-06	9.44385	GPD1	9.66716	10.3423	9.47405	9.72779	7.79936	10.2405	5.43238	8.05206	10.6892	9.81324	8.9226	9.41169	10.127	10.364	3.82593	7.86623	4.61601	4.35931	4.07759	4.00866	4.4919	3.92462	5.3954	4.21644	3.81162	4.7308	4.23166	6.76393
204503_at	-4.29821	6.82902	-11.48	2.77649e-12	2.2027e-09	18.07	EVPL	8.6234	8.83669	9.01443	8.88879	8.98182	8.05374	9.39824	8.61329	9.26725	9.22	8.86907	9.37315	8.81557	8.41602	5.427	8.93927	4.09229	3.52726	3.57083	3.78723	3.27123	4.32161	3.82914	6.85264	6.38142	3.72962	4.62264	4.48884
219532_at	-4.29605	8.94645	-8.21302	4.82763e-09	3.94545e-07	10.7654	ELOVL4	10.753	11.6643	11.4456	11.5556	11.0583	11.2264	10.9055	11.7075	11.875	9.12752	10.1235	11.6341	10.547	11.3818	6.87468	10.722	6.50413	6.99376	4.94175	5.13711	5.44321	4.35961	9.57686	8.49397	7.55984	6.8464	4.54462	7.49744
214164_x_at	-4.29216	8.35991	-10.6004	1.81033e-11	5.89166e-09	16.2465	CA12	10.0828	10.0604	10.6284	10.0773	10.5575	10.0342	11.0144	10.7255	10.6281	9.95607	9.91551	10.845	10.2272	10.07	7.25334	11.1147	3.8024	5.386	5.04886	4.88177	6.89482	6.14783	4.08209	7.81866	8.21236	6.25101	6.01394	6.34724
233640_x_at	-4.29155	5.71816	-6.15714	1.05277e-06	2.85517e-05	5.45098	KRTAP9-4	7.74921	4.52527	9.30136	3.81887	6.51135	8.71122	4.86271	6.73008	11.7536	10.0529	8.5805	9.97464	9.93087	5.43496	3.76902	9.21169	3.01845	3.13508	3.25119	3.07908	3.20753	3.10655	2.94924	3.19329	3.98083	3.61637	3.47833	3.17421
220013_at	-4.29078	6.96287	-9.83069	1.01091e-10	1.94619e-08	14.5654	EPHX3	8.35724	9.15213	9.75131	8.81941	8.53953	8.39419	10.3789	9.29603	10.2666	8.42629	9.04975	9.69957	8.06084	7.94503	6.0386	8.65295	3.81004	3.82895	3.61556	3.5884	4.11793	3.72671	4.20129	7.83197	6.8797	3.74803	4.3748	4.4085
214451_at	-4.28641	7.42853	-5.82686	2.60055e-06	5.77285e-05	4.55952	TFAP2B	9.12456	9.16299	9.60069	8.437	9.36479	9.33157	7.32075	9.9757	8.60991	8.81722	9.8665	9.44975	9.66898	9.36277	9.02802	11.1278	3.57796	3.03436	3.01597	2.93288	2.34441	2.81476	8.95818	3.52073	5.82574	6.24	5.37992	12.1049
228058_at	-4.27909	8.24537	-8.23554	4.56389e-09	3.78077e-07	10.8208	ZG16B	10.0284	9.28564	9.57128	9.25831	9.39234	10.6739	9.65089	10.6312	10.1967	11.781	10.2187	11.6195	11.5791	11.4848	5.71694	10.1796	4.31425	7.33172	5.10605	5.1416	4.52322	4.93795	5.59812	5.25556	5.47792	8.92095	5.42254	7.57223
205832_at	-4.26699	7.43901	-8.67246	1.55483e-09	1.62663e-07	11.8814	CPA4	9.27799	10.2212	9.99054	9.48872	9.4855	9.37253	8.97488	8.73812	10.0264	9.34985	9.4746	9.21394	9.30336	9.22886	7.0748	9.06222	2.89609	3.18603	3.50934	6.04381	3.84014	3.63422	5.71833	7.90171	7.7619	3.6966	7.59545	4.22516
222102_at	-4.26529	5.9677	-8.82711	1.06847e-09	1.20949e-07	12.2506	GSTA3	6.99453	7.81698	8.75122	6.77458	8.82455	8.76117	8.82909	7.9299	7.23862	7.43403	8.42689	8.64535	6.03338	8.87092	4.82832	8.57141	3.00075	2.23071	7.44176	2.83846	2.36274	3.49845	2.3965	4.88446	4.52606	2.7224	3.76241	2.69999
214382_at	-4.26414	6.12326	-8.49935	2.37501e-09	2.27017e-07	11.4643	UNC93A	8.99715	8.93563	5.62528	8.76837	8.08301	8.62157	8.07787	8.21008	9.51769	7.30295	8.32428	8.27223	7.15294	8.35581	6.04058	6.92647	3.17389	2.98692	2.93588	2.85947	3.07602	3.11241	2.53993	7.24285	7.29307	3.69758	2.81479	2.50651
213611_at	-4.24788	6.17707	-6.43916	4.897e-07	1.56119e-05	6.20617	AQP5	6.2164	5.80848	8.66812	3.85026	8.28907	10.0998	6.97244	6.98214	6.89761	11.1299	9.67967	9.99575	8.5638	10.8518	4.03705	9.91923	3.30598	3.20035	3.57856	3.32601	3.13692	3.66474	4.04202	4.68921	3.05877	3.09847	4.00959	5.88593
202018_s_at	-4.23896	7.78486	-5.59967	4.86342e-06	9.39602e-05	3.94309	LTF	11.7005	11.938	11.9321	10.2899	5.33954	9.34962	11.7771	11.7075	10.9592	8.30177	10.178	11.3267	10.2208	8.71038	5.4812	4.41265	5.83874	3.8902	3.99683	4.77632	4.29826	4.47397	5.28145	5.79523	7.35645	5.36499	8.00809	5.27057
236264_at	-4.23873	5.6908	-8.60864	1.81681e-09	1.82935e-07	11.7281	LPHN3	8.0767	8.32818	10.4095	7.48135	6.92545	7.05078	4.90475	8.56562	8.26806	7.26904	7.4891	8.49048	8.70351	7.46756	3.14521	7.54305	3.57237	2.73782	2.46282	2.83932	3.01762	2.48489	2.98033	3.06538	3.02506	4.69182	3.26762	5.07889
219389_at	-4.23039	6.36844	-5.9036	2.10629e-06	4.9005e-05	4.76723	SUSD4	9.40173	9.36009	10.1743	7.4379	7.81658	8.02301	5.63097	9.02051	9.43075	7.26377	7.74478	9.54108	8.54431	8.46119	3.25367	9.79874	2.79659	2.35268	2.4574	2.68238	2.19456	2.28266	4.3642	5.01712	3.21749	3.43485	9.02071	7.59222
220978_at	-4.22686	5.18151	-5.19017	1.51127e-05	0.000228572	2.82868	KRTAP1-3	8.11995	3.01679	7.66178	2.63382	5.20246	7.94335	3.45964	6.31369	11.8803	10.6537	7.04841	10.8365	9.9997	6.21644	3.25029	7.65159	2.95811	2.58389	2.72662	2.83575	3.01727	2.71289	2.45028	3.2411	2.28653	2.70243	3.16396	2.51515
237899_at	-4.22375	5.87677	-9.57071	1.83863e-10	3.08743e-08	13.9792	LOC100506374	8.11847	7.60552	10.1131	6.80404	8.41748	7.38864	7.18869	7.42064	7.96576	7.09701	7.38925	8.59845	8.61836	7.58791	3.41383	9.26399	2.89901	2.9359	3.46097	3.31284	3.05812	3.28868	3.01852	5.06492	5.1908	3.14073	3.36323	2.82468
213992_at	-4.22357	6.55271	-8.5875	1.91321e-09	1.90191e-07	11.6772	COL4A6	8.20257	8.44139	10.4677	7.43398	8.95109	7.80965	8.20266	9.42175	8.79061	7.97502	8.36595	9.24331	8.47934	8.17792	3.76779	10.0742	3.05037	2.50247	4.11133	3.50384	4.79433	3.04781	3.76606	5.42124	6.69834	4.84145	3.75303	4.18063
225016_at	-4.21456	9.98036	-9.70906	1.3359e-10	2.41856e-08	14.2923	APCDD1	11.3052	11.3615	11.928	12.1362	12.3894	12.0876	11.5806	11.7694	11.5922	11.9236	12.284	11.8301	11.8106	11.6379	10.6594	12.29	9.48678	6.42221	5.67397	7.19443	5.77036	6.9093	7.74749	10.418	10.9005	6.45568	6.82279	7.06301
1564307_a_at	-4.21334	6.05803	-8.69229	1.48153e-09	1.57524e-07	11.929	A2ML1	8.37566	8.78157	8.13213	7.67743	7.94014	8.10467	9.81948	7.32771	9.07116	8.04508	5.24082	8.10856	6.80216	7.29036	6.91143	8.19161	3.25128	2.60828	2.79162	3.04268	2.61982	2.98597	3.01215	7.11543	7.10158	2.78758	3.61309	2.87543
213832_at	-4.20536	7.27805	-11.712	1.71992e-12	1.91912e-09	18.5341	KCND3	9.65575	9.97805	9.59959	9.21792	9.2505	9.11867	9.60929	9.60544	9.4083	8.21397	8.70157	8.85401	9.42561	9.73973	6.75369	8.1535	4.23302	3.7631	3.5358	4.69673	6.47283	3.80314	3.86906	6.69472	6.30141	5.9748	4.59703	4.5582
235514_at	-4.20471	8.04183	-7.14829	7.39486e-08	3.50359e-06	8.07257	ASPRV1	9.7067	10.4099	9.52011	10.5595	10.1567	9.50775	11.0654	9.59601	11.317	10.2934	10.4793	10.334	7.55924	8.77695	9.21646	9.00303	4.14397	6.17846	4.11133	4.27971	4.2379	3.72311	5.96873	10.9323	9.06613	4.52281	4.59825	5.90694
234980_at	-4.19809	7.60831	-5.51076	6.21795e-06	0.000113739	3.70134	TMEM56	11.4572	11.4988	9.95054	10.5361	9.23144	10.3977	5.7964	10.9833	10.9563	7.71351	5.13526	10.5651	11.5252	11.0295	3.6777	10.0658	4.07738	4.47394	5.36546	4.37489	6.95748	8.23849	5.63919	5.765	5.12007	5.73533	3.17226	3.59327
240388_at	-4.19359	7.6605	-5.80958	2.72709e-06	5.9833e-05	4.51271	KRT27	11.5118	7.36511	9.7121	5.10056	10.1075	11.3504	4.64785	8.81646	9.6805	9.57482	12.0995	12.3684	11.6831	8.50003	7.97907	10.827	3.51316	4.18199	4.69373	6.51744	5.6426	6.00815	3.76193	6.17992	6.27746	5.08327	7.95242	3.3579
228648_at	-4.18891	6.42145	-8.44017	2.74763e-09	2.56797e-07	11.3208	LRG1	8.77592	10.1915	9.8974	8.81684	6.51923	7.78338	7.48669	8.28842	10.621	7.43368	6.46294	9.06596	9.74031	8.99282	4.71289	6.67805	2.9547	6.18286	3.66077	3.65719	3.28308	3.50613	3.20362	4.28337	3.75382	4.99787	4.01826	4.83182
202917_s_at	-4.18803	10.8203	-6.25517	8.06222e-07	2.31514e-05	5.71419	S100A8	13.4031	13.5444	13.2262	12.78	10.6519	12.2613	13.5569	13.1149	13.6469	10.186	10.8767	12.9869	12.6951	11.9433	13.3468	13.6217	6.15782	7.52544	6.34208	7.69438	8.16732	9.83695	5.96787	13.3107	13.0799	7.72438	8.84607	6.47238
234635_at	-4.18409	4.77598	-5.51644	6.12091e-06	0.000112378	3.71682	KRTAP4-1	6.83104	3.1952	8.52825	2.60637	5.4043	7.79339	3.48082	5.72345	10.9438	9.49792	7.22164	9.54501	9.21061	4.95676	2.19709	7.97093	2.73342	2.21747	2.06944	2.30751	2.12711	2.23443	2.15839	2.38995	3.32919	2.20946	2.69991	2.1446
230573_at	-4.18223	6.62956	-7.09823	8.43562e-08	3.89519e-06	7.94255	SGK2	9.88801	10.6326	9.26421	9.08914	8.06923	9.56543	4.55392	10.1158	9.90576	7.07763	5.06423	9.32391	9.53351	10.3002	4.77997	7.5877	3.83942	5.07957	4.35767	2.65965	4.28705	5.14489	4.28735	4.65911	4.44164	3.69778	3.48532	4.93714
215125_s_at	-4.18086	6.43035	-10.8664	1.01667e-11	4.55627e-09	16.8087	UGT1A1	8.63084	8.92571	9.47254	7.77071	8.19792	8.06596	8.80394	8.76594	8.53646	6.14287	8.96841	8.09384	7.35937	7.05695	7.7722	8.99079	3.93521	2.97394	3.41092	3.6874	3.365	3.83666	3.23456	6.43764	6.90741	3.24752	3.80693	3.65229
241535_at	-4.17799	5.7612	-9.2348	4.03484e-10	5.65653e-08	13.2078	LOC101060391	8.25167	6.94176	9.28821	6.41606	6.98834	6.53332	7.20892	8.74346	7.08376	7.5414	6.81868	9.20162	9.12209	8.12696	3.1667	9.3953	3.62797	3.10673	2.99381	3.09974	3.25623	3.14138	2.70666	3.98761	3.52198	3.14984	4.61075	3.28256
209160_at	-4.17601	8.62093	-8.5154	2.28317e-09	2.19775e-07	11.5032	AKR1C3	10.1345	10.2414	10.6951	10.5687	9.94644	10.9909	9.71011	11.2464	11.6162	10.5185	11.1412	10.6116	10.6799	11.6466	6.63921	10.1835	6.00856	5.50288	3.78445	4.92324	5.78657	4.1492	8.38978	7.83097	6.54123	6.48907	6.58417	8.82549
214370_at	-4.16947	10.551	-6.0781	1.30617e-06	3.38489e-05	5.23828	S100A8	12.943	13.2441	13.0569	12.4846	10.2911	11.9859	13.2323	12.9147	13.2908	9.78123	10.6342	12.8656	12.4271	11.7362	13.1458	13.3739	5.71587	7.23636	6.01421	7.28271	7.90238	9.53153	5.62522	13.1767	12.9036	7.57421	8.79715	6.26181
223623_at	-4.16272	6.72551	-6.01975	1.53213e-06	3.81636e-05	5.08095	C2orf40	7.65898	8.3145	6.89931	8.71717	8.08727	9.82661	7.39141	8.99463	9.10299	10.6138	7.89279	9.10421	8.55651	9.36178	6.79905	8.83155	3.82822	10.813	2.3281	2.49067	2.79876	2.66996	8.64154	3.27018	3.35881	3.40454	3.37296	5.18498
219916_s_at	-4.16159	5.24922	-8.97663	7.45659e-10	8.99976e-08	12.6043	RNF39	7.06012	6.94313	6.58289	7.39264	7.39509	7.09296	7.336	6.5217	7.62015	7.85776	8.12079	8.16266	7.26139	6.90654	3.1188	7.15159	1.97265	2.60553	2.55119	2.36817	1.83907	3.21829	2.17188	6.3836	5.06777	2.27984	2.3032	1.69286
204130_at	-4.16041	6.82763	-7.90859	1.03834e-08	7.15903e-07	10.0102	HSD11B2	8.1889	7.57635	10.1696	7.74872	9.01185	9.82431	9.1443	8.08073	8.26613	10.4367	8.68137	9.08879	8.16082	10.1757	3.34133	9.8751	4.45705	4.51996	4.05155	2.7706	3.23477	3.79228	4.22051	4.77293	5.36769	4.25247	6.73834	5.22496
222829_s_at	-4.15895	5.81358	-10.7355	1.34912e-11	5.17642e-09	16.5331	IL20RA	7.74079	8.37257	8.18877	7.78283	7.73815	7.67772	6.7251	8.0894	8.40004	7.49902	7.36887	8.06542	7.95641	8.47505	3.00596	8.44962	4.10459	3.17176	2.49614	2.81758	4.11353	3.64102	4.00844	3.62755	3.86361	3.50801	2.84932	3.0429
209873_s_at	-4.15845	7.65886	-9.51553	2.08989e-10	3.3693e-08	13.8535	PKP3	9.83721	9.72231	9.00489	10.1928	9.95054	9.56586	10.7584	7.40484	10.3473	10.3279	10.212	9.82262	10.0579	9.6154	6.47405	7.7628	4.79402	4.6823	4.93701	4.60034	5.05633	4.42466	4.86446	8.16705	7.32019	4.41072	5.29808	4.83609
238632_at	-4.15525	5.4566	-10.477	2.37327e-11	7.05211e-09	15.9823	LOC100505946	8.78955	7.64865	5.65891	6.44545	7.64503	7.52615	5.87418	7.6377	7.44917	9.28047	8.02384	6.4021	7.23643	8.23989	6.90607	5.03521	2.74443	2.11999	4.44725	2.30218	1.9761	2.71231	2.15054	4.83398	4.19798	3.23506	2.46829	3.79797
238673_at	-4.14042	5.65611	-12.0891	8.00059e-13	1.46334e-09	19.2741	SAMD12	7.62218	7.24524	8.06494	5.2684	7.20247	6.61276	7.39723	8.01722	7.08858	6.68773	6.90062	8.40475	8.01643	7.56187	7.66326	9.1355	3.39254	2.99614	2.46412	2.89801	2.74391	2.59151	3.44877	5.04745	3.46817	5.49331	2.41186	2.52606
222891_s_at	-4.12444	7.43233	-9.49446	2.19487e-10	3.5026e-08	13.8055	BCL11A	9.30658	9.47821	7.40752	10.3583	10.1094	9.36568	8.77687	10.6537	8.95268	9.62168	9.35346	9.59374	9.57743	9.02784	7.48785	8.12825	7.00328	4.00683	2.69861	5.19111	3.31444	4.6073	4.53687	7.10446	6.31979	7.00547	4.29616	4.82173
219263_at	-4.11574	6.89031	-7.77894	1.4439e-08	9.30947e-07	9.68494	RNF128	9.0962	9.5274	10.1861	7.28108	8.66162	9.18111	6.73741	9.28359	9.12432	7.41957	7.84221	9.03946	8.70008	9.91604	7.55398	8.91708	3.51113	4.32472	3.47793	2.49178	3.18991	5.99988	2.83531	5.54652	6.74458	2.7533	8.6974	4.88907
204636_at	-4.1139	6.97385	-8.37118	3.25836e-09	2.93011e-07	11.1528	COL17A1	8.61616	8.77224	7.9305	10.602	10.3327	9.20943	9.96771	7.04479	8.27539	10.5217	9.07968	8.60352	9.3098	8.10212	5.72087	7.70253	4.86021	3.79771	4.27269	4.04582	4.46256	4.33045	3.45887	7.51903	7.39644	3.34788	4.33078	3.65419
211657_at	-4.10658	5.77392	-6.77495	1.98756e-07	7.51519e-06	7.09633	CEACAM6	6.06802	4.64707	9.95487	4.80568	8.71238	8.78806	8.09116	8.04448	6.20055	9.03876	7.2053	8.66432	7.78022	10.0105	3.6265	8.90433	3.16739	2.52712	2.74839	2.67602	6.08018	2.82162	2.93372	4.3542	5.47922	2.75676	2.99796	2.58508
210347_s_at	-4.1055	6.95743	-9.46363	2.35832e-10	3.71589e-08	13.735	BCL11A	9.69701	9.30327	8.79188	9.45703	9.17964	8.60135	8.25369	9.2899	9.13061	8.63237	8.02449	9.69545	9.58081	8.74639	6.00303	7.08389	6.18735	2.99948	2.63868	4.94541	3.28103	4.26917	4.49307	6.68011	5.92834	6.30759	3.38675	4.22015
234684_s_at	-4.10473	4.61834	-5.01662	2.44605e-05	0.000334596	2.3564	KRTAP4-4	6.27544	2.55424	8.66523	2.17662	5.57366	8.55214	3.05968	4.50885	10.7061	9.86297	7.66787	9.22744	9.96861	4.5818	2.20952	6.44999	2.13638	2.35911	2.16656	2.38648	2.08407	2.51672	2.07647	2.60232	2.40071	2.21939	2.1272	2.19798
207430_s_at	-4.09984	5.46194	-8.65279	1.63118e-09	1.6764e-07	11.8342	MSMB	7.11489	8.09636	3.58513	9.78865	7.1133	8.23553	7.32304	7.32017	9.06572	7.68449	8.10287	7.71335	5.70464	7.90291	4.19397	6.55922	3.09809	2.74364	2.8899	2.81498	2.50499	2.9386	2.79228	4.75252	3.1773	2.86074	4.2523	2.60477
215465_at	-4.09749	6.12491	-7.07256	9.02569e-08	4.09187e-06	7.87579	ABCA12	9.19728	9.15602	4.91609	6.80359	8.36843	7.42668	9.33061	9.06159	8.39235	4.69411	8.66486	8.43399	7.53757	8.6055	6.54354	8.96334	3.02177	2.84191	2.80235	4.13475	3.04629	2.97343	3.36805	7.9676	6.81928	2.94732	2.88744	2.59165
213693_s_at	-4.0884	9.06701	-8.64264	1.67204e-09	1.70877e-07	11.8099	MUC1	11.0789	11.6965	10.1472	11.8687	10.8315	11.2781	9.5504	10.7092	12.5551	10.5009	8.31687	11.8149	12.018	12.0373	6.72603	11.9773	6.12782	6.79002	5.12974	7.37507	7.68378	6.20294	5.8972	7.13052	7.09991	6.7524	8.2503	6.32964
234637_at	-4.08406	5.83148	-5.17662	1.56914e-05	0.000235435	2.7918	KRTAP4-5	8.28026	3.85928	5.55886	3.62139	6.75868	9.36911	4.41016	5.24383	11.6102	11.3719	8.38062	11.0809	11.3131	7.35247	4.53403	8.56374	3.38078	3.04801	3.86705	3.3672	3.80773	3.50139	3.70157	3.39211	3.19868	3.27247	4.26187	3.17388
203963_at	-4.08196	8.34117	-8.00316	8.17457e-09	5.95694e-07	10.2461	CA12	10.0765	10.342	9.63053	11.6747	11.2407	10.8043	11.7127	9.18129	10.2797	10.7722	10.1838	9.82517	10.4972	9.35963	6.01901	9.84977	4.46556	5.61155	5.50429	4.09546	6.91004	6.37483	3.66842	8.45966	8.11811	6.63921	5.40209	6.8542
231439_at	-4.07242	6.48214	-11.1673	5.3491e-12	3.10354e-09	17.4334	FAM84A	9.15946	8.81777	9.27725	7.12621	8.07469	8.52093	7.55636	8.44535	8.00625	6.92135	8.48849	9.21348	9.11121	8.62125	6.04754	8.25187	3.79611	3.47498	3.34756	3.27692	4.17431	3.37629	4.26932	6.92335	5.14591	4.8274	4.21443	3.03395
216474_x_at	-4.06666	7.48989	-7.91116	1.03158e-08	7.12145e-07	10.0167	TPSAB1	7.09372	8.74756	10.0483	10.3718	8.25324	9.76378	10.1898	8.08745	8.94023	10.8438	10.9384	9.54127	9.65396	8.97165	8.85474	7.42439	5.78436	4.79297	3.33832	3.31357	4.13685	4.29677	8.09575	8.82303	5.07613	4.55711	4.4248	5.35337
208607_s_at	-4.06472	8.17136	-5.75736	3.14847e-06	6.66859e-05	4.37118	SAA1	11.743	12.2332	11.3864	11.0947	7.96795	10.0006	9.78427	9.25204	11.9972	8.44193	7.87958	10.3602	11.5074	11.2349	4.47747	9.25326	4.70454	3.57654	3.90805	4.59258	5.37835	4.63345	7.76821	5.44315	5.72493	7.05201	7.90928	9.49292
231118_at	-4.06345	6.73614	-8.16613	5.42785e-09	4.25169e-07	10.6499	ANKRD35	8.56011	8.72753	9.73829	8.26418	9.09713	8.23633	9.08025	8.60663	8.80175	9.07492	8.56517	9.49339	8.61712	8.1649	3.30604	9.30813	3.7191	3.79251	3.6471	4.78549	4.72325	3.03843	5.10976	7.16287	6.03465	4.14613	2.96712	3.84363
208463_at	-4.06273	4.96989	-8.5448	2.12422e-09	2.07396e-07	11.5742	GABRA4	8.74713	8.74582	7.69586	5.79425	5.70688	7.07567	3.41365	7.56032	8.78331	4.72624	5.12507	7.02522	7.12042	7.45288	4.19276	8.21138	2.65567	2.77674	2.49532	2.36346	2.74554	2.31419	2.84852	2.48231	2.86475	2.47411	2.34625	3.41306
221950_at	-4.06102	5.86213	-9.75983	1.18888e-10	2.19601e-08	14.4065	EMX2	6.78223	6.98834	7.99796	7.99071	8.58797	8.5651	6.92577	8.34681	7.32959	9.13778	9.1487	7.46567	7.51115	7.93346	4.2721	6.65765	2.76089	2.91241	2.55054	3.30465	2.40564	4.26965	3.79068	5.85357	4.9928	3.23145	2.63476	3.79147
217521_at	-4.05684	7.12082	-7.58813	2.35481e-08	1.37259e-06	9.20227	HAL	9.00146	9.32967	9.30427	7.9935	9.30181	8.98455	10.8563	9.21325	9.55068	6.96265	10.921	9.0946	7.05252	7.77596	6.91755	9.49177	4.08912	4.19947	3.97372	4.17765	4.11028	3.82453	3.8414	8.77883	8.23473	4.23407	4.34082	3.82692
204259_at	-4.04211	6.41856	-9.29126	3.53186e-10	5.10858e-08	13.3386	MMP7	7.55459	5.98895	8.11761	7.28138	8.70674	9.94928	8.31892	7.81457	7.55499	8.8883	9.03249	8.57477	8.42073	9.88593	6.68516	7.63989	3.98379	3.56189	2.54681	2.95968	3.0654	3.80045	3.73854	5.7515	6.32269	2.55124	6.05296	4.97042
211696_x_at	-4.04112	8.88887	-5.85527	2.40519e-06	5.44078e-05	4.63646	HBB	10.4757	10.0815	4.92014	12.4276	11.7029	13.1507	12.2137	10.9821	9.10112	11.1659	13.3505	10.3906	11.6067	12.6356	7.61483	8.1129	7.39752	7.3398	5.84907	4.99054	5.39281	6.56133	7.61278	7.83133	5.14366	6.53194	5.45276	8.85239
201497_x_at	-4.04082	8.25021	-5.80297	2.77709e-06	6.06431e-05	4.49481	MYH11	8.3944	7.3198	10.7366	11.7142	10.2591	11.4435	11.3361	10.4356	10.5012	11.4658	8.55226	11.1314	10.6116	11.5048	3.61921	10.6863	7.42997	4.72476	4.13734	3.91935	5.34667	4.29031	6.86567	5.68375	8.72747	7.3071	5.1632	7.69856
242271_at	-4.0362	5.8337	-8.96699	7.63081e-10	9.18975e-08	12.5816	SLC26A9	8.50216	8.3317	9.23913	7.47165	7.16595	7.0144	9.46031	7.67015	8.96673	6.33513	6.74802	7.19366	6.21272	8.1295	3.58307	8.99179	3.00127	3.26539	3.16868	3.30469	3.36301	3.96439	2.60065	5.17378	4.9298	3.1722	3.42892	2.95484
209116_x_at	-4.0335	8.55907	-5.73358	3.36158e-06	7.01151e-05	4.30668	HBB	10.1438	9.75598	4.59981	12.0601	11.363	13.205	11.9407	10.274	8.5607	10.909	13.3894	9.88443	11.2594	12.4257	6.87029	7.9619	7.03206	6.89962	5.97075	4.8739	5.05549	6.33818	7.15185	7.38435	4.73613	6.08919	5.3492	8.16982
1565162_s_at	-4.02966	8.82017	-5.52427	5.98989e-06	0.000110469	3.7381	MGST1	11.6499	12.2886	10.9033	11.9028	10.8776	11.8212	6.3943	10.6437	11.7678	9.39973	9.13015	10.8725	11.6683	12.0299	6.67737	10.7275	6.88109	8.93142	5.23948	3.06832	9.52801	4.20409	6.9415	6.14045	3.17279	7.18534	7.29823	9.6193
206156_at	-4.02578	6.57569	-8.84557	1.02187e-09	1.17497e-07	12.2944	GJB5	8.79963	9.0214	6.99395	9.58958	9.00683	8.73357	10.6496	5.66356	9.29928	9.22038	8.58646	8.68572	7.98625	7.92388	4.9505	7.70582	3.97178	3.49802	4.17712	3.67946	4.54659	4.34083	4.06589	6.32064	5.79695	3.54864	3.99065	3.36638
203757_s_at	-4.02382	5.80623	-7.11939	7.97848e-08	3.71887e-06	7.99757	CEACAM6	6.31483	4.93169	8.70084	4.93384	8.72322	9.3383	7.72739	9.16623	5.54905	8.94944	7.0586	8.27587	6.94808	9.95214	4.0341	9.888	3.3588	3.43716	2.9481	3.06099	5.69382	3.0194	3.25301	4.03436	4.48163	3.20023	3.06827	2.52716
229764_at	-4.01341	6.75544	-11.3232	3.8517e-12	2.76172e-09	17.7524	LOC101060141	8.40454	8.39488	9.44866	8.25981	9.44194	7.94504	9.03268	8.52105	8.78849	8.01402	9.03214	8.40761	8.0538	8.46079	6.72875	8.67343	3.81995	3.61551	4.0418	5.30914	3.07922	3.69764	3.64008	7.0109	6.8532	4.03876	4.10897	4.32964
1569886_a_at	-4.01327	5.58272	-8.53639	2.1685e-09	2.10217e-07	11.5539	GLB1L3	8.17023	7.73354	8.62751	4.35869	7.40349	7.43629	7.32451	8.14708	7.39264	7.10284	8.29069	7.79726	6.03615	7.75776	4.31976	8.94476	2.80852	2.11162	2.13144	3.48893	2.77126	3.94218	2.70987	6.13205	4.86122	3.69065	2.4273	2.39809
1552870_s_at	-4.01233	4.57883	-5.21421	1.41378e-05	0.000216587	2.89414	AXDND1	7.57804	8.98262	10.1792	4.69556	5.69175	6.25413	2.33549	7.87235	6.684	2.85023	2.38387	5.81756	6.99675	8.74549	2.57547	11.1319	2.16521	2.14095	2.42776	2.55746	2.24281	2.13962	2.50118	2.23979	2.37345	2.25137	2.30837	2.08488
201984_s_at	-4.01153	6.9179	-7.94246	9.52969e-09	6.73091e-07	10.0949	EGFR	8.81058	8.92517	8.78362	8.0983	9.3328	8.95449	8.24154	9.45548	9.06791	8.30155	8.71609	9.00506	8.61116	9.41426	5.42875	9.0473	4.60178	2.82582	2.68683	3.48893	5.32232	2.45633	9.11672	5.64009	5.85278	4.37195	4.25116	4.89251
232360_at	-4.01108	6.23382	-6.49381	4.22542e-07	1.39508e-05	6.35176	EHF	9.37077	9.59797	3.49187	10.445	8.85088	9.85423	9.64584	6.06311	8.18979	8.48607	7.86865	8.58009	8.42927	5.97883	7.10096	5.29232	3.50642	3.16353	3.6629	3.77557	3.37761	3.224	2.93009	6.62611	6.9938	3.16001	3.66577	3.2154
210297_s_at	-4.00807	5.94827	-9.88547	8.92212e-11	1.82021e-08	14.6877	MSMB	6.56306	8.24166	7.80335	9.92415	7.28077	8.59653	7.32395	7.48471	9.14559	7.78425	8.52968	7.82843	5.93332	7.41601	4.06644	8.73428	3.15729	3.76759	3.34353	3.54699	3.2351	3.46531	3.98287	5.35449	3.45777	3.36525	3.89574	3.32334
234671_at	-4.0057	4.70823	-4.86801	3.69415e-05	0.00046019	1.95263	KRTAP4-2	6.9024	3.11019	5.39024	2.60441	5.36618	8.52314	4.30999	3.59566	11.0955	10.1417	6.50901	9.99442	10.3503	4.08807	2.52382	8.29429	2.25379	2.13566	2.49338	2.67562	2.20244	2.34142	2.31126	2.45225	2.60326	2.37185	2.92226	2.26787
230660_at	-4.00244	8.53649	-8.72392	1.37188e-09	1.4912e-07	12.0046	SERTAD4	10.7917	10.5511	10.8754	9.17852	10.3245	10.8408	9.58151	10.7249	9.80251	10.0641	10.6902	10.2251	10.3618	10.7251	8.73699	10.5548	6.95399	3.28744	4.4133	6.64908	5.82222	5.56818	10.2831	6.96499	6.76487	5.45383	5.04032	7.79125
207787_at	-4.00022	5.32959	-4.84213	3.96896e-05	0.0004859	1.88242	KRT33B	10.2026	3.34893	6.21594	2.86084	5.02215	8.45762	3.5078	6.84497	9.81253	11.1119	6.59554	11.3976	9.45362	5.49727	3.03682	9.33738	3.03115	3.06476	2.98073	3.03823	2.55054	3.2318	2.71534	3.26198	2.64255	3.16899	3.7661	3.07282
211597_s_at	-3.99728	9.71127	-8.56549	2.01917e-09	1.99274e-07	11.6242	HOPX	10.5161	10.9929	11.6108	11.4999	12.4195	11.5868	11.9795	11.1475	11.4895	11.4652	12.1169	11.7822	11.1528	11.7204	9.70058	11.6096	6.96583	5.973	6.51701	9.52908	7.79021	6.57178	5.64063	10.6659	10.0298	8.16425	5.22179	6.05603
210452_x_at	-3.99683	5.45943	-6.93115	1.31178e-07	5.46243e-06	7.5066	CYP4F2	8.88054	9.76359	7.79314	7.0026	6.9162	8.39721	4.39516	8.18168	9.06033	4.67299	5.93755	8.0479	5.51375	8.68744	2.69517	8.81242	3.17685	2.85843	2.80613	2.66402	3.09054	3.16629	2.89752	4.29112	4.78362	2.85705	2.91349	2.60121
208004_at	-3.99332	5.38554	-4.88477	3.52639e-05	0.000443639	1.99812	PROL1	11.3234	10.173	5.01469	2.92635	4.31842	6.38286	3.92858	11.4705	5.49602	7.50796	11.9789	8.9132	7.40287	7.01733	6.14758	3.54981	3.04763	3.11989	2.85535	3.13347	2.94465	3.14086	2.71113	3.13775	3.12236	2.87093	4.28875	2.87093
229546_at	-3.99153	5.2666	-7.99006	8.44929e-09	6.11065e-07	10.2135	FAM84A	7.25263	7.27239	9.65449	5.19019	6.86541	7.59069	5.19614	8.0035	7.2099	5.1818	6.36056	8.14061	7.45279	7.9504	2.93149	9.38319	2.79573	2.72061	2.12253	2.61783	3.1305	3.16722	3.61828	4.00999	4.1128	3.21166	1.9936	2.328
218657_at	-3.98985	9.50229	-10.3102	3.43194e-11	9.02121e-09	15.6221	RAPGEFL1	11.5129	11.2287	11.3809	11.5293	11.8542	11.0232	11.6159	11.4885	11.4194	11.48	11.2947	11.72	11.3187	11.1755	7.11968	12.2343	6.6531	7.33435	6.29987	5.85449	6.74446	7.61513	8.06914	8.66264	8.87627	6.52904	6.62138	7.40868
226614_s_at	-3.98342	7.48719	-9.17264	4.67404e-10	6.29441e-08	13.0634	FAM167A	9.88111	10.5102	9.64733	9.98427	10.1088	9.85442	8.1425	8.35724	9.86829	9.13391	9.40006	9.47199	9.11658	9.07693	5.55866	8.99766	4.3832	6.70005	3.45334	5.28265	5.56733	5.20976	3.13334	6.90254	5.98519	6.48392	5.28579	4.14436
222071_s_at	-3.98177	5.36062	-6.89038	1.46169e-07	5.95069e-06	7.39976	SLCO4C1	8.62664	8.6045	9.04044	7.60776	7.04486	7.98706	3.2582	8.29176	8.05134	3.88942	4.68863	7.57839	8.47298	8.47477	3.22964	8.22703	2.87341	2.76347	3.65732	3.69613	2.63356	2.71566	2.9751	3.14113	2.36894	3.36545	2.89012	3.94357
204455_at	-3.98084	9.00244	-9.3881	2.81355e-10	4.29695e-08	13.5618	DST	11.1492	11.095	10.8067	10.9842	11.9134	10.4467	10.3166	11.0749	10.2938	10.3125	10.6332	10.8609	10.9343	10.7543	8.46279	11.2978	5.80347	6.90332	6.2587	5.63995	6.3565	8.67232	5.36581	8.75339	9.77617	4.85717	6.97153	5.37382
204679_at	-3.9773	6.68851	-9.34745	3.09485e-10	4.57327e-08	13.4683	KCNK1	8.83161	9.26046	5.2931	8.5	8.46424	8.52458	9.69484	9.15472	9.42437	8.07216	8.80399	8.55271	8.64442	8.89629	7.05294	7.11857	4.34097	2.95296	2.91353	3.8028	4.27738	4.01652	4.15625	6.60162	6.66229	5.49415	3.33721	4.43347
1553114_a_at	-3.97303	6.61813	-10.5396	2.06805e-11	6.46117e-09	16.1166	PTK6	8.49505	8.82681	8.32724	8.90312	8.27031	8.02846	9.23323	8.76206	9.38588	8.17813	7.47371	8.53789	8.39109	8.94501	5.06914	8.30652	4.37851	3.42023	3.19485	3.45784	5.02721	5.25619	3.5592	6.81294	5.21933	4.17749	4.33982	3.33025
204508_s_at	-3.9699	7.17481	-10.1786	4.60245e-11	1.12339e-08	15.3353	CA12	9.02778	9.26616	8.68972	9.20316	9.74279	9.41875	10.0519	8.24798	9.02331	8.83235	8.938	8.79383	8.72312	8.53536	5.84842	9.67654	3.90939	3.6233	4.8107	3.36345	6.04831	5.13639	3.78283	6.42197	7.13537	5.0405	3.98633	5.61705
232082_x_at	-3.96901	6.38114	-5.17213	1.58883e-05	0.000237348	2.77956	SPRR3	10.185	10.0731	8.35961	8.01145	6.0799	6.48554	10.9866	7.58872	10.8074	6.65028	6.12639	9.0565	6.42646	5.51628	7.88071	9.08026	2.64841	2.69913	2.84275	2.94601	2.04628	5.00188	2.69109	9.33857	9.0498	3.53188	3.25834	3.30343
229147_at	-3.96886	5.99352	-7.40294	3.80173e-08	2.00443e-06	8.72946	RASSF6	8.42881	7.8375	8.43686	6.53884	8.57246	7.98022	6.1356	9.23257	8.09446	6.49145	6.20994	8.48016	8.46588	8.84793	3.66927	9.68946	3.26925	5.66606	2.47322	2.93288	2.81476	4.34079	2.68615	5.13713	4.77922	6.10028	2.40206	2.10549
206482_at	-3.96647	6.59786	-10.6844	1.50726e-11	5.42807e-09	16.4251	PTK6	8.14145	8.76293	9.35941	8.79775	8.37995	7.88084	8.17085	8.76052	9.18376	7.74556	7.52526	8.54327	8.09979	9.00906	5.37818	9.0259	3.8876	2.97764	3.82109	3.97044	5.17522	5.0973	3.17951	6.82337	5.43434	3.88453	4.06899	3.65567
229252_at	-3.96189	6.45856	-9.88018	9.03023e-11	1.83542e-08	14.6759	ATG9B	8.10431	9.49446	9.14974	7.89853	7.60743	7.97191	7.12179	8.21292	8.85304	7.44553	9.05609	8.15129	8.40056	9.49584	4.5087	9.03214	4.56584	3.96133	3.98027	3.56307	3.63225	4.29859	3.20236	6.02593	5.76016	3.57142	4.5242	3.25007
207961_x_at	-3.95984	8.29333	-6.67837	2.57307e-07	9.35388e-06	6.84141	MYH11	8.18965	7.34411	10.6283	11.6052	10.1388	11.2247	11.2481	10.3356	10.4516	11.3232	8.64028	11.1014	10.5629	11.2168	5.34564	10.4902	7.58734	4.83183	4.53158	4.54891	5.19042	4.51766	6.79859	5.20198	8.54669	7.44064	5.53723	7.63387
208335_s_at	-3.95408	8.43369	-7.9841	8.5774e-09	6.1951e-07	10.1987	DARC	9.78938	9.07911	10.8317	11.3044	9.39909	10.4722	10.1251	10.6845	10.474	10.9965	10.2501	10.8058	9.52692	10.8578	6.80515	10.6511	7.40854	3.98732	3.69206	4.89381	5.22506	4.98099	5.99033	9.05079	7.26701	6.97155	6.57342	8.04972
220620_at	-3.94474	6.56305	-7.63854	2.06845e-08	1.23464e-06	9.33023	CRCT1	7.84661	8.40306	8.15146	8.95659	8.01174	7.82306	10.5793	7.91904	10.0131	8.73986	8.67283	9.38177	6.61461	6.95654	6.03047	7.95836	3.84601	3.52871	3.76982	3.32537	3.00298	4.48872	3.88575	8.63458	6.69951	3.79068	4.07456	2.6602
217232_x_at	-3.94107	8.33351	-5.93784	1.91747e-06	4.56809e-05	4.85979	HBB	9.80052	9.35426	5.10533	11.8159	11.1244	12.8917	11.5452	9.72452	8.30405	10.6493	13.1082	9.55783	10.8407	12.1212	6.78994	7.62746	7.05653	6.72307	5.52296	4.8453	5.30625	6.02031	6.84667	7.22521	5.02575	5.90739	4.58385	7.91436
223426_s_at	-3.93817	6.16597	-13.9917	2.13224e-14	3.28837e-10	22.7488	EPB41L4B	7.8409	7.32826	9.53016	7.2182	8.00853	8.14657	7.51758	7.45415	7.65705	8.69058	7.59188	8.601	7.78291	8.98556	5.34606	7.96076	4.56389	2.99419	3.16333	3.99476	3.99025	3.82438	3.92223	4.17548	3.90137	3.97625	4.2061	4.27481
202826_at	-3.93302	8.79533	-8.7488	1.29146e-09	1.41788e-07	12.0641	MMP14	10.4755	10.7463	10.3043	11.136	10.5891	10.8922	11.0338	8.91308	10.8858	11.4914	10.6927	10.7716	10.8631	11.086	7.43953	10.3741	5.59101	5.20088	4.90964	5.87639	5.10393	7.67561	7.63215	8.02329	9.29622	7.29699	7.2915	4.677
227238_at	-3.93073	6.90401	-6.16276	1.03676e-06	2.81735e-05	5.4661	MUC15	8.71927	9.57285	10.1919	8.17531	9.10381	8.86224	8.02498	9.44834	8.95257	7.47604	8.27696	9.19484	9.24937	9.57911	3.35871	9.23153	3.21366	4.94815	8.00644	2.80325	2.7224	2.72607	2.63602	6.16205	5.40458	4.13128	8.13808	5.00259
211745_x_at	-3.92833	7.48305	-5.68861	3.80513e-06	7.76579e-05	4.18464	HBA1	9.32387	8.09747	5.55729	11.016	10.124	12.225	11.308	8.38273	7.10478	9.9304	12.357	7.86081	10.3284	11.0081	4.62683	7.41514	6.02981	5.79287	3.89972	4.90971	3.90942	5.02305	6.53073	6.42422	3.77987	5.17676	4.07151	7.31181
214734_at	-3.92773	5.64161	-7.45728	3.30183e-08	1.78035e-06	8.86863	EXPH5	6.95702	6.74123	7.89956	10.4778	9.26981	7.99512	8.16346	6.59237	6.25514	8.36517	8.03047	6.38476	7.98197	6.12185	4.02587	5.93722	3.10742	2.19628	2.16192	2.10567	2.07733	2.7832	3.08869	4.41578	5.61293	5.00741	2.83329	5.37639
211002_s_at	-3.92614	7.1553	-8.79176	1.16381e-09	1.29595e-07	12.1665	TRIM29	9.56967	9.9425	7.13867	9.69579	9.79553	9.67676	10.2253	6.62837	9.71945	9.95966	9.29436	8.41093	8.16058	8.99424	6.18608	8.00898	4.8428	4.48115	4.14132	4.45328	4.95649	4.43469	4.18049	7.21984	7.35944	4.18744	4.55575	4.12883
218849_s_at	-3.92246	8.02091	-9.90805	8.47525e-11	1.74848e-08	14.738	PPP1R13L	9.39458	9.59774	10.1516	9.73331	10.2775	9.65982	10.025	10.1944	9.82859	10.2185	9.5729	10.2401	9.83436	9.97401	5.71664	10.8124	4.66354	6.41575	3.74153	5.64115	4.69583	6.51589	6.02383	7.30158	6.95576	5.40615	5.98523	6.00779
229522_at	-3.91943	6.2948	-11.1644	5.38221e-12	3.10354e-09	17.4274	SDR42E1	8.72982	8.45538	7.36935	7.40143	7.48545	8.11281	8.15682	8.66186	9.24389	8.1046	7.94375	9.17613	7.98833	8.39381	4.42403	7.9454	3.99056	3.50934	3.57083	4.47926	3.52473	3.60345	3.47549	5.46291	5.07768	4.78518	3.73375	3.4483
202218_s_at	-3.9137	7.6748	-6.99295	1.11372e-07	4.80191e-06	7.66822	FADS2	10.7321	11.1239	9.45208	10.8699	9.33007	10.5134	6.0231	8.68174	11.067	9.10754	5.48464	9.58766	10.9515	11.0094	5.6897	10.0099	5.98648	6.47631	5.60117	4.69639	5.20586	5.29551	5.01542	4.84022	4.98018	5.38161	5.28764	6.49409
239586_at	-3.91286	6.93017	-8.43247	2.80037e-09	2.59509e-07	11.302	FAM83A	9.56712	9.81624	8.05246	9.22918	8.21368	8.22578	10.901	7.82581	10.132	7.79673	8.67507	9.33775	8.8238	7.2778	6.45016	7.38925	4.27356	4.0401	3.93284	4.52914	4.02335	4.34788	4.42283	8.35789	6.66229	3.75082	4.29942	3.69089
244370_at	-3.90717	5.17107	-13.9251	2.40576e-14	3.28837e-10	22.634	KIAA2022	7.26174	7.12671	7.47276	6.26817	7.73925	6.97181	5.78947	7.41275	5.70096	6.34151	7.89541	6.84734	5.87339	7.66303	5.17325	7.99161	3.83555	2.16152	2.19248	2.86013	3.01727	2.96046	3.58774	3.05523	3.14233	3.43722	2.79573	2.21516
227819_at	-3.90648	6.34475	-11.4794	2.77982e-12	2.2027e-09	18.0689	LGR6	8.0928	9.04732	9.28006	7.68578	7.19265	7.94283	7.19937	8.37325	8.45765	8.81523	8.59085	8.89342	8.26164	8.15119	4.43337	7.88584	3.6233	4.40052	3.50934	4.79938	3.8813	3.74313	4.04114	5.20774	4.16804	4.41146	4.12116	3.4431
226907_at	-3.9064	8.5657	-6.38547	5.66203e-07	1.75041e-05	6.06291	PPP1R14C	10.7268	10.6851	10.0128	10.5917	11.2443	10.0783	11.2534	9.58704	11.0635	10.5265	10.6308	10.2051	10.0492	9.78113	7.20068	10.2017	4.09686	5.85314	4.53158	10.1442	3.72354	6.47689	3.39598	8.31355	9.55375	6.99617	8.28635	4.6296
204712_at	-3.90598	6.38645	-7.33753	4.50701e-08	2.32692e-06	8.56145	WIF1	7.61983	6.80353	8.64463	9.38412	10.2147	8.28757	4.93962	9.38271	5.99261	9.44538	8.8198	7.61851	8.66122	8.4979	5.04362	9.61133	3.50681	3.52004	3.50934	3.44473	3.87213	3.7625	7.268	4.01534	3.47074	6.08957	3.78207	3.61224
209699_x_at	-3.90516	9.65718	-7.58885	2.35045e-08	1.37259e-06	9.2041	AKR1C2	11.2579	10.988	10.7643	10.8631	11.0439	12.344	11.2765	11.3735	11.8696	12.3043	12.34	11.611	11.2106	12.2709	8.76932	11.0064	8.39221	7.37342	6.23943	5.00742	7.57667	3.25391	8.80011	9.1102	8.45278	7.07792	7.47793	10.3459
207847_s_at	-3.8995	7.50751	-6.16624	1.02696e-06	2.79767e-05	5.47546	MUC1	10.4799	11.0327	7.73648	11.3107	10.2777	10.5307	6.6101	7.53289	11.9785	9.66196	6.29783	10.2282	10.3323	10.4393	4.71676	7.69369	5.18478	5.13178	4.35462	6.7774	6.6986	5.11811	3.97295	5.6177	5.54026	4.4492	6.69104	3.81428
219752_at	-3.89551	6.82086	-9.07269	5.92723e-10	7.5068e-08	12.83	RASAL1	8.27371	9.22808	8.5983	8.08871	7.86935	8.31795	8.85139	9.30848	10.0668	8.35585	7.93712	8.96796	8.58139	9.58001	5.08095	8.73973	4.73067	4.37925	6.06335	4.14156	3.64071	6.39355	3.01016	6.20394	5.48355	3.57815	4.97959	2.53377
229030_at	-3.89001	5.46864	-6.58837	3.27584e-07	1.13192e-05	6.60302	CAPN8	8.66933	8.15364	4.2212	5.74769	6.74619	6.62042	3.81776	7.68544	8.77564	6.27799	8.98689	9.19678	9.35362	8.73264	2.80098	8.38633	3.08626	2.88384	2.89942	3.42262	3.17182	2.73184	4.74267	3.60589	3.50818	2.64649	3.60694	2.64328
220976_s_at	-3.88797	5.74401	-4.5738	8.34319e-05	0.000865914	1.15664	KRTAP1-1	9.58611	3.77727	8.32962	3.52668	4.99726	9.23156	4.7563	4.66437	12.2697	11.3202	7.39665	11.3142	11.0506	5.74428	3.69884	6.90094	3.93968	3.38882	3.68568	3.60548	3.54078	3.83814	3.3109	3.17793	3.41028	3.2621	3.7149	3.39309
234678_at	-3.88646	4.98623	-5.61808	4.62236e-06	9.02921e-05	3.99312	KRTAP4-3	6.47869	4.04887	7.2427	2.92217	5.95508	8.42803	4.16175	5.1496	10.7196	9.80418	7.79326	9.32128	9.90506	5.95591	3.07797	5.46553	2.83919	2.46065	2.55054	3.12184	2.86083	3.06805	2.69322	2.23099	2.77145	3.05165	2.79573	2.74059
201839_s_at	-3.88527	5.84982	-8.25867	4.30836e-09	3.64643e-07	10.8776	EPCAM	7.01755	6.40088	7.23359	5.20914	7.46586	8.81409	5.85694	8.34288	6.69149	8.08592	8.03789	8.83434	7.97737	9.31211	5.5508	9.40804	2.75107	6.36366	2.35937	2.6061	5.26546	3.58203	4.42335	4.52155	3.28005	2.83783	2.73033	2.83517
231778_at	-3.88432	5.79807	-7.46923	3.20115e-08	1.74224e-06	8.8992	DLX3	8.25111	6.93506	3.16685	7.87584	8.62426	8.17276	8.43073	7.2552	7.56749	9.11801	9.28799	8.87678	8.61191	6.76181	3.86709	6.60151	3.27765	3.1463	2.69963	3.48893	3.09791	3.52034	3.82914	5.57169	4.6029	3.4239	3.40495	2.87809
212992_at	-3.88127	9.7565	-7.49441	2.99922e-08	1.65471e-06	8.96351	AHNAK2	10.8063	11.0725	11.6934	11.7803	12.2002	11.4826	12.078	12.1243	11.4249	11.9167	11.5732	11.9408	11.161	11.0179	8.47029	11.9759	5.92031	8.33132	6.001	6.60321	8.55775	8.96856	5.70864	10.8918	10.6006	5.81239	7.49357	5.57441
207126_x_at	-3.87969	5.90368	-10.72	1.39531e-11	5.19895e-09	16.5003	UGT1A1	8.08928	8.49915	8.63336	7.07436	7.48201	7.38272	8.06958	8.17806	8.06948	5.37221	8.42363	7.36715	6.59191	6.50955	7.04397	8.27603	2.68958	3.03215	2.84605	3.56666	3.53445	3.59336	3.34813	5.68563	6.22282	3.28025	3.32873	3.11278
215516_at	-3.87664	5.87773	-8.66613	1.57898e-09	1.63826e-07	11.8663	LAMB4	8.20097	7.76591	4.85175	8.74241	10.2479	6.72452	8.225	8.48501	6.01767	5.64174	6.98705	6.79049	8.11859	7.56459	8.0722	8.1906	3.06329	4.65459	2.76849	3.11349	3.19017	2.61063	2.87888	3.29785	6.34049	3.43689	4.37018	4.22516
224209_s_at	-3.87025	5.96223	-5.58642	5.04473e-06	9.67112e-05	3.90706	GDA	9.66901	9.06247	7.435	6.14918	5.95946	6.08983	9.77125	8.89204	9.83675	3.88618	10.154	8.12831	6.37032	4.68254	6.51288	9.33527	3.02355	2.43014	4.44732	3.99012	3.15041	2.74805	2.49525	7.89537	6.6092	2.85555	3.15067	2.21222
229396_at	-3.86554	6.04577	-11.5334	2.4852e-12	2.13372e-09	18.1775	OVOL1	8.01106	7.70722	8.14296	7.63131	7.40139	7.17401	9.55877	8.01324	8.32605	7.55167	8.63827	8.14534	7.67565	7.51783	4.86321	6.8809	4.09686	3.74772	3.44965	3.3784	3.13883	4.09613	3.57938	5.56896	5.22148	3.19198	3.103	3.4703
207134_x_at	-3.86425	7.8471	-8.42502	2.85228e-09	2.6254e-07	11.284	TPSB2	7.35051	8.7465	10.5379	10.4319	8.30248	9.78128	10.3083	9.42867	8.97585	11.0407	11.0055	9.78277	9.99919	8.97034	9.02235	8.36705	5.84009	5.17495	4.57604	3.88718	5.19619	5.02978	8.35836	8.84456	5.75967	4.85891	4.50416	5.63757
1552544_at	-3.84995	5.97341	-6.3892	5.60522e-07	1.7393e-05	6.07286	SERPINA12	7.14461	7.19335	5.51306	8.88915	10.2076	8.1144	8.97652	6.37477	8.58159	9.16783	8.2524	7.77079	5.50514	6.2903	4.80454	9.18823	2.52728	2.89989	2.4104	2.7228	2.61676	3.20711	2.99657	7.66368	5.79398	3.61265	6.20857	2.62155
228806_at	-3.84863	5.716	-10.6367	1.67229e-11	5.64398e-09	16.3238	RORC	6.96342	7.67763	8.60846	6.98031	7.55452	7.37838	6.12578	7.33319	8.25148	7.63815	7.04202	7.4368	7.90806	8.79635	3.80312	8.34887	3.24008	2.92081	5.33424	3.45247	3.33691	4.13474	3.26151	3.66392	3.41592	3.14703	2.98866	3.30508
235141_at	-3.84673	7.28232	-10.69	1.48917e-11	5.42807e-09	16.4369	MARVELD2	9.33913	9.2477	8.95114	9.43957	8.98473	9.15283	9.39715	9.51113	9.17967	8.09144	8.72522	9.35167	8.85259	9.39535	6.98218	8.29325	4.77913	3.70048	4.43058	4.48456	3.72354	6.45725	7.45126	6.14959	6.09731	3.11021	5.5142	5.11222
205709_s_at	-3.84551	5.75378	-10.7438	1.32506e-11	5.17642e-09	16.5507	CDS1	7.56429	8.14758	6.11471	8.53229	8.22973	8.23626	7.9242	7.73085	7.55218	6.81521	7.59841	7.15843	7.62231	7.51347	4.75548	6.93432	3.22965	2.49067	3.43603	3.61821	3.06794	2.92373	2.77768	5.82714	5.12449	4.00978	2.43271	3.73812
238567_at	-3.84254	6.4524	-8.03096	7.62123e-09	5.63857e-07	10.3153	SGPP2	9.47107	10.0862	8.18305	9.21637	7.92713	8.33016	7.30059	7.52116	9.53705	6.86894	6.44342	7.82696	9.40498	9.76177	3.96845	7.74002	3.93626	4.01799	4.21706	4.41938	4.97916	2.88099	3.59465	6.20432	5.15213	4.1795	3.3843	4.11422
39249_at	-3.8411	7.50436	-7.99682	8.3064e-09	6.02324e-07	10.2304	AQP3	8.76778	9.10906	8.17168	10.3153	10.5283	9.80156	11.7644	6.71961	9.12013	10.381	10.4479	8.28907	8.08294	8.04402	8.45342	8.41253	4.64154	5.22628	4.45832	5.04293	3.89697	4.66779	4.69937	8.16178	7.74089	5.48772	5.73205	3.95768
229566_at	-3.83596	7.99373	-10.0176	6.61176e-11	1.43451e-08	14.981	LOC645638	9.47671	9.58321	10.4713	10.0369	10.1716	9.63444	10.5165	8.64071	9.95802	10.1853	10.2225	9.91369	8.54816	9.29538	8.08381	9.4651	5.74265	4.3763	4.84552	6.5368	4.92133	5.19821	5.03361	9.25248	7.20597	6.35689	5.49543	4.65578
1564974_at	-3.82986	4.96312	-4.00483	0.000396979	0.00294542	-0.358135	KRTAP8-1	9.42051	3.14738	8.7648	2.33658	3.43831	8.48097	2.7803	3.1529	11.7285	11.3818	7.63018	10.0406	7.69978	2.99024	3.12867	9.55026	2.87553	2.94338	3.0872	3.18076	2.67416	2.58295	2.84283	2.62327	2.50342	2.38527	2.90859	2.68816
227180_at	-3.82909	7.36119	-6.75399	2.10193e-07	7.87682e-06	7.04109	ELOVL7	9.1074	9.34182	9.57582	8.60731	9.28399	8.99902	10.4518	9.03939	9.41954	7.71394	10.0305	8.79414	8.17214	8.88883	7.46011	9.1499	4.91741	2.35614	4.07216	3.87445	8.4026	5.39565	2.77927	8.3842	8.82897	4.13709	3.67417	5.25558
206385_s_at	-3.82828	8.28639	-8.91907	8.561e-10	1.01534e-07	12.4685	ANK3	10.153	10.2072	10.7277	9.40699	10.3264	9.77154	9.61198	10.8788	9.82385	9.9063	9.99448	10.1701	10.0739	10.2807	7.19006	10.3103	4.74233	7.4644	3.43993	6.36932	6.478	3.77727	7.4132	7.78403	7.07261	6.37318	4.77498	7.49631
206421_s_at	-3.82795	5.418	-6.08944	1.26633e-06	3.31277e-05	5.26882	SERPINB7	5.86382	5.84645	8.38143	7.67	9.47459	7.3352	8.7724	6.65623	8.2264	7.87098	8.39049	7.06587	4.82274	6.55057	4.71057	5.29913	2.58048	1.87862	2.08897	2.57702	2.42464	3.12996	2.01445	8.04512	6.97957	2.40717	2.60826	2.03296
203571_s_at	-3.82479	9.94733	-7.56419	2.50463e-08	1.43694e-06	9.14139	ADIRF	11.4105	10.8565	10.4921	13.0327	11.6994	12.4655	12.1408	9.68658	11.4324	13.2731	12.4887	12.2064	12.3837	12.7517	8.51817	10.546	8.38274	6.70871	7.56361	6.03946	6.4234	5.46037	9.77078	9.19248	7.97084	7.76212	7.45872	10.4075
220414_at	-3.82266	7.12412	-6.44115	4.87065e-07	1.55642e-05	6.21149	CALML5	8.96692	9.18124	8.04598	9.77376	9.02938	8.97472	11.6857	5.95946	9.9154	10.2747	9.61333	8.65784	8.14817	9.11362	6.703	6.15518	4.64202	4.10817	4.30499	3.92965	3.90741	3.96411	4.45029	9.6092	7.56893	3.81154	4.60299	4.37756
229842_at	-3.82051	5.8196	-10.7809	1.22262e-11	5.05266e-09	16.6291	ELF3	6.67833	7.40483	9.14199	5.6066	6.1596	7.16674	8.63481	8.1874	7.42307	7.91046	7.87535	8.59152	7.23398	8.44743	4.56424	8.28502	3.6947	3.50383	2.89702	3.51076	3.79041	3.38041	3.91533	4.1202	4.40215	3.12549	3.61191	3.68522
229093_at	-3.81736	6.59704	-9.65502	1.51295e-10	2.67449e-08	14.1703	NOS3	8.56353	9.49735	9.49083	8.0479	7.83834	8.12741	7.08618	7.76949	8.65863	7.30833	8.95721	8.02531	8.34978	9.33662	4.82508	9.84683	4.77513	4.23058	4.05284	4.28722	3.85043	4.45279	3.43442	6.22605	5.77039	3.88768	4.66136	3.35942
224999_at	-3.81587	7.74354	-6.9786	1.15683e-07	4.95456e-06	7.63072	EGFR	9.89801	9.89629	9.90976	9.13133	10.1238	9.97244	9.31421	9.54394	9.40646	8.67418	9.6918	9.67039	9.48319	9.9185	5.5272	9.90112	5.23163	3.70186	3.23509	4.54121	6.28431	3.6796	10.2546	6.69009	6.78352	5.85181	4.40406	6.09876
234331_s_at	-3.81103	6.7316	-11.0627	6.67951e-12	3.51156e-09	17.2175	FAM84A	9.4089	8.89114	6.51458	9.27841	8.41036	9.14045	8.53291	8.00629	8.14563	8.09144	8.7334	8.06935	9.35187	8.76999	6.34657	8.14706	4.87527	4.38538	3.50958	3.97448	4.63724	3.65384	5.20913	6.73044	5.75828	4.42431	4.22884	3.25956
208096_s_at	-3.80654	6.76343	-9.50387	2.14732e-10	3.44295e-08	13.8269	COL21A1	8.07579	8.1728	9.72231	8.21182	9.29141	8.3495	7.88051	8.9544	8.29151	9.03265	9.14004	8.24555	8.24208	8.88233	4.61968	9.20455	5.12062	2.47584	3.29264	4.48654	5.3625	4.69142	5.9401	4.64027	5.24041	5.79248	4.26575	3.75067
1555310_a_at	-3.79992	7.93881	-8.13705	5.83781e-09	4.53134e-07	10.5781	PAK6	9.04167	9.28576	8.80352	9.73289	10.2877	9.66909	11.4831	9.32271	10.1877	10.1722	9.71345	9.99142	9.17301	9.55982	6.21095	10.4427	3.42447	6.65869	7.52153	3.49856	5.39632	6.68752	4.27579	6.84278	6.76111	4.41452	6.93531	6.79261
228570_at	-3.79742	7.04047	-8.28641	4.02101e-09	3.43544e-07	10.9456	BTBD11	9.26879	9.26976	6.72162	9.01773	9.51835	8.93161	9.19835	8.78425	9.90631	9.35255	8.49436	9.52413	9.01108	8.7506	3.99453	8.94293	4.02147	3.39307	4.03899	5.97824	5.12406	4.92494	5.39028	6.55134	5.78149	5.17676	4.16267	3.90285
217744_s_at	-3.79314	9.0637	-9.37875	2.8758e-10	4.36763e-08	13.5403	PERP	10.4365	11.1103	10.5654	11.4363	11.4167	11.0919	11.1843	10.654	10.8182	10.5581	10.9053	10.5501	9.97979	10.7374	9.04557	10.5393	6.85221	5.32591	7.39795	6.48308	7.62124	8.39674	6.04471	9.08537	9.49682	4.39174	6.04698	5.61157
204753_s_at	-3.79048	6.89249	-9.61125	1.67391e-10	2.86003e-08	14.0712	HLF	8.76283	8.91642	6.2425	8.47887	9.38027	8.72242	8.60865	9.03909	8.89083	8.32802	9.55238	8.7965	8.42239	8.86883	6.09045	9.17122	4.98568	5.13065	3.84713	4.39001	3.46446	2.67853	5.06809	5.42034	7.32259	4.33729	4.2433	5.82997
228399_at	-3.79014	6.72436	-7.00867	1.0684e-07	4.65086e-06	7.70924	OSR1	6.88318	7.26143	9.03455	8.87412	8.53337	9.42762	8.41021	6.38458	7.70533	10.7565	11.2639	8.42885	8.58302	8.80373	4.05077	9.17812	4.79368	2.56121	2.54924	4.41194	4.48976	3.99578	5.03531	6.2979	4.69172	5.38145	4.69682	5.79798
57588_at	-3.78986	6.88055	-9.29473	3.50314e-10	5.08048e-08	13.3466	SLC24A3	8.15437	8.32754	7.7026	8.03324	8.69725	8.95443	9.35205	9.06539	8.81176	9.27	9.52543	8.91878	8.92354	9.35312	5.13921	7.84772	5.14827	3.95714	3.10114	4.64166	3.62951	3.92683	5.03439	6.98222	6.10736	5.70359	3.32171	5.02518
1555019_at	-3.7821	5.52844	-6.78623	1.92862e-07	7.34799e-06	7.12605	CDHR1	7.44901	7.49262	8.8641	6.33082	6.87927	8.21258	8.62277	7.81239	5.19272	8.35537	5.80236	8.10239	6.55352	6.00924	2.94996	9.76032	2.79573	2.42674	2.43649	4.06231	2.52827	2.97991	2.49525	4.7878	6.77432	3.01972	3.73311	2.36719
204971_at	-3.77904	10.9663	-8.38057	3.18351e-09	2.88177e-07	11.1757	CSTA	12.5917	12.6236	13.1088	12.4926	12.5225	12.3703	12.8554	12.4579	13.1171	12.137	12.8817	13.015	11.8677	12.199	12.2955	12.8392	7.90223	7.45348	8.21315	10.0276	8.75882	8.68208	7.67449	12.5448	11.8953	8.68071	6.16445	7.68562
225165_at	-3.77203	6.63748	-6.94494	1.26469e-07	5.33952e-06	7.54271	PPP1R1B	6.7598	8.10595	9.07283	5.79547	8.36459	9.73441	7.67491	7.78232	7.52276	10.9029	9.18886	10.0515	8.4382	10.8608	3.48448	8.32537	3.98125	3.97829	5.96091	4.4565	3.81119	4.24772	4.37088	3.9681	3.94469	5.02747	4.7933	5.24417
226535_at	-3.76765	5.74499	-8.08496	6.65292e-09	5.05909e-07	10.4492	ITGB6	7.72835	7.29508	8.48252	5.52249	7.44569	7.40119	8.49804	7.12606	7.14264	7.24358	6.20439	8.42832	8.36429	8.17494	4.86098	7.83666	2.9491	2.10255	2.12253	3.56974	3.40979	3.19891	2.12807	6.83736	6.31791	3.88746	3.53325	3.04796
219498_s_at	-3.76733	7.90455	-7.32851	4.61416e-08	2.36674e-06	8.53825	BCL11A	10.0308	10.0075	6.77555	11.3785	10.6845	9.92649	9.16444	10.5399	9.33419	9.90623	9.65041	9.92387	10.0866	9.15349	7.86057	7.88285	8.00526	4.51383	2.65686	6.02489	4.43795	5.90873	5.00195	7.81132	7.11926	7.8094	4.27321	5.4588
227758_at	-3.76338	6.92362	-13.4662	5.58858e-14	4.21452e-10	21.8305	RERG	8.29378	8.34493	8.55593	7.3225	8.45428	8.81643	7.2536	8.90162	7.77896	7.98709	8.62931	8.28234	8.89124	9.26289	10.1012	9.7079	4.25568	3.95212	5.81828	4.29535	4.04708	4.05333	4.85427	4.77023	4.56584	5.50741	6.16683	4.99102
213609_s_at	-3.75562	5.01054	-9.87823	9.07034e-11	1.83571e-08	14.6716	SEZ6L	7.80014	6.89309	7.58511	5.44574	6.72466	6.2369	3.21619	9.0923	7.20387	5.19161	7.1713	7.64835	7.28309	5.62229	5.95312	6.85374	3.00285	3.09431	2.69796	2.93288	2.64811	3.06057	3.29418	2.88405	2.8482	2.48299	2.59421	2.83334
204532_x_at	-3.7534	5.83958	-10.738	1.34171e-11	5.17642e-09	16.5385	UGT1A1	7.78674	8.21648	8.60866	6.78311	7.31042	7.41091	8.01923	8.03482	8.00202	5.56181	8.37805	7.30041	6.61162	6.3264	7.01158	7.80858	3.89045	3.01053	3.00946	3.11244	3.46217	3.29517	2.90319	5.82238	6.0211	2.9539	3.91552	2.94107
207457_s_at	-3.75047	6.16508	-5.63416	4.42174e-06	8.69947e-05	4.03679	LY6G6D	10.9374	6.68678	5.77431	4.88634	7.33178	9.26553	4.98646	5.91038	8.55733	8.35331	9.402	11.8433	11.4337	6.47066	4.27641	8.24306	4.06143	4.36024	3.87433	3.78046	4.04103	3.93463	3.75809	4.17528	3.68102	3.5262	5.23093	3.83975
205221_at	-3.74861	6.35932	-7.39707	3.86015e-08	2.02936e-06	8.7144	HGD	7.6211	9.73463	7.69047	8.11797	7.78277	8.35121	5.15083	8.88242	9.91596	6.22173	4.82576	8.4727	9.5204	9.60874	5.36529	10.1919	4.76111	3.77849	3.43202	4.30879	4.16555	3.75012	5.72015	4.25885	4.01227	4.05009	4.62607	3.74362
205595_at	-3.74216	5.83522	-7.56626	2.49135e-08	1.43233e-06	9.14664	DSG3	8.15501	8.33499	4.20123	8.84893	7.98896	8.0417	10.3931	7.21556	7.32092	7.13997	7.44226	6.77756	8.49173	6.93136	5.68174	6.05904	3.21051	2.72071	3.57422	2.98884	2.92698	2.81259	3.38476	5.74669	6.74968	2.99124	4.07151	3.18434
231711_at	-3.73864	6.08509	-7.57553	2.43248e-08	1.40886e-06	9.17024	ACPP	8.06443	8.66885	7.71982	6.92955	6.97578	7.00038	9.03924	8.82987	9.2469	5.82473	8.04931	8.74808	7.39332	7.79599	4.98079	7.73075	2.6117	4.23796	2.6145	2.4951	2.61122	3.33989	4.3663	7.39907	5.97619	3.86821	2.70298	5.16151
235768_at	-3.73782	5.00849	-11.591	2.20599e-12	2.11352e-09	18.293	SH3RF2	7.16667	6.77487	7.24236	6.64065	7.14717	6.85487	7.65498	5.89896	7.18774	6.6092	5.17999	7.37747	6.2688	6.22267	4.2558	7.2844	2.39564	2.54802	2.24448	2.686	2.874	3.18084	2.49705	4.52322	4.65386	2.43306	2.15035	2.28461
207381_at	-3.73457	6.92806	-7.9506	9.33538e-09	6.61156e-07	10.1152	ALOX12B	9.23461	9.25554	8.98945	8.38053	8.27968	7.69481	10.489	9.19703	10.3147	7.85591	8.67125	9.19888	7.07153	7.38061	5.96431	8.47974	4.72572	3.95194	3.92335	3.89989	3.96951	4.53755	3.86145	7.92129	7.66395	4.43105	4.15134	4.4912
201983_s_at	-3.7345	8.10715	-5.45985	7.15809e-06	0.000126752	3.56286	EGFR	10.501	10.4674	6.66541	11.5123	11.0112	10.8765	11.096	8.86955	9.42971	10.6894	10.0127	9.17171	10.8036	9.74305	6.33027	8.14263	5.49143	3.71938	3.71123	4.54891	6.43711	3.75583	11.2349	7.9195	7.24717	6.19358	4.0998	7.31899
1553212_at	-3.73425	5.78309	-9.57941	1.80193e-10	3.04076e-08	13.9989	KRT78	7.59923	7.29975	7.65671	6.38521	7.58832	6.89699	9.20393	7.42237	8.58303	7.30932	8.12447	7.41162	6.23506	7.31072	5.47222	7.63672	3.22287	3.35381	2.55304	3.5884	3.06864	3.87875	3.1028	6.48224	5.98093	2.67217	2.79647	3.09065
205683_x_at	-3.73274	7.84033	-8.5288	2.20929e-09	2.13793e-07	11.5356	TPSAB1	7.22105	8.77585	10.1713	10.2991	8.40492	9.68001	10.3687	9.37863	9.02729	10.9825	11.0072	9.80882	10.0101	8.94125	8.85107	8.11355	5.73305	5.53927	4.74699	4.97101	4.67139	4.79018	8.18957	8.87278	5.23094	5.13775	4.91978	5.68537
208483_x_at	-3.72949	7.2299	-6.33174	6.54911e-07	1.9696e-05	5.91928	KRT33A	11.8245	6.28495	8.95138	7.52134	8.3638	10.3081	7.40895	5.80466	9.83119	10.7221	9.12517	12.3407	10.7892	6.52791	5.74825	9.69987	5.41303	4.94881	4.89449	4.79638	4.62137	5.07767	5.02368	5.45926	5.58707	5.18563	5.10057	5.07724
213506_at	-3.72536	6.84731	-8.7085	1.42426e-09	1.53542e-07	11.9678	F2RL1	7.80237	8.43647	10.1448	8.15608	9.48362	8.13286	9.73289	8.15427	8.62737	7.66592	9.17849	8.82093	8.2112	8.13073	5.93576	8.48843	5.06458	5.55075	4.03119	4.84541	3.77318	3.04675	3.89031	6.76711	6.99018	5.89748	2.52981	4.23565
235763_at	-3.72204	6.91878	-4.76929	4.85705e-05	0.000569503	1.68494	SLC44A5	10.9364	10.2441	8.64115	3.51608	10.0419	10.401	8.81421	6.90126	11.013	7.65519	8.07098	6.48621	10.147	8.15151	4.46217	10.7409	2.83413	4.21248	6.6958	2.45331	2.38714	2.56881	5.65322	6.51408	5.8722	6.12386	4.09572	8.09205
233052_at	-3.71546	5.40389	-5.41733	8.0522e-06	0.000138644	3.44714	DNAH8	8.28675	8.68443	9.20778	7.24652	7.21601	7.99536	2.48242	9.4279	9.97849	4.79512	3.24164	8.08607	6.28665	9.65901	2.91792	6.42757	3.1312	2.85705	3.6237	3.78061	3.19663	3.65039	3.02506	3.9429	3.10235	3.58372	3.0069	2.46871
1552509_a_at	-3.71424	6.63009	-5.86676	2.33049e-06	5.3209e-05	4.66755	CD300LG	5.60605	6.93564	9.11794	8.42692	7.31745	10.1809	9.0771	8.27196	9.0664	10.1299	8.59532	8.05819	7.42075	9.65061	4.46454	9.23077	4.48229	2.7737	2.98624	2.27727	2.7224	2.65007	7.3154	5.65589	4.41206	5.77386	4.82717	8.21561
207076_s_at	-3.70946	9.02211	-7.89956	1.06239e-08	7.27896e-07	9.98764	ASS1	10.9849	11.2627	9.67144	12.05	11.3237	11.1451	10.7643	8.83501	11.4579	11.5256	11.1458	10.4469	11.1224	10.9952	7.45086	9.60798	7.05833	4.68698	4.02547	6.97117	6.15185	6.43463	8.91926	7.98816	8.16738	7.13465	7.33475	7.95637
236548_at	-3.70408	5.60093	-12.0694	8.32405e-13	1.46334e-09	19.2359	GIPC2	7.18423	6.28225	5.32779	7.26428	7.5085	7.56345	7.72646	7.99347	6.13912	7.2188	7.60561	7.0475	6.97328	7.50653	6.45145	9.22166	3.87963	3.33132	3.16095	2.54397	3.1879	2.19158	3.06174	4.44586	3.57477	4.90973	3.52291	4.0014
213421_x_at	-3.70011	7.36201	-8.20732	4.8969e-09	3.98964e-07	10.7514	PRSS2	8.84251	8.80062	9.06425	9.05521	9.02237	8.89966	11.902	8.31959	10.1438	10.1283	9.39651	9.21608	7.61753	7.96768	6.83326	7.95496	3.99051	5.01984	4.80888	4.35319	4.94983	4.24805	4.13699	8.3437	7.33184	5.03675	5.14353	5.60875
203812_at	-3.69213	7.55299	-8.22428	4.69391e-09	3.86196e-07	10.7931	SLIT3	8.30215	8.29032	8.897	8.8889	9.34559	10.312	8.87597	9.65698	9.06713	10.5414	10.9606	9.2505	8.72838	9.36806	6.74595	8.9343	6.03452	4.2456	4.33932	4.54507	3.95821	3.87095	8.38859	7.51561	5.87941	6.10904	4.11791	6.31418
226187_at	-3.69107	6.89473	-12.5006	3.53495e-13	1.2458e-09	20.0617	CDS1	8.86148	9.23843	8.78685	8.49451	8.7303	8.73556	8.69796	8.8196	9.10191	7.80519	8.26552	8.54367	8.50963	9.2838	5.96324	7.78824	4.09424	4.39551	4.57969	5.17715	4.92529	4.23529	4.74402	6.54633	6.02046	4.59489	3.73168	4.38206
225817_at	-3.68836	7.93947	-8.29628	3.9235e-09	3.39427e-07	10.9698	CGNL1	8.5799	8.71575	10.6744	9.63799	9.46116	10.1407	8.76545	10.0085	9.50534	10.7641	10.167	10.4254	9.58644	10.1922	5.75494	9.94395	6.47241	6.93575	3.57737	7.11217	5.87355	5.17109	7.57967	6.95543	5.11883	5.89034	4.24123	5.05423
209613_s_at	-3.6878	7.81884	-4.64371	6.87677e-05	0.00074346	1.34525	ADH1B	8.08126	7.4962	10.2402	10.6546	9.87573	11.1569	7.4239	10.4453	9.10539	10.7877	11.6161	10.5995	10.2733	9.72891	3.1057	9.79857	7.51246	4.41532	3.27129	6.67047	8.01501	2.80196	7.08503	2.85905	4.31206	8.42894	4.0552	9.11152
205883_at	-3.6825	6.85905	-8.55628	2.06524e-09	2.02724e-07	11.6019	ZBTB16	9.23572	9.42616	7.23337	10.0961	8.89548	8.52261	8.17498	7.74676	9.31243	9.18552	6.7187	8.42739	9.46195	10.0321	4.86445	7.66254	3.85959	6.57959	4.33973	4.45749	4.03795	4.26249	6.40184	4.55553	4.56114	5.01496	4.44426	4.54262
229887_at	-3.67798	6.94465	-8.34951	3.43799e-09	3.06703e-07	11.1	ALS2CL	8.86408	8.81223	7.55335	7.84575	9.87202	8.36841	8.89246	8.10802	8.53297	9.1606	9.41095	8.57168	8.90803	8.86948	4.27111	10.2938	4.81798	3.96875	3.59494	5.17252	4.73769	4.02007	3.72943	6.63383	6.70629	5.24898	4.57604	4.90892
203287_at	-3.67484	7.73944	-10.6066	1.78595e-11	5.84712e-09	16.2597	LAD1	9.11727	9.45264	9.7922	9.75969	9.21574	9.11494	10.713	8.55207	10.4681	9.64619	8.98846	9.71465	9.24733	9.36317	7.04139	8.84299	5.52811	4.93504	5.71931	4.6608	4.69512	4.99716	5.43958	8.20125	7.37791	4.97903	5.68916	5.45187
210084_x_at	-3.67286	7.39969	-7.88695	1.09693e-08	7.48744e-07	9.95608	TPSAB1	6.85682	8.4059	9.68684	10.2133	7.94365	9.49618	10.0656	7.84685	8.81824	10.5738	10.6727	9.17486	9.37683	8.34818	8.62445	7.47616	5.77824	5.01915	4.15238	3.80931	4.33592	4.67259	8.01119	8.3657	5.09328	4.78009	4.33982	5.25334
205043_at	-3.66684	5.26979	-7.82679	1.27815e-08	8.46601e-07	9.80524	CFTR	6.56746	4.50291	8.09581	4.11748	7.22119	8.44676	6.42562	7.19227	5.79251	7.90534	7.20861	7.91629	6.78206	8.97174	3.39118	8.9235	3.04938	3.13614	2.62741	3.46022	3.24983	3.26037	3.40893	3.40981	3.3295	2.73211	3.48789	2.94189
227702_at	-3.66597	4.51241	-9.75239	1.20935e-10	2.2197e-08	14.3898	CYP4X1	6.21097	6.242	6.29397	4.43414	5.96617	6.55462	5.09215	7.14992	5.83671	6.56279	6.80689	7.07682	5.48215	7.14434	2.51597	7.96706	2.64841	1.79537	2.80756	2.08464	2.04331	1.8774	2.82054	1.84971	2.50102	3.09257	2.39774	3.09257
219799_s_at	-3.66337	7.1911	-6.24246	8.34553e-07	2.38148e-05	5.68012	DHRS9	9.76074	10.1848	10.2966	8.91439	7.88787	9.0406	7.89799	10.314	10.7928	5.98968	7.11771	9.31388	9.61615	10.5199	4.63125	7.89933	4.71722	4.79609	4.39944	5.37921	3.55528	4.88381	3.71187	7.59203	5.44752	7.63992	3.29239	5.75809
231736_x_at	-3.66192	10.036	-5.51579	6.13204e-06	0.000112393	3.71503	MGST1	12.5408	12.9438	12.0266	12.4861	11.8825	12.6124	8.06537	11.7054	12.5938	10.8067	10.5871	11.9513	12.547	12.8932	8.21518	11.8298	8.48138	10.0886	6.80777	4.27697	10.6357	5.56729	8.65822	7.72622	4.80103	8.55746	8.91461	10.8069
219932_at	-3.66143	5.01949	-9.18412	4.54866e-10	6.21745e-08	13.0901	SLC27A6	7.81803	8.12308	4.75614	6.63418	6.94821	7.03494	4.45531	7.06035	6.75966	5.26179	6.81624	7.29517	8.46304	5.88876	5.18422	6.91964	2.61097	2.94221	2.18887	2.65285	2.8672	2.28494	5.81192	3.22472	2.85763	2.39475	2.58219	2.70863
220026_at	-3.66125	5.59575	-9.78292	1.12762e-10	2.08992e-08	14.4584	CLCA4	7.46556	6.79106	8.37102	6.98121	7.71389	6.76614	8.52414	8.08278	6.329	4.73397	7.29722	7.41355	6.76357	6.43165	6.46408	8.50878	3.31318	4.88061	2.4104	3.03483	2.42914	2.53219	5.024	5.18601	4.42576	2.7605	2.94229	3.10435
242687_at	-3.66073	7.02092	-10.3291	3.29079e-11	8.90712e-09	15.6632	FAM160A1	9.23067	9.4208	8.29184	8.34576	8.98335	8.6285	9.74345	8.10181	9.36184	8.16303	8.07314	8.6153	7.90298	8.37233	7.26761	8.93443	3.99244	4.59771	5.07732	3.76532	4.19403	5.85048	3.71758	6.71175	6.70905	3.52918	4.16719	6.83686
205404_at	-3.66035	8.1381	-5.15578	1.66253e-05	0.000245938	2.73507	HSD11B1	11.3171	11.7372	10.1536	10.7434	10.3002	11.3102	5.48395	9.97117	11.5835	7.89803	6.87538	10.0842	11.739	11.76	4.74114	9.61084	5.34679	5.12703	5.58125	8.11263	6.874	7.67386	5.91785	6.89282	3.67124	7.83547	4.36972	5.15498
227717_at	-3.65675	8.74454	-9.14989	4.93313e-10	6.51495e-08	13.0104	ARHGEF37	9.98519	10.5344	11.3388	9.53026	10.7159	10.4448	9.38903	10.8353	11.0076	10.4349	10.1208	11.0442	10.1913	10.8687	7.15116	11.3953	7.31903	6.86305	6.71439	5.14466	5.98377	4.41607	6.0638	8.40867	7.50487	7.43235	6.00586	8.00307
204018_x_at	-3.65603	6.98974	-5.25604	1.25892e-05	0.000197175	3.00804	HBA1	8.69053	7.61607	4.92404	10.6927	9.68858	11.8243	10.7554	6.49335	6.39468	9.56999	11.8636	7.08537	9.65253	10.5029	4.23632	6.91539	5.62139	4.93412	4.17295	4.50729	3.64827	4.62742	5.97239	5.97477	3.90897	4.65587	4.054	6.72951
238805_at	-3.6552	7.06866	-10.1007	5.48201e-11	1.2541e-08	15.1643	C11orf52	8.66295	9.36056	8.85822	8.82547	8.51588	9.12586	7.20357	8.46442	9.49978	9.27172	8.28228	9.42573	8.95243	9.80675	4.55663	9.35049	5.21643	4.70717	5.11215	4.92001	4.59719	5.06674	4.4176	6.0181	4.79788	4.90034	5.05042	4.95562
230792_at	-3.65421	6.89619	-9.67906	1.4314e-10	2.5558e-08	14.2246	FAAH2	8.78812	9.3558	9.55601	7.77339	8.52997	7.85754	8.75789	9.37641	9.23658	6.79359	7.89707	9.24139	8.27878	8.54788	5.481	9.92504	4.15591	5.05409	3.96623	5.66356	4.2403	4.02023	4.64242	6.09222	6.09222	5.69168	4.26269	3.81526
205752_s_at	-3.65306	5.09404	-9.02453	6.64914e-10	8.20636e-08	12.717	GSTM5	4.69558	5.12762	7.46235	7.5164	6.23523	7.32517	6.38214	7.25957	6.04961	8.04451	8.12358	7.87797	6.68303	7.50854	3.23303	7.02988	3.58533	2.26641	2.10243	2.64275	3.2041	2.49544	2.57834	3.69975	3.7363	4.09411	2.8199	2.85406
41469_at	-3.65043	7.77635	-4.29929	0.000177714	0.00156844	0.420592	PI3	11.2709	10.8926	10.6028	9.70838	6.56909	7.92906	12.2261	8.5279	12.2789	7.33966	6.4139	10.859	9.05639	6.31339	9.77846	9.68665	4.76538	3.31427	3.92704	6.06268	5.30901	3.72967	3.74965	11.0034	11.4631	4.44219	6.12711	4.39127
203917_at	-3.65009	7.93086	-5.64659	4.27258e-06	8.47617e-05	4.07057	CXADR	10.4352	10.332	6.15579	11.3258	10.78	10.6454	10.6716	7.50487	10.1291	10.0747	9.73881	10.4345	10.3349	8.92481	7.79993	6.63563	5.28794	6.52371	4.01204	5.04878	9.06665	6.85112	3.57407	8.67356	8.20685	4.29008	5.25614	3.35017
234679_at	-3.64838	4.29993	-4.85154	3.86684e-05	0.000477244	1.90793	KRTAP9-3	6.53018	2.92606	8.20772	2.33031	4.81398	7.05698	2.88408	3.9259	10.838	8.96032	6.42694	8.71021	8.44649	3.72934	2.01377	6.01604	2.35497	2.10123	2.19546	2.24809	2.21333	2.23184	2.01234	2.56737	1.98136	2.17827	2.22929	2.26815
231930_at	-3.64553	5.59855	-8.43037	2.81493e-09	2.59976e-07	11.2969	ELMOD1	6.92773	6.91759	8.92004	5.93321	7.8041	6.972	8.1079	7.6023	7.50844	6.64329	8.58388	7.2319	6.13147	7.87184	4.0535	7.36555	2.93419	2.87228	3.13397	2.87884	2.59375	3.21828	3.14524	6.34382	5.81011	3.42514	2.95365	2.87545
204614_at	-3.64466	5.96126	-7.05264	9.51264e-08	4.24574e-06	7.82391	SERPINB2	6.27812	6.27466	8.73689	6.78016	8.58491	7.66338	9.69529	8.30474	7.15047	6.79239	8.16114	7.90434	6.77667	7.82286	4.59456	8.85143	3.07106	4.58443	3.46024	2.88876	2.81476	1.98672	1.99876	6.01641	6.35252	6.03196	2.57661	4.76088
1558438_a_at	-3.64412	6.88812	-4.32611	0.000165099	0.00148223	0.492133	IGHE	9.44605	11.732	4.94377	10.321	8.99582	10.2982	4.49904	10.2872	12.3591	5.5508	5.49352	10.1542	8.90732	11.2842	5.8071	5.11865	7.60546	3.63022	3.51046	3.99181	4.20648	4.29859	4.56265	5.60817	3.52565	8.28403	4.7792	3.66647
203798_s_at	-3.6423	6.30327	-9.25015	3.89119e-10	5.51168e-08	13.2434	VSNL1	9.10478	8.46909	7.08335	6.70672	8.27579	8.34628	7.7486	7.49692	8.67122	6.87442	8.67957	8.23674	8.65118	9.37078	5.50596	6.6067	3.72898	3.9893	3.98978	3.96692	3.79749	3.35871	4.0428	6.84379	6.05995	4.12026	3.56879	3.19674
210715_s_at	-3.64224	8.72773	-9.85605	9.54073e-11	1.89047e-08	14.6221	SPINT2	10.7105	10.8281	9.35928	11.1598	10.9607	10.7681	10.6188	9.31701	10.7893	11.0789	10.7628	10.4613	10.4625	10.7551	7.63567	8.95108	6.58418	6.2562	6.22394	7.54855	6.641	6.05532	5.65359	8.5105	8.03448	7.59724	5.41926	5.23312
213050_at	-3.63831	7.53742	-7.42655	3.57565e-08	1.90174e-06	8.78998	COBL	8.16751	8.2413	10.7517	7.90895	9.49143	9.21264	8.99127	8.8545	8.7147	9.80363	9.10456	9.59462	9.3243	9.96771	6.91728	10.501	4.55759	3.51774	6.05182	3.66143	4.05626	4.96028	5.04101	9.58066	4.98458	5.36417	7.44919	6.27593
223748_at	-3.63803	8.13765	-7.88515	1.10193e-08	7.50285e-07	9.95159	SLC4A11	9.82804	9.56341	10.9718	7.93243	9.15531	10.0057	9.31882	9.77242	9.80707	10.4987	9.54125	10.6773	9.25877	10.3684	5.94778	12.5016	6.38042	4.10774	5.83702	5.56477	5.67083	5.18297	6.53019	7.83258	6.85443	5.83486	7.55855	5.3509
236266_at	-3.63802	9.27623	-10.9405	8.67124e-12	4.19558e-09	16.9636	RORA	10.5574	11.5759	11.0348	10.7799	11.523	11.0617	11.1405	11.1657	11.1804	10.1195	11.1038	10.7712	10.5559	11.1347	8.73047	10.9311	5.90303	7.86891	6.73954	7.34128	6.34254	6.33389	8.43842	9.31261	8.22007	7.92992	6.06512	5.873
224055_x_at	-3.63653	6.47191	-9.04636	6.3114e-10	7.84264e-08	12.7683	KCNK7	7.22031	7.98527	8.32609	9.03598	8.72804	7.92739	9.49564	7.01219	8.535	9.083	9.03773	8.88864	9.14684	6.69509	4.4896	6.88001	4.56584	5.00662	3.70803	3.87923	4.16175	3.58176	4.29776	6.07877	5.06786	3.56743	4.38274	4.42899
208153_s_at	-3.62835	6.18731	-8.86609	9.72548e-10	1.13136e-07	12.3431	FAT2	7.87132	8.08043	9.187	7.3422	8.64395	8.19099	7.66593	6.06078	8.12002	8.5341	7.41291	8.50042	8.07571	6.98666	4.21443	8.99022	3.70257	3.48912	3.59031	3.83637	4.06501	3.70018	3.54961	6.18771	5.87594	3.34757	4.58919	3.43404
205380_at	-3.62571	8.12856	-6.26752	7.79609e-07	2.25414e-05	5.74731	PDZK1	11.0223	11.3678	10.8871	10.1434	9.80566	10.5093	6.02136	11.2303	11.1213	6.9062	6.80919	10.4752	11.2167	11.1494	5.56625	10.6874	5.65196	5.91756	5.84939	6.30988	6.07691	6.3484	6.77946	6.06797	6.32492	5.23539	6.04481	6.07404
204754_at	-3.62485	7.01113	-8.42074	2.88261e-09	2.64885e-07	11.2735	HLF	8.57119	8.91866	8.22243	8.69129	9.58596	9.13498	7.98939	9.19537	8.56456	8.88912	9.81939	8.79138	8.39292	8.71251	4.34171	9.21328	5.08454	6.09954	4.01544	4.13392	3.796	3.25007	5.28674	5.36806	7.20195	4.92313	4.31628	5.80181
222549_at	-3.61193	9.24799	-4.99013	2.63263e-05	0.000353919	2.28437	CLDN1	10.863	11.0342	11.4891	10.8785	11.7987	10.9342	11.2862	10.9126	10.9353	10.6969	11.3076	10.9673	11.1478	10.9143	6.49164	11.0782	7.25667	11.3787	4.11624	3.47045	10.602	9.18733	3.79079	7.94698	7.89157	8.7688	3.99485	7.80386
219689_at	-3.60971	8.45261	-7.42289	3.60978e-08	1.91616e-06	8.7806	SEMA3G	10.4448	10.1069	9.90384	9.93742	9.55603	10.94	8.69804	10.7102	10.9296	11.0148	9.50179	10.4165	10.5206	10.9932	5.98307	10.3373	5.22849	5.0333	5.49043	5.20107	6.40349	5.69317	6.85407	6.76013	6.15148	7.243	6.26289	10.3574
239433_at	-3.60883	6.89352	-9.46794	2.33472e-10	3.68934e-08	13.7449	LRRC8E	7.89086	8.12242	8.61502	8.29362	7.99256	8.35441	9.94179	8.47144	9.43868	8.84409	8.47969	8.57216	8.19337	9.10242	4.98107	9.74908	4.09686	4.92842	5.82679	3.6602	5.72091	5.32068	5.82674	5.8519	4.82332	3.40848	5.00242	3.50934
223895_s_at	-3.60393	6.74361	-9.15288	4.8983e-10	6.51168e-08	13.0173	EPN3	8.74361	8.82096	8.57327	8.7142	7.22315	7.65928	9.39362	9.14593	9.57959	8.06131	8.55533	9.20762	8.70481	9.18796	5.13365	5.90609	4.68127	4.32472	3.98394	4.28098	3.95401	4.07734	4.67329	6.38416	5.79998	4.33272	5.35614	4.36207
229839_at	-3.60388	7.48052	-4.67688	6.27365e-05	0.000691556	1.43487	SCARA5	7.40503	7.39806	10.329	9.01283	8.65534	10.67	7.80425	10.5596	8.34092	10.5164	10.3842	10.0178	9.13776	10.3311	4.78194	9.05628	6.02575	3.23759	3.16573	4.14613	9.93284	3.1232	11.1035	4.04491	3.6748	5.89922	4.11856	6.58166
209458_x_at	-3.60283	7.42524	-4.97795	2.7231e-05	0.000363578	2.25127	HBA1	9.09351	8.1195	4.99857	11	10.0859	12.2558	11.2203	7.72586	6.87139	10.066	12.3277	7.60887	10.2287	10.8856	3.82937	7.19196	5.83645	5.57038	4.11572	4.42179	4.46191	5.80662	6.37476	6.23422	4.41028	5.30053	4.68385	7.18122
209612_s_at	-3.60237	6.06013	-4.84835	3.90111e-05	0.000480066	1.89929	ADH1B	5.85481	5.0808	9.01658	9.04088	7.80935	9.20955	4.89732	8.40253	7.09987	9.1706	10.278	8.82331	8.34942	7.54887	2.60481	8.47734	5.32	2.66447	1.79836	4.93329	6.21201	1.78021	5.37573	1.80077	2.38102	6.11618	2.30212	7.3355
224008_s_at	-3.60232	6.71025	-9.08836	5.71013e-10	7.34592e-08	12.8666	KCNK7	7.6508	8.09855	8.29451	9.19358	8.87226	7.92384	9.71707	7.36336	8.91349	9.33288	9.30302	8.93933	9.45776	7.17517	4.42179	7.40826	4.92277	4.66626	4.03857	4.12607	4.33976	3.94468	4.46186	6.24099	5.40841	4.57643	4.66604	4.42952
237515_at	-3.60047	6.63929	-5.52899	5.91228e-06	0.000109244	3.75093	TMEM56	9.71492	10.142	9.66188	8.22502	7.748	8.88943	4.86171	9.6865	9.5278	6.7422	5.83119	9.06122	9.67446	9.61466	2.70198	8.83465	3.39868	3.85621	4.79655	3.95338	6.63567	6.4685	4.54231	5.47977	4.94815	4.83949	2.89715	3.16675
220289_s_at	-3.60032	6.84063	-10.3134	3.4076e-11	9.02121e-09	15.6291	AIM1L	8.86847	8.79778	7.59192	8.25745	8.38333	8.44248	9.61564	7.28694	9.23271	8.64228	8.60875	8.48742	8.81883	8.58765	4.95345	9.56288	4.73091	4.69833	4.50348	4.75236	4.34698	4.69338	4.43636	6.44768	5.74113	3.89652	5.04213	4.11043
220016_at	-3.59995	8.56696	-9.93315	8.00543e-11	1.67365e-08	14.7938	AHNAK	9.09635	10.2448	9.9919	9.79249	10.565	10.3432	10.6078	10.1523	10.5799	11.1734	11.04	9.97035	9.64767	10.8921	7.13348	10.526	5.10656	6.80687	7.14358	5.81081	6.45409	4.86128	6.04636	8.43378	7.66012	7.11402	6.65208	6.02862
226226_at	-3.59615	6.16422	-7.49133	3.02323e-08	1.66461e-06	8.95564	TMEM45B	7.85545	9.44445	5.06142	7.47168	7.63335	8.29274	10.0171	7.16219	9.27914	7.68874	7.79499	7.80761	6.47865	7.55047	6.21671	7.53222	3.31089	3.52423	2.97165	3.84291	3.99927	3.73158	3.30798	7.39608	6.77432	3.59413	3.83582	3.02247
201884_at	-3.59436	5.51151	-6.85179	1.6196e-07	6.44483e-06	7.29847	CEACAM5	5.62104	4.32021	9.07764	5.29811	7.3744	9.05485	6.40593	7.2054	5.43307	7.47583	6.50819	8.05639	7.42041	8.70255	5.70171	9.1755	2.79573	2.51507	2.78351	2.8245	5.66877	2.73725	2.67248	6.3443	4.51805	2.72183	3.46988	2.4397
203726_s_at	-3.5909	7.4952	-7.53888	2.67363e-08	1.50702e-06	9.07694	LAMA3	9.71015	9.02475	7.3329	8.88299	9.79154	8.98824	9.83938	9.05998	8.79903	8.67659	8.71452	9.05479	9.58268	9.39448	7.37442	10.3202	5.14526	3.15413	2.85546	5.14822	7.55853	6.04998	3.19474	7.64826	8.16837	5.79093	5.17819	5.42703
213661_at	-3.58972	6.6359	-7.09177	8.5802e-08	3.9422e-06	7.92577	PAMR1	7.29222	7.13567	9.69864	8.30208	8.52971	8.47323	7.82403	9.42461	8.39821	8.51786	9.59482	8.81664	8.73989	7.7889	3.1079	9.14528	4.24003	4.48884	3.92869	4.99801	4.7934	2.82365	4.92915	3.85463	3.9388	7.53389	4.21443	5.27205
205030_at	-3.58232	9.31799	-3.78748	0.00071341	0.00464106	-0.923179	FABP7	11.2276	12.1555	10.3412	12.3052	10.9216	11.3287	9.43797	8.69734	11.4447	10.5343	10.489	11.4091	11.587	12.7638	8.38724	10.622	11.1769	12.8416	8.53267	4.34207	12.5958	3.70979	2.93996	2.69222	3.56803	8.53937	8.34857	7.96443
209212_s_at	-3.58215	8.42489	-5.72527	3.43944e-06	7.16113e-05	4.28413	KLF5	10.3134	10.4586	6.49385	11.9768	11.621	11.0821	12.1595	8.98787	9.08784	11.2776	10.6508	10.1949	10.6308	9.32772	7.69778	7.40108	3.96257	8.20346	4.50001	3.78975	6.64647	4.92934	7.25691	8.58381	8.46062	5.6525	8.09463	6.45534
207067_s_at	-3.58155	6.10469	-9.81249	1.05384e-10	1.98685e-08	14.5247	HDC	5.92818	7.36247	7.69334	6.36383	7.57891	6.79739	8.08582	8.54971	6.88216	8.00444	9.20819	8.35123	7.73166	8.18736	5.65189	9.85766	3.61478	3.6966	3.65357	3.46747	3.67788	3.50927	4.92324	6.11352	3.92787	3.99568	4.33545	3.78171
230986_at	-3.57583	7.21731	-9.10145	5.53495e-10	7.17117e-08	12.8973	KLF8	8.93932	9.17887	10.4211	7.94608	10.0489	8.73838	8.33972	8.84491	8.0235	7.74556	8.6585	8.76404	9.21167	8.93843	5.75218	10.4459	4.55632	5.48404	5.95449	4.39481	3.8505	3.75374	6.00605	6.1954	6.06446	4.74928	6.59542	4.48331
228441_s_at	-3.57388	6.48646	-9.87686	9.09883e-11	1.83571e-08	14.6685	RP11-164P12.5	8.58846	8.63975	5.93585	7.93533	8.63555	8.07446	8.77111	8.21949	8.15915	7.77049	7.93482	7.76628	8.50902	8.96819	5.13884	9.24319	4.42206	3.49321	4.90064	3.58422	3.87385	4.66862	3.82367	5.50804	5.65527	3.61038	3.95712	5.83384
211699_x_at	-3.57298	6.73617	-4.78063	4.70679e-05	0.000554859	1.71566	HBA1	8.52053	7.53471	3.0231	10.3865	9.48714	11.5638	10.6215	6.4124	6.14508	9.35727	11.6875	6.97378	9.58655	10.2419	4.05992	6.67734	5.27746	5.15436	3.83574	3.4349	3.51757	4.93101	5.67059	5.45512	3.94469	4.12881	4.25506	6.72826
219764_at	-3.57281	6.08989	-8.67179	1.55736e-09	1.62663e-07	11.8798	FZD10	7.17416	6.51833	8.53107	7.89303	7.94958	8.51409	7.7118	7.0729	7.66515	9.17328	8.0188	8.51485	7.53396	8.48559	4.46268	6.71817	4.67293	3.31125	3.13235	2.89951	3.22082	3.27231	6.21532	5.8904	5.12382	3.77485	3.201	3.86479
236058_at	-3.57012	5.43839	-11.9963	9.6433e-13	1.50642e-09	19.0938	C1orf172	7.03887	7.17314	7.29517	7.0234	7.14574	6.84799	7.23066	6.34575	7.68124	7.50524	7.43195	7.38984	7.0738	7.45115	3.37327	7.48784	3.42787	3.20672	3.25433	3.48808	3.10574	3.31252	3.02742	4.13372	3.9738	3.08007	3.74448	3.02506
220779_at	-3.56862	5.51804	-6.33819	6.43556e-07	1.94468e-05	5.93654	PADI3	9.18891	6.14425	6.40622	4.88019	5.8755	7.86573	3.70345	5.5578	7.73622	7.38597	9.08868	9.92234	9.66861	7.86947	3.61921	7.84663	3.28833	3.24777	2.73849	3.56903	3.21069	4.08629	3.32387	4.59221	3.76317	2.7218	3.84797	3.35637
209211_at	-3.56209	10.1659	-8.28637	4.02136e-09	3.43544e-07	10.9455	KLF5	11.2859	11.6299	12.4769	11.43	12.1992	11.7467	12.0973	11.8539	11.141	11.7998	11.83	11.8403	11.4391	11.4762	10.5861	12.2485	6.02006	10.3145	6.11727	5.4473	8.58899	6.44531	8.63127	9.77269	10.3192	8.27541	9.23283	8.40076
236656_s_at	-3.55819	6.67225	-6.23978	8.40663e-07	2.39143e-05	5.67292	LOC100288911	7.89506	8.70614	8.53446	8.71295	7.52111	8.15029	6.90362	9.29009	8.95871	8.45877	9.49935	8.86999	9.32329	9.50456	2.59932	8.22727	4.22351	3.76274	3.79384	3.38607	3.18962	4.18598	6.87898	4.97241	3.16154	5.93688	4.71129	7.46508
239272_at	-3.55804	5.76057	-7.87121	1.14163e-08	7.70601e-07	9.91667	MMP28	5.84992	6.21502	8.67139	7.77641	8.45803	7.31994	8.08956	7.06648	7.34162	7.51232	7.1109	7.77734	6.62159	8.05209	2.98416	9.72032	3.68417	2.7419	3.03683	3.4148	3.2563	2.88809	4.42131	4.61169	5.38086	3.76627	3.60728	3.9193
226403_at	-3.55633	6.45039	-8.10758	6.28558e-09	4.80649e-07	10.5052	TMC4	8.41143	8.71339	5.54	7.1236	7.90284	7.6163	7.92302	9.00939	9.51014	9.07501	6.61465	9.14698	8.62245	9.64404	4.26819	8.4711	3.76338	4.49964	5.43775	3.41494	4.01839	4.39734	4.25496	4.68636	3.79483	4.5082	5.70519	4.53748
239853_at	-3.55599	6.95817	-8.47547	2.51877e-09	2.37848e-07	11.4064	KLC3	8.50428	8.34856	7.9738	9.18195	8.86654	8.68247	10.0088	6.97966	9.12108	9.46967	9.12275	9.00452	9.09783	8.74113	4.40439	8.20723	4.29071	4.39721	4.91222	3.87491	4.17048	5.31143	4.18449	6.79494	6.23423	4.52974	4.57172	5.84204
212543_at	-3.54374	9.99455	-11.1322	5.7623e-12	3.15054e-09	17.3611	AIM1	11.6683	12.0397	11.6952	11.2097	11.561	11.4159	11.8738	11.9208	11.8958	10.9283	11.1045	11.9725	11.6698	11.7275	10.3312	11.1988	6.53833	6.35252	7.55093	9.44053	8.6746	7.77758	6.9727	9.788	9.01422	9.2541	6.8121	7.45908
204151_x_at	-3.53667	9.77427	-7.51582	2.83771e-08	1.57514e-06	9.01815	AKR1C1	11.0199	10.808	10.6738	10.8041	10.9783	12.4121	11.3113	11.3034	11.4442	12.4293	12.1989	11.7434	11.083	12.2245	8.93361	11.2721	8.05945	7.81136	6.82772	5.13545	7.79349	4.54348	8.6114	9.06743	9.00581	7.15378	8.2263	10.8042
202267_at	-3.53606	6.75485	-8.55653	2.06397e-09	2.02724e-07	11.6026	LAMC2	8.47376	8.55267	7.84823	8.10862	8.30425	7.83853	9.41348	8.31739	8.70793	8.14231	8.4369	8.57013	8.67936	8.03398	6.23024	8.66713	4.74868	3.80597	3.07205	4.70294	4.04654	3.35363	4.2029	7.40537	7.7024	5.59186	5.23232	2.9463
201790_s_at	-3.53436	7.76313	-7.17104	6.96588e-08	3.36448e-06	8.13158	DHCR7	9.93564	10.7627	8.4091	10.1814	8.56344	10.0515	7.69101	9.47221	11.0165	8.87394	7.69115	9.56729	10.1464	10.6405	5.01341	10.4297	7.38164	6.45269	4.30999	4.123	6.24863	6.68709	4.76701	6.21553	5.6467	6.54492	4.87057	5.67422
218180_s_at	-3.53325	8.51198	-8.80926	1.11555e-09	1.25241e-07	12.2081	EPS8L2	10.2921	10.0556	10.3309	9.6174	9.74221	9.6268	10.3738	10.0683	10.5385	10.2067	10.282	10.9284	10.3935	10.2962	6.84845	10.8189	5.73962	5.4774	8.37646	6.03116	5.18353	5.3436	5.2684	8.57222	7.05098	6.46289	8.38623	6.02334
232361_s_at	-3.53294	6.36218	-6.01704	1.54349e-06	3.83593e-05	5.07367	EHF	9.77726	9.60554	4.98941	10.1249	8.79312	9.56812	9.37557	5.71923	8.12379	8.22251	7.80136	7.92012	8.13117	6.98639	6.54492	4.33729	3.11094	3.39863	4.61129	4.54891	3.95695	4.42899	3.65213	7.10741	6.99018	2.60278	3.46019	4.25188
227134_at	-3.53287	6.97133	-8.31596	3.73637e-09	3.26335e-07	11.0179	SYTL1	8.77112	8.93736	9.10948	8.32489	8.20232	8.0094	8.68143	8.46567	9.53067	8.18577	8.19297	9.34485	9.29385	8.95095	4.14745	9.61846	4.83719	4.51277	4.21706	6.14936	4.84934	4.26205	4.17407	6.22813	5.76636	6.38851	4.92972	3.11598
217414_x_at	-3.53132	7.35953	-4.66034	6.56743e-05	0.000718723	1.39018	HBA1	9.08041	8.18755	4.55143	11.1383	10.2427	12.2228	11.1733	6.3044	6.45157	10.09	12.316	7.67324	10.1156	10.98	4.06232	7.37755	6.21418	5.72531	4.55431	4.34309	3.99769	5.06492	6.24929	6.533	4.37061	5.11949	4.68249	7.24523
200636_s_at	-3.52733	8.77648	-9.18209	4.57052e-10	6.23175e-08	13.0854	PTPRF	10.4119	10.761	10.8175	10.6421	10.7752	10.7587	10.2152	10.1715	10.7768	10.7833	10.2494	10.66	10.6188	10.2597	6.10762	10.6024	5.9242	7.00132	6.00275	6.02338	6.68941	7.12563	5.3201	7.33003	8.22882	6.68773	6.48044	8.31656
218792_s_at	-3.52423	7.87259	-9.78512	1.12195e-10	2.08649e-08	14.4633	BSPRY	9.20055	9.41337	9.13851	9.80187	9.56355	9.61567	9.96179	8.80147	9.93699	10.1069	9.94141	9.7211	9.57267	9.76487	6.21565	9.37118	5.50258	5.81087	5.81	6.29757	4.44575	7.6835	4.27589	7.44157	6.80144	5.86818	5.12898	5.23854
220944_at	-3.5235	5.67551	-9.01383	6.82136e-10	8.38108e-08	12.6919	PGLYRP4	8.4275	8.31066	8.50839	7.96227	6.82967	7.22233	7.37908	7.49337	8.79695	6.06038	6.5942	7.53244	5.79086	6.57117	4.51681	6.97325	2.84581	3.10177	3.55366	3.73724	3.27387	3.09092	3.64988	6.05088	5.08359	2.92898	3.71116	2.91725
1559078_at	-3.5216	7.28646	-7.20047	6.44845e-08	3.15451e-06	8.20779	LOC100506934	10.1104	9.55925	6.45498	11.0898	10.322	9.55859	8.1558	8.52741	8.29731	8.08617	8.58525	9.50146	9.90411	7.22136	6.60289	8.75466	7.33759	4.29454	3.37599	4.9271	4.30755	5.04649	4.87308	7.19917	6.79291	6.68894	4.01602	4.43001
219768_at	-3.52069	5.42526	-7.39556	3.87531e-08	2.03342e-06	8.71053	VTCN1	6.15395	5.54746	7.67867	3.78818	6.90562	7.37876	5.63899	6.87764	7.69064	7.84884	7.69453	8.81695	8.24047	8.36445	3.24555	9.07542	3.39994	3.10594	3.25856	3.36258	3.03346	3.30072	3.44209	2.94366	3.50228	3.28186	3.87131	4.45887
231148_at	-3.51977	6.51875	-7.91841	1.0128e-08	7.02725e-07	10.0348	IGFL2	7.41613	8.74506	9.40297	9.86351	8.24198	7.93966	6.62101	7.75395	9.85488	7.87489	7.54517	9.45336	6.91869	7.99849	5.56511	7.24077	4.1679	4.11869	3.70104	4.35462	4.05512	4.37558	3.99279	8.14456	5.2993	3.42415	4.22982	4.22586
207175_at	-3.5191	6.09653	-3.80349	0.000683436	0.00448411	-0.881897	ADIPOQ	7.71215	4.56801	9.68808	5.7841	3.55697	10.7712	5.72791	8.71413	6.43687	10.3387	10.0531	9.11888	8.98605	9.17417	3.29829	7.74688	5.91061	2.2143	1.55408	1.91367	2.19607	1.8913	7.5204	1.92189	2.32909	6.8097	5.70139	9.06489
204755_x_at	-3.51725	6.44421	-8.22735	4.65805e-09	3.84131e-07	10.8006	HLF	8.87711	8.9492	5.26641	8.58194	9.27901	8.44818	7.70247	8.93554	7.80851	7.39016	8.9002	8.16296	8.04668	7.95317	5.21167	7.71236	3.20898	5.25616	4.03148	3.50762	3.2502	3.22989	4.91564	5.22406	7.07859	4.13327	4.74223	4.63404
209522_s_at	-3.51457	9.00533	-5.87774	2.26125e-06	5.19538e-05	4.69727	CRAT	11.8049	12.1906	10.9748	11.0348	10.0255	11.2863	8.12135	11.8898	12.5509	9.672	7.80949	11.4352	11.5526	12.1961	4.8077	10.8331	8.1377	6.05453	5.75574	6.87348	7.0429	6.06423	7.74233	7.74071	7.18888	6.6278	6.69097	8.04478
209975_at	-3.51448	7.12374	-11.6148	2.10046e-12	2.11352e-09	18.3405	CYP2E1	8.06378	8.89804	10.0058	8.29214	7.88109	8.28155	8.35235	9.20689	8.88662	8.91894	9.36679	9.37194	8.34648	8.28474	6.09729	9.82462	5.21382	4.26405	4.94267	5.02046	5.01301	6.38395	4.39669	5.11646	5.50274	4.86007	4.49579	6.17583
214456_x_at	-3.51092	8.88171	-6.61788	3.02623e-07	1.06542e-05	6.68126	SAA1	11.7388	12.179	11.6144	11.0024	8.71419	10.5539	10.1758	9.89794	12.0966	9.0335	8.53456	10.864	11.4055	11.2958	7.22772	9.8479	5.84948	5.69822	5.40487	6.06142	6.19868	5.75594	8.47891	5.95417	6.36235	8.34907	8.54798	9.84452
207741_x_at	-3.49953	7.48837	-8.03304	7.58135e-09	5.61667e-07	10.3204	TPSAB1	7.10815	8.21605	10.1814	9.95626	7.7963	9.05159	9.93422	8.57978	8.66756	10.5434	10.6193	9.23811	9.45825	8.33814	8.40954	7.71262	5.89369	4.53158	4.44792	4.43426	4.78659	5.17316	8.08715	8.26367	5.1148	4.52065	4.76931	5.84086
224839_s_at	-3.49533	8.58676	-7.15162	7.33044e-08	3.49428e-06	8.08121	GPT2	10.8642	10.9521	9.96429	10.6022	9.52019	10.3283	9.58841	10.7051	11.3752	9.23135	8.28813	10.4204	10.6933	11.2614	5.39769	12.1639	6.85638	5.95967	4.92249	5.81123	6.0534	6.64721	8.29806	7.71251	7.37262	6.43989	7.26914	5.73054
1554593_s_at	-3.49463	4.30129	-7.81386	1.32093e-08	8.63898e-07	9.77276	SLC1A6	5.30237	5.44197	7.43625	3.70146	6.14016	5.4881	3.07399	5.8084	6.70378	6.17067	7.71846	7.40082	7.50029	5.8661	2.44399	6.58703	2.20243	2.01673	1.92581	2.18504	2.1956	2.30254	1.95929	3.21882	3.00531	2.34031	2.32317	1.97733
207463_x_at	-3.49438	6.89884	-8.05047	7.25583e-09	5.43442e-07	10.3637	PRSS2	8.17743	8.14938	8.48334	8.32965	8.58058	8.29113	11.3434	7.744	9.59645	9.56879	8.88194	8.73507	6.98649	7.48659	6.60786	7.38086	3.7073	4.10093	4.07218	4.60459	4.42714	4.23994	4.15703	7.91118	6.86879	4.95442	4.65044	5.13071
209772_s_at	-3.49426	6.37112	-10.2015	4.37287e-11	1.08114e-08	15.3854	CD24	7.97898	8.21194	8.59232	7.77474	7.44069	7.90184	9.17431	7.38925	8.97868	6.96537	7.96422	8.19597	6.7743	8.29247	6.40156	7.86201	4.29501	4.70998	3.37064	3.84639	3.43458	3.79205	3.84934	6.47877	6.61778	4.95049	3.74605	3.40175
266_s_at	-3.49419	9.18488	-8.28764	4.00875e-09	3.4354e-07	10.9486	CD24	10.4689	10.9113	10.6365	10.6566	10.9563	10.7583	11.238	11.3348	10.8895	10.2436	10.7525	11.0843	10.0131	10.8189	9.39988	10.7559	7.77857	8.47338	5.02574	6.58379	6.38137	4.8204	7.14309	9.79022	9.62379	8.58942	5.59227	6.45641
204393_s_at	-3.4941	5.26197	-7.01999	1.0369e-07	4.54998e-06	7.73879	ACPP	6.7846	7.89581	7.04022	6.17436	6.28914	6.1982	8.16423	7.90394	8.31388	4.74702	6.95749	7.84202	6.23918	6.90904	3.82976	6.86215	2.16378	3.55478	1.73038	2.3195	2.13177	2.17139	3.69266	6.74789	5.13025	2.98538	1.98325	4.57308
91826_at	-3.49166	8.50383	-8.20677	4.90359e-09	3.98964e-07	10.75	EPS8L1	10.6519	10.5341	10.2613	10.1874	10.0253	9.91028	10.1147	9.25352	10.487	10.0256	10.2684	10.6983	10.2295	10.0194	6.6224	10.7151	6.03311	7.45211	6.11551	5.80183	5.99864	6.32781	4.9014	9.24371	8.41014	5.80711	7.4596	4.55214
220357_s_at	-3.49079	6.24274	-5.7953	2.83631e-06	6.16602e-05	4.47403	SGK2	9.88953	9.79596	6.86682	9.06677	7.31544	8.97983	3.49438	8.19441	9.63176	6.91665	5.33473	8.7606	9.7754	9.43072	4.09392	6.27378	3.37727	4.41209	3.09922	3.51455	3.80326	5.63817	3.98013	4.75881	5.17406	4.38674	4.05715	4.77454
220291_at	-3.48677	5.86051	-7.80811	1.34042e-08	8.75596e-07	9.75831	GDPD2	5.54364	5.62629	6.2425	9.03648	9.88925	7.20602	8.58041	6.60413	6.60788	9.27459	6.92634	8.6214	7.3945	6.80933	5.05108	8.26366	4.27172	3.72058	2.86874	3.7192	4.40723	4.11403	3.3215	4.17806	5.96315	3.54388	3.1796	3.12914
205464_at	-3.48492	5.82727	-8.8709	9.61321e-10	1.12403e-07	12.3545	SCNN1B	7.27374	7.59896	7.73095	7.94678	7.37693	7.9664	8.21727	6.21504	8.22946	8.16686	7.47475	7.45592	7.54192	8.42071	3.21925	6.2979	4.04059	3.24412	3.36946	3.21108	3.20951	3.91055	3.56391	5.69449	4.65178	3.6396	4.19501	3.3005
228503_at	-3.48355	5.28154	-9.52429	2.04776e-10	3.33217e-08	13.8735	RPS6KA6	7.92059	7.67764	8.71569	5.82136	7.16326	6.47786	6.07547	6.68209	6.89805	5.30041	7.19472	7.07513	7.89455	7.66821	4.17703	5.64976	2.45599	2.94035	2.61411	3.4062	4.72765	3.09088	4.6694	2.96052	3.5169	3.09874	3.16827	2.84227
229254_at	-3.48305	6.96745	-7.74121	1.58995e-08	1.00964e-06	9.58987	MFSD4	7.87078	6.90991	9.23887	6.64217	8.69371	10.104	7.37705	9.11676	7.67839	9.43939	9.25479	9.56758	8.3395	10.6708	4.75279	9.70655	4.70767	4.62802	5.37447	5.44194	4.60265	4.47004	6.31993	5.16425	4.05525	5.17289	5.60766	4.18095
223544_at	-3.48254	8.78789	-11.0413	6.99068e-12	3.64015e-09	17.1732	TMEM79	10.3322	10.6445	11.1552	10.0743	10.0873	10.0099	11.3273	9.84141	10.9657	10.0487	10.5951	10.5087	10.2725	10.2718	7.35931	10.9926	6.21502	6.34157	6.50055	6.33922	6.54729	5.86529	6.92219	8.53805	8.06286	6.40027	7.31503	6.52701
212741_at	-3.47893	8.97773	-7.69842	1.77395e-08	1.09718e-06	9.48181	MAOA	11.0556	11.8307	9.90232	10.5716	10.7466	10.8815	10.0208	11.0092	10.9102	10.5996	9.99308	10.9387	10.7597	11.5269	5.55365	11.199	7.07667	6.15066	6.22745	5.83192	6.32923	8.03025	6.3268	7.6425	7.74243	6.8644	6.62413	9.03073
230381_at	-3.47591	6.29647	-9.67762	1.43614e-10	2.5558e-08	14.2214	C1orf186	6.38864	6.86739	6.35111	7.71809	7.31931	7.4077	7.4036	9.62869	7.91755	7.79796	9.48858	8.758	7.60639	8.62518	6.52758	8.77255	4.70269	3.55704	3.78336	4.29525	2.99181	4.85767	5.09091	6.34954	3.86686	4.3991	4.45553	3.37303
204179_at	-3.47507	5.55962	-6.94002	1.2813e-07	5.38887e-06	7.52982	MB	9.55869	7.40722	4.35688	6.35315	6.97893	7.92956	5.11495	7.11814	7.69604	8.50372	7.09756	8.19967	8.57243	9.00907	3.33655	5.55034	3.27129	3.31125	3.14224	4.45224	3.60141	3.43976	2.80837	4.65802	2.91571	3.11161	4.34261	3.83183
204437_s_at	-3.47399	5.46412	-7.08502	8.73412e-08	3.98398e-06	7.90822	FOLR1	5.58958	5.5492	9.86667	5.69223	6.76116	8.34957	6.28091	5.08789	6.719	9.16844	7.21064	6.96194	5.95071	8.93189	3.86128	9.26644	3.1656	2.99025	3.25001	2.96424	3.37761	4.10282	3.48167	3.78842	2.87307	3.90719	4.1635	3.68345
209173_at	-3.47327	5.0908	-9.69025	1.395e-10	2.50893e-08	14.2499	AGR2	6.45594	6.39753	8.71	7.67119	7.25532	7.10411	4.90064	7.00282	8.07301	6.12782	5.88522	7.00221	5.64939	7.50496	4.94107	4.58829	2.66139	2.74167	2.23542	2.63748	4.04946	3.06575	3.69863	4.01439	3.122	2.61011	3.44028	2.99627
1554648_a_at	-3.47253	5.97768	-11.3628	3.54563e-12	2.70309e-09	17.8328	DUOXA1	7.52736	8.31677	7.72069	6.9421	7.45709	7.17533	8.06495	7.35334	8.36026	6.75042	7.64283	8.15691	7.08446	7.66139	5.31302	7.92757	3.79955	3.29932	4.20477	3.69038	3.63422	4.7713	2.85924	5.43892	5.55302	2.95276	4.59327	3.12379
205767_at	-3.47087	5.67974	-6.64218	2.83516e-07	1.00788e-05	6.74565	EREG	7.711	7.05813	6.40877	5.8135	8.3138	7.31677	9.7469	7.90539	8.02121	6.90945	8.82024	7.31162	5.9898	5.07355	6.02373	6.25222	2.9287	4.41267	2.15588	2.34522	4.438	3.0297	2.5326	7.47558	6.24	2.78619	3.487	2.52501
205765_at	-3.46798	6.19398	-7.48899	3.04157e-08	1.67302e-06	8.94967	CYP3A5	7.07525	7.50057	9.17098	6.88371	9.11044	7.34026	8.21401	8.17104	7.59719	6.67504	8.43771	7.69857	7.44931	8.18524	3.49163	9.88315	3.12481	3.74972	5.94558	3.63641	3.23687	3.40927	4.27579	5.12099	5.99057	3.30975	4.77632	3.97123
205295_at	-3.46653	5.00096	-9.83534	1.00023e-10	1.93243e-08	14.5758	CKMT2	6.60477	5.85078	6.1564	4.96421	6.39186	7.68147	5.1797	6.17722	5.57191	7.38447	6.28807	7.43811	7.055	8.56038	4.46963	8.01183	4.62097	2.38269	2.89601	2.59197	2.97787	2.80142	2.89574	2.97696	3.74785	3.18282	2.49243	2.6743
216594_x_at	-3.46628	9.68286	-7.47344	3.16648e-08	1.72609e-06	8.90994	AKR1C1	11.0689	10.7341	10.8198	10.6953	10.8118	12.3249	11.054	10.7931	11.3039	12.3579	12.1229	11.5233	10.979	12.1437	8.88427	11.0776	8.07258	7.72361	6.68402	5.32971	7.76158	4.36674	8.74663	8.95783	8.87269	7.22587	8.02589	10.6584
203747_at	-3.4648	6.55144	-8.18607	5.16386e-09	4.14588e-07	10.699	AQP3	7.41876	7.73696	7.64698	9.06386	9.32738	8.62919	10.4324	6.45797	8.17314	9.07614	9.23979	7.23742	6.8558	7.13224	6.9467	7.20695	4.39502	4.34869	3.32851	4.26687	4.02435	3.46118	3.96971	7.10382	6.76487	4.95457	4.40968	3.83137
222383_s_at	-3.4623	4.73385	-8.39558	3.06751e-09	2.79527e-07	11.2123	ALOXE3	6.05372	6.34481	5.80455	6.28805	7.12402	6.47168	7.87578	5.35112	7.04838	6.21363	7.58066	6.23339	5.67026	6.51176	2.68581	6.22558	2.17889	2.03614	2.10408	2.1613	2.13598	2.43305	2.5452	5.39068	4.62837	2.23351	2.71214	2.50541
203700_s_at	-3.44952	7.57694	-6.41286	5.25767e-07	1.64924e-05	6.13603	DIO2	9.3149	10.0227	8.69566	7.24614	8.28968	8.85649	9.44524	9.40081	9.93698	8.98433	10.62	9.20418	8.78511	8.18344	9.63241	8.26673	6.86383	3.67802	3.60915	4.07715	3.26264	4.48884	5.2715	9.9803	7.9275	6.11764	4.83912	7.15371
236175_at	-3.44311	4.525	-5.28001	1.178e-05	0.000187067	3.07329	TRIM55	8.36491	8.24091	3.42431	5.93085	5.27772	7.36199	2.2147	7.96182	7.67883	2.71336	3.15322	7.14893	7.97676	8.75978	2.94527	6.85655	2.12999	2.80891	2.1316	2.47116	2.4475	2.61992	2.71226	2.69991	2.46184	3.10715	2.91104	2.1888
219909_at	-3.44168	6.99621	-7.57169	2.45669e-08	1.41809e-06	9.16046	MMP28	6.98783	7.34081	8.42116	9.44007	9.36765	8.50459	10.2201	7.93727	8.40874	10.2467	8.40603	9.68294	8.51345	8.14859	5.00733	8.90627	4.81624	4.04698	3.82029	4.51531	3.83867	4.02755	7.4018	5.94458	6.68102	5.55318	4.95951	4.74935
206623_at	-3.43826	5.50143	-5.74696	3.23992e-06	6.82369e-05	4.34298	PDE6A	9.17187	9.94073	6.1315	8.20405	7.28157	8.9628	3.61354	5.78402	8.96647	3.99415	3.7646	6.74244	7.45972	9.41261	4.42179	7.74766	3.52082	3.18603	3.22349	3.50687	3.68403	4.18566	3.37761	3.5937	3.07241	3.67976	3.90087	3.50934
203691_at	-3.43698	8.43525	-4.04238	0.000358508	0.00271536	-0.259609	PI3	11.9313	11.3832	11.0371	10.2809	6.84214	8.774	12.7724	9.01512	12.906	8.06258	6.93607	11.3511	9.52503	6.78062	10.5256	10.4089	5.40632	3.84549	5.20215	6.78871	6.06782	4.73739	4.38495	11.6839	12.1925	5.29113	7.09547	4.95936
221874_at	-3.43498	6.00289	-6.34683	6.28662e-07	1.9085e-05	5.95965	KIAA1324	6.37318	6.21147	6.83539	5.91485	7.93902	8.99562	5.90993	7.32322	6.92085	10.1071	8.06968	9.28449	8.37725	9.35017	3.92191	8.06623	3.19382	3.81978	4.47077	6.41532	4.02006	3.3607	5.21074	4.8088	2.22763	5.5934	2.85252	2.50696
1557136_at	-3.43454	5.91283	-7.46187	3.26282e-08	1.76629e-06	8.88036	ATP13A4	7.82951	8.05126	8.74314	4.95219	8.14075	7.22994	7.61777	7.5181	7.13138	5.33851	7.65926	8.51713	6.53284	7.98835	4.47819	10.4281	3.78351	3.65032	3.53279	3.91668	3.26474	3.70182	3.37684	5.84735	5.50546	3.36513	3.99965	3.45855
223316_at	-3.43295	9.11058	-6.45558	4.68456e-07	1.51465e-05	6.24994	CCDC3	9.98242	10.389	11.0229	11.5549	11.3391	10.6887	10.8906	11.0144	10.7297	11.4782	11.8517	11.1391	10.7759	9.04433	6.79905	10.6097	6.92247	5.17329	5.30007	6.70785	7.90389	5.01603	10.9838	8.63458	8.38267	7.82488	5.79032	7.1469
232116_at	-3.43172	5.06353	-7.98244	8.61338e-09	6.2047e-07	10.1946	GRHL3	6.73187	7.26852	5.92828	5.49486	6.772	6.19392	9.52937	6.84786	7.50635	5.55859	7.50141	6.95889	6.13776	5.45422	3.46675	7.19755	2.93288	2.62657	2.82177	3.00653	2.90438	2.38266	2.55291	5.18859	5.10581	2.60672	2.6149	2.48682
207206_s_at	-3.43028	5.16171	-10.0941	5.56439e-11	1.26764e-08	15.1498	ALOX12	7.35901	6.44692	5.74774	5.80707	7.29027	7.30032	7.84765	6.74228	7.36183	6.08292	7.70824	7.875	6.33996	5.83145	3.53162	6.83702	3.40383	2.8034	3.60022	3.27301	3.10596	2.75532	3.04821	4.70477	3.62912	2.79788	2.54198	2.75491
234305_s_at	-3.41987	6.31128	-8.69593	1.46849e-09	1.57122e-07	11.9377	GSDMC	7.95507	7.98127	7.36443	7.16641	8.3965	8.25763	9.12278	7.17749	7.65241	7.74121	8.67835	7.06178	7.20048	7.80794	5.25255	9.61465	3.55683	3.43959	3.81459	4.38321	4.28806	3.74754	3.87042	7.1215	6.21772	3.28657	4.74374	3.81501
235337_at	-3.41898	6.31247	-8.1716	5.35415e-09	4.21206e-07	10.6634	SERTAD4	7.78239	8.59796	7.16581	7.41082	8.15948	8.71082	6.37052	8.19712	7.65794	8.07924	8.99372	7.90706	7.47333	8.90572	5.77049	7.26147	4.23551	2.7729	2.88309	4.19447	4.23448	4.33489	7.97313	4.35031	4.54816	3.53709	3.26579	5.97537
220197_at	-3.41854	8.39052	-4.55031	8.90244e-05	0.000912013	1.09337	ATP6V0A4	9.36903	9.88668	10.2371	9.9183	9.87707	10.78	8.33647	9.54901	10.1736	11.1238	9.7559	11.01	9.47492	10.7761	7.1835	10.2383	5.46124	2.15181	6.69314	9.89418	7.70835	10.1403	2.28434	9.17842	8.52491	5.15475	7.73767	2.31579
1554246_at	-3.41767	5.26167	-7.92367	9.99386e-09	6.96069e-07	10.0479	C1orf210	7.25098	8.19736	4.58532	7.22514	7.39993	7.5841	5.33035	6.86217	8.36395	7.29742	6.81011	5.86267	7.88349	8.92583	3.71205	4.3313	3.40852	3.24652	3.06037	3.3008	3.28339	3.5731	3.25677	3.69268	3.85295	3.22318	2.84062	2.9657
205440_s_at	-3.41669	6.82401	-5.33195	1.02005e-05	0.000167632	3.21471	NPY1R	7.89133	7.18862	9.35908	6.18445	8.89747	9.56104	7.73539	8.66014	7.14138	9.16355	8.89616	9.30782	9.06366	9.6374	4.13057	9.79491	6.96369	6.104	2.84631	5.39576	2.36838	2.93744	6.03313	3.3022	3.86996	9.38262	4.30661	4.94931
205132_at	-3.41579	5.7886	-5.41552	8.09254e-06	0.000139138	3.44222	ACTC1	6.89758	4.03624	4.55278	9.18088	5.21201	9.24302	9.50407	5.85758	8.07147	9.03181	4.80616	8.86268	8.36892	10.9271	4.41292	7.07491	3.87923	3.44288	3.22081	3.28332	3.5733	3.67258	3.11619	3.96822	5.97812	4.17703	3.75303	3.97588
211653_x_at	-3.41361	8.78668	-7.7596	1.51696e-08	9.68926e-07	9.63623	AKR1C2	10.0645	9.9639	9.71727	9.98574	10.0895	11.5553	10.0073	9.44691	10.7614	11.4876	11.3365	10.3742	9.91772	11.0144	7.82822	10.444	7.34324	7.05581	5.78598	4.71617	6.68701	4.13281	7.92275	7.99716	7.79649	6.00205	6.97869	9.6144
205044_at	-3.41111	7.30481	-5.37795	8.97982e-06	0.000151301	3.33996	GABRP	9.21123	6.81832	10.6143	6.21281	9.29793	10.4277	8.73075	9.53368	8.03814	7.65246	9.44306	9.24887	9.07947	10.2286	5.20292	10.5271	3.24282	6.09565	7.70292	5.69445	3.32766	4.1575	3.23908	4.04068	4.43685	6.75915	9.18073	6.38972
206515_at	-3.40971	5.03532	-10.6857	1.50324e-11	5.42807e-09	16.4277	CYP4F3	6.56823	7.56243	5.38848	6.79965	6.83957	7.12331	5.1729	6.86384	7.37733	5.44494	6.73155	6.82571	6.01806	7.72696	4.24825	7.25478	2.93288	2.60238	2.6527	3.43584	4.23123	2.52637	3.11793	4.03876	4.03143	2.23351	2.688	2.55195
205229_s_at	-3.4089	7.37885	-4.95451	2.90606e-05	0.000382163	2.18757	COCH	9.19414	9.02757	10.7563	8.11419	10.0761	8.71171	6.21526	11.116	7.00167	8.78054	11.7184	9.15404	8.81267	8.79503	3.81254	10.1507	5.64375	5.00544	4.0486	4.74435	6.04545	6.65932	9.97753	3.84428	3.87702	7.04432	4.5139	3.76693
200635_s_at	-3.40318	9.58974	-9.19197	4.46487e-10	6.11822e-08	13.1084	PTPRF	11.4206	11.543	11.3176	11.7181	11.3166	11.2867	11.3422	10.7354	11.2805	11.631	10.8537	11.4125	11.7679	11.0881	7.09634	10.9617	7.23091	7.92545	6.58212	6.75599	7.37632	7.97871	6.66468	7.90104	8.92799	7.61555	7.30508	9.47688
218779_x_at	-3.40217	7.82177	-8.18764	5.14358e-09	4.13567e-07	10.7029	EPS8L1	9.95624	9.73574	9.5533	9.45049	9.3942	9.17368	9.4206	8.44236	9.7424	9.23658	9.4994	10.0108	9.53803	9.23647	6.0133	10.0739	5.44301	6.6644	5.36783	5.018	5.37037	5.65914	4.40385	8.57505	7.71886	5.1084	7.03301	4.17018
205987_at	-3.39953	7.80683	-7.92159	1.00467e-08	6.98857e-07	10.0427	CD1C	7.02842	8.68514	11.546	10.2479	8.95674	8.98802	9.45735	10.2097	9.34046	9.60801	8.1161	9.87551	9.79187	9.35684	7.22796	9.78423	6.84043	4.29275	5.03594	5.9196	4.35493	5.41603	6.55952	8.39425	5.63937	7.40165	5.25002	5.26636
223739_at	-3.39864	6.06685	-9.65192	1.52382e-10	2.67449e-08	14.1633	PADI1	8.50376	8.53585	7.98647	6.12916	6.81744	7.35521	7.03618	6.40096	8.54097	7.66502	7.90989	8.06856	8.09645	7.88111	4.857	8.59048	3.90803	3.92003	3.63422	4.08015	3.60657	3.97803	3.67335	6.15411	5.46541	4.00253	3.46012	3.61471
205913_at	-3.39805	6.80957	-4.27118	0.000191961	0.00166599	0.345693	PLIN1	9.20088	8.10345	7.80646	5.54182	5.61395	11.7146	5.58803	8.987	7.56103	11.5243	10.6126	10.0769	9.45759	9.44368	3.59505	7.42675	5.75061	4.12919	3.15222	3.13576	2.69552	3.89516	7.88673	3.7527	3.79024	6.15694	4.94004	9.12876
217059_at	-3.39737	5.85177	-4.15926	0.000260749	0.00212618	0.0486031	MUC7	7.72696	6.25363	9.57226	2.38623	6.70317	10.2119	3.64061	8.96868	5.94456	8.2788	7.91909	9.8166	6.8541	9.76654	5.92774	6.95366	2.67881	8.0878	2.70307	3.39524	2.42425	2.56852	2.19489	3.88536	4.88896	8.97228	2.8711	2.25462
205403_at	-3.39662	7.67717	-8.62425	1.74884e-09	1.77728e-07	11.7657	IL1R2	9.405	9.74671	10.1499	8.43104	8.59917	8.8715	9.39358	9.61197	9.81412	8.13741	8.32245	8.99468	9.6046	9.72844	8.10356	9.21179	4.04302	4.09305	4.45293	8.29515	5.86511	5.54347	4.10455	6.21166	6.02488	5.66656	8.29587	6.23871
205653_at	-3.39613	5.74031	-9.83899	9.91932e-11	1.92319e-08	14.584	CTSG	4.60074	6.95717	7.11856	8.23954	5.96227	7.16472	8.17868	6.86347	7.65966	8.67054	8.80529	7.70359	6.96496	7.58509	6.15574	6.50275	3.90128	3.4089	2.77326	4.57383	3.39181	3.22437	4.47441	5.32087	3.76864	3.26647	3.81149	3.68069
223687_s_at	-3.39594	6.21516	-8.7006	1.45188e-09	1.5565e-07	11.9489	LY6K	7.33531	7.12419	8.85513	8.25463	7.25174	7.97121	8.85676	7.28135	8.64171	8.29541	7.54059	7.91366	8.29589	8.82509	3.91278	6.37362	3.98604	5.8978	4.38498	4.17795	3.25241	3.17218	3.89386	4.96189	5.08052	3.94002	3.99548	4.55233
202289_s_at	-3.39546	9.47109	-6.57553	3.39085e-07	1.16118e-05	6.56896	TACC2	10.6871	10.7786	11.7413	10.2544	11.7252	11.1607	11.0569	11.1855	10.7719	11.357	10.9937	11.4244	11.2509	11.1367	7.31715	11.9793	6.8299	7.48644	4.99236	4.53409	8.16256	9.34294	9.95105	9.77844	7.9526	7.19672	5.63045	8.51236
205392_s_at	-3.39166	9.09391	-7.11245	8.12552e-08	3.77453e-06	7.97953	CCL14	10.6837	9.64436	11.0405	11.9717	9.50134	11.6461	9.8773	9.96047	10.3117	11.7381	11.275	10.9021	10.3485	11.2843	7.77603	10.7985	7.71525	4.71722	5.86079	6.83698	6.25768	4.87211	9.03712	9.11167	7.81002	8.64679	6.2086	8.79558
201287_s_at	-3.39153	9.73832	-9.17732	4.62245e-10	6.27127e-08	13.0743	SDC1	11.8658	11.7426	10.5338	11.7711	11.0318	11.2091	12.346	11.2893	12.2086	11.3781	10.7716	11.7965	11.7038	11.3738	8.69137	9.3559	7.25901	8.08763	6.09945	7.11381	8.60276	7.43499	7.26589	9.54488	8.93609	8.79183	6.4783	7.98892
218692_at	-3.38918	5.35615	-8.2472	4.43327e-09	3.70626e-07	10.8494	SYBU	5.876	6.2924	9.41393	6.54927	7.18304	7.49057	6.09428	7.43973	6.81251	7.38021	7.58566	7.24531	6.41869	8.19288	3.04794	5.91606	3.36844	2.91975	1.99176	3.48893	3.34592	2.50506	3.3003	4.08322	4.13943	4.09509	3.71463	4.08116
37117_at	-3.38869	6.5656	-6.82451	1.74157e-07	6.8063e-06	7.22678	ARHGAP8	9.06579	8.83293	7.54572	6.60989	6.55652	8.53145	7.13012	7.87082	9.3584	8.53799	7.48206	9.46333	9.03472	8.56204	4.38469	9.31983	4.12189	4.67064	4.17811	4.20172	3.26982	3.03674	4.34157	8.11112	6.27386	4.63733	4.64938	4.05832
220276_at	-3.38856	6.76994	-5.79978	2.80156e-06	6.10017e-05	4.48617	RERGL	8.68619	7.04071	8.86441	8.15428	9.3715	9.23774	6.12923	8.45811	7.47078	10.0814	10.4131	7.46731	7.4018	9.22862	6.52778	7.02194	4.51491	5.49578	4.17042	4.04887	3.51805	4.23478	10.8988	4.48101	4.39133	3.71995	4.20435	4.32524
205980_s_at	-3.38856	6.65652	-6.58821	3.27722e-07	1.13192e-05	6.6026	ARHGAP8	9.36795	8.80896	8.03777	6.20309	6.81558	8.39473	6.97433	8.87241	9.53817	8.5025	7.2981	9.68069	9.28117	8.42902	4.20145	9.33414	5.10058	4.7642	3.81204	4.34238	3.37019	3.63776	4.27483	8.03313	6.31441	4.66731	4.56194	3.76358
205549_at	-3.38722	6.39175	-6.96524	1.19848e-07	5.11528e-06	7.5958	PCP4	5.6365	5.32591	6.13232	8.63988	7.42999	9.20965	8.68202	8.19177	8.34384	8.77647	7.32664	9.25969	8.25907	10.9567	4.60416	8.71994	4.18633	4.04848	4.00315	4.5631	3.86626	4.49068	4.44227	4.75997	6.16638	4.30965	4.11377	4.52429
224918_x_at	-3.38686	10.1856	-5.19222	1.5027e-05	0.000227654	2.83426	MGST1	12.4439	12.6909	12.251	12.3916	11.9288	12.5236	8.41971	12.1029	12.4559	11.0629	10.8527	11.9965	12.562	12.6634	7.79552	12.052	8.89205	10.3348	7.10778	5.09889	10.8282	5.66274	9.07532	7.96283	4.86865	8.70573	9.44997	11.0158
217585_at	-3.38325	5.50907	-9.02613	6.62382e-10	8.19361e-08	12.7208	NEBL	7.84359	7.66162	7.99923	5.21189	7.53918	6.48305	6.83713	7.74281	7.40104	4.63106	6.50529	7.5812	7.52372	7.05053	5.03378	8.29949	2.90341	2.96506	2.91145	4.0498	4.27342	3.11559	2.93129	5.44909	4.84378	3.21078	3.44821	2.80758
206122_at	-3.38202	7.59515	-10.418	2.70296e-11	7.65722e-09	15.8553	SOX15	8.87401	8.92693	8.57824	9.23815	8.69687	8.53897	10.4636	9.29083	9.70261	9.70137	9.79764	9.48432	9.0149	9.3159	6.14305	8.94599	4.82189	4.82189	6.72305	5.20604	4.50643	5.14567	5.60587	6.60122	6.6348	5.29388	6.574	6.01604
206094_x_at	-3.37443	5.88256	-10.1847	4.54027e-11	1.11318e-08	15.3486	UGT1A1	7.95969	7.81242	8.73478	7.135	6.86986	7.44054	8.00776	7.85302	7.705	5.29327	7.89807	7.25116	6.58407	6.24434	6.24062	8.23033	3.69862	3.56743	3.36227	3.86852	4.04513	3.79103	3.76606	5.54237	6.05635	3.29264	3.21133	3.25007
1563900_at	-3.37054	4.89565	-6.19648	9.4577e-07	2.631e-05	5.55671	FAM83B	7.20916	7.76717	3.44021	7.62027	8.24033	7.1512	8.51044	3.64875	6.43407	5.4486	6.20706	7.35707	7.35794	5.51867	3.86979	5.66194	2.91572	2.297	2.53334	1.84706	2.72375	2.81009	2.09199	5.64647	5.71142	2.4743	2.49604	2.08832
205382_s_at	-3.36843	8.63342	-7.11281	8.11795e-08	3.77422e-06	7.98046	CFD	9.0365	9.54008	9.43543	10.4615	9.09995	11.0955	10.4901	10.3828	11.0084	11.4043	11.6831	11.2547	11.0098	11.0169	6.02563	8.28773	7.22258	5.94089	6.75442	7.55	6.63964	5.69512	7.26073	7.95813	5.03952	7.61098	5.1285	7.70274
228903_at	-3.361	7.4467	-10.3108	3.42735e-11	9.02121e-09	15.6234	CES4A	9.20371	9.09962	10.0456	8.32676	9.37288	8.63714	8.62225	8.85274	8.93338	8.43313	9.96848	9.1149	8.96396	9.17986	6.0494	9.39028	5.23257	5.4223	7.49904	5.89043	5.15944	4.84846	4.37089	6.53395	5.85652	5.42962	5.60766	4.46263
204058_at	-3.35811	7.76095	-6.8883	1.4698e-07	5.97483e-06	7.3943	ME1	9.87383	10.6063	10.3612	9.28319	9.03651	9.72695	7.51267	10.4556	10.225	6.8741	7.48359	9.63668	9.8151	10.4097	6.19933	9.70261	7.93516	5.22539	5.91022	6.69087	5.99438	5.5588	7.09444	6.43283	4.66953	6.23194	3.04361	5.31721
241412_at	-3.35702	4.23769	-6.48398	4.33894e-07	1.42396e-05	6.32559	BTC	4.69644	5.30025	9.18537	3.38607	7.60133	5.521	3.03848	6.21338	5.28651	4.35462	7.34817	6.43991	6.62462	6.71316	2.18202	6.93135	2.64967	2.19847	1.86168	1.84706	1.96973	1.93537	2.07397	2.91111	2.92531	2.49098	2.41194	2.55746
203296_s_at	-3.35683	5.93929	-6.13475	1.11905e-06	3.00217e-05	5.39076	ATP1A2	6.98294	6.27484	6.08867	7.35349	8.13567	8.64491	5.23021	8.0664	7.28217	8.87939	7.26207	8.4972	6.92947	7.87577	5.53506	9.00863	3.23924	4.14313	3.26964	2.68943	3.09812	2.88521	4.00448	3.04703	3.94469	4.54388	3.72593	9.66245
214622_at	-3.3546	8.95683	-7.04453	9.71831e-08	4.32342e-06	7.80279	CYP21A2	9.59481	9.03741	11.0062	11.272	10.3768	11.5039	10.9455	10.0953	9.8622	12.0002	11.5255	10.2148	11.2992	10.0911	7.39312	10.0942	7.87416	6.44413	4.67049	6.17484	6.06842	5.10141	7.81083	7.72364	6.72987	9.36229	7.01043	9.50842
206143_at	-3.35459	4.06663	-5.63401	4.42354e-06	8.6999e-05	4.03639	SLC26A3	5.76361	6.9108	4.2509	6.39963	7.13809	5.61709	1.90575	6.37008	7.28549	2.68915	2.14889	5.6622	6.49487	8.91079	2.71236	7.80935	2.13359	2.35106	2.10054	1.86715	2.54853	2.0964	1.79726	2.04473	2.033	2.10866	2.58507	2.13072
205942_s_at	-3.35458	6.14897	-5.3594	9.45353e-06	0.000157487	3.28944	ACSM3	9.69273	8.50238	9.1712	7.91853	8.22457	9.06844	3.76347	8.2557	8.9204	3.91542	4.56584	7.78248	9.09948	10.2994	4.54148	7.66488	3.3821	5.93888	4.54248	5.45955	4.86572	4.07734	3.37109	3.52903	3.21961	4.13856	4.2221	4.03838
238669_at	-3.3506	8.91234	-11.2618	4.3825e-12	2.93928e-09	17.627	PTGS1	10.415	10.5049	11.4199	9.96168	11.1619	10.3673	10.8375	10.9869	10.1929	10.1672	11.1067	10.4646	9.47822	9.51708	8.30922	10.6821	6.52414	6.25423	6.77654	8.15811	6.52456	6.19996	6.80023	8.20281	8.02395	6.73665	5.85199	7.9194
221655_x_at	-3.35023	7.78509	-8.06192	7.04978e-09	5.31651e-07	10.3921	EPS8L1	9.95987	9.71846	9.47204	9.39885	9.25472	9.03033	9.42213	8.29561	9.74437	9.25852	9.50962	9.90246	9.56434	9.14646	5.8037	10.053	5.06087	6.71449	5.50742	5.35291	5.27486	5.7042	4.34311	8.40918	7.62328	5.29654	6.96702	4.19424
219461_at	-3.34248	6.74078	-8.68048	1.52474e-09	1.60936e-07	11.9007	PAK6	7.57448	7.7692	8.30757	8.02967	8.88744	8.28308	10.242	7.30224	8.86585	8.76768	8.12973	8.53001	7.68325	7.70447	5.56434	9.13141	3.36603	5.37621	6.33902	3.66481	4.40319	5.0258	3.39216	5.51852	5.68659	3.54056	6.09955	5.55712
205531_s_at	-3.34004	5.72285	-9.84314	9.82597e-11	1.9187e-08	14.5932	GLS2	6.95485	7.54998	8.47006	6.4729	6.97781	7.18991	4.97602	7.36509	7.91381	7.03852	7.88755	7.75328	7.41453	7.16679	4.28375	9.05394	3.87923	3.43201	3.66096	3.56435	3.85619	3.84816	4.16508	3.81382	4.09784	3.82364	4.52937	3.10039
206023_at	-3.33947	7.85552	-10.707	1.43517e-11	5.30187e-09	16.4729	NMU	9.55588	9.70007	8.61694	9.25675	10.4329	9.65536	10.1395	9.36823	9.19303	9.53573	10.0423	9.25092	8.65515	8.81906	7.44737	8.91835	6.47917	6.09211	5.04521	5.361	5.43561	5.00767	5.66977	7.95461	7.10716	7.04754	5.33459	4.8326
227985_at	-3.33619	6.21863	-7.72099	1.67432e-08	1.04837e-06	9.53884	LOC100506098	7.36893	7.97706	9.37021	7.71662	7.28077	8.00838	6.36185	8.94976	8.90734	6.76307	7.10506	8.37409	7.1755	9.09825	4.09392	7.82398	3.36104	4.36368	4.83394	5.37992	5.18901	3.85115	3.25569	5.77671	4.25172	5.40559	3.42896	2.64943
214533_at	-3.3343	5.12867	-7.76692	1.48888e-08	9.53869e-07	9.65467	CMA1	3.31809	5.94108	8.11142	7.68376	5.64373	6.7091	7.71067	7.77562	7.21295	7.87615	8.63488	6.79518	6.36765	6.52725	4.48609	4.12891	2.97704	2.97394	3.02013	3.45064	3.01169	3.07691	3.60416	3.78779	3.10207	3.10065	3.2702	3.30508
220413_at	-3.33309	4.98725	-8.33519	3.56229e-09	3.14143e-07	11.065	SLC39A2	6.95367	6.80221	6.15563	7.34905	6.691	6.72731	7.74937	5.19359	7.58539	6.5733	6.82348	7.06455	5.41135	6.52508	4.52211	4.52433	2.33574	2.60352	2.55347	3.35171	2.50922	2.07542	2.53023	5.88954	5.04263	2.51222	3.48688	2.10094
205843_x_at	-3.33243	8.48566	-6.05183	1.40339e-06	3.56455e-05	5.16749	CRAT	11.0936	11.7039	10.4445	10.6275	9.25071	10.6004	7.3519	11.2739	12.0727	8.98407	7.0656	10.2953	10.958	11.6134	5.27377	10.0122	7.57097	5.97876	5.19114	6.47891	6.61607	6.13552	6.99936	7.33833	6.7275	6.34833	6.11723	7.47482
206514_s_at	-3.33229	5.05999	-6.30851	6.97502e-07	2.06557e-05	5.85711	CYP4F2	8.18066	9.53181	6.86301	6.33682	5.68583	7.34443	3.82957	7.68279	8.38224	4.42884	4.84738	6.88224	4.7359	8.29317	3.52072	7.26435	3.30523	2.91883	2.42151	3.03823	3.23582	3.01664	2.60174	4.89918	4.30615	2.67296	2.86503	2.58855
221665_s_at	-3.33144	7.61433	-8.66524	1.58242e-09	1.63861e-07	11.8641	EPS8L1	9.81228	9.58325	9.16882	9.23524	9.16747	8.88628	9.13809	8.0945	9.45343	8.9811	9.277	9.74921	9.25526	9.06704	6.04556	9.75892	5.10264	6.52804	5.23027	5.01286	5.28426	5.31438	4.58327	8.24763	7.52048	4.80676	6.53639	4.36081
239196_at	-3.32901	7.31734	-5.41324	8.14392e-06	0.000139758	3.436	ANKRD22	8.80655	9.57301	10.2241	8.75552	9.05377	8.78366	9.13009	9.63198	10.3412	7.20403	8.24164	9.43199	8.48393	9.59315	3.97829	8.67213	2.39204	3.24244	6.40149	8.16417	6.67787	6.4246	6.09267	7.1529	5.28365	6.66874	4.13021	2.34982
232313_at	-3.32657	6.5565	-8.36379	3.31852e-09	2.96956e-07	11.1348	TMEM132C	8.2477	7.2348	6.72208	9.16086	8.20197	9.82258	5.87771	7.26961	8.15471	10.2157	8.6059	8.98612	8.43261	7.78542	6.33978	6.65719	5.40828	3.83168	4.05105	4.09836	4.10181	4.11761	5.64806	3.84864	4.14076	5.27967	5.09979	6.24149
213764_s_at	-3.32618	7.16492	-4.97106	2.77569e-05	0.000369024	2.23253	MFAP5	7.68255	6.32432	9.94314	7.41089	8.29962	10.4102	9.92424	9.91551	8.03185	9.93694	9.49161	8.99247	8.4565	9.74411	3.26518	9.61769	6.34769	2.23071	3.14196	5.74447	3.46446	4.38369	6.92658	7.49727	4.62755	6.23604	4.32614	8.24435
230769_at	-3.32311	8.28384	-8.43178	2.80512e-09	2.59509e-07	11.3004	DENND2C	9.69815	9.94615	10.5624	9.3893	10.4682	9.70753	10.6493	9.27608	9.87304	9.85059	10.4087	9.73592	9.45858	9.43418	6.66567	10.2046	5.44743	5.95596	4.59775	5.44984	5.2398	6.53972	8.45292	8.26173	7.86306	6.64658	5.52491	6.63932
219010_at	-3.323	8.43449	-6.71932	2.306e-07	8.53047e-06	6.9496	C1orf106	10.4473	10.1995	9.79119	10.0744	10.2312	10.1995	10.7239	9.44035	10.2659	9.93911	10.1883	10.0218	9.75832	9.48494	6.78089	10.1916	4.16379	7.49448	6.79273	6.7007	7.60735	3.26473	7.63815	7.45487	7.25451	3.77011	9.16959	7.11666
39248_at	-3.32118	11.0457	-8.21679	4.78245e-09	3.91438e-07	10.7747	AQP3	12.168	12.336	12.6808	12.8572	12.9904	12.5096	13.1079	12.1829	12.3611	12.6785	12.7902	12.2658	12.3038	12.0643	12.0896	12.1189	8.67782	9.58344	6.94692	9.58131	7.83137	8.36748	7.46362	11.9867	11.9493	10.4237	9.139	7.82387
219368_at	-3.32084	5.23138	-8.8673	9.69703e-10	1.13046e-07	12.346	NAP1L2	6.50483	6.5084	7.14476	5.91846	8.00519	6.81643	5.35934	7.17434	5.85968	7.23322	7.33405	6.91768	6.22119	7.04049	4.19514	8.24033	3.30455	2.86887	3.0087	5.12755	3.07407	3.17677	2.24795	4.88221	2.72846	4.90722	2.38371	2.295
219908_at	-3.32067	5.66058	-8.38893	3.11832e-09	2.82743e-07	11.1961	DKK2	4.96662	5.622	7.94217	8.09301	8.11505	7.73904	6.26723	8.34324	7.12758	7.23354	9.18913	6.91057	7.3706	7.18976	4.39243	6.83757	3.41432	3.24382	3.45667	4.39542	3.78931	4.78816	2.81536	4.83441	3.71434	4.78125	2.95115	2.97236
223821_s_at	-3.32045	5.58113	-4.78536	4.64548e-05	0.000548696	1.72848	SUSD4	8.14702	8.52842	9.00373	7.69335	6.95068	7.29875	4.65338	6.52855	8.41643	6.62218	6.81042	7.54214	7.00178	7.5838	2.30158	6.9847	4.33313	2.14255	1.9069	2.35189	2.48312	2.4314	4.29527	3.17162	2.70963	2.19673	9.18596	6.99655
217023_x_at	-3.31058	7.22901	-7.25226	5.63065e-08	2.82956e-06	8.34169	TPSAB1	6.66779	8.07233	9.10479	10.0412	7.64033	9.41155	9.58344	7.0511	8.15744	10.5903	10.6068	8.74708	9.12209	8.11528	8.44146	7.01228	5.44414	4.94697	3.9254	4.5013	4.49497	5.28903	7.58248	8.19283	5.0639	4.5151	4.62455	5.46626
206539_s_at	-3.3075	6.29792	-10.5279	2.12219e-11	6.52224e-09	16.0914	CYP4F12	7.87032	8.30459	9.90511	7.76293	8.4923	7.27775	8.20026	7.10529	6.89742	7.45627	7.5859	7.62285	7.49719	7.25751	5.21138	8.99971	4.8729	4.33007	4.16796	3.81305	4.15837	4.33957	5.10916	3.93843	5.64956	4.3729	3.81412	4.32897
241990_at	-3.3062	6.77458	-10.9249	8.96514e-12	4.22559e-09	16.9312	RHOV	8.35746	8.51414	8.49381	8.64744	8.60362	8.51916	8.2219	6.6731	8.49098	9.45965	8.59067	8.53482	8.13279	8.1057	5.97425	7.74488	4.7017	4.36448	3.94469	4.42179	4.6079	4.5421	5.5601	6.52333	6.25522	4.90787	4.07602	4.71872
220117_at	-3.30511	6.05476	-9.84717	9.73586e-11	1.90791e-08	14.6022	ZNF385D	8.34271	8.68487	7.26327	8.23052	6.72837	8.08495	6.05392	8.45151	7.71085	5.83834	5.86336	6.89785	8.92582	7.80565	6.33544	8.32228	3.69925	3.30945	4.10384	4.42179	3.56121	4.34364	3.48912	5.8595	4.60762	4.19652	4.28733	4.11422
210377_at	-3.30193	6.32198	-5.0472	2.24707e-05	0.000312141	2.43957	ACSM3	10.0056	9.03328	9.27025	7.7434	8.14901	8.91972	4.18771	9.08027	8.65927	3.78788	4.16563	8.12573	9.8952	10.0795	4.85728	7.8338	4.26024	6.9968	4.61129	5.6377	4.2271	3.99578	3.1726	4.32316	3.90474	4.46825	4.07151	3.55283
235095_at	-3.29624	6.5086	-9.72013	1.30232e-10	2.36559e-08	14.3172	CCDC64B	8.31508	7.4482	8.99163	7.5567	7.97817	7.1018	8.39951	7.16491	8.23444	8.04049	8.02816	8.60343	8.9268	8.76736	4.78432	8.39939	4.46658	4.22476	3.64789	4.77611	4.42479	5.15457	4.39226	5.96693	5.98196	3.52069	4.68176	4.26208
240797_at	-3.29426	6.04855	-12.3484	4.77146e-13	1.35292e-09	19.7728	PERP	7.76723	8.0852	6.54028	7.03129	7.98858	7.60366	8.71988	7.25448	7.79712	6.62848	7.47296	7.49683	7.23989	8.56937	5.45228	7.71842	4.30581	3.63757	4.09571	4.19943	4.05806	3.92342	4.34336	5.12261	5.28805	3.16234	4.07151	3.78547
210119_at	-3.29341	6.51616	-7.65754	1.96995e-08	1.1862e-06	9.37839	KCNJ15	9.39553	9.37102	8.97685	7.00439	6.76553	8.11774	7.02777	9.11963	8.96575	6.19343	6.58454	8.55213	8.8039	8.73091	5.63391	7.59898	2.9685	3.66179	3.26525	5.11199	4.95681	5.86304	3.65249	6.39816	5.53384	4.7151	5.33044	4.15317
220056_at	-3.29339	6.30363	-7.86649	1.15542e-08	7.78946e-07	9.90483	IL22RA1	8.19865	8.517	7.1919	7.69558	8.37046	7.72237	8.40156	7.45543	8.77291	7.51212	8.56183	7.94413	7.83434	7.65112	4.68176	6.9302	3.26306	3.64035	2.69691	3.99042	6.48468	5.02526	3.74898	6.95809	5.90687	3.59257	3.89948	3.85372
202890_at	-3.29087	9.05356	-8.45499	2.64907e-09	2.4929e-07	11.3568	NIT1	10.0526	10.7646	11.0066	10.3343	11.0681	10.4921	10.4695	10.5694	10.7129	10.3849	10.6906	10.7557	10.7786	10.5474	8.10668	10.6888	5.06911	7.25383	6.6379	7.62626	10.2629	6.89195	5.62342	8.57849	7.97787	7.90963	5.90925	6.33612
222223_s_at	-3.29001	6.59492	-6.21242	9.05622e-07	2.54228e-05	5.5995	IL36RN	8.35049	8.07586	6.06959	7.02395	9.01691	7.68802	11.112	7.49756	9.67495	7.32636	9.30327	8.92796	7.32706	5.95752	7.28603	7.44124	4.37119	4.4295	3.92918	3.91255	3.90122	3.7242	4.28712	8.60819	7.39656	3.80597	4.59929	3.61398
201791_s_at	-3.28998	8.07415	-6.88494	1.48297e-07	6.01048e-06	7.38549	DHCR7	9.81743	10.5903	9.07779	10.2402	8.66225	9.90507	8.46504	10.2329	11.0936	9.42167	8.4883	10.0996	10.5318	10.9828	5.23851	8.89898	8.19493	6.75142	4.01415	4.44878	6.58335	6.60598	5.68237	6.59352	6.48151	7.17091	5.55351	6.2495
224329_s_at	-3.28692	7.19295	-6.91746	1.36028e-07	5.6386e-06	7.47076	CNFN	8.8982	8.80624	7.97288	7.90398	8.28996	7.7019	10.8367	8.3897	10.4843	8.7974	8.64294	8.96065	7.33299	8.25251	7.96255	8.39305	5.03605	4.12683	4.11472	4.96488	4.69913	4.95507	4.2208	9.62118	7.78674	4.28149	5.45556	4.51404
213802_at	-3.2868	5.67532	-7.72847	1.64262e-08	1.03416e-06	9.5577	PRSS12	7.06581	7.41926	9.13167	6.31483	7.68523	6.64009	6.504	8.01272	7.65788	6.34834	7.02713	7.45526	6.82605	7.21175	4.09392	7.9493	3.49704	2.6419	5.27682	2.43281	5.41418	2.95805	2.86445	4.65029	5.32378	2.36827	2.89671	5.24153
215189_at	-3.28646	6.53427	-4.94363	2.99512e-05	0.00039018	2.158	KRT86	10.2519	4.99317	7.92536	4.4812	7.427	9.67486	5.9889	6.81284	10.5115	10.9277	7.91699	10.8972	10.2729	5.78243	4.66448	8.55577	3.92687	4.42882	3.95014	4.94381	4.44457	6.11011	4.21835	6.28817	4.50553	3.90283	4.89729	4.25905
213880_at	-3.28609	6.07864	-4.13763	0.000276602	0.00222596	-0.00857925	LGR5	8.41271	7.17974	9.08586	4.95103	7.69224	7.59875	3.6534	9.14289	7.88527	6.6188	9.65716	8.61197	10.0777	7.4317	3.07054	8.72178	2.39533	9.67588	2.18504	2.19213	2.11632	2.90518	6.76507	4.85641	3.19868	4.49759	3.08627	6.53662
206193_s_at	-3.28571	6.39436	-5.84015	2.50726e-06	5.62053e-05	4.59551	CDSN	7.54509	6.80067	9.13574	8.28821	8.60038	7.03542	9.4685	6.84967	9.71828	8.67308	7.68039	8.11542	7.37563	5.48224	7.11378	6.95782	3.42962	3.08056	6.85192	3.21309	3.37974	3.27397	3.26713	8.33371	7.79289	3.36908	4.78778	3.42222
204388_s_at	-3.28441	6.05596	-6.7224	2.28712e-07	8.47209e-06	6.95772	MAOA	7.65566	9.16477	8.41034	7.48693	7.16781	7.57482	7.05668	7.91448	8.14279	6.37268	6.52099	8.15186	7.9556	8.93419	2.94996	7.95748	3.97015	2.67667	3.54747	2.89834	3.1732	6.56822	3.23654	4.81578	5.23737	3.94503	4.2615	5.81955
235605_at	-3.28228	6.82718	-11.0293	7.17154e-12	3.6991e-09	17.1484	CASZ1	8.7841	8.77696	7.15354	9.52052	8.64334	8.58685	8.85681	7.24099	8.6393	8.98625	8.93051	8.20417	8.61116	8.04927	5.73085	7.02739	5.33481	4.86438	4.83326	5.36465	4.7552	4.35736	4.58147	6.03331	5.31426	4.79627	4.30629	4.87787
205768_s_at	-3.28152	6.05692	-5.55897	5.44215e-06	0.000102639	3.83245	SLC27A2	7.27479	8.90843	9.76572	7.38778	7.77736	7.60161	4.21959	8.82767	9.00485	5.01671	4.68003	7.94271	8.06959	9.8103	3.90017	9.22522	3.22307	3.15141	3.84444	5.38166	5.51889	4.75491	2.85418	5.44848	3.58756	4.69383	3.35365	4.36903
230518_at	-3.27832	7.59547	-7.67442	1.88649e-08	1.15116e-06	9.42111	MPZL2	9.53251	9.62449	10.0358	8.29853	8.77537	8.87993	9.35576	9.17199	9.28991	7.75264	7.96049	9.50037	9.16876	9.49675	7.11968	10.0444	4.34974	6.55178	8.28273	5.08167	4.57793	4.87685	3.80026	6.66274	6.90209	8.09547	4.71885	4.76566
220635_at	-3.27385	6.16365	-5.72479	3.44401e-06	7.1652e-05	4.28282	PSORS1C2	9.27803	6.76901	5.57397	7.38819	7.46344	8.41278	8.42066	5.8203	9.67586	8.91865	7.5644	10.7894	8.97203	5.37422	3.27015	7.37661	3.78643	3.53778	3.37178	4.14427	3.79979	3.48151	4.13179	6.45952	5.70527	4.01728	5.05431	4.02482
223681_s_at	-3.27076	7.36377	-7.05067	9.56232e-08	4.26443e-06	7.81877	INADL	8.78027	8.89721	10.6921	7.62934	9.04189	8.40485	8.25196	10.1793	9.40209	7.88203	8.83381	9.7281	8.83886	9.2055	4.46929	10.0118	4.44594	6.30574	5.59353	4.65832	4.95118	4.08244	6.45421	6.15899	6.85269	5.78055	3.91542	6.73809
219090_at	-3.26771	6.72842	-10.0451	6.21398e-11	1.359e-08	15.0417	SLC24A3	8.16171	8.05432	7.15688	7.71925	8.36965	8.67818	8.84992	8.3797	8.37506	8.86461	9.07479	8.29083	8.30529	8.95918	5.81766	7.00489	5.22923	4.64591	3.78925	4.50701	4.03	4.05268	5.06275	6.84986	6.00928	5.49257	3.97727	4.68814
222940_at	-3.26673	7.2962	-5.50746	6.27479e-06	0.000114473	3.69239	SULT1E1	9.58361	9.51872	8.96148	7.42275	9.89424	8.29912	7.43582	9.34791	7.70134	7.74502	9.91293	9.01218	9.62838	8.35877	7.26494	9.05237	4.16254	5.54591	3.42487	3.3612	4.23654	4.22645	3.22223	6.63433	5.95182	9.52422	5.04426	9.81952
219127_at	-3.26657	5.29116	-8.39582	3.06565e-09	2.79527e-07	11.2129	PRR15L	5.44448	5.03635	7.65524	5.35428	6.47346	7.85524	6.45297	6.20287	6.39187	9.17935	6.65256	7.63854	6.14264	8.96846	4.17642	7.43319	3.61848	2.89192	3.48917	3.01001	3.73526	3.50705	3.2198	3.39066	3.46549	3.16393	3.88123	3.72157
213451_x_at	-3.26337	8.32289	-7.40983	3.73432e-08	1.97269e-06	8.74712	LOC101060681	9.09869	8.33334	10.2629	10.5296	9.53621	10.9061	10.3726	9.43155	9.14688	11.5663	10.7772	9.57822	10.6185	9.4916	6.48989	9.40419	7.29488	5.64415	5.24849	5.69223	5.06073	5.28444	7.07725	6.91961	5.91107	8.3544	6.32358	8.68646
241436_at	-3.26168	4.84464	-8.7085	1.42428e-09	1.53542e-07	11.9677	SCNN1G	6.00079	5.41464	6.36465	5.38219	7.40203	6.98772	6.81827	7.18711	6.61073	6.57888	7.404	6.10827	5.57725	8.57991	2.86104	4.60265	2.93288	2.62626	2.67721	2.75427	3.04258	3.03865	3.0881	3.2333	3.25872	2.7373	3.51761	2.86302
228915_at	-3.25868	4.76122	-6.25202	8.13146e-07	2.33135e-05	5.70576	DACH1	6.92544	6.95278	7.88809	6.09539	6.31194	5.78569	4.85703	6.9878	6.6239	4.60715	7.32828	7.03838	6.66783	6.64976	2.3403	5.46491	2.42967	3.94058	2.19923	1.78777	2.27765	1.96956	1.80172	2.61698	2.20335	4.36169	2.14855	7.05263
204039_at	-3.2559	8.10754	-8.00098	8.21961e-09	5.96822e-07	10.2407	CEBPA	9.80001	10.2389	8.8053	10.0049	9.74643	10.1807	10.1187	8.73978	10.6256	10.1309	10.2192	9.29464	10.0509	10.0666	6.30666	7.71778	6.18028	4.61453	6.30502	8.24773	5.96249	5.92798	5.66509	7.66787	6.13649	7.36438	4.66017	6.23226
230003_at	-3.25478	7.63539	-8.2563	4.33388e-09	3.65671e-07	10.8717	SLC16A7	9.08805	9.95009	10.2068	8.61837	9.44059	9.51253	8.10258	9.72416	9.36031	8.46389	9.06649	8.94594	9.84199	9.27221	6.49193	8.39877	6.64753	3.7156	4.86853	7.11221	6.01386	4.97589	5.10404	8.04631	5.76805	7.27683	4.59774	5.17963
238827_at	-3.25246	6.1087	-7.57164	2.45704e-08	1.41809e-06	9.16033	SH3RF2	7.89797	8.42406	6.09951	9.26071	9.41723	8.41508	9.37659	6.18201	7.08418	7.43403	7.79326	7.18248	8.33156	5.88727	6.0159	5.2399	4.27382	3.34677	4.12638	3.5884	3.72659	4.16148	4.00166	5.79376	6.3085	3.50928	4.37666	3.7885
229674_at	-3.24875	6.3723	-6.43936	4.89434e-07	1.56119e-05	6.20671	SERTAD4	7.99282	8.4079	3.64408	8.71827	8.35991	8.78431	7.87346	9.02061	7.35115	8.33925	8.35603	7.30017	8.24915	8.46524	6.18429	7.18728	5.10099	3.00515	3.33035	4.23983	4.0287	3.98151	8.35788	4.64935	4.55437	3.88368	3.12887	5.92981
1559021_at	-3.24413	6.36342	-5.66955	4.01042e-06	8.08516e-05	4.13291	C3orf52	7.71535	8.68688	9.31491	6.51827	9.66515	7.76374	8.20424	7.77372	7.23825	6.52255	8.39305	8.39085	6.2941	8.01744	4.03266	9.52892	3.08626	8.85034	2.85707	4.03018	5.62498	3.62282	2.6611	5.49175	5.4223	5.33341	3.32639	3.80897
1559405_a_at	-3.24182	6.42101	-9.51505	2.09219e-10	3.3693e-08	13.8525	TRPV6	8.27744	8.08197	9.61238	7.36276	8.2076	8.12596	7.30633	7.48279	7.93743	8.31013	7.57767	8.02122	7.84555	6.47453	4.80344	9.53854	4.53014	4.18703	4.19803	4.69167	4.18703	4.24585	4.21152	6.15486	5.20623	4.23404	4.53792	4.43817
229641_at	-3.23997	5.67271	-8.32243	3.67687e-09	3.21653e-07	11.0338	CCBE1	5.55977	5.75896	8.58221	7.54183	7.83098	7.07158	6.36123	8.16401	7.08818	7.76724	9.12594	5.97293	6.49819	6.14719	4.74915	8.76086	3.91654	3.19119	3.10523	4.15405	4.21872	2.93504	3.22782	5.3625	4.07734	4.08423	4.19796	3.38495
1554003_at	-3.2393	7.49388	-6.6598	2.70436e-07	9.74049e-06	6.79228	ARHGEF28	7.9863	9.29793	10.1982	8.26977	9.38757	8.65922	7.22597	10.3084	9.32611	9.03723	9.46745	10.2429	9.07506	9.63455	4.39407	9.60368	3.77326	5.65113	4.82151	3.52062	6.28342	6.61037	4.95968	6.60386	7.11666	6.04096	6.16046	6.17234
227550_at	-3.23883	8.57094	-4.84718	3.91384e-05	0.000480983	1.89611	GFRA1	10.6424	10.931	7.07061	11.5982	10.3085	11.1165	9.14503	9.56518	10.2838	10.9602	11.4523	10.2439	10.8598	10.2042	6.14956	8.81302	7.16908	3.76723	7.8	6.5736	5.00576	4.27016	10.8465	5.75502	5.78969	8.2848	5.37992	10.0004
235004_at	-3.23798	4.69897	-7.02415	1.02556e-07	4.51834e-06	7.74965	RBM24	7.77978	7.85611	3.36946	6.34289	6.0455	7.23208	4.93814	7.27652	6.97484	6.18923	7.31353	6.45327	5.8532	7.39089	2.94996	3.42143	3.56289	2.06284	2.48488	2.22422	2.55054	2.6149	2.59424	3.47549	3.38285	3.21418	3.0906	2.92671
206561_s_at	-3.23617	5.5131	-5.15559	1.6634e-05	0.000246001	2.73455	AKR1B10	8.72974	8.49865	8.01811	3.65093	5.0242	7.22138	9.74304	5.72798	8.84983	4.88186	7.32802	6.76292	6.0275	6.14235	8.79278	5.00119	3.25721	3.08121	2.72163	2.91137	4.05406	3.02506	2.58465	6.90859	7.272	2.64534	2.70949	2.79574
241994_at	-3.2352	4.56092	-7.97365	8.80684e-09	6.31908e-07	10.1727	XDH	7.50479	6.49935	4.57549	6.16762	5.59705	6.15056	6.65372	7.14761	8.27376	4.40436	5.41975	6.47972	6.09065	6.41093	3.33889	4.44472	2.769	1.79169	1.94014	2.49907	2.16994	2.44322	2.28273	3.92183	4.41918	2.27741	2.43687	3.59575
212242_at	-3.22574	10.3304	-8.3108	3.78453e-09	3.28443e-07	11.0053	TUBA4A	11.8791	11.8557	10.8073	12.1509	12.2153	11.9927	13.0758	10.5525	12.2901	12.1478	11.7846	12.1815	11.6785	11.2218	10.1578	11.4151	8.25121	7.8916	7.23843	9.32864	8.68617	8.07067	6.84755	11.3458	10.3247	9.32539	6.93598	7.59988
216379_x_at	-3.22318	10.6303	-8.23484	4.57191e-09	3.78169e-07	10.819	CD24	12.3442	12.2765	11.7003	11.906	12.1284	12.1762	12.5836	12.2998	12.1215	11.4754	12.1631	12.2123	11.5696	12.1687	11.1117	11.9498	9.38878	10.054	6.78668	8.19142	7.822	6.38417	8.98264	11.248	11.1152	9.82507	7.69329	7.97098
213568_at	-3.21466	6.78288	-7.76718	1.48791e-08	9.53869e-07	9.65531	OSR2	6.75105	7.70819	7.93584	8.60188	8.15295	8.7202	8.15948	8.80907	7.8003	9.53631	10.5651	8.34485	8.04842	8.32713	5.90613	7.20248	5.25166	3.34306	3.40224	4.04095	5.07244	4.14913	7.61107	5.88377	5.0581	5.92166	4.23677	5.38031
207717_s_at	-3.21055	5.63884	-11.8701	1.24521e-12	1.70205e-09	18.8466	PKP2	7.98313	7.97564	6.97379	6.32362	6.72736	7.33711	6.74278	6.7709	7.13867	6.243	7.13105	6.93766	7.87592	7.88866	5.97756	6.20977	4.42036	3.68164	3.33239	5.37996	2.76928	5.01654	3.01122	3.5937	3.19314	4.32914	3.61307	3.31045
223952_x_at	-3.20918	6.82667	-6.35229	6.19443e-07	1.8826e-05	5.97423	DHRS9	9.64585	9.75569	9.80517	8.48014	7.51393	8.77653	6.96419	8.07035	9.8954	5.2371	6.17279	8.34515	9.2467	9.65431	5.55694	8.11234	4.87461	5.17564	5.27768	5.37992	3.8014	4.36043	3.8444	6.81126	4.45912	7.07529	3.34443	5.51011
206306_at	-3.20751	5.60033	-7.649	2.01366e-08	1.20853e-06	9.35673	RYR3	7.40084	5.64043	6.48954	5.61649	7.45655	7.38976	5.66806	8.30326	5.46539	6.73035	6.90158	8.937	8.31103	7.22973	4.48324	9.57637	3.41852	2.60248	5.06184	2.80621	3.54723	4.22922	4.15667	4.31104	4.28371	3.7044	3.47893	3.60931
230418_s_at	-3.20743	7.22548	-4.60258	7.70508e-05	0.00081343	1.23426	GALNT16	6.46581	6.22189	11.2101	9.16922	8.957	8.88938	9.36728	8.85793	8.54335	9.59412	9.53619	8.6912	8.04464	8.95004	3.62598	11.4774	6.00728	3.72356	2.72527	4.34236	6.59876	2.56211	8.84989	4.06147	5.07696	7.3229	6.66981	6.77167
210132_at	-3.20669	6.17813	-11.2981	4.06043e-12	2.81017e-09	17.7012	EFNA3	7.40625	7.7784	7.31856	7.89198	7.53232	7.52524	8.06257	7.31005	8.6673	7.97395	7.80718	8.13844	7.29978	8.25217	4.70741	7.16717	4.17446	4.06214	3.61921	5.45024	3.46812	4.53838	3.84651	5.16366	4.85058	4.06647	4.6808	4.22826
234691_at	-3.19762	4.07129	-4.13976	0.000274998	0.00221632	-0.00294807	KRTAP2-1	6.2563	3.02506	6.50836	2.12435	3.57419	6.78225	2.41434	2.92648	10.0965	9.48786	5.08157	8.75185	8.42562	2.69966	2.18928	6.7235	2.2931	2.25013	2.39492	2.32907	2.34739	2.0589	2.25481	2.54872	2.09223	2.02008	2.25119	2.08832
216333_x_at	-3.19411	8.26175	-7.46232	3.25896e-08	1.76594e-06	8.88153	LOC101060681	8.97174	8.30969	10.1449	10.4064	9.55057	10.8062	10.3286	9.41662	9.08236	11.3873	10.7062	9.39293	10.5224	9.36734	6.45236	9.24473	7.26612	5.38375	4.97625	5.57561	5.56023	5.52545	7.04216	6.6517	6.16584	8.26233	6.21416	8.61491
213933_at	-3.19392	6.68883	-8.74752	1.29549e-09	1.41945e-07	12.061	PTGER3	7.88355	7.81341	7.92646	7.14376	8.06966	8.32697	9.13979	8.83946	8.7341	8.37508	8.83131	8.77945	7.43984	7.35452	5.92756	8.33755	3.8064	3.81402	4.03632	4.31937	4.17405	4.12833	5.0363	7.51288	6.14518	6.17917	3.91958	5.29324
231195_at	-3.19359	5.06456	-9.9688	7.38361e-11	1.56473e-08	14.873	KLRG2	5.68583	5.90409	4.96772	5.91747	6.56471	7.18548	5.37341	7.45478	6.5548	7.09879	5.8246	7.47185	5.9182	7.98054	4.5695	8.46016	3.20823	3.07132	3.55925	3.09435	3.8762	3.63422	3.06598	3.13179	3.50064	2.89912	3.30746	2.52728
224009_x_at	-3.19237	7.0157	-5.99484	1.64019e-06	4.03771e-05	5.01376	DHRS9	9.93636	10.1193	9.91922	8.86875	7.85789	9.05977	7.04112	8.5664	10.1199	5.51582	5.96205	8.39045	9.38652	9.87671	5.21628	8.30525	5.19284	5.17273	4.95778	5.34377	3.49928	5.07407	3.8217	7.18876	4.96887	7.27452	4.1581	5.64546
238116_at	-3.19029	5.75551	-8.5438	2.12944e-09	2.07535e-07	11.5718	DYNLRB2	6.5504	7.10211	9.38262	7.22206	6.9289	6.88457	5.76904	5.85646	7.297	7.67653	8.32032	7.44797	6.59032	7.96838	5.13365	7.83406	5.36092	2.79382	4.23014	4.51097	3.83555	3.12664	5.58593	3.45551	2.9972	4.97038	3.33028	2.9925
240183_at	-3.18959	5.4661	-6.85186	1.61929e-07	6.44483e-06	7.29866	TMEM213	6.20575	5.20047	8.08727	3.28506	5.76952	8.43529	5.70583	8.17379	6.38499	7.52025	6.2989	9.09914	6.11798	8.99326	5.24666	8.80489	3.69321	3.59172	4.10245	3.5475	3.82186	3.66248	3.89669	3.38607	3.52073	3.71532	3.37655	3.40712
1555673_at	-3.188	4.86842	-4.04443	0.000356514	0.00270277	-0.254216	KRTAP2-3	8.59526	3.09076	4.8354	2.72004	4.08817	8.09064	3.27606	4.75286	10.3565	10.0588	6.94831	9.63154	9.96265	4.69844	3.51758	5.13218	4.77866	2.81807	2.75094	2.65694	2.53914	2.75333	2.5413	2.96755	3.9431	2.57305	3.37466	2.86373
204400_at	-3.18526	8.78519	-6.05511	1.3909e-06	3.5418e-05	5.17631	EFS	9.98719	9.84884	11.1833	9.76618	10.0846	9.8521	9.48475	10.7842	10.4926	9.8644	9.78793	10.9233	10.5041	10.1044	8.25461	11.4824	4.53439	9.5704	9.01044	4.45472	8.92499	4.25972	9.23551	6.81434	7.18069	8.40062	5.71463	5.48005
205623_at	-3.18443	6.78151	-11.1704	5.31494e-12	3.10354e-09	17.4396	ALDH3A1	9.00865	9.20576	7.73725	8.54896	8.1751	7.99063	8.16253	8.53638	8.97931	8.21211	9.54449	7.48185	7.74978	7.2815	5.57945	8.1465	4.43459	4.50611	5.47178	5.28839	5.11002	4.70451	4.4695	5.80685	5.50337	4.51428	4.85156	4.88103
219727_at	-3.18173	5.26236	-7.05615	9.42502e-08	4.21697e-06	7.83304	DUOX2	6.69195	7.05877	10.1201	5.21611	7.17159	6.32625	6.33562	7.74506	6.64008	5.64506	6.46955	6.82374	6.65238	5.71586	2.863	8.54013	3.27194	3.13934	2.97129	2.7184	3.91536	3.45759	3.39581	4.235	4.77598	3.14102	3.13118	3.17781
227217_at	-3.18073	6.61562	-6.79928	1.86268e-07	7.15686e-06	7.16039	WNK2	7.6661	8.9549	9.1013	7.12744	7.66711	8.56782	6.21192	9.43336	8.84966	7.76345	6.7845	8.65121	8.14853	9.55734	3.87439	9.30166	4.16289	3.85196	4.86711	3.93717	4.36774	5.3088	4.16394	4.09184	4.90526	4.67548	6.74813	6.49646
209771_x_at	-3.17761	10.867	-8.17379	5.32481e-09	4.20714e-07	10.6688	CD24	12.4561	12.5291	11.9872	12.201	12.3439	12.3509	12.7279	12.5963	12.4021	11.7276	12.3812	12.5352	11.6843	12.3681	11.2401	12.1299	9.68226	10.3167	6.87596	8.32151	8.35137	6.88067	9.20796	11.4584	11.3516	10.1079	7.78833	8.27169
221610_s_at	-3.17577	8.75627	-8.03697	7.50667e-09	5.57646e-07	10.3302	STAP2	10.6635	10.9478	9.79989	10.5497	9.66832	10.0791	10.5676	9.54946	10.9675	10.135	9.8102	10.7304	10.4876	10.8838	6.69649	10.3405	5.435	8.19472	7.62649	6.26758	7.22357	7.16789	6.12251	7.70267	8.35306	6.40163	8.06253	4.7409
206628_at	-3.17434	5.51376	-6.85496	1.60602e-07	6.41409e-06	7.30678	SLC5A1	7.47455	7.57898	4.53611	6.92535	6.6979	7.06196	9.68442	7.03528	8.80536	7.10567	7.1141	7.73901	6.31645	6.57098	4.80844	4.5325	3.47076	3.40076	3.12507	3.27965	3.47915	2.81846	3.19169	6.34111	5.50062	3.30404	3.53193	2.95501
1553929_at	-3.174	5.96635	-7.26817	5.40125e-08	2.73945e-06	8.38275	ACER1	7.61116	9.11014	5.19077	9.11082	7.96817	8.63984	7.06236	6.08551	8.98637	7.12602	6.94693	7.09803	7.39816	8.35949	4.07704	6.45533	3.21518	4.08424	3.91465	4.50145	3.63225	3.54981	3.94827	6.1804	4.96665	4.36942	3.78292	3.6864
35148_at	-3.17263	6.59957	-10.7339	1.35387e-11	5.17642e-09	16.5297	TJP3	7.5404	7.95168	9.27863	6.88065	7.19616	7.69287	7.11363	8.8365	9.03625	8.11009	7.13148	9.36642	7.78405	9.10137	5.85248	8.47559	4.8039	4.53319	4.20229	4.71961	4.54006	5.20744	4.47409	5.57056	4.67456	5.06304	4.72702	4.92385
1564786_at	-3.1692	5.7939	-5.8064	2.75104e-06	6.02616e-05	4.5041	LOC338667	7.44383	6.09275	10.2415	7.40957	7.69374	5.95075	8.60428	7.87653	6.27945	7.59967	6.66733	8.58511	7.26815	4.50358	3.33593	8.88198	3.99056	3.58423	3.58775	3.5884	3.57504	3.54874	3.94185	3.60426	4.53905	3.35137	7.52384	2.9601
207146_at	-3.16769	5.46429	-6.02891	1.49419e-06	3.74403e-05	5.10568	KRT32	9.27121	5.38817	5.25754	4.77341	6.87696	8.29081	4.48679	6.01182	6.81175	5.66961	8.31256	10.365	9.67966	5.80417	4.67071	7.47985	3.90468	3.50934	3.52126	3.96278	3.60204	3.49396	3.60917	3.18263	3.70855	3.51189	3.98196	3.86197
229004_at	-3.16742	6.8032	-7.7248	1.65811e-08	1.03965e-06	9.54845	ADAMTS15	9.04689	9.15852	8.08624	8.60498	8.34308	8.56491	8.51702	7.64551	9.32063	7.82032	8.00008	8.5794	8.2346	8.43212	4.27402	7.94233	4.08187	4.26884	3.55805	4.44962	4.47796	3.93747	6.92731	5.03496	4.74075	6.02999	6.5178	5.89433
239547_at	-3.1664	5.73391	-8.94249	8.09269e-10	9.72456e-08	12.5238	HS3ST6	6.85187	7.53243	7.23728	8.09171	6.80032	7.2276	6.66266	7.25043	8.84913	7.36335	7.50286	7.52398	7.50581	8.29304	3.85527	4.90728	4.27325	3.5745	3.67345	4.26179	3.67438	4.13895	4.00457	4.94458	3.89052	3.62734	3.78268	3.24846
219970_at	-3.16589	5.33725	-10.6098	1.77368e-11	5.84193e-09	16.2664	GIPC2	6.81047	5.63607	8.80959	7.14253	7.37645	6.49899	7.73551	6.99474	6.44354	6.41746	6.62877	6.73229	6.20425	6.97824	4.60628	6.08982	3.34058	3.29406	2.78554	3.51459	3.01727	3.12615	3.63781	4.32866	4.60628	3.75864	2.66075	4.2677
1555854_at	-3.16145	5.0577	-6.85383	1.61083e-07	6.42863e-06	7.30383	AKR1C1	4.19039	5.22738	7.57728	4.35925	6.04761	8.31522	5.07632	7.80256	6.05363	6.81138	7.59145	7.55608	5.42822	7.5282	4.50987	8.52678	4.49091	2.62535	2.27494	2.54866	2.79794	2.51424	3.32352	3.95314	4.19039	2.60997	2.81042	4.87438
218261_at	-3.16095	5.30857	-11.3348	3.75901e-12	2.76172e-09	17.7761	AP1M2	6.71824	7.56701	6.21317	6.88242	6.72278	7.08769	7.11956	5.97772	7.54342	6.86763	6.39594	6.87463	6.79108	7.53157	3.9017	6.41767	3.65425	3.19011	3.00152	2.78898	3.34706	3.5045	3.30432	4.64125	4.46482	3.20152	3.24671	3.68273
239765_at	-3.15894	4.81897	-7.59059	2.33996e-08	1.36978e-06	9.20851	CPEB3	4.95782	6.12155	4.56339	5.30378	6.96859	7.36622	5.13425	6.1263	5.33915	7.60323	7.00588	7.75861	6.43165	8.50381	3.21126	6.36925	2.28931	2.22409	2.29876	3.73305	3.91271	2.92848	3.54297	3.62929	3.1418	3.81469	2.55059	2.10059
238029_s_at	-3.15707	7.30603	-6.89246	1.45363e-07	5.92673e-06	7.40522	SLC16A14	8.58312	9.46608	10.9323	8.27806	9.26274	8.48282	8.3528	8.94954	8.55212	8.43773	8.08127	9.28788	9.29829	8.28919	4.24812	10.0429	4.39034	6.066	4.39264	5.60766	5.41758	4.34913	6.61526	5.97823	5.33325	7.45237	4.21507	6.20634
223822_at	-3.15472	6.21695	-5.38045	8.91802e-06	0.000150538	3.34675	SUSD4	8.58384	8.63323	8.7694	7.74956	7.44642	7.57603	5.61104	7.48976	8.94226	7.35449	7.55404	8.19781	7.89382	8.2854	4.08384	6.93272	4.76311	3.0277	3.16612	3.08602	3.06715	2.80622	4.82864	4.58401	3.60021	3.39299	9.35692	7.29197
202575_at	-3.15414	9.22216	-6.87459	1.52431e-07	6.15068e-06	7.35834	CRABP2	10.5486	11.0028	11.058	11.1041	10.0014	11.093	11.577	8.72065	11.5078	11.1573	10.9009	10.7842	10.0065	11.0285	8.43216	10.2599	5.89092	6.30517	5.5377	7.59197	6.2085	6.00638	9.98232	10.1293	8.93643	7.72269	6.43223	8.29389
204740_at	-3.15354	6.47559	-6.90936	1.38985e-07	5.73078e-06	7.44952	CNKSR1	7.76629	8.10352	9.39272	7.40205	7.88297	7.65022	7.52907	9.73577	7.82316	7.81685	7.46077	8.34096	7.89466	8.31903	3.16369	8.95198	3.75303	5.94033	6.10768	4.10679	3.55425	4.08319	3.56969	5.3007	5.5441	5.69595	3.95678	4.47034
227742_at	-3.15165	6.67846	-6.38971	5.59747e-07	1.73789e-05	6.07423	CLIC6	6.94598	7.10532	7.44987	6.79446	7.27228	9.17754	8.80913	8.84518	8.18072	8.93162	8.88579	9.44385	6.88282	9.3135	4.64872	9.77992	4.10102	3.34888	3.45317	5.69344	4.93402	3.03979	6.61122	6.89957	5.58741	6.30026	4.40986	4.15156
242773_at	-3.15041	5.5021	-8.01423	7.94941e-09	5.82619e-07	10.2737	SLC5A1	7.00484	7.16152	5.78512	6.87887	6.37258	6.6778	9.40053	6.26599	8.29467	7.11177	7.01096	7.99836	6.52668	7.06422	4.58652	5.49591	3.32957	3.21538	3.06457	3.85769	3.28655	3.58705	3.08788	5.75502	5.49198	2.68405	4.25003	2.81257
235708_at	-3.15039	4.4203	-7.82075	1.29794e-08	8.54997e-07	9.79008	KLB	5.22439	6.05417	8.42018	4.6997	5.02397	7.11576	3.21935	6.52197	5.94842	6.71948	6.39559	6.72917	5.54415	6.48224	3.74428	4.4847	3.46717	2.41143	1.91074	1.84835	2.21055	1.99363	3.7511	2.51273	2.2693	2.43306	3.18928	3.44358
238755_at	-3.14668	5.57239	-8.50081	2.36651e-09	2.266e-07	11.4679	RASSF10	7.20178	7.07571	7.93222	6.95866	6.14937	7.94425	5.22235	7.32252	6.9694	7.08658	7.03382	7.44619	6.2184	8.3646	4.16232	7.64725	5.68968	3.70589	2.69605	2.6843	3.20332	2.72985	3.4853	3.60818	4.27011	4.14281	4.05582	5.02007
227752_at	-3.14512	6.50667	-6.11323	1.1867e-06	3.14203e-05	5.33288	SPTLC3	8.24874	9.19954	8.96212	7.09527	8.34883	7.99855	7.54952	8.43525	8.72252	5.98589	8.17683	8.24894	7.78236	8.68546	4.10797	8.1254	3.20823	3.17074	6.88725	3.33534	6.25365	3.76598	6.64648	6.65802	5.46619	3.99277	2.52851	4.6003
221470_s_at	-3.1426	5.11078	-6.90122	1.42021e-07	5.83396e-06	7.42818	IL37	4.81269	6.56109	7.21654	6.4512	8.2518	6.396	6.60892	5.61638	7.9624	7.2854	8.07575	6.41765	4.45804	5.66972	3.58894	7.9492	2.80784	3.476	3.16865	2.60259	2.74023	2.55722	3.01864	5.92755	5.04951	2.63096	2.96931	2.83158
226482_s_at	-3.1417	9.07379	-7.32896	4.60874e-08	2.36674e-06	8.53941	TSTD1	10.5406	10.9755	10.0516	11.3608	9.90649	10.4633	9.666	10.1407	11.3233	10.4047	10.5831	10.7875	11.0135	11.6117	6.8997	10.9952	7.91054	6.41479	10.2499	8.48721	7.0203	6.84621	5.8711	7.69423	7.17913	7.4259	5.28748	6.95559
223540_at	-3.1393	5.91332	-10.5553	1.99843e-11	6.31584e-09	16.15	PVRL4	7.06169	7.34183	6.90456	7.70436	8.21831	7.56223	8.19292	6.75219	7.60439	8.02449	7.95027	7.42198	7.43354	6.91609	4.64795	6.40291	4.02638	3.97487	4.14031	4.06292	3.67722	4.54031	3.68884	5.36728	5.19512	3.17087	4.48684	3.10221
227240_at	-3.13843	5.90011	-10.2775	3.69118e-11	9.51959e-09	15.551	NGEF	7.14861	6.6717	7.81693	6.12497	6.47072	7.19379	8.07277	8.83007	7.94574	7.2694	8.19974	7.36877	7.2061	7.53399	4.40829	7.66077	4.09277	4.78117	2.98536	4.58196	4.01065	3.82746	3.95294	4.49242	4.13039	3.8924	4.32021	4.21293
201015_s_at	-3.13752	9.36817	-7.28009	5.23559e-08	2.67002e-06	8.41351	JUP	10.6728	10.8811	10.7695	11.3148	11.5075	11.1374	11.8641	9.12684	11.0812	11.6266	11.0733	10.9332	11.1904	10.0036	8.30875	9.914	6.909	7.89537	6.85238	6.41029	6.20978	5.58374	9.61172	9.60115	9.03993	7.64076	6.14976	8.99974
225809_at	-3.13446	7.43563	-7.69546	1.78745e-08	1.10303e-06	9.47433	PARM1	8.65496	8.41348	9.32991	8.40303	9.33562	9.34234	9.01003	7.54618	9.37834	9.89683	8.78193	9.07368	9.98965	8.70773	5.71931	8.88043	6.83868	5.51825	3.42889	5.48588	4.50263	4.15066	6.30446	6.52534	5.65847	7.80917	5.0595	6.45211
227736_at	-3.13399	6.03741	-4.05004	0.000351114	0.00267332	-0.239456	C10orf99	8.56696	8.0662	4.96872	5.16192	6.72662	8.08283	11.8018	7.59723	9.37407	6.76793	5.74353	8.93282	6.34697	5.58851	9.82637	4.53627	3.29355	3.00956	3.29086	3.19564	3.13354	3.23025	3.52564	9.43453	8.72386	3.02836	3.9281	3.16484
1553062_at	-3.13234	6.74342	-6.57636	3.38328e-07	1.16118e-05	6.57116	MOGAT1	9.93556	9.91552	6.73143	8.81369	8.03815	8.95572	5.98287	8.40132	10.2605	6.08642	4.90411	8.61014	9.07774	10.0171	6.12454	7.51895	5.04933	4.89748	4.34942	5.06474	4.45022	5.76888	5.12489	4.92702	4.71991	4.57656	5.44723	5.06646
210058_at	-3.13028	7.65492	-8.33826	3.5352e-09	3.1327e-07	11.0725	MAPK13	9.40631	9.68052	7.99128	9.53048	9.04184	8.96252	10.1959	8.38556	10.344	9.07519	9.07111	9.524	9.14685	9.45262	5.9187	8.21653	4.39614	6.94624	5.53406	6.61957	5.41217	6.35299	4.99533	7.49107	6.96901	5.92255	4.83256	4.92258
205769_at	-3.1287	5.96066	-5.23167	1.34695e-05	0.000208743	2.94168	SLC27A2	7.2437	9.04888	8.53264	7.70531	8.10346	7.51693	4.21526	8.70044	9.16727	4.43711	3.87964	7.71519	7.86502	9.72103	3.89256	9.08005	2.54574	3.55404	3.94528	5.08923	5.61702	5.06158	3.66238	5.0866	3.37617	4.3144	3.86742	3.95407
227794_at	-3.12785	4.2715	-6.50405	4.11041e-07	1.36535e-05	6.379	GLYATL1	6.5575	7.21887	4.20693	5.81155	6.00324	7.18376	2.6199	6.90754	7.29487	5.15217	3.11354	6.24826	6.10714	7.99371	2.5128	4.86027	2.57297	2.22291	2.30232	2.63878	2.7224	2.62051	2.13173	2.61235	2.38593	2.40752	2.88963	2.3028
235638_at	-3.12769	4.23961	-8.50426	2.34655e-09	2.25084e-07	11.4762	RASSF6	5.74269	5.69415	7.9647	6.1196	6.06545	4.959	3.51859	6.5952	5.47808	3.38292	3.82733	5.12501	5.81804	6.10047	5.42591	7.4636	2.23606	3.03334	1.74195	2.06111	2.00977	2.66024	2.70559	2.82226	2.69516	3.0729	2.38582	2.00414
209309_at	-3.12651	10.568	-5.53186	5.8655e-06	0.0001086	3.75875	AZGP1	12.0474	12.3573	11.4777	12.0319	11.8085	12.9094	11.6105	11.9734	12.5993	12.1242	11.4751	12.2233	12.0792	12.5292	9.43392	11.8475	9.81311	8.7127	12.4545	7.25467	7.9767	8.55226	4.55582	10.2995	10.0036	5.88841	8.6291	11.2373
232602_at	-3.12403	7.55049	-4.63333	7.07702e-05	0.000761535	1.31723	WFDC3	7.19829	4.64385	10.1193	5.62585	10.0508	10.362	10.2432	9.51012	4.8124	11.6526	9.34546	10.8871	8.91003	11.195	6.32973	11.3441	6.41648	5.24988	5.38971	6.14383	5.58597	5.99	4.76077	5.16176	5.76772	6.10783	7.03446	5.57561
204990_s_at	-3.12187	8.26473	-10.4237	2.66925e-11	7.62986e-09	15.8676	ITGB4	9.69432	9.70302	10.0946	10.1157	9.31748	9.31222	10.7334	9.37201	10.0005	10.2919	9.30915	10.0432	9.70575	10.084	6.66795	9.19761	5.52466	7.25915	6.42869	5.76597	6.88726	6.2331	6.09381	7.61153	7.41876	5.77312	6.38641	6.38726
220780_at	-3.11929	6.45842	-6.95471	1.23237e-07	5.23137e-06	7.56826	PLA2G3	7.41887	7.47425	11.6621	6.61324	7.70118	6.99664	10.0508	8.1968	8.65556	6.47234	7.75965	7.93468	6.62048	6.60014	5.65363	8.91385	4.09686	3.90604	4.30406	4.42179	4.3089	4.38765	4.75037	6.15603	5.8336	4.69759	5.16447	4.08433
228943_at	-3.11853	6.34631	-7.35094	4.3523e-08	2.25985e-06	8.59593	MAP6	6.42464	5.79192	9.15547	5.91724	8.17382	8.77835	7.18226	7.75596	6.76995	9.07322	7.78419	8.48453	7.04465	9.63061	5.17237	9.78598	3.8167	5.12832	4.35002	4.14353	3.81902	3.98079	5.39095	5.41288	4.56584	5.46981	4.10028	4.59341
208651_x_at	-3.11593	9.23759	-8.19649	5.03114e-09	4.0572e-07	10.7247	CD24	10.6655	10.7647	10.2649	10.5586	10.878	10.8107	11.1316	10.9363	10.6955	9.91725	10.8339	10.8101	9.88996	10.8475	9.67874	10.4846	7.91666	8.68039	5.55381	6.81188	6.73	5.04278	7.73184	9.72376	9.75385	8.44053	6.40781	6.6914
205977_s_at	-3.11121	6.41666	-8.3738	3.23726e-09	2.91593e-07	11.1592	EPHA1	8.36855	8.4401	8.54351	7.58278	7.75385	8.14021	8.34813	6.59028	8.58944	7.78546	7.9031	8.10616	7.94522	7.67742	4.47346	7.75283	4.59781	3.72262	3.45991	5.7607	4.15156	4.98658	4.39082	7.01115	5.32729	4.71219	3.98808	3.55716
211778_s_at	-3.10991	5.04474	-13.2251	8.77731e-14	5.33222e-10	21.3989	OVOL2	5.49005	6.03945	7.31109	6.17731	6.88211	6.28342	6.00385	6.44197	6.0964	7.46921	6.48254	7.26165	7.03994	6.85086	4.42449	5.78658	2.98739	3.05111	2.94218	3.14752	3.21955	3.76191	2.8645	3.49297	3.8989	3.36047	3.22198	3.26329
220412_x_at	-3.10659	5.87213	-9.85435	9.57767e-11	1.89047e-08	14.6183	KCNK7	6.6004	6.97133	7.13483	8.10294	7.77238	7.0046	8.71162	6.0739	7.71681	8.17546	8.19453	7.89174	7.93898	5.89963	5.05551	6.01177	4.17663	3.47018	4.00665	3.92475	3.90028	3.25007	4.42497	5.31373	4.15865	4.3875	4.02713	4.12264
226248_s_at	-3.10116	6.82838	-6.17349	1.00688e-06	2.75994e-05	5.49495	KIAA1324	7.05391	7.02209	8.28656	6.08672	7.62899	9.68525	6.6765	8.42337	8.04834	10.6272	8.73881	9.91204	8.796	9.66075	4.40481	9.4679	4.08165	4.70341	5.04884	6.71213	4.95059	5.07277	6.54243	6.01042	4.3991	5.13142	3.95634	4.06636
219093_at	-3.10002	8.06142	-10.105	5.42944e-11	1.24729e-08	15.1738	PID1	8.67042	8.44491	8.67237	10.4978	9.57063	10.2287	8.64818	10.1165	9.46953	9.82997	10.5703	9.5826	9.83218	9.66468	7.79634	8.64491	5.73929	5.00383	5.67988	7.649	7.35404	6.34908	6.31816	6.36268	5.83394	7.38205	5.22023	6.58756
220073_s_at	-3.09868	5.9256	-11.7244	1.67643e-12	1.91912e-09	18.5589	PLEKHG6	7.19595	7.28607	8.64376	5.92277	6.75145	6.89282	7.55845	7.74769	8.62896	7.67576	6.76393	7.81789	7.01283	7.80695	5.00145	7.35096	4.33308	3.9458	3.74931	3.8635	4.22926	4.05578	4.28784	4.30047	4.02178	4.36842	4.14311	4.56079
209791_at	-3.09307	8.42787	-6.62641	2.95774e-07	1.0449e-05	6.70386	PADI2	9.09668	8.66171	10.169	7.36947	9.69229	10.85	9.53775	10.5519	9.19872	11.9735	9.64079	11.4845	10.112	11.0106	6.73033	9.97635	5.72192	6.01604	6.35087	8.32845	7.82059	7.55258	5.57742	6.93209	5.36799	8.22426	5.17623	6.85633
217087_at	-3.08903	6.96869	-6.6563	2.72983e-07	9.8064e-06	6.78302	C1orf68	6.33149	7.48557	10.0649	8.83474	10.0142	8.48602	9.85152	6.55113	8.55269	10.6595	9.69501	8.73193	6.58024	6.65307	5.62503	8.56377	5.02609	4.96881	4.79065	4.83485	4.79766	4.88711	4.93144	6.84734	6.00363	4.42028	5.65617	5.27831
220356_at	-3.08877	5.95664	-6.05036	1.40907e-06	3.57664e-05	5.16351	CORIN	7.15664	7.35275	6.8101	8.38769	8.7138	8.15576	7.02713	8.67015	7.80972	7.09616	6.0553	7.1096	6.57807	6.76387	4.14588	8.65377	3.04533	4.40945	3.66837	3.25946	2.20244	3.82198	8.72439	5.38435	3.53751	4.37708	3.18028	4.68897
229377_at	-3.0867	6.11021	-6.14401	1.09112e-06	2.94021e-05	5.41569	GRTP1	7.46294	7.27113	8.62367	7.48627	8.0013	7.13822	6.96834	8.29374	7.60896	7.41099	7.08249	7.87328	7.88111	8.49232	2.62881	8.70577	4.04955	4.31641	2.01333	4.20476	2.42195	5.54266	5.65374	4.39302	4.37706	5.35624	3.17893	6.64901
1558689_a_at	-3.08666	5.64754	-9.28555	3.57964e-10	5.15044e-08	13.3254	LOC441461	6.92609	7.54626	6.9141	6.06769	6.78381	6.41636	6.03925	7.48289	8.45354	5.99747	7.44346	7.71351	7.24498	9.15009	5.7255	5.62125	3.17366	3.18603	4.35462	3.60307	3.84256	5.87131	3.51715	4.25727	4.06888	3.80597	3.965	2.95925
1553081_at	-3.0859	6.47351	-4.64165	6.91608e-05	0.000746863	1.33969	WFDC12	7.01042	8.90806	8.06215	6.38921	7.17465	7.70743	10.5109	7.42953	10.2811	7.43879	9.40676	7.98722	5.44416	4.81495	8.96788	7.2034	4.18015	3.454	3.54735	3.54779	3.76226	4.29833	4.10505	10.1831	8.08289	3.99877	3.68517	3.67679
208165_s_at	-3.08509	7.08682	-6.5744	3.40113e-07	1.16329e-05	6.56597	PRSS16	9.15315	8.9477	8.07223	9.2812	8.92398	8.48213	8.10974	8.3538	8.79195	8.58387	8.48957	9.08754	8.78235	8.87897	4.53111	8.07473	5.50841	4.85692	2.98806	6.33776	6.76811	8.45308	5.37933	5.23713	4.95237	5.72356	4.65885	3.02339
238063_at	-3.08367	8.40145	-9.37183	2.92284e-10	4.40238e-08	13.5244	TMEM154	9.77598	9.79068	10.4885	10.2597	10.5674	9.86584	10.4556	9.3756	10.0194	9.38593	10.0324	9.81687	9.49507	8.85468	7.41751	9.96716	5.91156	6.01804	5.80069	6.97742	6.13487	5.54792	7.56796	8.4817	8.1136	7.33539	6.50269	5.28035
205822_s_at	-3.08184	7.60531	-5.63562	4.40396e-06	8.67594e-05	4.04076	HMGCS1	10.9609	11.2082	8.30583	10.0921	9.33151	10.1567	7.54088	8.93683	10.4465	5.62342	6.05853	8.99839	9.7516	10.4908	6.47822	8.43718	7.08107	5.41426	5.09842	5.55301	6.24893	7.81722	4.63851	6.90018	6.41684	5.90727	4.18705	4.86835
239694_at	-3.08111	8.45793	-6.85924	1.58783e-07	6.3554e-06	7.31803	TRIM7	9.96015	9.21479	8.61328	9.9689	10.4236	9.83189	10.8576	9.40905	9.82048	10.5234	10.2111	10.5218	9.78176	9.07	6.77522	11.4714	5.46709	7.59539	4.77066	6.73141	6.6531	6.1559	5.19324	8.73004	8.96077	6.68778	8.16822	5.25396
211110_s_at	-3.08099	5.05417	-7.03383	9.99679e-08	4.42571e-06	7.77489	AR	7.2502	7.60722	4.07674	8.08537	6.99052	7.88006	5.9673	5.35073	7.23729	7.30591	5.63212	6.98909	7.97196	6.22332	4.31976	3.10594	3.94725	2.75093	2.86382	4.03226	2.98719	2.79796	3.20812	3.9664	3.85381	3.33068	2.80368	2.98121
231928_at	-3.08021	7.7157	-7.72821	1.64369e-08	1.03416e-06	9.55706	HES2	8.91242	8.57477	9.80328	8.52251	8.68686	8.48747	9.44875	9.91851	9.66699	8.97743	9.23381	10.3321	8.71426	9.6079	7.04863	8.63695	5.32362	5.06619	5.42068	5.80952	5.79485	6.48717	5.22606	9.99689	6.81951	5.04948	5.65794	4.81509
1554912_at	-3.0782	5.44842	-6.45534	4.68755e-07	1.51468e-05	6.24931	ESYT3	8.19405	7.70531	3.75231	6.67747	7.16332	6.48214	7.67089	6.61356	7.71239	6.25848	8.34234	7.19873	6.72823	6.94584	3.97829	6.85903	2.54071	3.56556	3.19603	2.67109	5.22465	3.4594	2.65934	6.28847	5.78149	2.53777	3.67846	2.67043
230908_at	-3.07787	6.07438	-7.93076	9.81603e-09	6.87185e-07	10.0657	TACR1	7.30223	6.65238	6.3417	8.37432	7.4632	8.5585	6.59627	6.76866	7.7189	9.19076	7.04568	7.29199	8.02943	7.81111	4.69841	8.45186	4.1512	3.5919	3.26309	3.81652	3.25392	3.8541	6.34694	6.19657	5.05748	4.08922	4.22786	3.93833
206004_at	-3.07769	5.93243	-8.24957	4.40713e-09	3.69571e-07	10.8552	TGM3	6.99222	6.69995	7.29934	5.8487	7.96377	7.84126	9.42714	5.74733	8.13163	7.55206	7.6637	8.28623	6.71594	7.20026	4.4304	8.22318	3.39572	4.2913	3.74903	3.45029	3.96261	4.09918	4.63738	5.79773	5.06799	3.87214	4.06098	3.70065
229964_at	-3.07464	3.62199	-6.79588	1.87964e-07	7.18165e-06	7.15145	C9orf152	3.19302	3.2715	4.77524	2.71485	5.81491	6.68009	4.09695	5.47356	4.54964	6.77182	4.66637	6.84997	5.25609	7.48597	1.82145	5.6137	1.79567	1.93156	1.68404	1.7839	1.88838	1.68353	1.7834	2.12668	2.00559	1.81436	2.07022	1.81335
236331_at	-3.0714	4.77268	-4.80951	4.34471e-05	0.000521051	1.79394	CDKL2	7.86805	7.73804	7.51589	5.53476	5.61484	6.90667	2.29801	8.0969	6.60727	5.04065	2.98997	6.82644	6.88995	8.00882	2.65535	6.83229	2.56803	2.23071	2.50547	2.16965	3.1694	3.94043	2.13048	2.80036	7.43764	2.61184	2.61724	2.02988
204869_at	-3.06848	5.57108	-5.26377	1.23225e-05	0.000193547	3.02907	PCSK2	5.63493	5.95095	8.0406	6.75943	7.70468	6.32548	6.30107	8.03587	7.04387	6.51301	9.1419	6.63692	6.9542	7.47775	3.74333	7.91437	2.93288	8.94252	2.56828	5.75758	2.07407	2.50323	2.59298	2.63214	4.85276	4.79485	3.52128	2.63946
213456_at	-3.06676	8.03042	-3.68702	0.00093305	0.00571848	-1.18094	SOSTDC1	9.55932	9.05213	10.0568	8.75974	9.77126	10.4153	7.61338	9.14214	9.26458	9.74254	10.6189	10.0128	10.3138	9.67838	5.66356	9.8512	3.80379	10.9832	4.79478	2.65475	7.95231	3.12664	4.32568	7.80512	4.917	9.73878	3.49384	11.74
218736_s_at	-3.0658	8.88882	-7.05646	9.4172e-08	4.21691e-06	7.83387	PALMD	10.942	10.5464	10.2488	9.95395	10.8044	10.537	9.99946	9.81938	9.9484	9.58514	10.5666	10.1573	10.9353	10.6778	7.2478	11.274	5.69159	10.2494	8.21704	5.81024	6.73885	4.99135	6.66895	8.16522	7.17401	7.36882	6.01679	8.55094
1552575_a_at	-3.06194	6.75179	-4.95581	2.89562e-05	0.000381398	2.19109	C6orf141	8.42011	7.14166	7.93847	6.86109	9.02536	8.54125	9.5438	8.41804	7.404	8.07362	8.4303	7.07044	8.2466	8.98195	4.90592	10.0222	3.79731	9.74881	2.83389	4.09134	3.47677	3.49695	8.11955	5.9209	6.93746	3.68768	4.41437	3.50025
206093_x_at	-3.06189	8.3279	-7.11946	7.97705e-08	3.71887e-06	7.99774	LOC101060681	9.15753	8.25688	10.1423	10.444	9.59153	10.8206	10.3651	9.31804	9.03896	11.4156	10.6555	9.47755	10.5649	9.36069	6.28995	9.34317	7.14473	5.75583	5.78377	6.24732	5.80793	4.76938	7.16055	6.93313	6.03824	8.341	6.26673	8.69037
229276_at	-3.06171	5.74824	-9.51793	2.07823e-10	3.3693e-08	13.859	IGSF9	7.26494	7.19281	7.9629	6.6639	7.47691	6.66381	6.40014	6.95045	7.19763	6.27648	7.06603	8.26494	7.94461	6.53232	4.22791	8.88067	4.17771	4.44968	3.68226	3.34442	3.34442	4.16729	4.53454	4.53011	4.14866	3.08161	3.67587	4.8478
241355_at	-3.05885	6.48519	-7.0681	9.13251e-08	4.1232e-06	7.86418	HR	7.94348	7.83507	8.55198	7.48779	6.92608	7.46686	8.00061	9.15598	8.37925	7.54367	8.14037	8.46931	7.96281	7.08295	4.4266	9.36524	4.47629	3.86903	5.01732	3.5914	4.14568	3.10632	3.50839	5.88017	5.96645	4.076	7.16747	6.04285
233907_s_at	-3.05879	5.63028	-7.73834	1.60168e-08	1.01356e-06	9.58261	SERTAD4	6.60198	7.20601	5.831	5.73693	6.79435	7.34106	6.20385	8.15296	7.78566	7.99375	7.6905	7.40387	6.4058	7.92951	3.79723	8.18465	4.71516	2.9386	3.36946	4.151	2.93528	3.35871	6.3424	3.89999	4.12316	3.18457	3.49887	4.07159
229151_at	-3.05847	6.48201	-5.1596	1.64502e-05	0.00024381	2.74546	SLC14A1	6.42657	6.09135	9.27751	5.17534	8.12399	8.70661	4.79076	8.95585	7.36101	8.43076	7.03304	10.4453	8.23571	9.27819	5.30935	11.0431	4.47223	3.34465	3.82647	5.61183	4.56459	3.1696	4.23449	5.41702	4.30171	5.97205	4.37463	7.52245
229580_at	-3.04934	5.50768	-6.12097	1.1619e-06	3.09585e-05	5.35371	RP11-13L2.4	7.50404	7.25121	8.59496	6.04812	5.68513	8.22937	5.52379	8.02923	7.36011	8.24171	5.38027	7.54046	7.64721	7.31386	3.33117	5.35198	4.96182	3.29205	2.94125	3.38993	2.36869	2.71231	5.11964	3.6539	3.13976	6.58601	2.6149	4.40215
208188_at	-3.04503	5.66395	-8.71889	1.38874e-09	1.50654e-07	11.9926	KRT9	5.72973	6.48784	8.96468	8.39355	8.21179	7.60138	6.2447	7.92253	8.76887	5.78989	5.566	6.4909	5.85605	7.61581	5.40087	6.45885	3.75303	3.79008	3.76966	3.75456	3.97232	3.84115	3.8582	4.6846	4.37802	3.5297	3.79078	3.9651
202005_at	-3.04416	7.84929	-8.85822	9.91172e-10	1.14934e-07	12.3244	ST14	9.37144	9.76412	8.17407	9.74626	9.18026	9.56654	10.7328	7.95511	9.45457	9.72966	9.13603	9.62956	10.0346	9.29276	6.8119	7.88311	6.05067	5.74377	5.35207	6.18842	5.23231	5.36175	5.2684	8.02688	7.429	5.98627	6.33529	6.34236
227804_at	-3.04246	7.79616	-6.01086	1.56983e-06	3.889e-05	5.05699	TLCD1	9.88012	10.1951	8.87695	9.92018	7.89431	9.4118	7.51091	9.86044	11.2682	7.93506	8.32723	10.3055	10.0178	11.185	4.63583	8.37662	5.9608	4.66888	6.48685	5.97859	5.48309	5.76405	5.25621	6.80844	6.17344	7.86914	7.12933	5.11246
244276_at	-3.0422	4.40195	-7.0376	9.89792e-08	4.3926e-06	7.78471	KLB	6.04652	7.33784	6.0864	5.3389	5.11886	7.12449	3.51586	6.00404	7.02899	5.00376	5.46765	6.94427	5.86213	8.09749	3.92836	2.38648	3.1714	2.03325	2.31598	2.75186	2.30747	2.30747	2.65871	3.40283	2.24383	2.7804	2.64994	3.33957
228546_at	-3.04186	6.47793	-5.82395	2.62145e-06	5.80744e-05	4.55163	DPP6	8.66394	7.6738	5.21478	8.73756	9.53644	8.43561	6.827	8.12435	7.52727	8.30525	9.02044	8.85208	7.94461	6.66191	5.44025	7.54005	6.48919	3.37359	3.59541	6.40248	3.56047	3.90396	7.67236	3.48614	3.74225	3.3611	7.20152	4.08821
203824_at	-3.03864	7.13377	-3.6606	0.00100097	0.00604665	-1.24831	TSPAN8	7.91797	6.84944	6.10206	8.28614	8.84594	10.127	6.75965	8.57867	7.90586	9.38232	9.42815	9.90908	8.79067	10.3833	5.59798	10.1125	4.61824	11.7676	2.96793	3.07977	6.72305	2.80896	7.4804	2.60428	3.24804	8.2214	2.72758	8.52163
212657_s_at	-3.03821	9.78621	-7.57136	2.45879e-08	1.41809e-06	9.15962	IL1RN	10.8297	11.4912	11.6748	11.7114	11.561	10.8445	12.0625	10.9246	11.6967	11.0545	10.7591	11.5806	10.5633	10.6892	8.94114	11.0284	7.6701	7.94562	6.75762	8.02227	9.43574	8.88596	4.22059	9.0578	9.50501	8.43243	7.77354	8.89447
233126_s_at	-3.03501	5.01167	-5.71457	3.54235e-06	7.32519e-05	4.2551	OLAH	7.14861	8.27622	8.30434	7.83015	6.55147	7.46398	3.2911	7.75932	8.06911	3.64647	3.49298	6.65881	5.59509	8.26571	4.2174	4.42742	3.328	3.10464	2.86034	3.40844	3.41927	3.92797	3.34388	2.9422	2.93764	3.55704	3.56683	2.93226
239155_at	-3.03456	5.33483	-7.27303	5.33301e-08	2.70988e-06	8.39531	CXADR	7.2708	7.23403	7.87425	6.45812	6.8121	6.1174	7.08177	7.03663	6.75859	5.55258	6.20732	7.58276	6.86816	6.47107	4.56431	6.27577	2.80371	3.13763	2.69913	2.54611	6.71631	4.72722	2.41599	4.87911	5.59014	2.70965	2.45728	2.52728
229404_at	-3.02858	6.37098	-8.65736	1.61308e-09	1.66093e-07	11.8452	TWIST2	6.85776	6.50227	7.69552	8.00522	7.56926	7.96021	8.8976	8.08727	7.78515	8.50297	9.03018	7.37566	8.23237	7.95698	5.15507	7.08951	4.36739	3.97248	3.77126	3.69918	3.63298	3.91131	5.4823	6.5363	5.94722	4.95364	4.89482	4.51548
242301_at	-3.02651	6.77724	-3.48045	0.00161054	0.00875222	-1.703	CBLN2	9.83606	6.14831	6.7055	5.56983	9.00153	7.08838	3.78662	7.64179	10.1126	9.74681	8.82173	11.1436	11.7275	7.26333	6.03872	8.55686	3.86584	2.48119	2.5748	5.83697	2.45263	3.29081	10.4393	4.60896	4.10801	8.56038	4.07874	8.27609
226597_at	-3.02614	7.51236	-5.85078	2.43506e-06	5.4937e-05	4.6243	REEP6	10.101	10.0302	9.02854	9.14734	7.62546	8.14062	6.91968	8.83302	11.8151	8.11764	7.67429	9.60675	9.53722	10.2408	5.09506	9.03577	6.94205	4.61879	4.30231	6.11544	4.98662	4.75742	6.36854	7.03457	6.80554	4.95944	7.81815	4.68882
206243_at	-3.02581	5.44304	-4.78042	4.70951e-05	0.00055506	1.7151	TIMP4	8.96021	7.88487	3.17415	8.21622	5.15906	6.6013	5.28033	5.66743	7.56852	8.58287	7.88868	8.07434	7.67542	7.52095	3.22687	6.35587	2.94145	3.13312	2.88464	2.45601	3.78918	2.93102	7.86888	2.25056	2.60259	5.1068	2.98866	5.61515
233520_s_at	-3.02511	6.66147	-5.24041	1.31468e-05	0.00020438	2.96548	CMYA5	9.63943	8.64838	11.0269	6.23779	8.16814	7.89993	6.43158	8.54099	8.21595	5.54853	7.88658	8.79847	9.05142	8.7113	2.97129	9.55038	4.20609	4.72368	3.86466	4.19311	6.18841	6.05231	3.85302	5.04915	6.37814	3.56923	5.29784	5.81837
216905_s_at	-3.01809	5.66427	-9.26692	3.7403e-10	5.35343e-08	13.2823	ST14	7.15572	7.5078	7.23173	7.11706	6.79713	7.29994	8.49841	5.62209	7.94377	7.39597	6.84384	7.31243	6.92174	7.23755	4.4591	5.97958	4.14526	4.12859	3.34198	4.04445	3.42124	3.07832	3.13642	5.73472	5.0774	3.3611	3.8722	3.93416
1554044_a_at	-3.01437	6.44698	-5.77324	3.01384e-06	6.4595e-05	4.41423	MRAP	10.0387	9.88849	6.05438	6.6545	5.60102	8.40868	4.96672	8.33428	9.82306	7.86083	7.43195	8.18815	8.62516	9.48881	4.34998	8.10686	4.60848	5.22602	5.50125	3.87923	3.56121	3.56191	5.36054	4.66736	5.02321	4.4649	5.00076	5.83896
203766_s_at	-3.01281	6.43601	-6.66274	2.68314e-07	9.70243e-06	6.80005	LMOD1	6.44117	5.27178	8.62107	8.75366	7.65164	8.90362	8.79796	6.85322	7.94858	10.46	7.47037	7.97784	7.1041	9.14141	4.55384	7.68514	5.0827	3.73969	4.00305	4.35917	4.39996	3.80446	5.34256	4.78136	5.54336	5.83361	3.88787	5.79504
222945_x_at	-3.01241	4.86795	-5.52087	6.04651e-06	0.000111352	3.72885	OLAH	8.22237	8.55207	4.75794	7.98075	6.29728	7.93163	2.99455	6.88043	8.07022	3.54471	3.44303	6.32128	6.72187	8.09991	4.39161	4.33407	3.36881	2.96241	2.80052	3.39702	3.27094	3.70571	3.17957	3.2333	3.03902	3.16561	2.93688	2.69913
222878_s_at	-3.01208	5.51038	-8.17544	5.30293e-09	4.20199e-07	10.6728	OTUB2	7.20016	7.91153	7.27721	7.13583	5.33348	6.9163	6.67708	8.20729	8.65678	5.75191	6.57769	7.00317	6.5099	7.18593	3.63979	6.83625	3.08875	3.81289	4.28581	3.74461	3.52096	4.14473	3.22963	5.32347	4.6733	3.07474	3.32129	3.25007
1568617_a_at	-3.01156	5.64027	-8.57659	1.965e-09	1.94631e-07	11.6509	CAMSAP3	7.09829	7.11003	5.04989	7.01402	8.09361	6.88145	7.12474	5.04585	7.23709	8.27247	7.79914	7.02528	7.86034	7.70493	4.02672	7.55123	4.64202	3.4796	3.81569	3.57763	3.64979	3.58062	3.62456	4.69758	4.42539	4.01366	4.05472	3.47129
226382_at	-3.00838	8.18284	-7.57896	2.41112e-08	1.39797e-06	9.17894	CAMK1D	9.10282	9.2032	9.45082	9.50134	9.80855	9.22203	10.0554	10.5738	9.62486	9.65887	9.89728	9.66438	8.91749	9.29475	6.47704	11.1017	6.21805	5.88748	6.89045	8.16953	6.75894	5.21023	6.16063	8.22891	6.60045	7.55344	3.91304	5.97405
210059_s_at	-3.0072	8.00117	-8.85778	9.92209e-10	1.14934e-07	12.3234	MAPK13	9.77855	9.92736	8.60453	9.67854	9.30964	9.12272	10.3817	8.77015	10.632	9.08545	9.11533	9.86553	9.43168	9.95489	6.637	8.34447	5.23728	7.38694	5.93921	6.87166	5.6373	6.62832	5.68822	7.86287	7.20966	6.18483	5.19632	5.55069
215784_at	-3.00675	4.81959	-7.39608	3.87009e-08	2.03263e-06	8.71186	CD1E	4.58438	6.62827	6.23181	7.319	6.35727	6.12476	6.59477	7.15982	6.78012	4.03204	5.75329	7.14552	6.83784	6.56978	5.94591	3.66655	3.01605	2.70814	2.739	3.38417	2.49829	2.33794	3.25984	6.31722	3.31638	3.43073	2.04713	2.16253
223278_at	-3.00497	10.0683	-5.18574	1.52996e-05	0.000230636	2.81662	GJB2	11.5556	11.4721	11.1768	10.6393	10.6566	11.2671	12.0071	10.9744	11.9792	11.1645	11.0651	11.701	11.7777	11.0758	11.5861	11.6006	10.7108	9.32008	9.07317	4.29936	7.31845	6.08149	5.44298	11.3839	10.8488	10.9199	6.63675	8.17888
206008_at	-3.00477	5.79863	-6.7507	2.12052e-07	7.9302e-06	7.03239	TGM1	7.36844	7.41648	6.16843	7.21764	6.7167	6.6546	10.2212	5.70916	8.34276	7.09047	7.21729	7.70666	6.38578	6.67267	5.24409	7.24979	3.24509	3.36177	3.71249	3.67629	3.3706	3.34676	3.53327	7.24486	6.43582	3.69325	4.16522	3.19405
215726_s_at	-3.0011	10.3187	-9.37546	2.89805e-10	4.38922e-08	13.5327	CYB5A	12.1817	12.5423	11.749	12.4689	11.4468	12.3623	9.71716	11.5862	12.5941	10.9147	10.5164	11.8925	12.4989	12.6084	9.0134	11.5849	9.03061	8.00423	8.81893	8.61929	8.30915	9.02561	7.77809	9.25424	8.433	8.59777	8.38529	8.98874
230076_at	-3.00039	6.71204	-6.83644	1.68714e-07	6.66026e-06	7.25812	PITPNM3	7.62447	7.84017	8.67098	7.91302	8.60857	7.81417	7.74315	8.77967	8.0744	8.44895	8.37052	8.81597	8.36328	7.91246	3.97237	9.01463	4.01542	3.49255	5.02721	3.90435	3.64448	4.21534	7.64798	5.80676	5.95643	4.92626	4.97554	6.35804
229499_at	-2.99834	5.31683	-5.79188	2.86309e-06	6.21332e-05	4.46477	CAPN13	7.18828	7.15413	8.32974	6.10682	5.5872	7.07076	3.66734	7.00068	8.39035	4.96251	3.37892	8.0301	7.74403	9.02329	3.63202	8.36318	3.97996	3.68092	3.32064	3.11079	3.93368	3.62134	3.26927	3.53676	3.35839	3.77662	4.11863	3.5349
241455_at	-2.99822	4.52825	-9.16272	4.7853e-10	6.40228e-08	13.0403	C6orf132	6.24474	5.27411	4.31263	5.6667	6.67887	6.29874	7.58456	5.29877	6.14853	7.14697	6.28607	6.77078	5.56926	5.0556	3.67193	5.00291	2.60816	2.46016	2.2714	2.46173	2.41044	2.81476	2.45021	4.18157	3.98894	2.80403	2.30331	3.02506
203980_at	-2.99287	9.37196	-4.03119	0.000369571	0.00278707	-0.288992	FABP4	11.6627	9.512	10.3706	9.71449	9.84283	12.5594	11.0602	9.20569	10.3185	12.091	11.4027	11.6145	11.5942	11.3123	8.08483	10.1279	9.0814	4.00814	4.75786	4.61201	6.54321	5.53835	12.406	7.0893	6.99606	10.2471	8.97046	11.691
236491_at	-2.99282	4.81032	-7.8276	1.2755e-08	8.46333e-07	9.80729	BCL2L10	5.06421	5.63237	8.31736	4.96977	6.6079	5.77613	6.38229	6.27812	6.20876	6.15577	6.83743	6.14901	5.86655	6.36032	2.83874	8.04261	3.91131	3.68219	2.76719	2.49067	2.14198	2.42763	3.19214	3.74049	4.34491	2.8723	3.08598	2.54487
1568647_at	-2.99151	4.36838	-5.78209	2.94133e-06	6.33888e-05	4.43821	LOC100505851	5.38677	5.64827	7.74702	6.54669	4.24298	6.60916	2.46925	7.37381	7.42813	3.29784	2.7574	5.60299	4.47238	6.71548	5.21167	8.89748	2.4104	2.55622	2.56474	2.71763	2.61917	2.6065	2.8785	2.69637	2.47398	2.54629	3.36183	2.47579
241703_at	-2.9894	5.21604	-7.06291	9.25844e-08	4.1663e-06	7.85065	RUNDC3B	6.8251	6.08566	8.96085	7.04527	6.81981	6.77407	6.02489	7.87944	7.17815	6.20463	6.94087	6.69249	6.12007	7.08197	2.25773	5.06433	3.3809	2.1447	3.09492	3.43621	3.97324	3.03856	4.4426	3.98815	3.99721	3.26388	3.13656	4.19678
209335_at	-2.98917	8.85462	-5.18503	1.53295e-05	0.000230956	2.8147	DCN	7.9256	9.12181	10.7512	10.3208	9.80497	10.7264	10.2618	11.5077	9.90305	10.8357	11.0652	10.4978	9.92672	10.3273	8.51408	10.6809	6.45798	4.57451	3.32254	7.90604	6.8009	6.00771	11.3869	9.1282	7.54657	8.71978	5.62012	8.28709
219850_s_at	-2.989	5.24282	-5.87853	2.25634e-06	5.19157e-05	4.69941	EHF	7.79464	7.67935	3.77275	7.97093	7.90646	6.97372	7.93869	4.70024	6.36065	7.95917	5.65937	6.95497	7.40573	6.86321	6.07991	2.36133	3.08626	2.81807	4.63416	3.215	3.09791	2.64095	2.76411	4.26242	5.64332	2.93764	3.76413	3.55382
210880_s_at	-2.98323	7.96258	-6.26571	7.83448e-07	2.26281e-05	5.74246	EFS	9.38208	9.43927	9.87321	8.98214	9.4118	9.00896	8.56102	9.26283	9.65535	9.30964	9.42207	9.68362	9.57025	9.30407	6.66827	10.3231	4.22871	8.72361	8.07765	4.38574	7.93231	3.63747	8.45264	6.16666	6.37925	6.95277	5.00507	5.15269
209679_s_at	-2.98098	8.05541	-7.85741	1.18238e-08	7.9269e-07	9.88208	SMAGP	9.83452	9.85098	9.58619	9.3426	9.54971	9.57442	9.93399	8.28922	9.95875	9.74951	9.63603	9.61851	9.90337	9.88182	6.04178	8.57621	4.73601	6.9191	4.41761	5.44337	6.64585	7.45734	7.11371	7.90936	6.66394	6.34766	5.59456	6.97547
206754_s_at	-2.97849	6.68707	-6.53048	3.82789e-07	1.28715e-05	6.44928	CYP2B6	8.20152	9.8695	8.75131	8.1077	6.45143	7.60569	5.49394	10.0563	8.74466	6.14886	6.16813	8.31618	6.77656	11.2934	6.9903	8.44157	5.27107	4.83965	5.07068	5.28124	4.73831	4.25562	5.4032	4.92283	5.35002	4.78929	5.72011	4.1788
228450_at	-2.97405	6.266	-5.96226	1.79334e-06	4.32133e-05	4.92576	PLEKHA7	7.56411	7.95514	8.70292	6.00421	7.4172	7.63566	6.55289	8.07758	8.09436	7.44273	7.91274	8.28182	7.63699	8.19088	3.68994	9.49034	3.2332	5.20913	3.29881	5.03786	4.38841	8.14836	3.06388	5.76777	4.92045	4.69053	3.97257	3.06757
223920_s_at	-2.97296	6.769	-12.4337	4.03189e-13	1.29673e-09	19.935	TP53AIP1	8.81533	8.54864	8.46554	7.92275	8.57284	7.39827	7.78436	7.46544	8.71347	7.6293	8.49479	8.77555	8.48494	7.69721	5.85908	8.06253	5.22008	4.90803	4.82421	4.81863	4.78739	5.14168	5.04147	6.02556	5.73336	4.46851	4.93495	4.93816
218807_at	-2.97208	8.32485	-5.89421	2.1613e-06	5.01353e-05	4.74182	VAV3	9.83893	9.87194	10.9649	9.49625	10.4008	9.57071	8.71691	10.2656	9.12292	9.25939	9.74288	9.91733	10.4087	9.86233	5.56864	10.5694	7.93771	5.32931	10.3568	7.06705	5.69281	4.88979	6.12494	7.12503	7.16347	7.5252	4.99303	5.31309
1553835_a_at	-2.97008	5.35319	-5.16801	1.60706e-05	0.000239482	2.76837	COL6A5	4.46523	3.98117	7.69704	8.59123	8.40531	6.73784	7.96234	5.7702	6.96624	5.20397	4.4769	7.52645	6.17998	6.25811	7.51848	8.27689	2.4104	2.41648	4.34272	5.27391	7.01722	3.27957	2.42747	6.26672	3.20478	2.4179	2.64079	2.17409
239108_at	-2.96853	9.12896	-4.13059	0.000281965	0.00226081	-0.0271826	FAR2	11.6907	12.135	12.1203	10.836	10.5067	11.553	5.96315	11.7449	11.7684	7.95217	6.40514	11.2948	11.8819	12.0869	6.79669	11.6832	8.21251	7.21749	8.869	8.52687	8.7669	4.86972	8.50384	8.44794	4.09189	7.81791	7.36851	6.49926
203000_at	-2.96551	6.34005	-4.93855	3.03769e-05	0.000394972	2.14418	STMN2	4.15443	8.17929	9.47939	9.13512	5.96211	6.13704	8.85903	8.21034	8.42558	7.69448	9.5931	8.54577	8.00759	7.374	7.81259	4.20592	4.27314	6.27549	2.50214	5.24642	2.93556	5.31564	3.6233	7.3923	3.84761	7.00994	4.21443	3.10975
204059_s_at	-2.9642	8.56145	-5.69249	3.76459e-06	7.68592e-05	4.19518	ME1	10.5355	11.0168	10.7412	9.83108	9.3847	10.2016	7.60224	11.6437	11.2683	7.74802	8.19354	10.3859	10.4961	11.3437	6.47709	10.4398	9.00454	5.47842	7.16339	7.71073	7.21696	7.11925	7.83449	7.13821	5.6587	7.24565	4.07151	6.76964
226303_at	-2.96385	7.30511	-6.41787	5.18695e-07	1.63268e-05	6.1494	PGM5	7.76269	7.02039	7.8497	10.0088	9.01482	9.99478	8.35442	8.49606	8.62884	10.0535	8.63207	8.45422	8.84906	9.87522	5.38337	8.82733	6.60233	3.28362	5.00484	5.40412	4.90289	3.31645	6.35094	5.67922	7.18712	7.30747	5.75976	6.539
231240_at	-2.96131	6.37415	-4.55726	8.73322e-05	0.00089838	1.11209	DIO2	8.9698	9.54138	8.5198	5.70787	7.07078	7.90898	8.47609	8.55191	8.6261	5.76391	9.07428	7.53652	7.13164	6.60359	9.25342	3.55641	6.60892	2.9335	3.65214	3.56827	2.58681	3.19057	4.17002	8.75962	6.91617	4.31327	2.97929	6.5051
205364_at	-2.95992	7.69637	-4.82898	4.11645e-05	0.000500037	1.84673	ACOX2	9.84277	10.3768	9.1458	8.8875	8.10201	9.74323	6.12897	10.2231	10.8098	7.92082	6.97769	9.5382	10.4683	10.6338	5.30886	9.33092	4.06731	6.53676	6.93815	5.57869	6.25172	4.10048	9.20824	6.39375	3.60491	6.71902	4.46919	8.19164
211276_at	-2.95956	4.94333	-6.28034	7.52927e-07	2.20023e-05	5.78167	TCEAL2	6.65212	5.73886	7.51739	4.18528	5.90896	6.31005	3.23347	7.91311	5.38602	5.8656	7.6554	9.06743	6.98909	5.78989	3.19684	7.97791	3.3611	3.73032	2.9363	3.44778	3.56121	2.9145	3.14812	2.73685	3.07218	3.60955	3.48888	3.01903
234290_x_at	-2.95859	8.37255	-4.99532	2.59496e-05	0.000349951	2.29849	MYH14	9.84058	9.64596	10.0352	9.80081	10.1675	9.39373	9.95172	9.36141	10.2963	10.7277	9.97527	10.468	9.78993	9.40911	6.11918	9.26595	7.96796	3.41283	4.33652	4.60293	9.12322	8.10215	6.28841	8.412	7.48696	7.81484	3.35838	9.27687
231192_at	-2.95696	6.03881	-5.54598	5.64108e-06	0.000105373	3.79712	LPAR3	7.86706	7.65117	6.57876	6.06827	7.81724	6.78823	8.08296	7.72134	7.51864	6.85496	7.20835	8.24502	8.23981	7.50244	4.80949	7.94349	4.09912	2.43344	6.11368	2.49067	2.35571	7.16275	2.64106	4.85468	7.44797	2.0717	6.06072	4.45789
224043_s_at	-2.95685	4.83459	-5.13824	1.74545e-05	0.000255493	2.68731	UPB1	8.23933	7.9258	9.30133	6.97463	5.23086	7.61503	3.39829	5.14142	7.81865	4.58883	3.38364	6.11882	7.07521	8.20482	2.90081	3.71151	3.20823	2.97948	3.10184	3.38285	2.95978	3.02506	3.29264	3.79992	2.88226	3.10899	3.13831	2.8602
208539_x_at	-2.95367	6.68889	-3.99429	0.000408492	0.00300927	-0.385754	SPRR2B	10.7359	10.1495	7.69457	7.85602	5.95508	6.91738	12.2801	6.23181	11.411	6.18991	5.65745	8.65406	6.42106	5.39964	6.87792	8.84471	4.76718	4.25154	3.66337	4.16024	3.50092	5.89401	4.27441	8.57476	8.78834	4.1104	4.07151	3.95635
227241_at	-2.95331	5.92958	-5.15246	1.67793e-05	0.000247747	2.72602	MUC15	7.75961	8.46461	8.78233	6.82305	7.74682	7.57288	6.23773	6.30669	7.5103	4.91489	7.26644	7.49661	7.79027	7.80585	5.06425	7.58226	2.7766	2.99206	7.7858	2.44829	2.19149	3.09622	2.76431	5.18286	5.05962	3.45785	8.38606	4.76257
228587_at	-2.95148	7.77183	-9.42964	2.553e-10	3.98814e-08	13.6572	FAM83G	9.28855	8.79024	8.62356	9.48012	9.30557	8.43634	10.7733	8.7297	9.82836	9.66958	8.81694	9.85465	9.37297	8.93129	6.47292	8.2139	5.92382	5.40795	6.11699	6.35441	5.59785	6.08222	5.53423	7.74437	6.83351	5.58019	6.55888	5.28878
211372_s_at	-2.95102	6.65057	-9.84819	9.71329e-11	1.90791e-08	14.6045	IL1R2	8.56671	9.24795	8.01002	8.01939	8.00818	8.22642	8.50042	7.77162	9.00899	7.07264	6.67563	7.5934	8.4606	8.70566	6.50728	6.2698	4.30581	4.14532	4.434	5.85449	5.14964	5.37621	4.04859	5.55377	5.31015	4.5082	6.0976	4.78752
219615_s_at	-2.95073	7.9854	-5.36187	9.38903e-06	0.000156683	3.29617	KCNK5	8.54598	8.14951	9.46036	7.9112	9.42166	10.911	8.72573	8.8794	9.49289	11.3672	9.91725	10.2046	8.9749	11.4287	4.94379	9.66578	4.99562	6.3063	6.8274	7.38556	6.15279	6.07863	5.26081	5.87653	4.45711	8.51451	4.67145	9.06452
205724_at	-2.95045	6.57197	-6.15536	1.0579e-06	2.86481e-05	5.44619	PKP1	8.71417	7.88283	5.85891	8.41479	8.05271	8.32994	10.0003	5.99016	8.72496	8.80975	7.38978	8.71049	8.65679	6.68825	7.25334	5.90609	3.88554	4.13019	3.78894	4.02713	4.92956	4.72403	4.38245	8.03981	7.5891	3.73515	5.00523	4.39489
205029_s_at	-2.9496	8.93639	-3.14891	0.00378979	0.0170455	-2.51438	FABP7	10.8768	12.0454	8.83817	12.1563	10.2932	10.9059	8.42353	7.28768	10.7612	9.76799	9.83433	10.3094	11.0433	12.5951	8.06892	10.0007	11.0988	12.9751	8.53561	4.45154	12.5904	3.72736	3.48649	3.48946	3.66394	7.73054	7.74415	7.51739
213273_at	-2.9487	7.60909	-7.51716	2.82789e-08	1.57129e-06	9.02157	TENM4	9.62538	9.46164	9.34604	8.34655	8.66187	8.56719	8.56415	10.372	10.2513	8.26088	8.11034	9.45891	9.29455	9.52079	5.98985	8.13373	5.03721	4.72263	4.98441	5.78752	5.84205	4.9477	8.28088	7.54552	6.41941	6.44308	5.29792	5.78111
202274_at	-2.94837	8.56324	-4.473	0.000110198	0.00107783	0.885447	ACTG2	6.88774	6.07254	9.63436	11.6124	9.69101	11.8529	11.5117	9.5219	10.4054	11.7425	8.35802	11.2616	10.3437	12.4048	4.83825	11.0904	7.37169	5.51422	7.08473	6.07213	5.84298	6.00036	6.6151	6.91652	8.78516	7.17981	6.77676	8.38201
202756_s_at	-2.94513	8.16515	-6.66059	2.69866e-07	9.73279e-06	6.79436	GPC1	8.70228	9.01096	10.9028	9.15818	9.38295	8.74506	9.65183	10.0419	9.95304	9.70393	9.4613	10.0857	9.6875	9.30124	6.19547	10.8534	7.10506	6.34005	3.53352	5.96302	7.32472	4.12034	6.97128	7.53076	6.4831	7.10591	8.23396	7.07489
230349_at	-2.94457	5.2661	-8.83869	1.039e-09	1.18596e-07	12.2781	XKRX	6.28317	7.48186	5.57068	5.95109	6.28289	6.6648	7.54687	7.3058	8.08134	6.1662	6.51392	7.35944	5.99398	5.84595	4.68278	6.71817	3.18814	2.55147	3.7696	4.07005	3.22998	3.09193	3.09667	5.58633	5.24993	2.93764	3.38805	2.84205
204678_s_at	-2.94369	5.2486	-8.49609	2.39416e-09	2.2805e-07	11.4564	KCNK1	6.16492	7.2758	9.2406	6.688	6.76747	6.80221	7.76226	6.06984	6.94165	5.29772	6.37752	6.13246	5.91664	5.91504	5.02923	5.78149	3.35282	2.8555	2.36835	3.49524	3.72325	3.11619	2.76796	5.10214	4.89348	3.79564	4.23466	3.09257
232224_at	-2.94284	6.0326	-8.23149	4.61024e-09	3.80763e-07	10.8108	MASP1	6.50363	6.7192	7.01601	8.36422	6.76361	7.2764	7.41695	7.90515	7.98021	9.65808	7.82581	7.7762	7.70535	5.33951	6.24414	6.20665	3.84695	4.25331	3.55631	5.28867	3.78094	3.65642	3.81804	6.42212	5.51194	4.24604	3.90283	3.92817
219513_s_at	-2.94229	6.01323	-7.56333	2.51023e-08	1.43743e-06	9.13919	SH2D3A	6.78277	7.28516	7.53573	6.76991	6.81151	6.34495	8.16908	8.62271	8.52094	7.36415	7.57155	7.38886	7.33901	8.50794	3.89621	7.47689	4.91696	3.05236	4.20614	4.49574	3.3985	5.77284	3.42513	5.97685	5.13468	4.2032	4.14211	3.2585
231068_at	-2.93942	6.19988	-7.43248	3.5211e-08	1.87638e-06	8.80515	SLC47A2	8.88994	8.55525	8.49803	6.13931	7.75751	6.08975	8.23507	8.71338	8.32151	6.63002	8.30474	7.9783	6.79023	5.74163	5.14136	7.56803	4.04943	4.14439	4.00703	4.04887	4.38986	4.96736	3.91368	6.21056	6.35815	4.1628	4.49562	3.4948
218434_s_at	-2.93376	9.39146	-10.7785	1.22909e-11	5.05266e-09	16.6239	AACS	11.2605	11.2924	10.8244	10.7635	10.5108	11.061	9.74736	10.5693	11.4982	10.5881	9.91551	10.7354	11.31	11.4723	8.41881	10.413	7.07086	8.00081	7.39289	6.26306	7.95667	7.57042	7.23087	7.85483	8.55534	7.97754	8.17906	8.52794
231033_at	-2.93374	5.04082	-6.71534	2.3307e-07	8.5928e-06	6.93908	RP11-408H20.1	6.68054	6.75446	6.1178	4.85584	5.7871	6.4944	6.28607	7.18412	7.16885	4.77556	4.11118	7.34793	6.9672	6.69768	5.85022	7.69118	3.1869	2.71398	3.04154	2.67838	2.56261	2.71068	2.70508	6.1754	6.49187	2.34108	3.09323	2.67199
207981_s_at	-2.93108	5.85996	-4.79373	4.5389e-05	0.000539019	1.75118	ESRRG	6.71162	5.68682	4.09832	4.25475	8.03405	8.86953	6.34794	8.40174	6.77385	8.57375	6.03754	9.1641	7.66673	9.63971	4.23968	9.3581	3.3611	3.45222	5.4913	4.25128	2.09194	3.6178	5.02663	3.42375	3.26422	5.52617	3.6562	7.05807
215808_at	-2.92951	5.27748	-7.74121	1.58995e-08	1.00964e-06	9.58987	KLK10	7.73402	6.98543	4.89609	6.60455	5.50995	6.08975	7.40567	5.68939	8.30896	6.26636	8.08721	6.38097	5.55635	5.85967	5.248	7.90539	3.32263	3.37761	3.24247	3.6049	3.4039	3.17608	3.47931	6.13339	4.80876	2.64534	2.87374	3.1735
203126_at	-2.9277	9.12086	-8.01502	7.93365e-09	5.82245e-07	10.2756	IMPA2	10.5969	11.1572	9.99562	11.1266	10.5146	10.5798	11.2244	9.4974	11.4804	10.5423	10.3097	10.69	10.354	10.4427	7.62312	9.87492	7.221	7.03747	7.87206	5.74707	7.51147	8.42034	6.11068	9.23244	8.35903	5.88706	8.50453	7.47155
227393_at	-2.92705	7.66028	-10.1273	5.16451e-11	1.20957e-08	15.2227	ANO9	8.9651	9.31898	10.1443	8.29796	8.8384	8.30128	9.04454	8.65656	9.42511	8.45091	9.15274	9.34969	8.99963	9.33926	6.44744	9.90367	6.16684	5.38628	6.21471	6.61391	5.67461	5.90416	5.02362	7.20232	5.6935	7.02357	5.85343	5.0952
209720_s_at	-2.92634	5.0892	-4.17186	0.000251928	0.00207224	0.0819589	SERPINB3	7.69954	7.52065	8.13628	6.07519	4.77989	4.36408	8.91451	7.06476	8.26594	3.50468	7.40465	7.2436	4.69628	3.02128	6.29422	6.50798	2.48846	2.3492	2.3864	2.42784	2.64609	2.61704	2.41045	8.03814	7.83079	2.39395	2.91397	2.50172
1563805_a_at	-2.92415	6.67836	-8.19963	4.99177e-09	4.03139e-07	10.7324	FAM83C	8.45808	8.23181	6.2564	7.85833	8.78959	8.12878	10.676	6.59037	8.48512	8.33866	8.33354	8.02806	7.31234	6.74583	6.57371	8.09842	4.21693	4.50348	4.55495	4.57898	4.43013	4.54112	4.99823	6.99799	6.00583	4.92909	5.31166	5.02056
223659_at	-2.92395	6.17156	-8.02156	7.80387e-09	5.75812e-07	10.2919	TMPRSS13	7.13618	8.2153	7.87596	7.3922	7.46955	7.2862	8.37953	6.63844	8.36617	7.75791	8.11646	7.8022	7.55886	7.89493	4.26193	6.64316	4.20907	3.93565	6.55054	4.48217	3.36121	3.76998	4.29391	5.99519	5.41404	4.42109	3.58207	3.99389
206345_s_at	-2.9232	4.93505	-6.84696	1.64056e-07	6.50925e-06	7.28577	PON1	8.1476	8.14288	5.49544	4.24286	5.39234	5.99576	4.57805	7.4692	6.33027	4.87961	5.60385	6.83832	5.54929	7.37377	4.1206	8.84569	3.1341	2.6108	2.77924	2.93823	2.67763	3.22416	4.11684	3.7853	3.58588	3.13629	4.06064	3.12664
204675_at	-2.92315	9.35311	-7.92695	9.91122e-09	6.92962e-07	10.0561	SRD5A1	11.0933	11.2031	10.8368	11.6951	10.4484	11.1913	9.5086	11.2386	11.3987	9.97425	9.11652	10.7941	11.2495	11.5561	7.72235	10.6676	8.3614	6.30247	6.67622	7.75438	7.45296	7.68075	7.0663	8.72185	9.27994	7.76179	8.56897	6.56581
229616_s_at	-2.92204	7.68662	-5.98609	1.68001e-06	4.10982e-05	4.99011	GRAMD2	10.0164	9.78445	8.61225	8.90389	8.89253	9.18098	9.31087	9.47914	9.99783	9.41377	8.39387	9.82368	8.63311	8.59321	6.04754	7.93926	4.45129	5.69677	9.80329	7.51836	3.54521	4.10489	5.40044	6.29732	7.06674	5.10613	6.65551	6.55665
207275_s_at	-2.92082	9.7999	-6.11792	1.17161e-06	3.11715e-05	5.3455	ACSL1	12.3256	12.5489	11.1115	11.3826	11.5122	12.2461	8.86392	11.2571	12.2366	8.48757	9.45061	11.3371	11.8761	12.2418	8.09149	11.8578	8.04224	6.41825	7.97575	8.66545	9.41536	9.78977	6.87805	8.31717	9.07971	8.15021	8.00036	6.83797
228409_at	-2.92005	6.79453	-6.59975	3.17718e-07	1.10927e-05	6.63321	PLIN4	8.85348	9.06647	8.53806	6.95647	6.33511	9.4077	5.94604	6.80716	9.2347	10.6092	8.46453	8.28174	8.99718	8.56356	5.05783	7.61647	5.25635	5.21148	5.09268	4.35462	4.81395	4.56004	6.02086	4.65426	4.28424	5.49933	4.97338	6.79003
239770_at	-2.91512	4.67655	-7.39411	3.88991e-08	2.03913e-06	8.70682	ESYT3	6.24787	6.3387	3.49559	4.74009	6.93967	6.04595	6.60819	6.15956	6.53885	5.09455	7.26015	6.60283	6.06842	6.28412	3.38747	7.00225	2.57886	3.73704	2.2528	2.12094	3.62067	2.70688	2.08711	5.01943	4.31359	2.56491	2.81636	2.3106
210086_at	-2.91458	8.49552	-7.50901	2.88813e-08	1.59826e-06	9.00077	HR	10.1352	10.0486	9.493	9.86066	9.22344	9.48058	10.0571	10.1317	10.1292	9.98663	10.2543	10.1555	10.3243	9.46313	6.83695	10.3338	7.23881	5.83547	6.9172	6.60775	5.32695	5.54305	5.602	7.70378	7.79233	6.44413	9.96935	6.97978
208161_s_at	-2.91389	8.02285	-6.27309	7.67898e-07	2.23324e-05	5.76224	ABCC3	9.57949	9.92379	10.5908	8.23355	9.47803	9.29179	9.09073	10.2556	9.88999	8.59349	9.37728	9.3505	9.34376	9.58392	4.88711	10.8767	6.00212	7.15407	4.73872	7.83509	6.15407	5.83693	5.14223	7.96687	6.02043	8.22112	5.94467	5.27697
228973_at	-2.91273	6.37082	-6.43867	4.90348e-07	1.56234e-05	6.20486	DLG2	7.12158	7.57635	8.62097	7.55944	9.23617	7.52468	8.43221	6.78859	7.15661	8.09318	8.51848	8.2536	7.7817	7.23054	3.5044	8.50772	3.37363	4.70218	3.36283	5.84658	3.68328	3.53837	7.21989	4.624	5.2776	5.71853	4.45524	4.67474
204136_at	-2.90866	7.95977	-6.67365	2.60581e-07	9.44778e-06	6.82893	COL7A1	8.97208	8.71442	10.3023	8.6531	9.98599	8.65705	10.1628	9.66311	9.19514	9.13393	8.46261	10.5387	9.32238	8.77296	5.69419	11.0707	5.65207	6.67615	4.95169	4.82839	5.47868	6.62276	5.2694	7.8542	7.53316	6.02517	8.37861	6.30183
206747_at	-2.90687	6.45601	-9.61657	1.65343e-10	2.8428e-08	14.0833	GPRIN2	6.85143	7.61578	6.51126	9.11971	8.84157	7.45279	8.89447	7.65029	7.26214	9.09135	7.94584	7.92125	8.53521	6.89326	6.80553	5.83701	4.76193	4.38767	4.94201	4.2953	3.98373	4.57283	5.20004	5.28917	5.77326	4.78459	4.93896	4.60981
230782_at	-2.9059	7.46797	-5.97155	1.74824e-06	4.2407e-05	4.95087	SORD	8.47414	9.57704	8.99996	8.4761	9.33917	9.43005	7.29429	9.50917	10.2549	7.66558	7.62377	9.16002	9.32872	8.95754	5.33643	9.98681	7.70392	4.9766	7.30443	5.481	4.52214	2.58608	5.96006	7.56852	6.77534	5.02797	5.80472	5.97867
220322_at	-2.90407	5.18153	-4.89187	3.45758e-05	0.000436791	2.01741	IL36G	7.69052	7.91189	3.5887	4.71944	5.94247	5.46993	10.7735	6.07426	8.69279	5.21278	7.37652	5.89916	5.24939	5.50015	5.36181	7.35472	3.07642	2.90184	2.62423	3.15173	2.36925	3.0891	3.22143	6.79483	6.184	3.10445	3.16405	2.58334
230751_at	-2.90325	6.36851	-8.18238	5.21165e-09	4.15308e-07	10.69	WNT4	6.72891	7.30921	8.9699	8.2252	8.6896	7.56562	7.39517	7.26681	8.46515	8.9132	8.32272	8.16194	7.15505	7.45537	5.2512	5.92907	5.25435	3.93565	4.48274	3.79226	4.70548	4.71645	4.40322	6.54293	6.0247	3.89768	4.56834	4.19032
232027_at	-2.90249	5.14122	-8.89501	9.07093e-10	1.06657e-07	12.4116	SYNE1	5.79914	6.08065	4.07433	6.96416	7.12481	6.3298	5.53694	8.08853	5.60281	6.62437	8.42827	5.99924	6.85605	7.4501	5.39844	5.80459	2.77117	3.43638	3.44406	4.09088	2.88855	3.27602	3.69412	4.03876	3.58034	3.90851	3.85886	2.80417
214536_at	-2.90223	6.34813	-5.3023	1.10739e-05	0.000178026	3.134	SLURP1	6.12818	7.54424	7.94959	8.23172	8.4385	7.86889	11.671	5.1213	8.66024	9.42387	8.66411	7.06519	5.78515	5.68992	7.21307	6.01604	3.87709	4.26908	4.13895	4.48456	4.15995	4.55548	4.138	8.11405	6.19142	4.21094	3.75303	4.384
232977_x_at	-2.89665	8.3912	-5.2964	1.12565e-05	0.000180378	3.11794	MYH14	9.81621	9.605	10.0715	9.86821	10.101	9.31652	9.90544	9.39497	10.2705	10.7611	9.98692	10.4186	9.71175	9.31809	6.44876	9.12745	7.78059	3.49269	4.26208	4.92963	9.10827	7.9114	6.36002	8.29741	7.37654	7.90418	4.20338	9.20544
225911_at	-2.89507	7.82498	-8.90935	8.76342e-10	1.0371e-07	12.4455	NPNT	9.27629	8.98034	9.56535	8.33186	8.42914	9.1302	8.99816	9.87646	8.97517	9.18203	8.90978	9.87901	9.9887	9.19772	6.73196	9.59946	5.72157	7.88787	5.28291	6.90755	6.88169	5.67556	3.88962	5.96798	6.80658	6.33309	6.3502	6.34326
1568648_a_at	-2.8938	4.42062	-6.67305	2.61002e-07	9.45679e-06	6.82733	LOC100505851	5.31643	5.84434	7.60363	6.23863	4.4904	6.00453	2.59725	7.835	7.4944	4.10948	3.29762	5.71055	4.79554	7.41972	5.9402	5.87538	2.59352	2.69913	2.53947	3.00292	2.46622	2.98132	3.02506	2.94888	2.5137	2.56531	3.56743	2.30129
230783_at	-2.89295	6.44503	-7.52369	2.78062e-08	1.54659e-06	9.03821	LOC283713	8.82219	9.08486	9.4043	6.31217	8.03132	8.04487	6.15555	8.53627	7.87148	6.97094	7.59136	7.81547	7.53961	7.94881	5.15814	7.67039	4.05999	4.37224	3.66698	5.55255	4.96633	2.97394	5.14391	6.12504	6.26411	4.95003	4.48014	4.94769
236888_at	-2.89114	4.4862	-6.04383	1.43446e-06	3.62761e-05	5.1459	CAPZA3	6.21024	6.3528	9.06539	2.81031	5.64488	5.04017	5.55686	6.10792	5.65797	4.4371	3.95899	6.84997	6.53801	6.04823	2.84082	8.48454	2.89199	2.87709	2.68354	2.81476	2.7607	2.77812	3.23533	2.38995	2.74329	2.65786	3.5113	2.6655
216701_at	-2.89021	6.64839	-7.23924	5.82579e-08	2.91156e-06	8.30805	C1orf68	6.01936	6.84853	9.61831	8.33667	9.09576	7.9504	9.12195	6.49258	8.10928	10.193	8.97509	8.32607	6.53931	6.42155	5.90337	8.24164	4.55794	4.93822	5.32416	4.96313	4.75481	5.09982	3.86615	6.14224	5.58766	4.83262	5.07599	4.81943
229241_at	-2.88766	6.2492	-5.09693	1.95743e-05	0.000279377	2.57488	LDHD	8.35983	8.85539	7.35592	8.6953	6.25326	8.05147	4.47581	8.92088	9.98137	6.42807	4.31831	8.51694	9.3133	9.88679	4.19511	6.18059	3.65875	4.89727	4.38081	4.52532	3.83272	6.17707	4.30916	5.44848	5.19919	4.03876	4.37573	4.3461
1555404_a_at	-2.88734	7.1571	-8.76142	1.25256e-09	1.3835e-07	12.0942	DUOXA1	8.99914	9.33126	7.89751	8.02967	8.33452	7.81959	10.0013	8.57677	9.35018	7.70693	8.53986	8.53388	8.30017	8.33173	5.7477	8.81225	5.70583	4.98242	5.11156	5.44024	4.79348	5.13903	5.24381	7.26691	6.96044	4.59411	5.84102	5.00743
217014_s_at	-2.88422	9.44244	-5.0803	2.04985e-05	0.000289901	2.52964	AZGP1	10.9656	11.3671	10.0621	11.1011	10.6643	11.9654	10.2144	9.86151	11.5636	11.3118	10.2297	11.026	10.7335	11.5081	7.7481	10.5343	8.7287	7.73744	11.8418	6.654	6.93538	7.63461	3.95582	8.86676	8.59953	5.1263	7.32012	10.1313
226884_at	-2.88311	5.18273	-8.54094	2.1444e-09	2.08621e-07	11.5649	LRRN1	7.12107	7.12157	3.94906	6.63528	6.89762	7.6756	5.74425	6.34359	6.8548	5.82546	7.23226	7.00279	7.61995	6.96337	5.61469	4.0922	3.60744	3.83532	3.25483	3.74133	2.97225	2.73571	4.12634	3.68836	4.53138	3.8303	3.07451	3.02506
1560727_at	-2.88261	5.3656	-4.56512	8.54573e-05	0.000882746	1.13325	HEATR4	4.5907	8.24877	4.44473	7.8851	6.0567	7.23515	4.25288	9.85428	5.51991	4.24671	3.94193	8.7419	9.60662	8.4956	3.44371	9.05128	4.10008	3.26583	4.07592	3.45671	3.76896	3.48342	3.93823	4.30354	3.08513	3.71557	3.86596	3.56136
232636_at	-2.88247	5.13255	-5.71316	3.55614e-06	7.34595e-05	4.25127	SLITRK4	7.26275	8.54227	8.8699	4.91529	6.12078	6.32561	4.37527	8.83804	5.43007	3.85425	6.75019	6.61698	7.7356	6.20418	4.5492	5.49591	3.13962	3.37157	2.9734	6.37338	3.4025	3.39169	2.88705	2.96789	2.861	4.58192	2.33661	3.53838
239061_at	-2.88239	6.05303	-8.12471	6.02126e-09	4.64334e-07	10.5476	TPRXL	7.79351	7.94314	8.42482	7.00711	6.56853	7.91588	6.91012	8.27503	8.48094	6.97091	5.83119	8.2759	6.40285	7.86419	5.44938	6.49998	3.6233	3.58834	3.41512	3.85674	5.11625	5.02524	5.2288	5.25714	5.6028	3.43485	3.10715	5.61572
205455_at	-2.87984	6.04274	-8.20103	4.97438e-09	4.02329e-07	10.7359	MST1R	7.46783	7.35104	7.01569	7.28784	7.71307	7.29018	7.70926	7.29988	7.48283	7.71787	7.28259	7.82954	7.37667	6.69822	3.90337	9.00546	3.89416	3.72842	5.65763	3.39334	6.11698	3.67404	4.2067	4.50203	5.29565	4.04593	3.96466	4.2859
228404_at	-2.8762	5.83865	-9.40472	2.70619e-10	4.16792e-08	13.6	IRX2	7.63289	7.00485	6.80965	7.8847	7.41926	7.35068	7.59036	6.89133	7.33963	7.30909	7.15142	7.13284	7.70121	7.34504	4.87569	5.70228	5.4714	3.52008	2.93018	3.38607	3.86333	4.11994	3.60365	5.38953	5.45441	4.09248	4.99943	3.51078
202965_s_at	-2.8732	5.04514	-4.36353	0.000148966	0.00136794	0.592093	CAPN6	6.74426	5.42802	8.0035	5.16755	6.1381	6.15441	5.02118	7.42868	6.99389	7.68809	7.13788	7.05219	5.68771	6.32939	2.2784	7.17085	5.05036	1.89371	2.15007	2.34482	2.0583	2.07048	9.91967	2.36336	2.95697	3.95546	2.53779	3.53871
228975_at	-2.86754	5.94299	-6.21773	8.92632e-07	2.51053e-05	5.61375	SP6	7.97673	6.67567	6.13331	7.31601	7.68739	7.63144	7.42265	6.45258	7.57814	7.08585	8.63926	8.40338	8.36817	7.61683	4.14592	5.61769	4.03282	7.46043	3.10493	3.21281	3.57989	3.34147	6.14706	5.00817	4.51368	4.94941	2.84833	3.45382
203585_at	-2.86663	9.05558	-7.91886	1.01164e-08	7.02725e-07	10.0359	ZNF185	10.2053	10.2879	9.84641	9.92734	10.7704	10.3442	10.8208	10.1385	11.0277	10.3654	10.4717	11.2314	10.5039	10.1558	8.20274	10.2469	6.18245	6.01536	7.30284	7.63917	7.38986	6.24139	10.5767	8.62925	8.22626	7.62954	6.53153	6.64577
222333_at	-2.86659	7.81775	-9.20962	4.28221e-10	5.92733e-08	13.1494	ALS2CL	9.02517	8.82485	8.86929	8.68487	10.1417	8.8911	9.40245	8.30872	8.8021	9.68044	9.7377	9.39028	9.50192	9.1299	6.52	9.83014	5.92866	6.10429	5.03801	5.5251	5.49727	6.48412	4.90587	7.55332	7.4852	6.28999	6.57827	6.76631
206191_at	-2.86337	5.46938	-9.37406	2.90762e-10	4.39155e-08	13.5295	ENTPD3	6.96821	6.41792	7.89352	5.93097	7.08947	7.69408	6.38176	5.43639	5.83497	7.15753	7.89643	7.01447	6.97428	6.77334	4.58801	7.09315	3.25307	4.59676	3.69364	3.15755	3.26445	3.36709	4.04904	4.56836	3.90959	5.43365	3.43241	3.27239
239273_s_at	-2.85901	6.22853	-7.19304	6.57523e-08	3.20696e-06	8.18856	MMP28	6.19285	6.60949	7.82274	8.02933	8.63473	8.0727	8.48813	6.42366	7.68442	7.50803	7.30393	7.65399	6.76435	8.29969	4.0262	9.7468	4.79368	3.56809	3.70171	4.46731	3.6297	4.13747	5.32027	4.8691	5.84028	4.82929	5.02938	4.9514
205857_at	-2.85575	7.1068	-8.17913	5.25423e-09	4.17551e-07	10.6819	SLC18A2	7.67626	8.88416	10.299	7.55551	9.35913	7.5769	8.44502	8.85058	7.10787	7.9894	9.38481	8.79398	8.75121	7.41892	6.32939	8.86892	5.93559	4.53292	5.88598	5.97643	4.23746	6.1854	5.67539	6.63783	6.27574	4.57897	5.58913	4.18849
215389_s_at	-2.85479	6.02759	-6.91611	1.36517e-07	5.65461e-06	7.46721	TNNT2	7.24842	6.99527	10.1484	6.28308	7.41689	6.65483	7.60753	7.12992	6.78115	6.68534	7.11017	7.70973	7.26863	7.70855	3.79917	9.47004	4.20609	4.27049	3.26634	4.74632	5.05908	3.82198	3.80473	5.8308	5.09659	4.19741	4.41004	4.04548
210082_at	-2.85474	5.9616	-6.06822	1.34193e-06	3.44623e-05	5.21164	ABCA4	8.37087	8.60407	8.38458	6.36902	6.76114	7.25029	5.13687	6.90915	8.4995	6.08292	7.06132	8.64189	8.33665	7.50572	4.40835	6.63858	3.74941	3.73691	3.90729	3.84449	3.97123	3.52057	4.03596	5.34088	3.92732	3.56613	4.17995	8.18373
243276_at	-2.85352	7.37553	-7.32849	4.61445e-08	2.36674e-06	8.53819	MECOM	9.08962	8.65016	9.16517	8.15182	9.50695	8.54269	9.43413	7.767	8.64593	8.73402	9.30094	8.58063	9.09083	8.62623	4.60759	9.6818	4.74141	4.9465	4.56832	5.8313	5.67827	5.96427	5.08277	7.27327	7.09163	5.28166	6.037	6.44295
206204_at	-2.85137	6.55574	-4.77612	4.76599e-05	0.000560268	1.70344	GRB14	7.78444	6.86228	8.558	2.87941	8.26745	8.41909	6.33342	9.24452	6.7901	6.87853	6.61618	9.03473	8.31038	9.94523	7.54441	10.9758	5.56612	6.32005	6.54088	3.21611	6.13621	5.82221	2.58465	4.66813	6.10818	4.21861	3.70984	4.22562
226988_s_at	-2.84321	8.16545	-5.33123	1.02209e-05	0.000167867	3.21275	MYH14	9.46183	9.39168	9.84079	9.6439	9.90009	9.09129	9.68385	9.21701	9.94958	10.3787	9.64032	10.1606	9.5829	9.10397	6.24998	8.84706	7.57133	3.40664	3.90635	4.45419	8.75534	7.76842	6.20349	8.14739	7.23044	7.73191	4.4833	8.83032
223122_s_at	-2.84237	8.70406	-4.48555	0.000106448	0.00105036	0.919171	SFRP2	8.83109	10.3978	10.4843	10.6185	10.4299	10.8501	10.6409	10.8642	10.0924	10.2184	11.6789	9.14762	7.63105	9.15786	9.25802	8.45455	6.83878	4.41959	2.28591	5.57561	7.16915	6.03929	11.0603	9.96921	8.04995	7.49929	7.22765	8.82348
214203_s_at	-2.84178	7.19771	-6.49755	4.18297e-07	1.38524e-05	6.36172	PRODH	6.8588	7.33213	9.20906	8.82583	9.12652	8.03735	8.80577	8.31854	7.78297	9.07695	8.5629	9.76057	8.95276	8.88086	5.17237	9.94653	5.05592	4.03259	4.43217	7.03433	5.13071	6.01716	4.55547	6.90604	7.17174	4.73482	7.16413	4.65096
206043_s_at	-2.84146	5.4527	-7.54793	2.61195e-08	1.47882e-06	9.09998	ATP2C2	6.7951	7.51275	8.51858	5.84795	7.61202	6.29788	6.31454	6.32181	6.22125	6.34539	7.50171	6.46411	6.49567	6.74786	3.39746	8.33345	3.29356	3.56608	3.4451	3.38634	3.26291	5.11818	3.52032	5.49007	4.59487	3.5921	3.19696	3.48161
207356_at	-2.8394	6.00488	-2.80316	0.00894637	0.0333285	-3.3175	DEFB4A	7.50212	9.40138	7.66936	5.80001	3.93565	4.598	12.8473	6.99161	12.5454	4.47011	3.82633	6.60192	9.08499	3.15685	8.60158	8.51555	3.75303	2.80924	3.35827	3.27106	3.11317	3.51502	2.97741	7.43609	11.6878	4.0406	3.53264	3.09401
230464_at	-2.83855	6.46683	-6.57135	3.4292e-07	1.17109e-05	6.55786	S1PR5	8.6512	7.96983	6.04595	8.51179	8.41325	7.98673	7.26247	6.49607	8.28964	8.56449	8.4248	8.55569	8.02751	6.90927	4.85107	7.97389	4.04897	3.85849	3.46748	4.41815	6.49128	3.29238	4.96468	5.18373	5.83274	5.23551	3.81144	7.53277
231549_at	-2.83537	4.8971	-5.41444	8.11685e-06	0.000139512	3.43928	C1orf158	6.83607	8.13057	8.62754	4.5832	5.05656	5.86704	3.81467	7.23719	6.38156	3.56087	3.33423	7.45142	8.09219	8.64161	3.74659	6.43481	3.38911	3.29219	3.43084	2.86326	3.29308	3.35871	3.34017	3.56001	3.03964	3.12796	3.56087	3.06679
213765_at	-2.83372	6.34299	-5.0174	2.44077e-05	0.00033404	2.35852	MFAP5	6.78879	5.6438	7.74081	5.67926	7.76845	9.89098	8.27452	8.09378	6.82403	8.93021	8.49944	7.64216	7.80874	8.63948	3.60257	9.09208	5.37434	2.71212	3.05362	5.11989	3.1253	3.66336	6.23623	6.88475	3.94533	4.86243	4.34145	7.36588
236172_at	-2.83216	7.10106	-6.84641	1.64295e-07	6.50935e-06	7.28433	LTB4R	8.91767	9.16293	9.55438	6.96869	8.72154	7.90858	9.62188	8.28252	8.70921	7.7458	7.99356	8.50517	8.61889	7.80137	4.57684	9.94839	3.78103	5.37266	5.11039	5.57882	5.55843	4.91059	5.80246	7.13809	6.99608	5.35068	5.44683	4.74608
205220_at	-2.83096	5.70607	-5.72011	3.4887e-06	7.2389e-05	4.27013	HCAR3	5.77246	7.60821	8.62766	7.13662	7.42731	7.15152	7.92499	7.11424	8.12252	7.46046	7.60386	7.93241	6.75155	4.53608	3.08526	6.45425	2.84949	3.16144	3.08155	3.0791	4.03151	4.27754	3.0713	5.47359	6.89386	5.16835	4.80471	3.16805
235666_at	-2.82984	6.31055	-5.84908	2.44643e-06	5.51355e-05	4.61971	ITGA8	7.60657	7.35662	8.72665	7.71197	6.3706	7.81823	6.76914	7.66885	7.27781	7.55157	5.70716	7.67088	6.52606	8.99545	7.15337	9.4625	4.37764	9.03437	2.90297	3.69918	2.89161	4.64761	3.82835	4.67896	5.01742	6.58314	3.78244	4.87831
210130_s_at	-2.82886	7.58266	-7.64621	2.02811e-08	1.21453e-06	9.34967	TM7SF2	9.79931	10.0896	7.76979	9.63025	7.88256	9.66712	7.90582	8.28981	10.3084	8.40862	7.90642	9.19118	9.9784	10.1248	5.7838	7.98458	5.6791	5.63859	5.9707	5.45695	5.14545	5.9587	5.76073	7.01791	6.06906	5.92657	6.15895	6.81127
227174_at	-2.82865	6.11829	-3.77061	0.000746396	0.004809	-0.966631	WDR72	6.34414	4.05826	9.23794	5.8348	8.47345	8.8543	7.48033	8.38993	5.5693	7.88845	6.81644	8.65929	7.07771	9.71863	3.82712	9.05894	3.16307	2.25781	2.25338	3.3551	7.09048	9.07346	2.32484	4.37715	3.77204	3.98651	3.95555	8.41358
238018_at	-2.82846	5.60358	-7.95125	9.31997e-09	6.6092e-07	10.1168	FAM150B	5.44436	5.49144	5.40741	6.64966	6.73906	7.69648	6.91079	8.88263	6.88676	7.19388	6.97769	7.06662	6.96525	8.97165	4.16196	7.6068	4.1871	3.92732	3.46405	4.67541	3.75576	3.69294	4.09986	4.22542	3.92732	3.88452	4.14421	3.86392
1553364_at	-2.82612	4.73763	-10.0071	6.771e-11	1.45568e-08	14.9578	PNPLA1	4.97617	5.84295	5.56929	5.1813	6.23445	5.26272	6.6924	6.68034	7.42019	5.64046	6.6131	7.68257	5.67324	6.27853	3.82851	5.60493	3.02945	2.52403	3.23831	3.10396	2.9107	2.92748	3.22273	3.56356	3.67392	3.25863	3.3403	2.6794
215506_s_at	-2.82449	5.76832	-6.28625	7.40937e-07	2.16983e-05	5.79751	DIRAS3	7.89309	8.66335	5.38583	7.94065	7.07708	8.84384	5.80254	6.9339	8.20411	6.09483	6.10304	6.99092	7.79177	8.54718	3.22481	6.16414	3.26387	4.90501	4.7469	4.47428	3.55826	3.07282	4.33686	3.8698	5.69132	3.44789	4.23598	4.2489
207302_at	-2.82214	4.32974	-6.81819	1.77114e-07	6.89233e-06	7.21015	SGCG	5.75823	4.33242	7.99646	6.08148	5.11821	6.84652	4.92151	6.72228	3.88829	5.85624	6.42768	6.40421	5.71204	6.77445	2.48747	3.3002	3.11362	2.11495	2.81833	2.80026	2.99144	2.45034	2.85948	2.46123	2.60259	2.35109	2.59706	3.44475
243541_at	-2.82042	5.40659	-5.69663	3.72189e-06	7.61453e-05	4.20642	PREPL	7.39267	6.17387	8.22918	4.56272	6.96659	6.111	4.75134	7.83235	7.35033	6.55849	8.13093	7.73335	8.05026	4.45976	3.44432	8.09834	2.61507	2.55451	2.72372	4.76076	4.26542	3.89154	5.71107	4.13205	3.24207	5.1394	3.47353	3.02997
238786_at	-2.81838	5.53494	-8.99613	7.1164e-10	8.69198e-08	12.6502	ANK3	6.10255	6.48395	8.0602	5.7494	6.7874	6.48993	6.59758	7.62672	7.14982	5.89428	6.62101	8.0479	6.67848	6.97453	4.1645	8.4568	3.49332	4.23058	3.25129	3.59369	3.78865	3.45018	4.60506	4.36448	3.85688	3.95913	3.78116	4.71882
229118_at	-2.81498	4.94132	-9.28068	3.62093e-10	5.19617e-08	13.3141	PRRG3	4.91007	5.40451	4.98187	6.12727	7.00733	7.37586	6.23328	7.27889	6.29945	5.65777	7.19411	7.15069	6.30601	6.49828	3.43621	6.50228	3.12958	3.24971	3.14396	3.41912	3.36074	3.45846	3.19478	3.4153	3.19049	3.13456	3.38713	3.90931
237592_at	-2.81431	5.52484	-5.81378	2.69572e-06	5.92874e-05	4.52411	ZC2HC1B	7.64022	8.4865	5.54048	8.02735	5.46197	7.05894	4.17974	7.35548	8.57851	4.95148	4.99326	7.58597	7.90375	8.66213	4.05763	7.21219	3.38749	3.41688	4.17306	3.59181	3.19716	3.4812	5.20949	3.45556	3.72669	4.26782	5.7729	3.31988
65517_at	-2.81198	5.66969	-10.5178	2.16943e-11	6.55323e-09	16.0699	AP1M2	7.01256	7.75957	6.52293	7.41944	6.64573	7.23938	7.28106	6.45363	7.73587	7.17166	6.40096	7.08444	7.24768	7.80912	4.19851	6.01459	4.06249	3.81507	4.10199	4.09457	3.686	3.79177	3.8714	5.00905	4.59293	3.64506	4.02371	4.06006
206912_at	-2.81159	4.56433	-5.53477	5.8185e-06	0.000107876	3.76666	FOXE1	7.52364	6.36152	4.65213	4.49703	4.97837	5.42725	4.43522	5.88395	8.04805	4.79381	7.44227	8.19823	8.00856	4.89111	2.91134	4.25639	3.71552	1.91164	1.98442	2.70222	2.15742	3.89791	2.26956	4.49727	4.33255	3.28832	2.97164	1.76403
203639_s_at	-2.81079	5.13996	-8.11233	6.21108e-09	4.75617e-07	10.517	FGFR2	6.65689	6.72958	4.24541	5.952	8.15866	7.12125	5.47079	5.68138	6.67688	5.90004	6.44377	6.78744	7.04568	6.93248	3.76584	7.94521	3.48038	2.87068	2.91418	3.82108	3.33343	3.36994	3.70434	3.92183	4.62253	3.24128	3.84373	3.28208
214823_at	-2.81013	5.68911	-4.3733	0.000145017	0.00134	0.618219	ZNF204P	7.42237	7.11101	9.51667	5.28822	7.82206	6.21687	5.23673	8.56522	5.7162	6.41665	6.07834	7.65883	7.73187	7.24452	3.13229	9.13742	2.68969	3.7599	2.12111	2.50769	6.15387	6.85393	7.31468	4.23776	3.83495	5.50835	2.14855	1.86941
204454_at	-2.80647	7.50493	-7.02333	1.02779e-07	4.52087e-06	7.74751	LDOC1	8.66828	8.70539	8.7862	7.99666	8.24218	8.80559	8.74403	9.98457	9.21114	9.53379	9.45634	9.36773	8.34714	9.36632	5.30164	8.80631	7.17793	5.99364	3.74792	5.34446	7.05528	4.91542	6.1681	8.0781	5.66392	5.99896	5.23785	5.43329
238028_at	-2.80414	5.5764	-6.90616	1.40173e-07	5.77104e-06	7.44112	C6orf132	6.57465	6.49814	3.49892	7.60839	8.00323	7.2253	8.72869	6.7579	6.94027	8.60665	7.8083	6.49928	6.7763	6.51008	5.09146	5.32334	4.68586	3.44568	3.23583	3.71664	3.92857	3.2561	3.49324	5.28568	5.15066	3.84309	3.88249	3.76459
231650_s_at	-2.80326	4.60902	-7.73056	1.63383e-08	1.03033e-06	9.563	SEZ6L	6.13704	5.98672	7.56084	4.63556	6.21762	4.97291	3.17508	8.42712	6.21945	4.71645	6.25812	6.59759	6.03553	4.88739	4.52728	6.61191	3.44798	3.11897	2.94079	2.98281	3.01192	3.27487	2.65253	3.07599	2.84131	3.09492	3.12573	2.51804
236496_at	-2.80109	6.02872	-9.55745	1.89602e-10	3.16051e-08	13.949	DEGS2	7.25822	8.72336	7.9446	7.70991	6.45344	7.38617	7.3229	6.6716	9.06964	7.43031	5.86743	7.30117	7.13391	7.66166	5.64411	6.08861	4.70347	4.55921	4.38716	3.95137	4.17707	3.99079	4.56877	5.9252	4.16895	4.11594	4.41763	4.1716
222802_at	-2.80039	7.04503	-6.32187	6.72677e-07	2.01196e-05	5.89287	EDN1	7.17312	7.8092	8.64253	8.34992	8.74723	8.39336	9.37464	8.04384	7.26174	8.29395	8.40271	7.96653	8.2213	9.18197	7.39419	8.66691	4.12902	4.28543	5.43058	5.71406	3.57952	2.54084	8.13973	7.11	6.52804	6.92357	6.84456	4.11227
221646_s_at	-2.79794	9.0188	-5.53319	5.84393e-06	0.00010824	3.76237	LOC100996904	10.8241	11.3723	12.923	9.48482	10.072	8.55539	10.9268	10.0204	10.5502	8.34718	9.97411	9.55332	10.9763	10.2371	7.22313	12.4464	8.04888	6.03535	5.74163	7.16059	7.67207	7.13734	6.29125	9.1251	9.82794	7.59793	8.4198	5.98184
204733_at	-2.79709	6.30488	-4.46319	0.00011322	0.00110226	0.859102	KLK6	9.02362	8.93329	8.04941	8.77744	6.69103	6.82108	5.43476	8.84269	10.2266	7.26069	6.25402	7.71351	6.30163	6.84085	6.15408	6.73349	4.18045	3.4544	3.21627	3.23166	6.64022	4.97461	2.96182	9.57706	7.65595	3.219	4.13021	3.23694
219528_s_at	-2.7965	8.02995	-6.77717	1.97582e-07	7.47598e-06	7.10218	BCL11B	9.07113	9.3471	9.59077	9.37778	10.3269	9.546	9.63588	8.87593	9.12437	9.19732	9.56118	9.3028	9.2843	9.16321	7.36324	8.88737	6.7516	4.41784	6.18715	9.06453	6.86882	6.0303	5.14496	8.17813	6.89475	8.44999	4.95617	4.23918
228698_at	-2.7962	8.65227	-7.53671	2.68864e-08	1.51077e-06	9.07141	SOX7	10.7193	10.7229	9.8111	10.1281	9.56419	10.1231	10.0017	10.2339	10.7609	9.678	10.1982	10.0152	9.68143	9.91054	6.34698	9.7148	7.44888	5.64682	7.7189	6.40144	6.54925	5.26765	8.27366	7.6476	7.94046	8.3982	6.4306	6.92983
204836_at	-2.79277	8.66965	-3.90575	0.000519022	0.00361774	-0.616873	GLDC	11.3905	11.4258	11.0079	10.6538	9.34898	10.8879	5.67185	10.1143	11.6322	8.02414	5.7871	10.3928	11.267	10.7911	9.70229	9.76714	4.20992	7.97281	4.91967	9.11402	7.96994	7.80547	4.26699	8.13498	8.43442	7.93175	10.0528	4.07261
218810_at	-2.79119	6.23339	-6.53127	3.81971e-07	1.28518e-05	6.4514	ZC3H12A	8.02409	9.07204	6.92885	6.94307	6.02565	7.24225	8.6863	8.64378	9.07592	6.08703	6.76975	7.72999	7.56408	8.34369	3.77783	7.95943	4.01073	4.37329	3.38117	5.16753	4.74099	4.4289	3.76606	6.06575	5.81342	4.99897	5.00014	3.91413
220559_at	-2.79037	5.8315	-5.58983	4.9974e-06	9.59722e-05	3.91634	EN1	5.81743	4.40806	7.68088	6.7099	6.87144	7.84005	7.09455	8.01464	6.66184	8.97861	7.61315	7.6721	6.3398	9.12729	3.57104	8.0372	4.20609	2.8466	3.18696	3.48893	5.38971	3.4123	3.37274	5.31602	3.94487	5.36653	3.57558	6.73776
227829_at	-2.78834	5.43449	-9.15944	4.82261e-10	6.43112e-08	13.0326	GYLTL1B	6.57395	6.4166	6.87087	5.94365	6.59858	6.01093	5.90952	6.74436	7.15259	6.59469	6.79501	6.98104	7.32827	7.198	3.91095	9.0429	3.72557	3.61564	3.5023	3.69918	3.40666	3.89967	3.71164	4.68187	4.13943	3.75515	4.44532	3.51146
240967_at	-2.78764	6.80753	-4.47566	0.000109391	0.00107136	0.892606	KRTAP19-3	8.35724	6.01509	10.3795	5.00209	5.78026	9.13039	4.73729	7.21502	11.5168	10.775	9.65041	9.98754	8.11867	6.33722	5.61856	9.41459	5.54475	4.63351	5.20573	5.49791	4.46828	6.12805	4.65544	5.38068	5.59305	4.85649	5.61733	4.99386
231384_at	-2.78738	4.303	-8.75689	1.26636e-09	1.39313e-07	12.0834	GRIN2A	5.36055	6.10704	5.31886	5.14822	7.17677	5.74972	4.31999	5.85816	6.02734	6.0932	5.57495	5.61674	3.86047	6.01827	3.52111	6.21016	2.13777	2.29608	2.42854	2.45121	2.1902	2.66094	2.58979	3.30357	2.18208	1.99526	3.83292	4.45422
215382_x_at	-2.78591	7.41318	-6.92527	1.33242e-07	5.5357e-06	7.49119	TPSAB1	6.62029	8.19099	9.44639	9.7262	7.75945	8.97119	9.56033	7.28082	8.37796	10.3687	10.5973	8.73306	8.94015	7.92765	7.83246	7.38139	6.17577	5.58428	5.11593	4.38122	5.19963	6.00111	7.83547	7.81951	5.20657	5.6188	5.35501	5.5615
232277_at	-2.78517	7.60296	-4.60605	7.63155e-05	0.000807226	1.24361	SLC28A3	9.48397	9.78223	9.4154	7.65632	9.6946	8.15644	10.0232	9.15834	9.31813	6.16337	9.16987	9.23308	7.82295	8.39516	8.50284	8.7698	5.03255	4.06237	4.31817	7.67911	4.50471	9.44963	2.41886	7.09897	7.14135	4.8983	9.97194	5.56125
230773_at	-2.78293	4.87648	-6.65871	2.71226e-07	9.7561e-06	6.7894	ZNF385D	7.04075	6.52971	7.93958	5.85557	4.81276	6.33312	4.62729	8.40179	6.60438	5.32108	4.62332	6.94319	7.17791	7.47987	3.54196	3.87433	3.18865	2.97341	3.00458	3.43776	2.89314	2.70504	3.3431	3.97932	3.02778	3.7977	3.88527	3.1991
202668_at	-2.77996	9.46335	-6.27446	7.65052e-07	2.22735e-05	5.76591	EFNB2	11.1641	11.6173	11.6788	10.2591	10.8334	11.233	10.4955	10.9443	11.3483	10.0322	10.6866	10.9176	11.1425	11.0328	5.9968	11.0938	7.61633	7.09031	7.35588	7.54855	8.0544	6.32794	8.56003	8.16822	7.5176	10.1212	6.8866	9.25055
203780_at	-2.77978	8.97985	-7.20754	6.33001e-08	3.10676e-06	8.22609	MPZL2	10.4031	10.4845	10.7463	9.68551	10.1026	10.2009	11.1966	10.3333	10.5955	9.25438	9.6142	10.4254	9.90427	10.1774	9.1959	10.4189	5.55979	8.29741	9.27287	7.24343	6.97683	6.56967	5.54181	8.92301	8.78113	9.48541	5.87826	6.1672
218644_at	-2.77959	7.90821	-6.79843	1.86692e-07	7.15982e-06	7.15815	PLEK2	8.42201	9.21217	9.15506	8.98948	9.58741	8.72102	10.8338	9.10967	9.65104	9.22535	9.18614	9.49416	9.19592	8.76409	6.49634	9.5477	5.3125	5.88982	6.75193	6.50477	6.43931	8.30802	3.6306	7.12928	7.68531	5.29893	7.97935	4.90861
227461_at	-2.7791	8.52404	-7.91253	1.02801e-08	7.10811e-07	10.0201	STON2	10.398	10.3123	10.7159	9.16318	10.121	9.93565	9.40074	9.38156	9.84213	8.83407	9.79542	9.74593	10.2255	9.72654	7.89079	9.9527	5.98457	6.80067	7.40043	7.95223	7.22469	6.55404	5.11103	8.91859	8.25269	7.95778	5.11356	5.96152
229957_at	-2.77905	10.4575	-6.46061	4.62136e-07	1.4995e-05	6.26335	TMEM91	12.3541	12.6238	12.2757	12.4432	11.427	12.1654	10.8881	11.8135	12.6153	11.134	10.1081	12.4268	12.5173	12.6712	6.9881	11.9246	8.44062	9.90503	7.95718	8.54827	8.07085	8.66119	10.1542	8.63989	9.02145	9.14639	8.75983	9.12873
228219_s_at	-2.7775	6.13197	-6.51611	3.9789e-07	1.33137e-05	6.41109	UPB1	8.74924	8.62865	8.86006	7.89391	6.71621	8.12528	4.69761	7.25387	8.63607	5.96199	5.1747	7.27067	8.70864	9.02716	5.28033	6.1728	5.08398	5.17115	4.15989	5.0544	4.20183	4.52893	3.85387	5.03689	3.94505	4.6151	4.66572	4.22116
220327_at	-2.77694	5.48321	-7.63749	2.07405e-08	1.23528e-06	9.32757	VGLL3	5.56055	6.85156	7.28249	5.95591	6.26296	6.35777	6.77189	7.50974	6.60627	6.57651	8.29587	6.38371	5.65745	6.94315	6.26113	7.49631	3.20823	4.49763	2.19005	3.60099	2.3844	4.49651	3.05181	6.27052	4.31345	5.76073	2.84462	4.13768
210074_at	-2.77602	8.26012	-6.44681	4.79678e-07	1.5382e-05	6.22658	CTSL2	9.50315	10.4464	9.54797	9.52996	9.91959	9.69644	8.48476	8.92732	10.6158	8.33874	10.5762	9.97161	10.2318	9.45872	7.3929	8.55613	6.65803	5.82286	5.49814	6.45002	8.9424	7.8808	4.58989	8.96219	8.22492	5.8132	5.50369	5.73972
239370_at	-2.7758	4.95777	-10.0356	6.34779e-11	1.38273e-08	15.0209	LOC100505633	6.17964	6.48582	6.40777	6.29283	7.97333	5.99276	5.44433	5.99113	5.80919	6.05571	6.64062	6.80513	6.49885	6.98002	4.43532	4.3659	3.44008	3.43224	3.08108	3.35375	2.85436	3.15433	3.6095	3.7671	4.3468	2.80245	2.7081	3.90934
235958_at	-2.77342	6.27803	-9.08062	5.81629e-10	7.43003e-08	12.8485	PLA2G4F	7.09045	7.37403	8.07223	6.7893	7.97699	6.97442	8.79163	7.47159	8.01403	7.18484	6.98552	8.42101	7.84145	7.43909	4.52142	8.51827	5.07437	4.17906	4.72757	4.35462	4.03602	4.61129	4.39226	5.56818	5.67814	4.42419	4.95617	4.31676
220972_s_at	-2.77224	3.8441	-3.97001	0.000436258	0.00316681	-0.449264	KRTAP9-9	4.39306	2.71115	7.12964	1.8913	3.67651	5.75799	2.43965	3.0031	9.85273	7.09792	4.3658	7.5105	7.50538	2.64841	2.41978	8.11233	2.4104	2.08961	2.02545	2.4677	2.13121	2.55182	2.08978	2.32226	2.45433	2.24194	2.34023	1.99478
227342_s_at	-2.77034	6.99018	-6.05193	1.40301e-06	3.56455e-05	5.16776	MYEOV	8.48277	8.72721	8.38692	7.23751	7.27989	9.1401	6.7303	8.28961	9.14794	8.10433	7.36839	8.51514	8.75568	9.3233	6.41871	8.93172	4.86513	4.57117	5.09163	5.58597	4.45881	6.08872	4.40853	10.1153	4.47047	6.1055	4.28925	4.83505
227449_at	-2.76998	8.07142	-4.67051	6.38522e-05	0.00070258	1.41766	EPHA4	9.82561	9.99386	10.0869	8.77151	10.0731	9.46939	9.1601	9.91253	8.98527	8.14612	9.91576	9.48095	9.38137	9.14244	6.25732	9.53466	4.47307	3.87254	4.00145	6.9497	5.24831	10.2537	10.469	7.64339	7.16415	7.34431	4.71322	5.73002
228568_at	-2.7689	6.3947	-7.92372	9.99261e-09	6.96069e-07	10.0481	GCOM1	7.13734	8.00479	8.37957	6.88622	7.49343	8.07917	6.92951	7.33748	7.89206	8.08764	8.85942	7.56047	7.07428	8.96134	5.43819	7.18101	5.31701	4.13318	3.58224	4.26918	3.47873	3.49801	5.86304	6.07826	5.16668	6.3618	4.29766	5.70384
1552283_s_at	-2.76812	5.61585	-5.57992	5.13608e-06	9.80732e-05	3.8894	LOC100996904	6.37423	7.65317	10.1433	5.55731	6.41219	4.91434	7.00277	8.18782	7.43078	5.3904	6.29703	6.14849	7.41947	6.97544	3.72276	9.20544	4.32006	3.18603	2.99368	3.93454	3.98547	3.71132	3.10227	5.17263	6.02793	4.20954	4.82313	2.94221
207950_s_at	-2.76346	6.98157	-6.81577	1.78261e-07	6.92709e-06	7.20378	ANK3	8.6103	8.58033	5.10702	9.86227	9.3134	8.53089	9.2538	7.83198	7.27492	8.56513	8.34792	7.82954	9.23158	7.82241	6.63921	7.85387	4.74916	6.04325	3.53978	5.30601	5.35954	4.2588	6.78732	6.75456	5.42316	5.93536	4.32603	6.34642
244780_at	-2.76278	4.87609	-7.83509	1.25143e-08	8.33395e-07	9.82609	SGPP2	7.05301	7.55566	3.27994	8.09736	6.20597	6.6519	5.54232	5.93391	7.124	5.0695	5.52453	5.23257	6.89309	6.9846	5.05251	4.76137	3.75135	2.91569	3.07143	3.27083	3.47788	3.16258	3.08077	3.66472	3.27695	3.14932	3.63697	3.10989
219930_at	-2.76	5.38727	-8.78589	1.18045e-09	1.3065e-07	12.1525	KLF8	6.58669	6.51795	8.38282	4.96835	6.54883	6.02951	6.48392	7.86192	6.72593	6.15308	6.22192	7.17982	7.09373	7.0287	4.29843	7.04042	2.67475	4.1104	4.05951	3.86776	3.56211	3.7684	3.42356	3.69325	4.64166	3.67829	5.08693	3.15484
205016_at	-2.75916	6.70281	-9.25142	3.87954e-10	5.50945e-08	13.2464	TGFA	7.66295	8.19399	7.07303	7.36597	8.23736	8.1371	8.61587	7.61016	8.72784	7.59397	7.94439	8.00017	7.86458	8.69411	6.77271	7.67075	4.56925	5.35622	4.96349	5.54237	4.65963	3.63422	4.00851	6.39418	5.67671	6.67797	3.66064	6.37055
1553505_at	-2.75754	5.80899	-6.03178	1.48252e-06	3.71991e-05	5.1134	A2ML1	8.23119	8.3015	5.64029	9.25355	7.86055	6.88961	7.77252	6.81941	7.52544	6.12312	4.00749	6.46583	5.55374	6.10854	5.65645	9.64335	4.43114	3.48507	3.61405	3.56755	4.5477	4.06814	3.85131	5.58461	6.00047	3.64004	4.21443	3.7945
217621_at	-2.75738	3.89155	-6.70256	2.41176e-07	8.84393e-06	6.90533	SLC6A2	4.12868	3.90959	8.28553	4.55244	6.70512	5.03557	3.15589	6.44324	5.09284	5.0695	4.54963	6.72772	4.72991	4.71592	2.42476	5.64621	2.35152	1.99157	2.34445	2.19162	1.91074	2.41318	2.14053	3.07778	2.6653	2.2124	2.46189	2.02988
214927_at	-2.75723	7.67498	-3.95282	0.000457041	0.0032841	-0.494192	ITGBL1	8.66718	8.61912	3.45736	9.69169	8.90809	9.2534	9.00623	10.2348	8.46629	10.3901	10.6464	9.76341	9.31655	8.8396	7.38486	9.0613	5.81555	4.31898	4.807	7.8657	2.85494	4.21341	10.8973	7.85075	6.45943	6.11134	4.22161	7.7771
244259_s_at	-2.75083	4.50561	-5.32688	1.03449e-05	0.000169277	3.20091	ZNF91	5.93794	7.84934	3.51164	7.23901	5.69175	7.36874	2.90565	6.43555	7.82541	4.00179	2.73383	6.57703	5.86669	8.18506	4.31169	4.51158	2.58295	3.88807	2.50327	2.96227	2.57811	2.25552	3.25222	2.72005	3.05495	2.70966	2.98866	3.7088
225615_at	-2.75079	8.06992	-8.37916	3.19465e-09	2.88706e-07	11.1723	IFFO2	8.91303	9.13105	9.27584	9.25731	9.69544	8.53117	10.3561	9.39303	10.0362	9.51703	9.22381	9.7683	9.4777	9.27264	6.46994	9.66268	6.19725	7.35627	5.10637	5.98522	6.599	5.53026	5.29254	7.58283	7.40088	7.16719	6.02318	7.73554
209366_x_at	-2.75019	10.7112	-9.93235	8.02004e-11	1.67365e-08	14.7921	CYB5A	12.3934	12.8351	11.9419	12.7514	11.5875	12.5379	10.1732	11.8304	12.7213	11.2901	11.0171	11.8492	12.717	12.7904	10.0205	11.7808	9.6544	8.80081	9.30953	9.00522	8.8866	9.49566	8.08804	9.6591	8.96803	9.00268	9.16866	9.63682
213085_s_at	-2.74954	9.77641	-6.18795	9.67992e-07	2.67703e-05	5.5338	WWC1	11.6091	11.4897	10.506	10.3753	11.0247	11.6429	10.7444	10.3739	11.8001	11.5978	11.181	11.7524	11.1679	11.9316	8.579	9.50089	8.46229	5.3066	8.31877	6.05534	10.0918	8.23938	6.62448	8.8356	9.82689	7.85637	8.96332	9.88211
241866_at	-2.74853	5.2456	-6.77775	1.97279e-07	7.46969e-06	7.10369	SLC16A7	7.57464	7.76505	2.80199	6.43086	6.10775	6.8287	5.88047	7.83138	7.2093	5.69504	6.23282	6.54274	7.52748	7.3389	5.23435	5.77525	4.0598	2.48173	3.05921	3.80781	3.85139	3.63422	2.67229	5.66951	3.97103	4.36253	3.04646	3.48418
205713_s_at	-2.7472	6.56181	-4.21297	0.00022514	0.00189552	0.19097	COMP	8.76641	6.63963	6.39132	5.74163	8.00539	7.39006	9.93349	5.93229	8.56578	9.38417	9.13516	8.82763	10.1554	6.60266	5.78149	6.57447	4.48468	4.33401	3.09355	3.18774	3.10432	3.57508	8.71302	6.31746	4.57406	5.26426	3.98278	9.27288
215355_at	-2.74599	4.06382	-5.96316	1.78891e-06	4.31446e-05	4.9282	POU2F3	5.42185	6.50533	2.59452	7.58165	7.63184	6.32538	6.26154	4.22066	5.47672	5.89141	6.20201	4.58504	5.22059	4.1083	3.36802	2.45582	2.51642	2.30797	2.41707	1.76945	2.1875	2.36095	2.20072	3.51329	3.74645	1.85062	2.6331	2.43265
207708_at	-2.74526	6.24474	-8.43842	2.75957e-09	2.57035e-07	11.3165	ALOXE3	7.50806	7.64274	7.67217	7.13125	8.34462	7.14736	9.30716	6.18071	7.97037	7.6593	8.8074	7.26917	6.65726	7.34447	5.41272	6.68574	4.62951	3.86353	4.14134	4.31511	4.35601	4.43638	4.47001	6.51478	5.84772	4.49965	4.98185	4.05632
229039_at	-2.74181	5.09927	-8.92321	8.47629e-10	1.00918e-07	12.4783	SYN2	6.19561	7.29327	7.11428	5.85932	5.37703	7.04925	5.25838	6.69719	7.44644	6.06271	5.29921	7.01231	6.86675	7.71883	3.78608	5.35257	3.53338	3.58691	2.84983	3.62288	3.4058	3.554	4.05703	3.68166	3.48721	3.35167	3.94455	3.31533
206935_at	-2.74085	3.98616	-4.95082	2.93598e-05	0.000384675	2.17753	PCDH8	5.71643	4.17898	3.41511	2.85699	4.2354	4.73324	2.4142	3.87873	6.71032	6.46466	5.41649	8.66957	7.80409	5.04414	2.71833	8.31634	2.17868	2.26367	2.15432	2.21704	2.752	2.31419	2.46074	2.30911	2.26911	2.99875	2.58907	2.53292
212713_at	-2.73893	7.91934	-4.90552	3.32918e-05	0.000423999	2.05446	MFAP4	7.14138	8.1739	8.84739	9.43339	8.72718	10.6752	9.23285	9.22922	9.01053	10.949	11.1558	9.17519	9.01164	9.51798	6.75673	8.45327	6.46142	5.3909	4.48766	7.45423	5.74453	2.93141	8.56102	8.27429	7.48921	8.5451	3.75685	7.15418
206101_at	-2.73766	7.27213	-5.86271	2.35655e-06	5.37522e-05	4.6566	ECM2	7.24213	7.17054	10.5864	8.46673	8.58613	8.71377	7.7362	9.93079	7.85096	8.86001	9.3308	8.28595	8.44583	8.58371	6.4216	8.91512	4.60781	5.16641	4.18815	5.57488	4.79211	4.79836	9.82829	7.03892	6.13517	6.28902	4.4577	5.61623
219369_s_at	-2.73757	7.77027	-7.23966	5.81928e-08	2.91097e-06	8.30915	OTUB2	9.0792	10.1729	10.5853	9.33996	8.21337	9.29744	8.38079	9.01573	10.7388	7.95378	8.44394	9.62388	8.36158	10.0331	5.48401	8.3726	6.08003	5.98223	6.85075	6.28628	6.33513	5.5177	5.65263	7.56664	6.27142	6.25941	5.6352	6.03396
232570_s_at	-2.73531	5.89819	-5.60165	4.83695e-06	9.3581e-05	3.94846	ADAM33	6.30699	6.11497	8.08727	6.55418	7.61366	7.59101	6.50369	7.56522	6.43829	8.17993	8.77905	6.57027	7.0042	7.46102	3.75577	8.6019	3.99056	3.63532	3.0821	3.27904	3.97853	2.95166	8.43693	5.37881	4.90921	4.52487	4.33982	3.51497
227899_at	-2.73503	6.30173	-6.15984	1.04504e-06	2.8356e-05	5.45826	VIT	6.57911	6.72254	8.27301	8.49368	7.27861	8.37477	7.2079	7.76396	7.80851	8.36681	7.68827	7.99405	6.38702	6.63185	5.51481	8.4973	5.33297	3.30334	3.67992	3.9557	3.38932	3.77782	8.40346	4.21527	4.35387	4.39224	7.04839	5.014
226618_at	-2.73434	6.24208	-7.11814	8.00487e-08	3.72799e-06	7.99431	UBE2QL1	8.73099	9.05742	7.26017	7.25726	6.49231	8.01822	5.12339	7.92672	9.20773	6.11103	6.33426	8.01066	8.66805	8.28689	5.00963	7.12835	4.99195	4.60391	4.18747	4.5823	4.14946	4.52058	5.77985	5.31262	4.92594	4.41513	4.46681	4.21918
218739_at	-2.73372	8.95731	-6.29491	7.23733e-07	2.12972e-05	5.82069	ABHD5	10.3844	11.2496	10.6251	10.1698	9.84283	10.7851	8.08751	11.5371	11.6049	8.41427	8.64108	10.7645	10.3198	11.3059	6.87053	11.4601	6.21502	6.62683	7.24735	7.0427	8.41672	8.8729	7.1137	8.21961	7.69399	6.81666	7.60123	6.87556
210619_s_at	-2.72563	7.97876	-4.95499	2.90225e-05	0.000381994	2.18885	HYAL1	9.68098	9.47048	10.0969	8.86585	9.70858	9.41856	10.801	9.74556	8.54645	9.70659	9.29795	9.61282	7.51942	9.4184	4.75307	9.70758	5.46709	6.3183	7.10877	4.55032	5.91786	4.85424	5.68203	11.0724	7.49906	6.17132	6.17872	6.23503
209395_at	-2.72234	10.903	-4.98179	2.69422e-05	0.000360427	2.26171	CHI3L1	12.517	13.2444	12.9098	12.766	11.3936	12.354	9.933	13.113	12.9508	11.6819	10.8386	12.698	12.9092	12.9515	9.50411	11.3508	7.45965	11.1312	8.70609	11.6476	10.7223	9.2707	5.93484	8.87994	6.94163	10.5279	11.5026	9.44427
224746_at	-2.72183	7.55477	-7.53553	2.69686e-08	1.51077e-06	9.0684	KIAA1522	8.75363	9.44266	8.52315	9.10077	9.07664	9.03632	8.59208	7.74325	9.16993	9.47274	9.27485	8.43375	9.27297	9.14998	5.50315	8.99449	5.67603	7.07451	5.24857	5.03373	6.87695	6.7044	5.4051	7.0253	7.23837	5.74247	3.97265	5.99519
204365_s_at	-2.71747	5.51801	-6.31737	6.80941e-07	2.03051e-05	5.88082	REEP1	6.03233	6.1346	8.08728	6.24717	5.86332	7.2039	6.66543	7.18834	6.18341	6.34245	6.74222	6.72061	6.71184	7.51188	3.80671	9.48082	3.25082	2.97092	3.06772	3.76792	6.9919	3.12289	3.73376	4.3449	5.15498	4.22018	3.87499	3.08111
219313_at	-2.71662	6.96161	-5.53818	5.7639e-06	0.000107082	3.77594	GRAMD1C	8.20852	8.80585	9.31964	6.7888	8.69738	7.91523	7.29036	8.5437	7.96773	6.85877	8.29127	8.47773	8.57123	8.4568	5.91005	9.91095	3.7891	6.69585	2.60778	3.75252	6.93666	5.03248	7.3243	7.20543	7.37145	5.98347	4.15771	4.05429
227419_x_at	-2.71437	7.45335	-5.7611	3.11622e-06	6.62346e-05	4.38132	PLAC9	7.62617	7.7374	7.01041	9.31459	7.78579	9.26638	10.566	7.98408	9.45767	9.69408	9.89833	9.99481	8.88708	9.92496	4.92769	7.79093	6.0665	7.17134	4.94743	4.99811	5.03155	5.13469	6.57094	6.04987	5.5665	6.01604	5.01893	8.25546
241450_at	-2.71397	6.12547	-8.66216	1.59433e-09	1.64472e-07	11.8567	RSPO1	6.04638	5.52112	9.28426	7.49337	8.28032	7.86124	7.1884	5.7702	6.81718	8.63699	6.62131	7.72698	7.15757	8.32784	6.55051	7.33387	4.92324	4.04604	4.05951	4.28098	4.82764	4.45655	4.35246	5.29117	4.33359	4.4649	5.3548	4.50468
239921_at	-2.71338	6.38657	-4.36177	0.000149687	0.00137317	0.587398	COL28A1	6.6247	6.45325	9.43014	7.5167	8.01775	7.73001	4.58055	7.87452	6.87605	9.32163	7.38769	7.62244	8.11629	8.25838	5.62569	9.35539	4.58081	5.01155	5.81911	3.45966	2.34733	2.46995	10.0046	2.8543	5.10404	4.1434	5.60978	6.6283
1569453_a_at	-2.71333	6.19396	-5.18772	1.52158e-05	0.00022975	2.82201	LOC692247	6.89929	7.2547	9.66497	6.36773	7.67998	6.1403	6.13883	8.83359	6.97383	7.44852	6.66545	8.89795	7.41328	7.91746	3.13215	10.281	4.24711	4.03269	5.01724	4.08328	3.53212	4.20279	3.36114	5.66695	5.8298	5.06173	3.87791	6.80906
205083_at	-2.71113	6.12047	-6.37939	5.75611e-07	1.77304e-05	6.04665	AOX1	7.11878	6.67787	9.86874	6.9762	6.20893	8.4256	7.07725	8.3937	8.10272	6.73954	8.7999	7.55864	6.44759	7.66101	4.82867	5.63299	4.60231	3.5749	2.75162	5.73464	5.11661	4.88946	4.14725	5.25582	4.09146	6.42916	3.66495	4.59691
200637_s_at	-2.70976	5.21972	-6.97905	1.15544e-07	4.95456e-06	7.63191	PTPRF	6.82288	7.04975	8.63573	7.10191	5.98255	6.60351	6.93005	6.37604	7.09668	6.86062	5.74353	6.80461	6.57743	6.56771	3.01142	3.93232	3.45473	3.5714	2.92839	2.99652	3.33698	4.33096	3.29969	3.63643	4.62179	3.81739	3.44129	4.6198
242417_at	-2.70899	6.18996	-7.07772	8.90394e-08	4.04674e-06	7.8892	LOC283278	7.68851	8.04263	7.59242	6.58516	7.05424	7.31249	6.62357	7.61564	7.49899	7.07927	7.27607	7.27472	7.55301	7.68428	5.35496	9.37936	3.6289	5.3962	4.10343	4.47152	4.15957	8.25435	3.9824	5.25927	4.78097	3.5051	4.24644	3.91552
206027_at	-2.70834	7.18727	-5.82306	2.62784e-06	5.81924e-05	4.54924	S100A3	10.0865	6.58673	7.53718	6.02723	7.97106	9.43561	8.8188	6.93998	8.87379	9.2668	9.16401	10.98	9.67394	7.10029	6.07728	9.02864	5.40724	5.36442	6.03725	5.49912	4.78515	4.72346	4.20983	6.3146	6.63087	6.46819	7.18437	5.0513
220435_at	-2.70824	3.66362	-5.08526	2.02184e-05	0.000286606	2.54313	SLC30A10	4.65868	6.58655	2.73733	4.74076	4.07435	5.66965	1.98779	7.96826	6.78581	2.26607	2.54629	5.36994	5.09972	7.33789	2.96847	6.39115	2.10989	1.91074	2.21545	2.17931	2.14687	2.09956	1.84428	2.33477	1.86563	1.92459	2.66578	2.09583
212148_at	-2.70586	9.26138	-5.63071	4.46406e-06	8.76697e-05	4.02742	PBX1	10.2459	10.5258	10.6537	11.1023	10.7436	10.9311	10.0066	10.315	10.3085	11.2391	11.0998	10.5619	10.3526	10.7358	7.6904	10.2243	7.37739	8.78239	5.3453	7.42566	7.76582	5.51983	9.59197	8.4267	7.56361	9.24511	4.85573	10.6825
242477_at	-2.70523	8.44159	-6.70613	2.3888e-07	8.77739e-06	6.91477	TTC39B	9.7115	10.9221	9.13514	9.50781	9.67784	10.0509	9.02062	10.2958	10.3016	8.14804	9.57296	9.68503	9.91749	10.7043	7.68453	9.27994	5.16259	5.90414	6.18947	8.30362	6.89795	9.80983	5.8032	8.06202	7.61367	7.39422	6.06072	5.54746
1557434_at	-2.70409	5.9597	-5.4988	6.42691e-06	0.000116586	3.66883	LOC100506497	8.73667	8.82121	8.41139	6.91513	5.48243	6.56462	4.57604	8.71179	7.84751	5.395	5.46709	7.67962	7.81153	7.63088	7.09481	6.75188	3.98117	4.45482	4.55289	3.38684	3.51583	3.97278	8.15535	3.50569	3.52073	3.94455	4.05251	5.9309
223816_at	-2.70391	7.05712	-7.029	1.01252e-07	4.46915e-06	7.76228	SLC46A2	7.59805	8.90518	8.58019	8.98171	8.92838	8.13928	8.6285	7.86337	9.77921	8.12592	9.74603	8.24555	7.46292	7.87503	5.61598	6.97961	5.21992	4.66046	5.9008	4.50962	5.47609	5.9244	5.46451	7.64293	7.17064	3.87111	5.31279	4.99103
222835_at	-2.70282	8.59256	-4.95483	2.90352e-05	0.000382069	2.18842	THSD4	9.85117	8.82662	6.20839	11.725	10.4931	10.6459	10.4977	8.80347	9.4003	11.0368	11.0829	10.518	10.5075	9.84576	7.63848	8.93342	7.0228	6.32836	4.37742	6.56034	9.25104	6.19551	8.25554	9.15472	7.19402	8.01841	4.35481	7.86408
228888_at	-2.69736	6.41584	-6.51267	4.01598e-07	1.34065e-05	6.40194	STAC2	5.94998	6.00948	7.38378	6.19015	7.11379	8.19571	7.13148	6.88859	6.61868	10.358	8.32997	9.37074	8.02185	9.96605	5.3762	8.24516	5.00406	4.8327	4.78119	4.97787	4.75821	4.45872	4.45862	4.78723	5.02257	4.58251	5.72245	5.10779
244297_at	-2.69679	4.80737	-6.9385	1.28645e-07	5.39971e-06	7.52586	ANKRD18A	5.488	6.12191	8.51475	4.6152	6.78371	5.80294	6.92898	5.86762	4.91228	6.18334	5.50129	6.8892	6.08975	5.35652	2.7872	7.56754	3.22467	3.05521	2.65124	3.05778	2.92124	2.94411	2.61707	3.75771	4.06812	3.07462	3.26386	4.5605
221841_s_at	-2.6966	9.06216	-8.34184	3.50401e-09	3.11009e-07	11.0812	KLF4	9.96279	10.1998	10.23	9.96235	11.3815	10.4173	11.032	10.2103	10.0912	10.0243	10.8037	10.0129	9.95706	10.417	8.01446	10.769	6.6121	7.90233	5.94672	7.55798	7.90379	7.15403	6.0172	9.45538	8.91955	7.8862	7.79941	7.10029
220015_at	-2.69626	6.52644	-12.0127	9.3296e-13	1.50028e-09	19.1257	CASZ1	7.17132	7.84982	7.81413	7.62819	7.19387	7.35275	8.2467	8.03821	8.41442	7.50051	7.63031	7.87585	8.15137	7.82048	5.94068	8.28305	5.39747	4.56153	4.50297	5.20399	4.70209	4.27035	4.44645	5.98368	6.10765	4.6156	5.02302	5.01387
213909_at	-2.69601	8.75695	-4.33064	0.000163057	0.00146823	0.504228	LRRC15	9.90028	8.95953	11.1262	9.46155	8.02663	10.1174	10.9609	8.83871	10.4981	10.9633	11.125	10.533	10.26	7.59783	9.51018	10.7196	5.65891	5.04584	3.98493	8.61555	4.02883	6.99105	7.15989	11.5013	10.1003	7.98348	7.31612	8.21033
201625_s_at	-2.6957	8.13159	-4.51128	9.91529e-05	0.000992864	0.988343	INSIG1	10.4685	10.7227	9.24159	11.2778	9.40475	10.8682	6.93613	9.20551	11.1592	9.15141	6.2066	10.1664	10.9193	10.8723	4.42179	7.56802	8.07677	6.00572	5.77054	6.26675	7.60079	7.58817	6.38371	7.06257	6.15565	7.12201	4.97527	6.08628
1569044_at	-2.69553	5.61902	-8.92409	8.45835e-10	1.00918e-07	12.4804	CDC42BPG	7.27421	7.09072	5.36533	7.04908	7.78391	7.13375	7.1562	5.51543	7.15173	7.93969	7.31742	6.77298	6.77667	6.54355	4.17796	7.33938	3.95258	3.6017	3.88549	3.86383	3.84857	4.07575	3.32259	5.09565	4.42181	3.55905	4.88153	4.43605
201963_at	-2.69479	10.0674	-6.99687	1.10224e-07	4.76782e-06	7.67845	ACSL1	11.5587	11.8536	11.9261	11.4325	11.3568	11.8094	9.71301	12.0984	11.9759	10.0242	10.2008	11.6235	11.7898	12.0096	8.02336	12.1607	8.06212	7.02976	7.98129	8.75608	9.61798	9.62588	7.86722	9.1211	9.4294	9.31356	8.17337	7.352
219946_x_at	-2.69452	8.33762	-5.49109	6.56557e-06	0.000118317	3.64784	MYH14	9.58561	9.52316	9.7595	9.72804	9.98503	9.24208	9.76407	9.18336	10.1233	10.5751	9.73775	10.3421	9.64794	9.19146	6.42085	9.06917	7.52595	4.06196	4.30762	4.9183	8.94503	7.90273	6.48589	8.15926	7.4485	7.68325	5.14524	8.99096
204389_at	-2.69371	6.18228	-6.82275	1.74978e-07	6.82376e-06	7.22213	MAOA	8.1275	9.42903	6.35243	7.31808	7.34434	7.96289	7.21393	7.15766	7.98426	6.62289	6.74466	7.35421	7.61235	8.76432	4.27192	7.12709	3.93889	3.36885	4.12081	4.04435	4.62915	6.9175	3.95003	5.15142	5.15232	3.97976	4.57848	5.8846
229308_at	-2.6914	6.47392	-5.36502	9.30735e-06	0.000155707	3.30475	ANKRD29	7.6508	7.48524	8.15221	6.27261	7.79836	8.07385	6.91556	10.4655	7.53458	7.49475	7.71675	8.03737	7.95333	8.17966	3.19893	9.10851	4.96545	3.53853	3.48912	6.21625	5.60014	3.27691	4.91398	6.27768	5.14893	7.01322	4.67742	4.11411
208126_s_at	-2.68927	4.82339	-7.63786	2.07209e-08	1.23528e-06	9.3285	CYP2C18	6.61203	7.23233	3.88305	5.99495	6.80791	5.17172	7.47251	6.32155	6.66702	4.1921	7.30672	6.62835	4.4309	5.68904	5.7917	5.41316	2.93502	2.90485	3.32616	3.14581	3.04503	2.92556	3.01834	4.78179	4.64364	2.77687	2.98866	2.94828
233158_at	-2.68792	5.67533	-4.36093	0.000150036	0.00137591	0.585134	KRT82	9.71681	5.11148	5.25472	4.22181	6.52103	8.84122	4.0785	6.00697	6.46491	6.25488	8.03963	10.5905	8.52541	5.05371	4.25323	10.3019	4.45916	3.91214	4.35462	4.24153	3.88557	3.86613	4.15374	4.25764	3.92383	3.78865	4.62785	4.20165
227944_at	-2.6872	7.53777	-6.45812	4.65253e-07	1.50697e-05	6.25671	PTPN3	8.51101	8.88864	9.98353	8.22067	9.47987	8.85741	9.39699	8.75204	8.92599	8.50467	9.41457	9.15673	8.49461	9.01311	4.89399	8.53702	6.69144	3.65228	6.12561	4.62231	7.15084	6.28022	7.49044	6.77636	6.82871	6.28419	5.49933	4.62498
207382_at	-2.68715	4.2752	-8.11916	6.10564e-09	4.69316e-07	10.5339	TP63	6.5691	6.25109	3.3697	6.39813	6.18865	5.1373	5.97445	5.45351	4.56886	4.27288	4.86096	6.00017	6.89508	4.89098	3.74659	6.25194	2.89504	2.70828	2.66369	2.10196	2.41681	2.39737	2.47315	3.11115	4.5013	2.45929	2.77126	2.37694
229638_at	-2.67894	9.17689	-7.78513	1.4213e-08	9.21821e-07	9.7005	IRX3	10.0901	10.5219	10.785	10.7896	10.0103	9.973	10.7928	11.6723	10.8832	9.94927	9.87241	10.8083	10.4172	10.8429	7.37636	10.4157	8.43299	7.18252	8.27676	5.57941	7.49491	8.96187	6.92766	8.14036	7.83192	6.64666	8.65973	7.61809
211382_s_at	-2.67778	7.89854	-5.39007	8.68348e-06	0.000147261	3.37294	TACC2	9.52197	9.39562	8.87591	8.69026	10.3457	9.9403	9.63854	8.11649	9.28912	9.67943	9.43682	9.18069	9.30235	9.16768	5.3194	8.83832	5.81954	5.93472	4.17045	4.12138	6.74539	8.79857	8.395	8.37136	7.08009	4.93243	5.03266	7.01892
228082_at	-2.67547	6.87333	-5.63138	4.45574e-06	8.75378e-05	4.02925	CLMP	9.35362	9.97526	6.21211	8.77721	7.32251	8.4767	5.51823	8.65394	9.79259	6.5771	6.43344	8.57721	9.30769	9.57797	5.44514	8.31865	4.80659	4.64133	4.83369	5.63791	5.53096	4.837	7.48919	5.12606	4.54478	5.4955	4.73782	6.45303
219695_at	-2.6748	6.0946	-8.44561	2.71105e-09	2.54248e-07	11.334	SMPD3	7.07869	7.98924	7.7825	7.75945	7.20906	7.06391	6.79495	7.66999	8.15445	6.02754	7.57492	7.27296	6.50969	7.56171	5.96577	7.44031	3.96348	3.89562	3.81138	4.4151	3.84263	4.76012	3.75417	7.15082	6.12291	5.15877	4.09614	3.82264
227202_at	-2.67456	5.72393	-4.70115	5.86597e-05	0.000655337	1.5005	CNTN1	5.27554	6.19034	7.77761	6.51795	8.03951	6.91332	7.4159	7.7174	6.25267	7.25613	8.07204	7.12571	7.00581	7.18494	4.80425	6.37353	4.57999	2.77548	7.64025	2.49505	1.82113	2.22158	4.79135	3.98852	3.76015	4.71953	2.77244	8.78183
226766_at	-2.67246	5.82849	-5.33479	1.01206e-05	0.000166469	3.22244	ROBO2	6.33311	6.08612	9.49048	6.6941	7.94514	6.36162	7.37111	8.22331	6.41737	5.77825	8.33921	6.59827	5.79279	6.27279	5.33719	8.54048	4.59075	2.95369	3.02816	5.81413	2.69376	3.39219	6.26069	4.95013	7.67445	3.48491	3.81939	2.95422
226388_at	-2.67111	9.30732	-8.07771	6.77524e-09	5.1236e-07	10.4313	TCEA3	10.1084	10.5884	10.5102	10.5039	10.7839	10.6508	9.79598	10.9308	10.5331	11.2461	10.052	10.4474	10.8891	10.666	9.17225	10.3552	5.93034	8.97011	8.59672	7.06936	10.5824	6.86684	7.35262	7.98618	7.54499	6.649	7.20153	8.62159
215184_at	-2.66956	7.4147	-7.54377	2.64009e-08	1.48965e-06	9.0894	DAPK2	9.43432	9.62905	8.23314	8.40199	7.86358	8.09562	7.77831	9.97927	9.48402	8.51311	7.48	9.25041	8.87968	8.91359	5.84724	9.15748	5.19398	6.76365	4.29256	6.58872	6.46871	5.11614	7.02489	5.76076	5.67401	6.81624	4.97905	5.99218
219975_x_at	-2.66662	4.25694	-5.41097	8.1952e-06	0.000140462	3.42983	OLAH	6.04203	7.43767	7.80749	7.07939	5.92772	6.21405	2.76671	6.71033	6.84174	3.22495	2.8448	5.25785	3.73693	6.95432	3.28742	4.26296	2.48948	2.71069	2.60699	2.61862	2.76174	2.90728	2.72229	2.823	2.4942	2.9736	2.99431	2.69566
216699_s_at	-2.66586	7.02233	-11.7759	1.5089e-12	1.89417e-09	18.6608	KLK1	8.24464	7.87967	8.5883	8.56918	7.98122	7.74693	8.49403	8.44108	8.8651	8.04533	8.06929	9.13281	7.81435	8.05121	5.8192	8.89508	5.36905	5.4192	5.36479	5.50988	5.33585	5.96851	4.97703	5.90096	5.79654	5.15327	5.71706	5.47557
1555173_at	-2.66303	5.1653	-6.6516	2.76449e-07	9.89841e-06	6.77057	STX19	6.90064	7.49456	8.33192	5.41862	6.62149	5.60753	5.22544	7.71382	6.78444	4.94378	5.34847	7.44928	7.03675	6.96535	4.72253	4.34089	4.52584	2.82092	3.36946	3.10682	3.20356	3.16077	4.34494	5.28313	5.07911	2.8718	3.06557	2.89084
201286_at	-2.66141	11.5608	-8.16137	5.49285e-09	4.28914e-07	10.6382	SDC1	13.0887	13.0276	11.8042	12.9303	13.2776	13.017	13.1635	12.278	13.0293	13.1801	12.7838	13.0245	12.8667	12.8331	11.0086	11.9101	10.0106	10.2974	8.19722	9.00676	11.1199	8.98902	9.58481	11.8206	11.3688	10.8057	8.75577	10.5239
1569144_a_at	-2.66008	7.21093	-6.15095	1.07069e-06	2.89657e-05	5.43434	C9orf169	8.62985	8.79367	7.31252	9.01332	7.9109	7.95274	11.1656	7.28563	10.0585	8.35707	9.65387	8.648	7.40583	7.69174	6.23989	7.4963	5.86778	4.57521	4.87057	5.29841	5.09672	5.18245	5.4729	8.60258	7.17064	5.06497	5.68403	5.40438
226622_at	-2.6596	6.43539	-6.56401	3.49759e-07	1.18999e-05	6.53836	MUC20	6.31556	7.55547	7.76309	5.03133	8.08354	8.0682	8.25669	8.57784	8.37797	8.59366	7.59299	8.46046	6.55075	8.16528	4.69419	9.11646	5.50092	5.22346	4.80809	3.67365	4.06245	3.91482	5.19992	6.64506	4.77205	4.64962	5.43493	5.10248
206324_s_at	-2.65936	7.05062	-7.09597	8.48585e-08	3.90871e-06	7.93669	DAPK2	9.31262	9.65474	8.51478	8.14601	7.84768	7.91927	7.73129	8.39427	9.70067	7.94471	7.49396	8.5605	8.26478	8.47844	4.80032	8.28148	4.41757	5.70139	4.38696	6.22951	5.80298	5.37621	6.37703	6.03918	5.57207	6.6997	3.82468	5.94453
214053_at	-2.6558	6.11737	-3.38067	0.00208963	0.0106796	-1.95091	ERBB4	6.48274	5.13509	8.16168	3.13704	7.95684	8.63111	4.10741	8.12983	6.00968	8.24687	7.62901	8.93133	7.927	9.13637	7.48626	8.98084	4.4885	3.04938	4.15646	10.6359	2.09849	2.6347	2.53312	4.78116	2.53041	5.75572	4.21228	8.32112
227429_at	-2.65526	7.00509	-6.68541	2.52504e-07	9.19762e-06	6.86001	EFCAB4A	8.37282	8.40248	7.5225	7.62025	7.21203	8.27309	6.84044	7.18417	8.79042	8.59805	7.85776	9.33476	9.07493	9.84125	5.0457	10.3183	4.3092	6.04759	5.04834	5.5793	5.60977	6.04016	4.66041	5.43266	4.56087	6.88807	6.00946	5.66784
222722_at	-2.6551	6.16885	-3.85613	0.000593292	0.00401662	-0.745752	OGN	4.68258	5.86337	8.33311	7.05338	7.3709	8.26456	6.54389	9.16803	6.6699	6.17441	8.87805	8.37756	8.01944	7.93184	4.20009	9.37691	5.16592	2.08775	2.43649	3.22519	4.22516	2.64374	10.2373	4.4281	5.29734	4.78099	3.86583	7.42601
218876_at	-2.65376	7.97555	-6.83065	1.71332e-07	6.7344e-06	7.24293	TPPP3	9.04117	8.06394	9.82382	9.92112	9.43389	9.63928	11.7196	7.79405	9.20511	10.311	9.96552	8.18651	9.10223	8.87322	5.85811	8.86733	7.25398	6.58231	6.06675	6.2836	5.43942	5.91637	6.5257	6.14576	7.43636	6.16894	6.27659	7.41355
221690_s_at	-2.65329	5.94175	-4.295	0.000179818	0.00158114	0.409159	NLRP2	7.19859	9.67673	9.51675	6.50098	8.0416	4.80321	7.67927	8.51776	8.13277	5.68174	4.37207	6.13883	8.58479	7.88116	6.57194	3.96379	3.08626	3.1251	3.14515	5.56316	5.38789	8.19901	3.01221	5.76723	4.83821	4.73872	3.34522	2.8988
1555740_a_at	-2.65132	5.20358	-4.88416	3.53236e-05	0.000444287	1.99647	MRAP	9.55829	9.12432	4.4776	5.8888	4.5846	7.39998	3.33565	4.36649	8.37357	6.23042	6.26365	6.36096	7.2293	8.11957	3.61921	6.5053	3.52076	3.50389	3.50854	3.25528	3.10495	3.54941	4.2005	3.54624	3.67124	3.51976	3.69592	5.18591
217080_s_at	-2.65082	6.60933	-7.02891	1.01276e-07	4.46915e-06	7.76205	HOMER2	7.83988	8.36331	6.49741	7.09956	7.77106	8.04981	8.62286	7.26706	8.88992	8.00139	7.95169	8.26632	7.65515	8.86064	5.4103	7.38	5.2914	3.81603	5.64298	3.54683	6.28805	5.96416	3.32595	6.91638	6.22486	4.23991	5.39064	4.48776
210633_x_at	-2.65021	10.8503	-10.769	1.25465e-11	5.11927e-09	16.6039	KRT10	11.6799	11.8399	12.3589	12.0654	12.5091	11.9141	12.3252	12.1357	11.9515	12.2836	12.0239	12.1184	11.437	11.2349	11.4305	12.4698	8.80885	9.12009	9.40311	8.8024	8.43661	8.71621	9.20525	11.4563	10.9023	8.87899	9.26092	9.03981
1552685_a_at	-2.64773	4.77117	-7.12971	7.76493e-08	3.64731e-06	8.02436	GRHL1	7.87388	7.66641	4.73226	5.15721	6.9178	7.35744	6.09698	5.95591	6.13223	4.52546	5.98894	5.9905	5.81401	5.8507	4.1204	4.3144	2.83063	2.297	2.93776	3.05965	3.60514	3.45018	2.93764	4.17645	5.24657	2.78043	2.89879	2.87789
229954_at	-2.64416	6.70677	-5.69574	3.73101e-06	7.62875e-05	4.20401	CHDH	7.30163	7.34514	7.99726	7.5597	6.98203	8.24286	6.27064	8.42971	8.43397	8.61336	7.65863	9.14748	8.02702	9.50702	5.10231	8.82084	4.55117	6.75881	5.32188	3.03823	4.16175	5.39566	7.52032	3.68195	3.88019	5.85493	4.76121	7.42376
226534_at	-2.64211	7.55139	-7.93324	9.75468e-09	6.84643e-07	10.0718	KITLG	8.42676	8.41735	8.4909	8.82631	8.79928	8.80763	7.42262	9.70076	8.27144	8.79511	9.97416	8.88214	9.16787	8.07084	7.91481	8.97151	5.38007	4.6614	5.30018	4.88387	7.53428	4.28828	7.42566	7.61578	6.77068	6.57416	5.54211	6.52282
216918_s_at	-2.64069	7.13999	-6.43636	4.9341e-07	1.56936e-05	6.19872	DST	9.69243	9.5401	7.65788	8.503	10.5797	8.4399	8.17271	7.50354	7.37542	6.70094	8.21453	7.77935	8.35055	8.44575	6.4485	8.94308	5.73582	5.59638	5.22544	4.33684	5.2471	7.25835	4.02963	6.63806	7.87849	4.64408	6.19301	4.78915
227753_at	-2.64023	6.3942	-4.62377	7.26661e-05	0.000778261	1.29143	TMEM139	8.24959	7.93403	8.44829	7.30411	6.97941	8.3165	6.08128	6.54772	8.34327	8.68994	6.94246	8.19935	8.26451	8.81134	4.11691	7.18296	3.19673	3.50148	8.94136	4.47894	4.72058	8.39146	3.87443	4.27652	3.89796	3.32073	3.78852	6.23724
223349_s_at	-2.63865	6.59603	-5.97895	1.71315e-06	4.17408e-05	4.97086	BOK	8.317	7.99797	7.09417	7.88718	6.94415	7.91623	8.43403	6.63788	8.95454	8.26235	8.13745	8.4059	9.04501	8.47894	3.72806	7.38925	6.33483	3.99975	3.2642	4.44587	3.36539	6.58737	5.54335	6.1742	4.84975	5.85961	5.28085	5.35359
209369_at	-2.63738	7.51268	-5.83299	2.55705e-06	5.69477e-05	4.57614	ANXA3	8.53163	8.83264	9.12322	8.94378	9.27823	9.27648	6.96421	8.65445	8.78284	7.90018	8.73975	8.5188	8.55599	9.60221	7.19953	9.38382	7.00478	6.22056	9.04141	7.48837	4.05599	3.0947	4.50378	5.8095	6.60795	7.30473	4.47688	6.45865
241931_at	-2.63495	5.78844	-5.19423	1.49434e-05	0.000226575	2.83974	XG	6.87134	7.08117	9.07168	5.87011	7.26016	6.64399	6.82713	8.37712	7.43897	6.66725	8.96931	7.15489	6.2688	7.7069	3.73034	4.74416	3.35535	2.88293	6.33465	5.54415	2.827	3.52386	2.61967	6.04866	4.85882	4.1444	6.01183	3.24176
235515_at	-2.63478	6.58885	-5.85663	2.39622e-06	5.43273e-05	4.64014	SYNE4	8.16745	8.23756	8.88351	7.18888	6.78771	7.92341	6.34306	7.01203	8.72192	8.04209	6.31339	8.63806	8.61036	9.40559	3.88983	9.32381	4.1033	6.32076	3.79471	5.17158	4.56233	4.8957	6.56739	5.86435	6.03706	4.52253	4.31844	4.84102
235148_at	-2.63464	6.91088	-7.93839	9.6284e-09	6.77231e-07	10.0847	KRTCAP3	7.99557	8.0345	9.3938	7.94948	7.85409	8.26868	7.59427	7.64789	8.39711	8.9197	8.47572	9.00593	8.39451	8.99785	4.84063	6.87041	4.8677	6.15863	6.10733	4.86126	4.72563	5.02482	5.72665	6.07324	5.89559	4.96053	5.87868	4.58442
219181_at	-2.631	5.73037	-6.52815	3.85195e-07	1.29285e-05	6.4431	LIPG	8.23349	7.75444	7.86579	6.89612	5.40257	6.29879	8.30857	6.19945	8.07012	3.28391	6.84509	7.23934	7.31906	7.04999	6.18881	6.77157	4.93883	2.84447	4.50192	4.16945	5.38494	3.74313	3.22891	5.33724	4.93477	4.08922	4.2461	3.3044
214031_s_at	-2.63046	4.59261	-6.82418	1.74312e-07	6.8075e-06	7.2259	KRT7	5.37047	6.49006	5.42465	3.6828	5.90791	7.16688	4.76424	4.16471	6.90119	8.05044	6.60178	6.01993	4.63529	6.89913	3.26051	6.17923	3.00099	2.86473	2.47078	3.08125	2.87487	3.12562	3.24177	3.82712	3.23619	2.81409	3.79402	2.7425
206201_s_at	-2.62932	6.74779	-3.6086	0.00114904	0.00673641	-1.38044	MEOX2	7.03202	6.35039	9.79218	8.18651	8.3453	8.62801	6.49205	8.98893	7.29682	8.44297	8.70218	8.05685	8.75753	8.04453	4.63056	8.24733	6.0665	3.73186	2.26735	2.73699	3.24474	2.92602	12.2871	5.92148	5.46253	6.4181	5.26892	6.61231
212531_at	-2.62864	7.04378	-5.10711	1.90292e-05	0.000273579	2.60258	LCN2	10.1036	9.88206	6.81375	9.90255	5.99573	8.10835	8.74211	8.02754	10.7728	8.01977	7.05451	8.33815	7.57023	6.58686	6.42103	8.38633	4.49928	4.32902	6.52154	4.67381	5.00349	4.79661	4.05461	7.93049	7.15047	5.44668	7.62469	4.46964
214308_s_at	-2.62791	4.89923	-5.85433	2.41144e-06	5.45042e-05	4.6339	HGD	5.25497	8.02395	7.65584	6.59994	5.72854	6.38062	3.6511	6.50402	7.9148	4.09297	3.6511	6.03294	7.2895	7.40983	3.48731	6.73024	4.12806	3.056	3.16346	2.93288	3.6362	3.35855	4.33729	3.43261	3.25098	2.99538	3.37761	3.10181
210959_s_at	-2.62781	8.02935	-6.41557	5.21927e-07	1.63908e-05	6.14327	SRD5A1	9.67821	10.3753	8.90873	10.5764	9.38668	10.1974	7.26885	9.41793	10.5704	8.20723	7.38637	9.61376	9.67234	10.8097	6.19547	8.2242	7.17237	6.09441	5.44924	6.8515	6.07802	6.65845	5.60501	7.3105	7.54227	6.52192	6.99369	6.05556
1552712_a_at	-2.62706	5.89822	-6.43525	4.94896e-07	1.57316e-05	6.19575	NMNAT2	7.31741	6.86564	4.40302	7.40441	7.57121	7.7006	7.48905	9.00161	7.14658	8.28385	8.08036	7.13759	6.78618	6.2571	3.72387	7.21724	3.91451	3.50231	3.74146	4.04093	4.16175	3.83732	4.27579	5.10804	5.08895	4.55196	6.12572	4.41584
207843_x_at	-2.62553	10.7379	-10.0714	5.85578e-11	1.31425e-08	15.0998	CYB5A	12.2312	12.7158	11.9178	12.5932	11.7038	12.4037	10.2973	11.9115	12.7093	11.2351	10.9314	11.9339	12.6305	12.8069	9.96661	11.8215	9.6777	8.8748	9.30907	9.16364	8.90511	9.50525	8.49109	9.71622	9.02841	9.32464	9.23441	9.62047
213217_at	-2.62124	7.61485	-4.44889	0.000117771	0.00113967	0.820727	ADCY2	7.3848	7.91365	8.41974	8.71716	9.52626	8.73213	8.28628	10.3214	7.92769	8.87213	9.66935	9.45764	8.45337	8.64137	9.14337	8.34545	4.4836	4.40457	3.77756	7.46909	5.389	4.8025	7.57193	10.0418	10.7752	4.62595	5.60766	4.45509
229374_at	-2.62074	7.09221	-4.47164	0.00011061	0.00108109	0.881812	EPHA4	8.89393	8.71233	8.20335	9.11831	8.71171	8.25048	8.85285	7.94826	8.57491	7.57535	8.32782	7.92242	8.43658	8.00335	4.99003	8.92453	4.20422	3.64467	3.44052	5.75176	3.61885	9.96735	9.19837	6.76989	6.16946	6.01187	3.42908	4.92969
228090_at	-2.61999	7.76496	-7.94714	9.41753e-09	6.6611e-07	10.1065	NMNAT3	9.8328	9.37964	7.64057	8.09564	9.39209	9.17319	8.81911	9.32064	9.13014	9.04667	9.79681	8.93076	8.84144	9.85428	6.77334	8.17778	6.9214	6.22065	8.31299	6.3539	5.27567	7.42687	6.6358	6.13268	5.84167	5.82654	5.33134	4.93434
230523_at	-2.6197	6.6497	-6.29092	7.31603e-07	2.1494e-05	5.81002	QSOX1	7.26446	7.64193	10.0809	6.60763	7.77805	7.94941	8.17129	8.01614	7.53388	8.11324	8.3381	8.203	7.46615	8.27702	4.06945	8.84825	5.40596	4.97421	5.06012	4.44669	5.11314	3.25541	5.98146	5.83606	5.48299	4.72151	4.34907	7.2062
203559_s_at	-2.61917	5.1023	-7.03208	1.00432e-07	4.44267e-06	7.77031	ABP1	4.92472	5.94183	7.34767	6.69143	5.74701	6.84549	6.5976	6.41544	6.57896	8.21148	4.85029	6.70426	6.69821	7.87332	4.35764	3.81148	4.04237	3.11556	3.03059	2.89797	3.89117	3.28777	3.57507	5.24379	3.80545	3.37389	3.38674	3.61718
213060_s_at	-2.61879	7.23854	-6.39512	5.51616e-07	1.7185e-05	6.08867	CHI3L2	8.78682	10.1931	8.37789	9.44508	7.02683	8.04225	8.64408	8.33375	10.2403	7.62439	7.22605	9.16331	8.34747	8.98103	6.22844	7.11333	6.35206	3.80224	7.08139	6.89143	5.35408	4.82579	4.05474	6.53956	5.38242	6.8275	6.2434	5.55042
209608_s_at	-2.61778	10.1015	-6.57939	3.35589e-07	1.15544e-05	6.57919	ACAT2	12.2333	12.6393	11.0969	11.7759	10.8301	12.1994	8.82431	11.6847	12.3728	9.58554	9.52944	11.6094	12.0402	12.5123	9.10622	11.5355	9.67222	9.01292	7.9674	8.98048	8.25263	9.86707	7.40288	8.66075	9.06858	8.39495	7.63688	8.35126
214068_at	-2.61696	5.88807	-4.76103	4.9694e-05	0.000578413	1.66258	BEAN1	6.63904	7.96248	8.5066	7.34057	6.49653	6.629	4.46162	8.56143	8.64649	4.80576	6.49794	7.69218	7.00385	7.66212	5.12596	8.12243	3.05785	6.88565	2.77225	2.30882	4.86311	2.88867	6.46998	4.64665	5.65847	2.45392	3.95586	6.75074
224555_x_at	-2.61508	7.17474	-7.53339	2.71182e-08	1.51759e-06	9.06294	IL37	7.03975	8.15295	8.36668	8.57491	9.78458	8.3199	8.46618	7.67744	9.38152	9.66419	9.51619	8.68969	6.89283	7.69637	6.50499	7.99967	6.01733	5.71361	5.45938	5.67671	5.59824	4.90468	5.46753	7.92576	6.52068	4.81765	5.45789	4.60541
201425_at	-2.61442	10.595	-8.13027	5.93795e-09	4.58556e-07	10.5613	ALDH2	12.3306	12.4837	11.949	11.3936	11.5697	12.3473	11.4702	11.9944	12.3891	11.4784	11.6801	12.0286	12.0722	11.944	9.2772	11.04	7.96863	8.72094	10.5287	10.3401	8.73727	8.79135	9.10235	10.1395	9.11994	9.90748	7.1628	8.69398
205289_at	-2.61236	6.41046	-7.1355	7.64764e-08	3.60461e-06	8.03938	BMP2	7.21237	5.69744	8.95195	6.89919	8.74805	7.57972	7.4743	8.19693	6.7979	7.88555	8.35744	8.36902	7.18417	7.43345	5.83611	7.85707	4.20609	7.56482	3.76982	4.5883	4.22092	3.72933	5.20609	5.58173	4.84377	5.17676	4.23229	5.89228
213805_at	-2.6115	7.99299	-6.86826	1.5502e-07	6.23671e-06	7.34171	ABHD5	9.83628	10.451	9.2034	10.3654	9.33131	9.84438	7.6905	9.86071	10.0008	7.02039	7.86333	9.24534	9.65862	10.1849	6.57011	8.6688	6.12799	6.80723	7.1469	6.67674	7.14707	7.27227	5.40783	6.69199	7.33573	6.56773	5.47368	5.35327
220783_at	-2.61031	5.06792	-7.77802	1.44729e-08	9.30947e-07	9.68262	MMP27	6.24914	6.74146	4.44253	6.25172	6.73211	7.15362	4.77629	7.13806	5.8348	5.22127	7.28049	5.98631	6.03257	6.89016	4.56739	7.68803	3.2171	3.24238	3.43888	3.37838	3.11326	3.01737	3.45385	5.10924	5.25767	3.28495	3.3178	3.08488
218552_at	-2.60984	10.2354	-6.79762	1.87095e-07	7.16345e-06	7.15602	ECHDC2	11.73	12.0449	12.1896	10.6821	11.0571	11.5556	10.5641	12.0413	11.9631	10.7073	10.6687	11.8022	11.6495	11.952	8.76937	12.2848	8.70184	7.51985	9.69249	9.03741	7.54302	7.86664	10.4898	9.64248	8.50291	9.08273	10.3083	6.54092
213960_at	-2.60737	4.08857	-6.09581	1.24449e-06	3.26344e-05	5.28598	NTRK3	4.01319	4.32096	7.67728	3.70897	5.30073	5.47953	3.46125	7.04279	4.62661	5.4607	5.4693	5.38622	4.68021	5.29621	2.84141	8.53076	2.52396	2.86001	2.42239	2.28586	2.48014	2.93288	2.7069	2.73666	2.59602	3.20614	2.17015	2.2626
209396_s_at	-2.60681	9.98775	-5.09546	1.96541e-05	0.000280064	2.57089	CHI3L1	11.8032	12.0615	11.7915	11.7885	10.4118	11.2722	8.76404	11.8693	12.0864	10.846	9.90686	11.6127	11.8972	11.9972	8.69692	10.8741	6.69108	10.2478	7.84168	10.5582	9.79086	8.26228	5.57334	7.9822	6.28462	9.55136	10.6534	8.54092
1554179_s_at	-2.60524	5.94518	-6.06231	1.36378e-06	3.48923e-05	5.19572	LYNX1	6.02546	7.16491	7.64027	7.15997	6.72665	6.7842	10.0315	6.66039	8.49076	7.65005	7.45016	7.73343	4.8469	6.18805	5.50034	6.93427	3.90712	3.73577	3.71771	4.21871	3.66587	3.91055	4.33997	7.45474	6.04573	4.10271	4.18571	4.19303
208156_x_at	-2.60339	4.96372	-7.77136	1.47209e-08	9.45788e-07	9.66586	EPPK1	5.73867	5.16178	5.85241	6.85114	7.08139	6.34223	8.6513	5.63588	6.37818	6.92646	5.77098	6.26277	5.41865	5.54636	3.75804	5.89502	3.50054	2.81699	3.21267	3.32649	3.12013	3.38776	3.10313	5.0736	4.53582	3.56743	2.86215	3.2061
204254_s_at	-2.6026	10.5279	-6.91485	1.36973e-07	5.66919e-06	7.46392	VDR	12.1768	12.1492	11.6731	11.0663	11.3194	11.7382	11.5039	12.2428	12.2374	11.0436	11.5042	12.2362	12.4571	11.565	9.40194	11.9776	7.24074	8.19886	8.34424	10.072	9.18511	9.84245	8.23216	11.8291	8.59947	8.95449	10.4583	7.53148
201540_at	-2.60228	9.31676	-5.56364	5.37232e-06	0.000101674	3.84515	FHL1	10.2739	9.24825	11.2182	10.4327	10.6865	11.5824	10.3982	11.1281	9.8602	11.296	11.0291	10.4974	10.32	10.6647	7.1334	11.1432	8.84556	6.69324	5.73157	6.558	9.29821	7.53713	9.5338	7.46027	7.24804	9.14338	5.70858	10.1991
218182_s_at	-2.60179	6.33253	-4.3388	0.000159442	0.00144196	0.526014	CLDN1	7.18091	8.44688	6.7837	8.13849	8.08973	7.86708	7.87042	7.02481	7.43309	6.58001	8.75129	7.96355	7.76121	7.41318	4.09003	7.76686	3.5821	8.97467	2.7889	2.60259	8.05697	7.28146	2.58464	4.98371	5.26141	4.94089	3.03022	4.06192
228260_at	-2.60177	4.1158	-6.12713	1.14255e-06	3.05173e-05	5.37027	ELAVL2	6.90087	6.51809	3.53078	5.75805	4.17543	5.09288	2.62194	6.71549	5.76638	3.78737	5.53675	5.47588	7.00061	6.02256	6.08384	2.7065	2.76108	2.24335	3.75606	2.18531	2.21906	2.13962	2.3149	2.62356	3.40456	2.69398	3.3463	1.86109
228716_at	-2.60011	7.88325	-4.21828	0.000221893	0.00187483	0.205061	THRB	9.30721	9.27611	7.74407	9.80217	9.56537	9.36899	9.54747	10.568	9.0035	9.15431	9.4662	9.31498	10.3046	9.49685	4.2028	7.8386	5.86724	4.10551	6.97372	5.07316	8.34079	4.00952	10.657	6.71815	5.93334	7.3944	4.24843	7.44847
241950_at	-2.59971	5.41608	-6.82538	1.73756e-07	6.7955e-06	7.22905	WWC1	6.62728	7.23225	4.09663	6.57014	6.94126	7.85093	6.62895	5.69085	7.0207	8.35425	7.16111	6.01399	6.8061	7.45066	5.70143	4.33729	4.86188	3.50934	3.52405	3.09368	3.95401	3.05636	3.35592	4.27451	4.76265	3.59221	3.26751	5.91424
219440_at	-2.59924	7.04034	-4.92707	3.13599e-05	0.000404865	2.11299	RAI2	7.34817	7.42339	8.52114	8.51327	8.32197	9.45734	7.39727	8.90494	8.21684	9.70815	9.8705	8.23969	8.27153	9.27288	4.40076	6.60091	6.17148	4.66129	3.98109	6.9315	6.04709	3.03392	7.90619	6.72076	5.33934	6.79431	3.07718	5.99658
222362_at	-2.59779	6.17078	-8.34923	3.44039e-09	3.06703e-07	11.0993	AGFG2	6.44738	6.72672	8.92188	6.43913	7.0475	6.97003	7.29712	6.84286	7.56907	8.13438	7.70953	8.41007	7.68091	7.80787	4.42179	8.11963	4.54841	4.90776	5.04125	4.70356	4.52099	3.74313	4.44221	4.7815	5.35483	4.70976	4.24972	5.23281
221898_at	-2.59552	7.90292	-5.86061	2.37019e-06	5.39509e-05	4.65091	PDPN	9.60064	9.01941	9.61052	9.23201	8.77103	8.61979	9.74327	8.95641	10.2396	8.10007	8.39844	9.11532	10.2768	9.77473	7.78604	7.00051	7.24395	5.47223	3.89663	8.61563	6.80266	6.19734	4.0583	8.67162	7.38313	6.93488	5.25497	6.50587
219554_at	-2.59295	6.73656	-5.71283	3.55932e-06	7.34916e-05	4.25039	RHCG	9.19863	8.05296	6.42943	6.50023	6.64076	7.77855	11.0907	7.41417	10.0907	7.5659	6.89482	9.13562	6.98743	8.70865	5.32956	7.74709	5.3148	4.75414	5.37964	4.91806	4.89596	6.79241	4.79691	5.86577	6.56505	4.22602	4.86094	4.68882
201510_at	-2.58981	5.96038	-8.64576	1.65936e-09	1.69898e-07	11.8174	ELF3	6.32771	7.051	6.81424	5.79885	5.81639	6.76617	8.75597	8.50366	6.34952	8.46389	7.09351	8.08719	6.80064	7.80962	5.31823	7.36824	4.50962	4.40246	4.35143	4.35462	4.50235	4.31973	4.03542	4.36564	4.91126	4.66818	5.12305	4.22214
211056_s_at	-2.58914	8.59044	-6.76053	2.06554e-07	7.74577e-06	7.05833	SRD5A1	10.7877	10.7247	9.78446	11.025	9.65171	10.7049	8.70155	9.13252	10.6769	9.00381	8.39981	9.74371	10.2168	11.1201	7.09868	8.42896	7.98747	5.89432	6.20283	7.16059	6.60093	7.26386	6.27721	8.02037	8.69942	6.74001	7.8014	6.6828
229720_at	-2.58717	6.73941	-6.02083	1.52759e-06	3.81138e-05	5.08388	BAG1	7.80744	7.9517	7.88669	7.31746	8.45247	8.05271	8.81335	7.95876	8.14338	7.95962	8.29533	7.6586	7.94461	8.4755	3.3848	9.46866	6.97492	4.9331	5.73141	5.77448	4.37147	3.55286	4.90064	5.86045	6.01357	4.102	4.6841	6.23331
205428_s_at	-2.58593	4.92376	-6.61488	3.0507e-07	1.07265e-05	6.67331	CALB2	6.45078	6.6203	5.60211	5.46089	5.01663	6.99798	4.38794	5.93949	7.62051	7.41936	6.58449	7.45984	6.44354	6.37603	3.48448	4.64785	3.42928	4.82297	2.26234	3.10608	2.63356	2.42742	3.62135	4.34052	3.49693	2.65117	3.84354	4.71782
1552754_a_at	-2.58458	4.91799	-5.27919	1.18066e-05	0.000187435	3.07107	CADM2	5.32784	4.64202	3.64395	5.69763	6.75368	6.8487	3.679	6.18647	6.35076	7.86929	8.14341	7.56052	7.99536	7.31277	4.43552	3.96379	3.46745	2.77155	2.73793	2.74861	3.34346	2.82523	5.71103	3.66216	2.7408	2.87189	3.91542	4.49753
219064_at	-2.5831	8.25408	-3.69164	0.000921626	0.00565924	-1.16912	ITIH5	7.97254	8.55664	9.17128	9.79224	8.87604	10.3356	9.75377	9.38922	9.33456	10.919	10.5214	9.26715	9.2343	9.09159	9.20997	8.35269	7.92813	11.4752	2.83588	4.22779	5.26724	3.74313	11.0735	5.15383	5.9658	9.3373	6.24522	8.08324
205325_at	-2.5823	6.55939	-6.13885	1.10658e-06	2.97601e-05	5.40182	PHYHIP	6.92005	7.01068	8.25929	9.27609	8.4385	7.02491	7.04138	7.18761	7.31057	8.05855	8.04551	8.80415	8.42677	7.8679	3.75058	9.23488	5.14811	4.92228	4.54512	3.48206	4.46911	5.86171	6.71869	5.49333	5.44961	4.40473	6.05272	4.45801
239132_at	-2.58228	4.01322	-7.73634	1.60987e-08	1.01757e-06	9.57758	NOS1	5.07038	5.85925	2.91353	6.78245	5.50192	6.28536	4.21706	3.72419	5.49564	6.84669	5.21598	5.56801	5.45958	5.51869	4.3017	3.15806	2.82314	2.35192	2.53445	2.49512	2.45717	2.49839	2.5725	3.09257	2.41858	2.25339	2.81641	2.13793
233030_at	-2.57896	6.45525	-3.71022	0.000877115	0.00545206	-1.12163	PNPLA3	9.13726	9.49687	4.62035	9.37667	7.84606	9.11596	6.53989	7.26278	9.55439	7.04338	7.4808	7.76443	9.28901	8.49122	4.2351	3.71417	4.98119	3.73355	6.36882	2.94024	5.45671	7.57713	3.15493	6.46935	8.28564	4.03364	4.41904	2.35844
226864_at	-2.57589	6.11727	-6.08112	1.29544e-06	3.36955e-05	5.24642	PKIA	7.23122	7.95048	9.58569	6.4323	8.05804	6.82618	6.96287	7.88878	7.0445	5.55301	8.0773	7.77695	6.35914	6.71574	4.60991	8.46745	6.15109	4.00036	4.10218	6.18238	3.79899	4.0198	3.42674	5.33067	4.32833	5.37157	3.03108	6.00087
227747_at	-2.57432	10.5761	-9.07424	5.9054e-10	7.5068e-08	12.8336	MPZL3	11.9736	11.9161	11.8866	12.1921	11.687	11.6355	12.4782	11.7645	11.9466	11.4204	12.0907	11.7158	11.7042	11.7359	10.2845	10.4389	7.67136	9.41422	8.30801	9.7658	8.7365	8.80912	8.70262	10.9124	9.61657	10.5633	8.3116	8.44971
207861_at	-2.57322	6.70383	-6.25787	8.0033e-07	2.30502e-05	5.72143	CCL22	6.2815	7.52076	10.5867	10.2048	7.11739	7.1512	9.1309	7.26924	8.20911	7.63488	7.43046	8.52959	7.0798	7.28077	6.75823	6.72088	5.8188	4.24746	4.76753	6.39304	4.68549	4.01492	4.58682	7.14537	4.92179	5.93882	5.70858	4.5724
203903_s_at	-2.56814	7.95507	-5.45882	7.17869e-06	0.00012698	3.56004	HEPH	8.84207	8.38634	11.6235	8.29216	8.71983	8.95784	9.00233	9.26895	9.28818	9.43186	9.3637	9.47584	8.82816	9.18661	6.674	9.54982	5.91637	10.1349	5.43306	6.38196	6.06628	5.46297	4.79922	7.79858	6.29068	7.2925	4.22131	8.05291
217312_s_at	-2.56537	6.37122	-5.7435	3.27097e-06	6.86977e-05	4.33359	COL7A1	7.6736	7.20739	8.75597	6.94229	8.86575	7.11975	8.37953	6.22835	7.44806	7.73364	6.90306	8.41328	7.77144	7.11497	3.61165	9.36184	3.85752	5.28033	3.92517	3.63921	4.32623	5.91515	3.87767	6.15089	6.40771	4.5098	6.35006	4.62374
1555383_a_at	-2.56532	4.70814	-7.9035	1.05181e-08	7.22456e-07	9.99751	POF1B	6.48666	6.25708	4.29308	7.19757	6.67046	5.92846	6.91881	4.94775	6.33133	5.66626	6.56339	5.92864	5.44527	5.35393	4.02341	4.90894	2.98935	2.9142	2.99811	2.99876	2.72769	2.84646	2.49525	4.96147	4.91837	3.2398	3.07217	2.74527
206049_at	-2.56382	6.92505	-6.9577	1.22266e-07	5.19819e-06	7.57608	SELP	8.17499	7.68133	9.11666	8.69256	6.80755	8.40169	6.84352	8.71017	8.97198	7.61984	8.11461	8.35058	7.68236	8.5993	6.6547	7.95942	5.88996	3.75303	4.16911	6.33247	4.28295	4.45157	4.50039	8.0578	5.73752	6.59343	5.66136	6.09046
206199_at	-2.56111	4.00394	-5.3987	8.47848e-06	0.000144322	3.39643	CEACAM7	2.79861	2.71615	3.1457	4.55299	6.07453	7.17251	6.27637	6.39335	3.97131	6.02908	3.41496	5.77179	5.63293	7.74155	3.07857	6.85448	2.90726	2.56923	2.42308	2.72204	2.54943	2.50323	2.4865	2.44134	2.4699	2.4003	2.94001	2.07303
227733_at	-2.5608	4.59451	-5.36493	9.30967e-06	0.000155707	3.30451	TMEM63C	6.78182	7.50289	4.45675	5.71145	4.78957	6.11649	3.73206	5.317	8.15556	4.68337	3.32139	5.71453	5.75149	8.07038	2.94996	8.01719	3.72336	3.04484	2.63693	2.78935	2.99443	3.41691	3.32117	3.31343	2.19798	3.66469	3.04065	3.43061
203673_at	-2.56057	5.89166	-6.43671	4.92951e-07	1.56881e-05	6.19964	TG	6.11447	5.97689	7.81148	6.07233	7.15817	7.96593	6.47099	7.18417	7.74932	8.12859	6.47305	7.20028	6.59803	9.17016	4.12938	7.62151	4.43467	5.1679	4.32197	4.68947	3.57032	3.4331	7.03884	3.6644	3.7419	4.51866	4.08722	4.47326
229331_at	-2.56017	7.42324	-5.17481	1.57707e-05	0.000236141	2.78686	SPATA18	8.79923	9.09752	9.25421	8.24298	8.93031	8.45568	7.93351	9.45846	8.89842	7.82736	9.06496	8.78875	7.5793	8.57151	5.73958	9.68547	6.03141	2.97394	6.57184	8.2766	8.75217	5.4224	7.87274	6.4045	5.81061	5.26767	3.83228	4.30723
1556579_s_at	-2.55952	6.68052	-6.16758	1.02322e-06	2.79165e-05	5.47906	IGSF10	6.34493	6.78441	9.07971	7.49022	7.92975	7.94424	6.64817	8.50556	7.11225	7.36119	10.0484	8.15962	8.14318	8.40053	6.19576	8.2915	5.08505	5.95441	4.89149	3.98888	6.81914	3.36646	6.91375	5.99378	4.99567	6.37173	3.10299	5.13192
219610_at	-2.55866	6.83778	-6.27638	7.61076e-07	2.22048e-05	5.77105	ARHGEF28	8.24868	7.86925	8.67652	7.75271	8.72055	8.37323	7.38258	9.00103	7.74971	8.30525	7.69923	8.41126	7.67236	8.48079	5.13365	7.47277	3.76276	5.05565	5.91809	3.55017	6.98137	5.78442	3.97679	7.48236	7.28821	4.48204	4.71995	5.50648
229515_at	-2.55842	6.89457	-7.08809	8.66376e-08	3.96726e-06	7.9162	PAWR	8.50912	8.44789	9.30994	7.07963	8.29347	7.50212	7.64583	8.57031	7.61289	7.58938	7.88436	8.45509	8.04426	8.26645	6.00888	8.63695	6.06376	5.7629	6.27289	4.36301	3.0095	3.62399	4.98574	5.81019	5.70799	7.19011	5.97231	6.42904
220638_s_at	-2.55803	5.90624	-7.80603	1.34755e-08	8.79206e-07	9.75307	CBLC	7.1154	7.24296	5.45078	7.39109	7.21549	7.05432	9.16755	5.8465	7.92585	7.57757	7.28272	7.62771	7.49708	6.88908	4.22965	6.52686	4.78887	4.03304	4.11182	4.27431	4.34743	4.30614	3.83549	5.3625	5.00455	4.3692	4.3303	4.57046
204751_x_at	-2.55494	5.47924	-8.16091	5.49919e-09	4.28914e-07	10.637	DSC2	6.7263	7.09039	8.00661	6.14195	6.74384	6.27254	6.62097	7.12064	7.16928	5.1873	5.70414	6.67396	6.95317	6.44802	6.51482	5.81345	3.32603	3.26625	3.68862	4.59756	3.60416	3.60944	3.47324	5.94261	6.07702	4.44958	3.15999	3.03679
207789_s_at	-2.55427	4.73483	-5.73804	3.32051e-06	6.95589e-05	4.31879	DPP6	5.61293	4.61684	3.46615	7.49964	6.94793	5.96862	5.7206	7.71347	5.28317	5.73905	7.01721	6.62771	5.98463	4.48317	4.033	6.55817	4.67551	2.39369	2.58204	3.48276	2.86035	2.56672	5.50963	2.29486	2.36599	2.50323	5.33561	2.73262
216641_s_at	-2.55122	7.27633	-6.84461	1.65082e-07	6.53101e-06	7.27962	LAD1	8.84229	9.28724	7.35344	9.34844	9.16449	8.91967	10.4095	6.2385	9.26068	8.96847	8.23949	8.26241	7.70744	7.54946	7.6118	6.75199	5.20798	4.74683	6.1025	5.84878	5.21646	5.47762	5.46572	7.9657	7.06831	5.40701	5.74881	5.56618
238121_at	-2.55041	7.02015	-5.01496	2.45734e-05	0.000335552	2.35189	GK5	9.0751	9.47751	9.28714	8.19548	8.1299	8.66909	6.04551	9.69635	9.05704	5.44407	6.4213	8.28907	9.10023	9.47768	4.20468	9.2408	5.46709	7.14401	5.74378	5.58188	6.31367	4.58087	6.53682	5.51243	6.24215	4.06057	4.77762	4.79238
215103_at	-2.54957	5.08219	-6.94196	1.27473e-07	5.36913e-06	7.53489	CYP2C18	6.27945	7.40421	4.43182	5.74989	6.85223	5.60132	7.31612	5.60348	6.50051	4.47807	7.18204	6.29462	4.94266	5.97679	5.28457	8.90006	3.49308	2.99856	3.14196	3.16001	3.44322	3.63098	3.6125	5.27524	4.50812	3.05932	3.18712	3.99342
233025_at	-2.54647	5.23413	-5.86169	2.36315e-06	5.38354e-05	4.65384	PDZD2	6.90554	6.51741	6.44952	6.8715	6.95454	6.40686	5.59804	7.62476	5.92397	5.42167	6.07466	6.38063	6.45807	6.06688	4.30942	7.2442	2.79857	6.78646	1.98442	2.62578	3.48362	2.25933	5.83223	2.872	4.04236	3.17564	3.51362	5.97403
206581_at	-2.54474	6.41829	-9.08327	5.77973e-10	7.40063e-08	12.8547	BNC1	7.30602	7.44328	7.29139	6.91728	7.93566	7.09541	9.14027	7.7106	7.93055	7.00376	7.16246	8.00489	7.99402	7.48705	5.45883	8.26084	4.74222	5.06049	4.35929	4.26406	4.27224	4.88401	6.34117	5.55645	6.17819	4.56892	4.85913	4.48373
237335_at	-2.54343	6.3436	-5.49664	6.46551e-06	0.000117072	3.66294	ZP1	7.71849	8.18861	8.05819	8.36008	6.1352	7.81835	5.13661	7.67357	9.4329	6.75069	4.0298	8.37543	6.89914	8.92505	5.71931	9.7168	4.58101	5.90866	4.93281	4.06454	5.56492	4.89035	4.71449	4.08756	4.04538	5.13939	6.01882	4.73453
215271_at	-2.54265	5.69482	-4.13673	0.000277283	0.00223014	-0.0109635	TNN	5.89054	4.68368	8.0428	6.58326	7.17189	7.09722	3.8825	8.86736	6.94482	6.48958	7.69514	7.99026	7.86099	6.82613	4.40414	8.12217	3.49717	3.43978	2.51858	3.10122	3.28762	3.31635	7.74739	4.11154	3.23108	4.69838	3.10769	8.84579
244745_at	-2.54208	4.44409	-8.98597	7.29155e-10	8.83958e-08	12.6263	RERG	4.73324	5.74163	5.59176	4.32482	5.75967	5.89318	4.41696	5.39105	4.62803	4.55423	5.65745	4.86472	5.63067	6.59627	7.46636	7.28676	3.30229	2.69913	3.53196	2.81564	2.51127	2.62037	2.77591	2.95298	3.07049	3.55857	3.23806	2.82101
219054_at	-2.54143	5.54216	-8.18225	5.21337e-09	4.15308e-07	10.6896	NPR3	6.49305	6.23885	5.82419	5.18725	7.54282	7.47479	6.16594	6.97702	6.4186	6.47631	7.78519	6.71599	6.09127	7.96665	4.57248	8.17117	4.86188	3.47618	4.54734	3.03729	3.6439	3.99578	3.97295	3.6644	4.7781	4.57859	4.12317	4.39944
204519_s_at	-2.54114	7.11515	-5.18977	1.51295e-05	0.000228763	2.82759	PLLP	6.57117	6.63833	8.24816	8.77782	9.95745	9.10007	8.60899	7.76518	7.5204	10.1359	8.80003	8.81482	7.67166	9.28715	3.9874	9.38281	6.00717	7.95638	5.11116	5.59303	5.91038	6.04568	3.64771	5.7532	5.75891	5.3881	6.20876	4.57633
209616_s_at	-2.53802	7.05838	-4.69351	5.99132e-05	0.000665804	1.47984	CES1	6.31506	7.55857	8.75962	9.12206	8.9115	10.1035	7.08335	6.58585	7.42653	11.5682	9.21868	7.93811	9.63189	7.00015	5.60737	7.50721	5.83529	3.72875	4.19787	6.84549	4.03	5.35104	5.69545	8.74054	5.21325	6.27794	5.30734	6.07406
238983_at	-2.53702	5.42596	-5.87769	2.26155e-06	5.19538e-05	4.69714	NSUN7	7.33025	7.46666	6.64091	4.37417	6.6979	6.83865	4.45555	7.89395	5.90313	4.50864	6.48398	7.04742	7.49628	7.82496	4.44347	8.80606	3.49261	6.1355	4.1756	3.53694	3.24062	4.56091	3.81659	3.29473	3.65538	3.8801	3.63902	4.28676
229909_at	-2.53044	7.68049	-5.3459	9.8137e-06	0.000162398	3.2527	B4GALNT3	8.37344	8.20667	9.30763	8.72023	8.63237	8.21513	9.95939	8.60905	9.23937	9.18662	9.04445	9.19649	9.04305	8.87518	7.18468	8.44566	7.72869	5.13125	5.73052	6.03319	7.99293	4.39555	4.29122	6.36328	6.72171	3.78006	10.4171	6.22879
238439_at	-2.52651	8.73239	-4.49141	0.000104743	0.00103653	0.9349	ANKRD22	10.6761	11.4279	8.29626	10.7792	10.9079	9.72384	11.1741	10.8949	10.5028	8.66242	9.56682	9.59871	9.8948	10.0349	7.4165	7.48566	4.61433	5.42514	8.76572	9.25927	9.1588	8.28832	8.14545	8.91086	6.90407	8.35033	4.88461	4.75713
205554_s_at	-2.52516	6.79104	-5.5844	5.07286e-06	9.71145e-05	3.90159	DNASE1L3	7.68537	8.36766	8.45782	8.39827	7.47498	7.98094	9.33212	7.80263	8.7887	7.21407	9.37993	7.64003	6.83419	7.43195	7.08557	6.09774	7.36097	4.32472	3.11872	6.86547	3.61851	4.07048	5.40967	7.07204	5.80981	7.76174	4.21602	4.54891
227177_at	-2.52468	7.02738	-7.23571	5.87978e-08	2.93318e-06	8.29894	CORO2A	8.38031	8.43805	9.01693	7.06369	8.20857	7.95565	7.98238	8.97789	8.85097	7.79523	7.12967	8.60923	7.39025	8.37054	5.87394	9.70685	4.9225	5.39392	4.04314	5.71931	6.02317	5.11622	6.2571	6.40939	7.4693	6.40939	4.70292	4.55008
210827_s_at	-2.52434	5.65874	-7.89711	1.06901e-08	7.31513e-07	9.98151	ELF3	6.25295	7.08175	6.51719	5.97847	5.78428	6.51128	8.80776	5.95964	6.6173	8.1493	7.55263	6.84075	6.42755	7.78816	4.03144	7.54924	4.15949	3.93334	4.12871	3.89062	4.18225	4.48928	4.30222	4.69721	4.51092	4.32344	4.21952	3.75814
204997_at	-2.5243	6.22823	-7.11988	7.9684e-08	3.71887e-06	7.99881	GPD1	7.82977	8.61492	6.86788	8.28154	6.62858	8.66863	4.96846	6.2491	8.81713	8.42242	6.90514	6.7713	7.98189	8.20736	5.12713	6.61986	5.13558	5.08528	4.47345	4.15405	5.04625	4.6912	5.15234	4.15838	4.66187	4.73324	4.76188	5.37573
208606_s_at	-2.51913	5.82221	-7.88992	1.08869e-08	7.44049e-07	9.96352	WNT4	6.44117	6.14751	5.96578	7.83257	7.13614	7.05628	7.74594	7.16033	7.91235	7.39758	7.9408	8.00505	6.55407	6.67199	4.24808	6.2138	4.53164	4.02721	4.43459	3.7361	4.50863	4.72245	3.59967	5.6887	5.31671	3.63193	4.58923	3.80569
210413_x_at	-2.51705	6.38027	-3.36822	0.00215826	0.0109627	-1.98161	SERPINB3	10.0361	9.75566	7.60954	7.11466	6.02156	5.93429	10.9746	6.1583	9.49498	4.08662	7.69603	7.1878	6.17819	4.24783	9.16834	7.67959	4.4586	3.89439	3.70129	4.28629	4.27102	3.91055	3.98061	9.443	9.41342	4.11693	4.05167	3.77577
204730_at	-2.51657	7.33048	-6.87928	1.50544e-07	6.088e-06	7.37064	RIMS3	8.71927	8.197	8.2672	8.20987	8.31579	8.0634	7.75298	7.97525	9.1493	9.02713	8.67567	9.08879	8.6016	8.45657	6.42507	9.61939	5.01584	5.7693	3.69889	6.32756	6.98475	4.80513	4.99042	8.38086	7.44103	6.07835	5.31689	5.90028
235955_at	-2.51558	6.37566	-5.30756	1.09137e-05	0.000176363	3.14832	MARVELD2	8.15678	7.78917	4.68403	9.05844	8.20103	8.05308	9.24529	7.38925	7.75447	7.714	7.28825	8.14995	8.4555	7.98024	4.93405	4.40665	4.99646	3.95403	4.07197	4.00621	3.93375	6.26739	6.89154	5.72252	5.04253	4.03718	5.65555	4.67905
213935_at	-2.51445	8.41188	-7.01225	1.05831e-07	4.61798e-06	7.71861	ABHD5	10.0937	11.1385	9.37193	8.94791	9.87247	9.81522	8.38854	10.2603	10.2468	7.55639	8.3549	9.49147	10.5718	10.8047	6.99109	9.92638	6.39774	7.9438	7.21136	7.32008	7.29274	7.26972	6.06639	7.30922	7.64395	6.73012	6.61274	5.90277
213711_at	-2.51332	6.59424	-4.32742	0.000164506	0.00147861	0.495626	KRT81	10.0744	5.50765	6.91373	5.32469	6.0462	8.14574	5.35777	6.36597	8.47148	10.497	7.60361	10.8574	10.3982	6.59295	4.96675	9.61854	5.3125	4.79312	5.05248	4.92507	5.15527	5.72973	5.48276	5.07932	4.69315	5.5001	5.35322	4.81996
209784_s_at	-2.51297	7.36505	-8.60785	1.82031e-09	1.82951e-07	11.7262	JAG2	9.36297	8.76885	7.77071	8.93752	8.57749	8.13972	8.51095	8.39663	9.07175	8.91187	8.47268	9.06161	8.31409	8.51321	5.71931	8.54328	5.44839	5.25136	5.06184	6.16787	5.85181	4.97391	5.49659	6.458	6.70457	6.38017	7.42931	5.92501
221796_at	-2.50724	8.57043	-3.80286	0.000684597	0.00448966	-0.883529	NTRK2	9.8382	9.3989	9.22213	10.1909	9.99865	11.116	9.4076	9.29671	9.52298	10.2548	10.7735	10.1945	10.5733	9.27933	5.75454	9.49744	6.51739	11.8081	2.78351	8.38261	7.56437	3.84717	9.79506	6.4796	6.15466	7.42881	8.38674	6.5047
240433_x_at	-2.50705	4.08929	-5.58778	5.02581e-06	9.63824e-05	3.91076	CADM2	4.16773	4.10502	9.23389	4.65513	5.81143	5.22748	3.69497	3.7361	4.94634	6.10295	6.84777	5.85123	5.99809	5.96948	3.08164	3.19059	3.0913	2.14724	2.12024	2.15801	3.0913	2.80087	3.15074	2.42336	2.61401	2.51371	2.6019	3.16766
220318_at	-2.5064	6.42816	-7.85272	1.19655e-08	8.0075e-07	9.87033	EPN3	7.81623	7.73137	9.08129	6.67349	6.76585	6.99277	7.23193	8.27234	8.76414	7.38254	7.70068	8.0676	7.2978	7.55258	4.79656	7.91012	5.64851	4.5782	4.63806	4.78387	5.37026	3.89727	4.40645	6.01683	5.85566	4.1876	5.07618	5.49231
225846_at	-2.50477	10.5275	-5.34811	9.75372e-06	0.000161615	3.25872	ESRP1	11.7427	11.9061	12.365	11.2302	11.8864	11.5341	11.7914	11.9672	11.8578	10.4274	11.4574	12.1276	11.8794	11.9144	9.26587	12.262	9.80477	7.48632	10.0369	10.3029	8.23383	9.65163	4.64859	10.7289	10.9767	9.88572	9.15491	8.24263
228766_at	-2.50426	8.62005	-7.17827	6.83505e-08	3.31594e-06	8.1503	CD36	9.31313	10.4285	9.63129	9.17834	9.07356	10.7685	10.0427	9.29441	9.92159	10.2761	9.83593	10.0618	9.82399	10.0384	7.46863	9.93602	6.38695	7.31741	6.54877	5.43329	6.89735	6.13846	8.1915	7.99109	6.36498	8.70539	6.89933	9.39402
219411_at	-2.50049	6.76298	-6.63959	2.85491e-07	1.01424e-05	6.73879	ELMO3	7.95855	8.11243	7.88665	7.5529	7.93889	7.75219	8.89823	7.40488	8.5237	8.43252	8.16452	8.45402	7.96425	7.93568	3.70147	8.67306	4.34088	5.27314	4.37685	5.11866	4.28327	5.12467	5.12945	6.2414	6.43582	5.26563	6.24623	6.17352
208510_s_at	-2.50033	7.26736	-5.13531	1.75971e-05	0.000257045	2.67933	PPARG	10.1274	10.087	8.21571	7.73656	8.06593	9.90216	6.19576	8.02392	8.57528	7.71519	7.93323	8.24825	9.2343	9.70893	4.64568	9.00758	5.22158	4.44428	5.54861	6.12377	7.03405	5.46055	7.95759	5.34261	3.9946	6.36132	5.25497	7.3193
204005_s_at	-2.49888	7.21599	-6.53403	3.79138e-07	1.27801e-05	6.45874	PAWR	9.1452	9.08519	9.2895	6.86755	8.62385	7.3342	7.68446	8.77059	7.81298	6.83221	7.98063	8.64837	9.18665	8.28782	6.76932	10.2725	4.98061	6.23377	6.92184	5.30292	3.25714	5.00512	5.54124	6.56541	6.79447	6.78563	6.49698	5.57156
208964_s_at	-2.49792	9.8812	-4.50466	0.000100983	0.00100713	0.970526	FADS1	11.9074	12.3126	11.8212	12.0166	10.5819	11.708	7.57999	12.2547	12.5161	9.81672	6.99499	11.8641	11.8472	12.4058	7.86758	11.733	9.11678	8.39813	8.29005	7.65603	9.74818	8.90391	6.33362	8.41967	8.21796	8.99736	8.15511	9.20907
210426_x_at	-2.49751	8.70102	-6.04237	1.44019e-06	3.63726e-05	5.14197	RORA	10.2721	10.8748	6.71826	10.8953	10.99	10.8329	10.3381	9.51115	10.5819	9.54885	10.2726	9.97017	9.89201	10.0278	7.36849	8.24762	6.94598	8.31814	7.15883	7.06005	6.23487	6.60083	8.45194	8.73258	7.4711	7.83211	6.02293	6.45709
1552496_a_at	-2.49647	5.09356	-6.49799	4.17808e-07	1.38446e-05	6.36288	COBL	5.92967	6.24393	6.07476	5.85868	7.09989	6.45086	7.09342	6.25176	6.59981	6.88352	5.46709	6.99286	6.396	6.00963	4.6872	4.57651	3.71592	2.53175	3.42171	2.76669	3.13711	3.40211	3.16988	7.17155	3.15936	2.87173	5.5637	3.09257
227662_at	-2.49564	6.31757	-5.58804	5.02212e-06	9.63791e-05	3.91149	SYNPO2	6.39417	6.34499	7.72715	8.18248	8.09688	8.41447	7.43596	7.65797	6.90447	8.27059	7.098	7.30835	7.57094	8.57472	3.86643	8.3464	5.60482	4.48227	3.81706	5.55025	3.88976	2.81593	5.92629	5.07917	6.02049	7.46496	3.58904	4.45781
214490_at	-2.49455	5.8692	-7.71745	1.68958e-08	1.05334e-06	9.52989	ARSF	7.55407	7.67656	6.4097	7.43638	6.0611	6.23237	7.98561	6.92091	8.3348	5.44494	6.25259	7.23212	6.6815	7.89972	4.38723	8.50308	5.02133	4.00855	4.35319	4.38661	4.32723	4.06232	4.2105	4.60139	5.12201	4.06556	4.74681	4.41944
227641_at	-2.49349	6.65567	-7.66322	1.94145e-08	1.17291e-06	9.39277	FBXL16	7.34493	8.11751	7.59686	7.15721	8.14848	7.40453	7.04031	8.80532	8.43924	7.90827	7.48244	8.55195	7.99957	8.74034	4.6576	8.19441	4.98512	6.39823	4.39944	6.13347	4.93648	4.74036	4.61519	6.26514	4.93002	5.868	4.78049	4.71786
205208_at	-2.49275	6.06502	-7.97535	8.76906e-09	6.30024e-07	10.1769	ALDH1L1	8.22807	7.48064	6.63061	7.68669	5.8994	8.03004	5.16287	6.83366	7.75148	7.48485	5.87562	7.6355	8.94098	8.35437	5.86007	6.27857	4.96339	4.49776	4.62713	4.47073	4.61211	4.50786	4.50445	4.03475	4.54229	4.82879	4.87526	5.22255
207317_s_at	-2.49221	5.52082	-6.4347	4.95635e-07	1.57406e-05	6.19428	CASQ2	6.59333	5.50592	6.21252	7.38561	6.37732	8.22186	6.84765	7.00267	6.36305	7.80509	7.42358	6.93754	6.40927	7.90965	4.5486	3.87896	3.65641	2.62502	3.69002	3.96666	4.44025	5.45823	3.62179	5.45424	5.17446	3.5866	3.42477	4.06198
210608_s_at	-2.48772	5.83822	-8.57516	1.97192e-09	1.94964e-07	11.6475	FUT2	6.3776	6.43584	7.69921	6.98711	6.88189	6.91939	8.55945	6.47513	7.51756	7.7881	6.20007	6.87818	6.34778	7.3111	5.84494	6.24675	4.23395	3.67969	3.80832	3.89986	3.93992	3.67478	4.20979	6.04987	5.59227	4.0628	4.06537	5.78336
203786_s_at	-2.48729	10.1282	-5.23787	1.32401e-05	0.000205559	2.95854	TPD52L1	11.5648	11.9727	11.1925	11.0854	11.098	11.5971	9.71559	11.3639	11.6592	11.0372	11.1234	11.3426	11.4134	12.3633	9.05984	11.5175	10.1641	10.4781	10.3169	7.86374	5.81765	8.75865	9.64899	8.39691	7.40142	10.8542	5.54966	9.23209
236657_at	-2.48685	4.90653	-6.08967	1.26555e-06	3.31277e-05	5.26943	LOC100288911	5.58876	6.52971	6.87269	6.52123	5.34302	6.04891	4.98411	6.94969	6.64622	6.10976	7.47113	6.25807	6.68686	7.27493	3.18139	3.09068	3.10672	2.91241	3.10664	3.06205	2.8838	2.76335	4.85348	3.61314	2.89739	3.49833	3.83515	5.2932
213692_s_at	-2.48642	5.58149	-6.33807	6.43779e-07	1.94468e-05	5.9362	VDR	6.96101	6.7804	6.1353	7.59539	6.83334	6.35562	7.10293	7.81896	7.26775	6.81535	6.67648	6.35573	7.68325	6.95078	2.94996	6.07128	3.09252	3.46035	3.41947	4.98548	3.95401	4.71375	3.45621	6.25838	3.50224	3.97161	5.61165	3.50244
1558393_at	-2.48635	6.47423	-7.28796	5.12902e-08	2.61839e-06	8.43381	KRT7	7.46223	7.64978	7.7697	5.77913	7.03307	8.38267	6.67429	5.91038	8.03347	10.0278	8.05519	8.09427	7.16865	8.88199	5.47446	8.23986	5.12653	4.72208	4.77505	4.93758	4.83736	5.39882	5.31261	5.42498	4.67392	4.80636	5.60152	5.02471
230197_s_at	-2.48627	6.97246	-5.14215	1.7266e-05	0.000253428	2.69797	TPPP	8.21439	6.41406	9.68564	8.43397	8.14941	7.61786	9.2853	9.17578	7.60443	7.87235	8.19702	7.62551	8.01665	7.53178	5.95174	8.83222	4.11838	3.81174	5.39615	6.12226	5.29234	5.79129	4.08849	8.11601	8.8482	4.07312	6.89845	4.06438
201667_at	-2.48393	11.343	-10.422	2.67935e-11	7.62986e-09	15.8639	GJA1	12.4684	12.5549	12.7759	12.2653	12.5431	12.2252	12.347	12.8736	12.4552	12.0552	12.344	12.5597	12.4656	12.1997	11.5904	12.7973	9.22333	10.5035	9.41477	10.3857	9.4406	8.99285	9.62479	11.4805	11.2311	10.2298	8.41152	10.1449
218174_s_at	-2.4839	7.88101	-7.17788	6.84203e-08	3.31638e-06	8.14929	TMEM254	9.33791	9.87432	9.54254	9.5436	8.94544	9.56769	7.67915	9.47392	9.94889	7.86294	8.18058	9.32755	9.33627	10.0372	5.34248	9.12814	6.56645	6.32776	7.18237	6.37191	7.2341	6.2388	5.87447	6.5659	6.46601	6.23312	6.15708	6.32169
206227_at	-2.48271	7.85096	-3.3063	0.00253329	0.0124133	-2.13366	CILP	8.8151	9.80394	9.71215	7.658	7.87537	10.4359	9.14137	11.3054	9.38332	10.5307	9.66575	10.0345	6.73127	7.82641	4.90805	8.81241	5.97583	5.85525	4.30388	4.95447	9.27288	3.99578	12.1505	6.45313	6.55393	5.17237	3.37761	9.12152
207276_at	-2.48238	8.21814	-3.6525	0.00102277	0.00614301	-1.26896	CDR1	9.69179	10.1646	3.85073	10.5448	10.9067	11.6739	9.87883	7.71768	9.7757	10.6427	10.6592	10.5968	10.4638	9.35096	6.46011	6.1339	7.33785	5.23093	3.57333	6.78446	7.03207	6.03702	6.04393	9.15527	7.40467	7.49906	7.73187	7.76515
225611_at	-2.48216	9.77601	-8.24752	4.42966e-09	3.70626e-07	10.8502	MAST4	11.2236	11.0478	11.5915	10.4312	11.0349	10.8105	11.5536	11.1	11.0234	10.3455	10.789	11.1424	10.6461	10.7631	8.39709	11.5373	7.59105	8.02258	7.86629	8.12419	7.2984	7.71825	9.94083	8.95666	9.43264	8.92767	7.23487	9.17821
220065_at	-2.48185	4.79744	-3.04721	0.00489827	0.0208253	-2.75563	TNMD	4.25964	4.32307	6.33493	4.2271	5.83623	7.69159	3.47101	7.37016	6.36924	7.76837	7.92586	6.69075	7.23251	6.92198	3.13661	4.21831	2.7742	2.50491	2.50418	2.23646	2.17299	2.48043	12.282	2.41235	2.19418	2.17136	2.69743	4.12041
206002_at	-2.481	4.92362	-4.23154	0.000213985	0.00181926	0.240268	GPR64	7.11926	7.67534	8.42755	5.42654	5.4759	6.29509	2.59093	7.11483	7.50584	2.89954	3.92085	5.77266	6.6928	7.29784	4.96383	6.61161	4.57783	1.97468	2.87687	3.75107	1.95025	2.5045	3.37761	2.57988	6.56706	5.83032	2.51955	3.56121
205498_at	-2.48099	7.4147	-3.93576	0.000478614	0.00340333	-0.538698	GHR	8.51495	8.77639	7.84296	8.22607	8.51043	9.36184	7.6046	8.77224	8.58908	9.15008	8.87218	9.07549	9.56147	9.22764	3.97829	9.58396	5.87243	3.56141	3.0436	3.63387	7.15879	8.48111	5.53849	5.22406	8.41872	9.13208	4.03466	7.86468
220230_s_at	-2.48049	8.68265	-5.49386	6.51536e-06	0.000117625	3.65539	CYB5R2	10.2295	10.2792	8.83449	9.73491	10.037	10.0932	9.715	9.66719	10.7928	9.8329	9.73469	9.96276	9.67266	10.1931	6.05992	11.0923	8.87353	5.91127	9.56905	6.45709	7.08834	9.19969	7.45618	7.52388	6.5587	5.74387	7.57756	5.22357
226856_at	-2.4802	7.45363	-6.27431	7.65363e-07	2.22735e-05	5.76551	MUSTN1	8.3615	7.65013	8.54834	9.09939	7.57348	9.24627	9.08425	8.84014	8.57404	10.5793	8.54979	9.35866	8.2856	9.34708	4.39335	8.77393	5.30863	6.49916	4.92366	5.90609	5.91384	5.58179	6.51908	6.77874	7.16679	6.08582	5.6059	6.14699
213287_s_at	-2.4797	11.3739	-9.52815	2.02947e-10	3.31228e-08	13.8823	KRT10	12.1266	12.2871	12.9991	12.5621	12.7982	12.1611	12.6396	12.846	12.3587	12.6151	12.1802	12.4636	11.9589	11.9132	11.951	13.1261	9.40872	9.69255	9.90975	9.04779	8.99248	9.11824	9.92533	12.0088	11.7937	9.81157	9.71986	10.0547
226869_at	-2.47942	7.67216	-4.39929	0.00013501	0.00126855	0.687768	MEGF6	9.822	9.20412	10.5963	6.66944	9.97445	8.65156	8.0415	9.36062	8.47028	5.86252	8.19834	9.60461	9.87689	8.64252	6.12705	10.6541	4.68821	7.68833	3.98855	6.99719	5.80834	7.45521	5.10537	8.36648	9.14494	5.87662	4.77028	5.17464
213927_at	-2.4794	6.29592	-6.95679	1.22561e-07	5.20671e-06	7.57369	MAP3K9	7.46878	7.36905	8.31867	6.43165	7.52733	6.94544	7.75626	7.21394	8.1517	7.2732	7.72439	7.5548	7.35502	6.92014	5.90009	7.82586	3.63497	3.00783	4.39131	5.92085	6.12265	4.9507	4.92654	6.3443	6.89009	4.92546	4.74128	2.6934
231672_at	-2.47911	6.0559	-4.63694	7.00682e-05	0.000754724	1.32696	LOC100653086	5.36912	6.31548	8.72211	7.9451	7.77959	8.78591	5.83131	5.86144	6.62552	10.3667	8.05399	7.0571	8.35744	6.12856	4.26597	6.42859	4.46943	2.9238	3.05553	6.02468	3.75479	4.01621	4.313	7.72376	3.87766	5.36033	5.01122	5.14071
205357_s_at	-2.47835	6.9609	-3.82827	0.000639445	0.00425739	-0.81788	AGTR1	7.28936	6.30525	10.0831	8.44994	8.1089	9.45978	7.092	7.92208	7.35583	7.94586	9.27287	7.67848	7.90308	8.98432	6.41152	8.10638	4.90142	3.69881	3.81302	2.42722	4.64137	4.16795	10.6133	6.37259	6.33928	7.82378	3.21437	8.52326
1554708_s_at	-2.47728	5.89321	-5.80167	2.78705e-06	6.0831e-05	4.49129	SPATA6L	8.30783	8.33233	8.22952	6.88431	6.36557	6.98589	5.15273	7.1356	8.20134	5.52872	5.87122	7.1447	6.81658	8.01448	3.68582	8.62172	3.46976	4.86607	4.22298	3.41249	3.22974	4.22033	5.09219	4.72844	4.74309	5.73199	5.43311	4.58121
235567_at	-2.47553	8.07972	-6.65891	2.71083e-07	9.7561e-06	6.78992	RORA	9.50065	9.89975	6.57318	10.7627	10.2232	9.62264	10.021	8.82403	8.9865	9.78262	9.67414	8.01836	9.24737	9.2938	7.92281	7.89772	7.10665	7.63611	6.35441	6.44132	5.7016	5.78157	8.17815	7.19292	6.71119	7.73479	5.18527	5.95751
1553213_a_at	-2.46967	6.21109	-7.58567	2.36978e-08	1.37985e-06	9.19602	KRT78	6.92609	7.22688	7.92015	6.36281	7.4435	6.88608	9.0386	7.54565	8.63787	7.147	7.76899	7.56554	5.77931	6.5672	5.64374	7.85291	5.08046	3.99136	4.64421	4.43668	4.09495	4.2302	4.7233	6.67852	6.19145	4.2354	4.48663	4.80499
1554360_at	-2.46808	6.78039	-4.79665	4.50232e-05	0.000535381	1.75909	FCHSD2	6.91822	7.81614	10.0258	5.88213	8.99467	7.1723	7.49685	7.55482	7.45474	9.6716	8.40643	8.29429	7.77603	7.44616	3.55467	10.9454	4.50882	5.05008	4.99884	5.95934	5.33021	4.59494	4.71431	6.41622	5.33459	6.51654	4.22947	6.78728
207023_x_at	-2.46699	11.1344	-10.0731	5.83392e-11	1.31425e-08	15.1035	KRT10	11.9769	12.0727	12.7497	12.3791	12.4929	12.0282	12.5427	12.4212	12.1402	12.3132	12.1909	12.3749	11.7547	11.4537	11.5092	12.6663	9.12124	9.70946	9.83102	8.94031	9.03444	9.01386	9.61397	11.7044	11.3905	9.26962	9.44227	9.62504
212187_x_at	-2.46479	9.43319	-5.41156	8.18174e-06	0.000140275	3.43145	PTGDS	8.52418	10.7588	11.1579	11.5066	10.5151	9.28262	11.1637	10.9432	11.3922	10.3851	10.5541	10.5292	9.65328	9.3938	9.89543	12.1772	9.28402	8.73146	7.0085	10.2519	7.25786	8.29364	6.01179	9.10775	6.86485	10.3857	5.63729	7.46208
228653_at	-2.46395	8.25305	-4.37721	0.000143467	0.00132837	0.62867	SAMD5	10.4258	9.30753	9.63976	7.98931	9.6677	8.93411	7.4305	9.25849	9.26537	9.04557	10.4063	10.2747	10.9444	8.58717	7.55249	10.2153	5.27107	9.04364	3.85605	4.40713	6.5644	5.88494	11.0637	6.00982	8.80287	7.16942	6.77256	7.29533
230910_s_at	-2.46238	5.70005	-7.20035	6.45037e-08	3.15451e-06	8.20749	LOC100288181	6.12462	6.22546	8.09097	7.92545	5.74163	7.01934	7.81361	5.65101	7.48239	8.05175	7.00493	6.10908	7.9842	7.27561	4.19664	5.38892	4.88267	4.97506	4.14869	3.53417	4.02671	4.01243	3.96652	4.75435	4.41028	3.85489	4.21443	4.73547
235849_at	-2.45961	7.0435	-3.92313	0.000495241	0.00349575	-0.571643	SCARA5	6.42628	6.71498	8.81157	8.9641	8.30386	10.2095	7.3028	7.90139	6.79632	10.2437	9.68244	7.7704	8.12816	8.69975	5.54012	8.06651	5.22624	4.54367	4.57422	4.17916	9.46756	4.22248	10.5492	4.73522	4.29348	5.29752	4.34359	6.22383
223541_at	-2.45775	7.09664	-4.87458	3.62742e-05	0.000453739	1.97047	HAS3	8.6704	8.48271	10.0534	7.03204	7.40829	7.5781	11.7321	7.0891	9.13026	7.94222	8.54436	8.02535	9.05406	7.43776	5.32176	6.89756	4.86188	7.54855	5.19525	4.52099	6.07512	5.18983	4.03579	7.90714	6.9359	6.29464	4.41681	5.32463
219503_s_at	-2.45503	5.43135	-7.06639	9.17387e-08	4.13846e-06	7.85971	TMEM40	6.43624	7.40006	5.00283	6.93161	7.32008	6.72886	8.69383	5.24825	7.37356	6.99289	7.54082	6.22553	6.16001	6.01898	4.51324	5.14937	3.65878	3.6233	4.0686	4.22003	3.82511	3.678	3.76606	5.7954	4.69478	3.63888	3.81439	3.55846
227480_at	-2.45449	6.86163	-6.54151	3.7158e-07	1.256e-05	6.47862	SUSD2	7.96744	8.06357	8.34675	8.53279	7.55481	7.55904	8.63066	7.70395	8.80188	8.81655	8.28014	9.16948	7.98916	7.27953	4.75857	7.16257	4.35693	4.78836	4.47168	4.8957	5.7146	5.93209	5.93685	6.10199	4.84283	8.09251	4.90468	5.47058
226682_at	-2.45432	9.21904	-7.46679	3.22146e-08	1.74909e-06	8.89295	RORA	9.89105	10.7238	11.3716	9.69567	11.4194	10.419	10.2104	10.2992	10.1907	9.63355	10.9598	9.98171	10.104	10.6223	8.18526	10.6267	7.51365	9.2299	8.16021	8.09651	7.0261	6.89345	9.50026	8.48661	7.34869	8.50522	5.91423	7.12402
205081_at	-2.45066	9.60359	-6.77458	1.98954e-07	7.51751e-06	7.09534	CRIP1	9.41779	9.47055	10.7204	12.1365	10.8852	11.0055	12.5231	9.69405	10.422	11.655	11.0548	10.4545	11.3764	10.6911	9.17891	9.77616	8.25443	7.03922	6.76076	9.50352	8.10999	7.43599	8.67121	9.49835	7.04724	9.07926	7.87965	9.15897
226847_at	-2.44928	6.86543	-4.21579	0.000223412	0.0018846	0.198443	FST	7.31468	7.37816	8.58332	7.31374	7.95321	8.5126	6.14029	8.34749	7.43968	8.04029	8.9853	7.97175	7.48448	8.26879	7.66906	9.23905	3.11243	7.47863	2.12253	6.21857	5.17452	4.28029	3.56839	6.29083	5.82314	7.61053	3.69932	10.2108
237439_at	-2.44844	7.27613	-8.20341	4.94496e-09	4.01498e-07	10.7417	USP43	9.06068	8.79677	9.5649	6.42671	8.06897	8.5844	8.39497	8.37876	8.71642	7.05153	7.61151	8.60618	8.63744	9.39106	6.98711	8.93	6.26194	5.02923	5.26174	5.37233	5.92488	5.2827	5.27645	7.09793	6.73024	6.47805	5.50305	6.30572
205908_s_at	-2.44642	4.71648	-6.1765	9.98656e-07	2.74104e-05	5.50303	OMD	3.97465	4.90815	5.7738	5.22517	5.08563	6.41242	5.09493	7.52243	5.51177	5.73874	8.52814	5.804	6.00542	7.03499	4.44631	5.1726	3.08231	2.22435	2.53301	2.49069	2.83839	3.15717	4.52485	5.49325	4.31206	2.94775	2.98866	3.22989
207018_s_at	-2.44572	4.39427	-6.73669	2.20137e-07	8.19333e-06	6.99545	RAB27B	6.15111	7.08708	3.00422	4.79099	5.65301	5.36299	5.3453	6.99927	6.62067	3.4375	5.41649	4.66127	6.19858	6.51176	5.59246	4.24632	3.38862	2.76347	2.6364	2.71096	2.6538	2.5878	3.03601	4.43373	3.86366	2.59366	2.9645	2.328
225354_s_at	-2.44488	7.77135	-4.97983	2.70893e-05	0.00036204	2.25638	SH3BGRL2	8.87276	9.34644	7.6004	8.24392	8.86338	9.75924	7.60003	8.82065	8.6063	9.29209	9.12784	9.55203	9.10689	10.5238	5.44576	10.3449	7.09445	7.26742	7.1237	7.48219	5.03775	4.79192	7.95022	6.56557	5.36092	6.91303	3.00068	7.90344
222496_s_at	-2.4447	8.41761	-5.43496	7.66857e-06	0.000133571	3.49513	RBM47	10.7353	11.0391	9.07996	9.9283	9.78551	10.0945	8.49372	9.22752	10.2269	8.52296	8.542	9.17383	9.66451	10.2268	8.15493	8.54962	5.91243	6.53584	7.89291	9.22642	8.01613	9.10237	5.83028	7.32444	5.7453	8.64824	4.13828	5.87508
39729_at	-2.44298	11.2028	-6.82804	1.72527e-07	6.76196e-06	7.23606	PRDX2	12.3819	12.7971	11.8451	12.8315	11.6926	12.4295	11.7796	12.291	12.912	11.9786	11.358	12.5353	12.5735	12.9592	10.5647	13.0679	7.83694	11.2638	10.2544	9.47372	7.68261	9.36624	11.598	9.42499	11.0873	9.36292	9.36878	10.9625
229127_at	-2.44223	6.81401	-6.403	5.39985e-07	1.68803e-05	6.1097	JAM2	7.4989	6.96045	9.15726	8.08699	8.01534	8.75977	6.75965	9.10003	7.62701	7.77374	8.32707	8.00129	7.93408	8.5501	4.54734	8.67175	5.13105	6.6431	4.36434	4.91024	5.09672	3.91055	6.83413	6.39355	5.52622	5.49236	4.61394	6.10518
205128_x_at	-2.44072	8.32103	-7.70877	1.72752e-08	1.0721e-06	9.50798	PTGS1	8.83117	9.36588	10.331	9.4445	10.075	9.56378	10.506	9.11011	9.40135	9.25882	10.5148	9.46945	8.64205	7.87002	7.01941	10.4695	6.29239	7.01206	6.33453	7.8105	6.66265	6.41071	6.2192	8.05389	7.28595	7.42431	6.0583	7.55157
205807_s_at	-2.43927	9.93427	-9.12689	5.21e-10	6.7985e-08	12.9567	TUFT1	10.6769	10.7499	11.1058	11.1459	11.6992	10.7028	11.2824	11.2405	11.133	11.3219	11.2651	11.291	10.9455	10.828	9.27599	11.0108	7.33655	8.81247	9.58865	7.79766	9.77103	8.44114	8.28623	9.56261	9.6472	7.97558	7.29118	7.97446
225316_at	-2.43916	7.62116	-5.60982	4.72897e-06	9.18642e-05	3.97067	MFSD2A	8.32016	8.19967	8.37939	8.98496	10.5624	8.70516	9.87379	6.98096	9.04722	9.51602	9.8427	8.67066	8.95633	8.52915	4.80215	9.29353	5.78603	6.46375	5.25249	6.11329	7.07621	6.19757	3.96155	7.94751	6.9245	6.52132	6.35331	6.13076
226147_s_at	-2.4328	7.66738	-3.67172	0.00097182	0.0059038	-1.21998	PIGR	9.34268	7.9942	5.84158	5.09972	7.52073	10.4303	7.19951	11.1555	9.3584	10.407	9.31175	11.1516	11.1122	9.41837	7.08703	6.92968	6.16293	5.86515	5.07222	5.4473	8.66274	7.32039	9.77183	6.25131	4.01964	6.16311	6.12298	4.46692
219511_s_at	-2.4315	6.96208	-4.53754	9.22218e-05	0.000936695	1.05897	SNCAIP	8.76201	7.35157	7.87828	6.37566	7.97245	8.59552	8.45542	8.75457	7.16991	8.21211	8.40413	8.9761	8.82989	8.43459	5.85491	8.03934	5.42907	3.4417	4.10195	3.80051	5.45187	3.72734	10.5366	5.59203	5.45934	7.15299	4.85094	7.32751
204036_at	-2.43115	8.76528	-4.16009	0.000260155	0.00212266	0.0508158	LPAR1	8.24131	8.70346	9.85823	10.1014	9.51931	9.70617	9.52536	10.5986	9.76982	9.49535	9.95296	9.96768	9.33583	10.0777	9.10737	12.9548	7.4171	6.40531	3.69238	6.83711	6.29583	6.08323	11.3522	8.137	7.03008	9.99496	5.3549	9.91251
200862_at	-2.43087	11.5593	-7.82979	1.26841e-08	8.42654e-07	9.81278	DHCR24	12.9616	13.3418	12.5221	12.9554	12.9608	13.0162	12.1983	12.5011	13.1483	12.5977	12.1751	12.9451	12.9117	12.9067	10.4975	11.9779	10.7458	10.5099	9.58084	9.573	11.3325	10.7337	8.07321	10.831	11.1423	10.7144	10.242	8.56414
209763_at	-2.42712	7.42233	-3.97321	0.000432496	0.00314367	-0.440902	CHRDL1	6.18976	6.8314	11.6987	6.89612	6.95287	9.62625	7.53305	9.9098	7.33689	9.50792	10.317	8.32305	7.47262	8.93229	6.64014	11.2324	6.33103	4.03304	8.54549	6.63921	4.03	4.29859	7.35445	5.61512	4.69069	7.51944	5.40575	7.96198
207057_at	-2.42676	4.89945	-5.3738	9.08378e-06	0.000152676	3.32865	SLC16A7	7.02627	8.30057	2.58884	8.08685	5.99006	6.50236	4.96761	5.44699	5.82073	4.79924	6.22228	5.20749	7.57288	5.50982	5.13365	5.85623	4.61869	2.31857	2.76395	4.51223	3.22434	2.95452	2.16023	5.1189	3.15919	4.48774	3.3079	3.52647
215239_x_at	-2.42448	7.91947	-5.1869	1.52504e-05	0.000230145	2.81978	ZNF273	9.00317	9.57284	9.37977	7.91438	10.5184	7.56641	9.34243	10.8654	7.89578	6.97996	8.34952	9.26063	9.62981	9.13039	5.52416	12.4034	7.12961	6.12633	6.90842	6.24725	6.53427	6.252	7.57515	6.44003	6.47421	6.18665	6.94528	5.58943
240913_at	-2.42382	4.32807	-7.91361	1.0252e-08	7.10427e-07	10.0228	FGFR2	5.56409	5.78442	4.51353	6.35988	7.11559	6.81507	4.39953	3.97235	4.5817	5.98952	4.52471	5.54029	6.34001	3.62836	4.80456	5.936	2.71608	2.62639	2.98006	2.45186	2.68238	2.90112	3.13584	3.38607	3.46749	2.87538	3.56642	2.52728
209905_at	-2.42324	5.98751	-3.48981	0.0015715	0.00858358	-1.6796	HOXA10-HOXA9	3.66424	3.25868	9.596	6.37289	9.09947	8.37477	7.64478	6.02807	6.844	8.84187	3.50934	8.38791	7.75538	9.04967	4.07082	9.91879	4.12479	3.79897	3.03868	3.07774	3.91841	3.45018	6.41163	5.56818	5.50858	5.97612	5.65934	4.70098
209270_at	-2.42183	7.83061	-7.08814	8.66281e-08	3.96726e-06	7.91631	LAMB3	8.78604	9.13445	8.0792	9.02286	8.93175	9.30798	9.42998	8.08492	9.02171	9.82571	8.3028	8.90872	8.81057	9.57275	8.21602	8.46113	5.01726	5.18851	6.75824	7.29718	5.03137	6.46212	4.6385	8.52392	7.57245	5.81756	7.81276	7.24063
218035_s_at	-2.42159	8.52941	-5.79152	2.86598e-06	6.21455e-05	4.46378	RBM47	10.7316	11.0925	8.87794	9.88149	9.57471	9.79713	8.95831	9.86883	10.5858	8.28708	8.12204	9.99178	10.1539	10.3722	7.28375	9.49659	6.3666	6.8079	7.67306	8.7176	8.13412	8.72718	5.60392	7.53098	6.08433	8.79339	5.32768	5.98097
208937_s_at	-2.42136	7.42476	-4.45268	0.000116547	0.00113003	0.830898	ID1	9.22089	8.81531	7.14267	8.98441	8.55954	9.507	9.96615	6.73737	9.40342	9.8783	10.2863	8.29954	8.34158	8.37102	5.01194	6.87434	4.55625	4.74816	4.48389	5.45092	4.88383	4.57676	8.28616	7.54622	6.77892	6.64463	5.43274	9.10502
204509_at	-2.42076	5.89908	-6.80798	1.81997e-07	7.02731e-06	7.1833	CA12	7.09936	7.52654	5.12172	8.77443	7.37474	7.95745	8.8796	6.37306	6.92	8.22825	6.08959	6.48324	7.70341	6.35757	5.33106	4.76471	4.66754	4.40927	4.25019	4.07247	4.92877	4.12768	4.4595	4.69993	5.10993	4.34498	4.34851	4.77067
220067_at	-2.4207	6.7732	-6.65202	2.76132e-07	9.89353e-06	6.7717	SPTBN5	8.95392	8.85409	8.15205	7.15879	7.31386	7.60777	6.8752	6.77606	9.016	7.52755	6.84031	8.83346	9.06363	7.89845	5.02486	9.07424	4.56543	5.3066	4.19895	5.05214	5.10304	5.03897	5.20609	6.19503	6.69551	5.14703	6.22835	5.94208
1553613_s_at	-2.42063	7.92177	-4.93619	3.05758e-05	0.000396992	2.13778	FOXC1	9.22916	9.58602	7.68427	9.68978	8.41073	9.62018	7.56129	9.5629	9.82185	9.45377	9.19414	9.06672	10.4493	10.3037	5.9484	7.7647	6.9469	4.88375	6.56676	4.87676	5.28607	4.86023	7.43171	7.25926	5.19672	7.16748	9.12014	8.86683
232054_at	-2.4205	3.91266	-5.17884	1.55952e-05	0.000234361	2.79783	PCDH20	3.90372	3.53614	2.93125	5.45664	5.64621	4.55708	3.02506	6.43074	4.28091	5.23093	6.71706	5.31792	6.3285	6.17378	2.56938	7.09494	1.90654	2.2681	2.54114	1.97021	2.25491	2.44015	3.29006	1.88717	2.12964	5.4852	2.14404	2.03705
230951_at	-2.42032	4.84754	-8.28915	3.99374e-09	3.4279e-07	10.9523	EPB41L5	6.182	6.1754	4.98953	4.24367	6.20095	6.31758	6.00609	6.74586	6.15962	5.53386	5.74353	7.495	5.42161	7.13151	3.74181	6.0691	3.54304	3.10894	2.74644	3.43134	3.21908	4.5032	3.71363	3.81614	3.31713	3.76997	3.29301	3.11211
230867_at	-2.41916	6.23553	-4.79997	4.46109e-05	0.000531279	1.76808	COL6A6	6.91614	5.79349	8.82111	7.93979	7.08158	7.00524	8.40748	8.29561	7.71137	5.20038	9.22518	7.83266	7.06941	5.34116	8.41396	5.30238	3.71398	4.58796	4.9751	5.4014	7.28164	4.32221	3.42692	7.69523	5.85163	4.25942	3.92849	2.79383
228821_at	-2.41671	4.62876	-4.16399	0.000257401	0.00210459	0.0611297	ST6GAL2	7.59917	7.68048	8.4074	5.78074	6.36035	6.3962	2.38876	6.35	6.41711	3.75303	3.373	5.93521	6.47719	6.22985	3.14604	4.33729	2.95574	1.79191	1.98442	2.30466	3.61114	2.10674	2.21185	5.2684	4.2779	5.55139	2.43687	4.47232
238654_at	-2.41483	8.00256	-5.64594	4.28029e-06	8.48838e-05	4.0688	VSIG10L	9.01677	8.26408	8.36527	7.60542	8.85795	9.41958	9.60384	10.0929	9.77927	9.75022	9.30812	10.2198	8.30439	9.99369	6.54172	9.47669	5.52406	8.24821	5.2904	7.23854	6.07872	6.56739	4.32997	8.64808	8.43762	6.6988	6.94087	5.46923
229656_s_at	-2.41346	5.7612	-4.13932	0.000275328	0.002218	-0.00410799	EML6	7.61906	7.78571	8.50824	5.57759	7.0693	7.35909	6.90496	7.24312	7.91374	3.77891	5.99569	6.65328	7.62799	8.20607	2.55793	7.92796	3.11726	3.37693	3.19732	2.19321	3.98156	5.37621	6.20318	6.79254	6.55281	5.21014	3.56218	3.02161
207547_s_at	-2.41342	6.77495	-5.82084	2.64392e-06	5.84067e-05	4.54322	FAM107A	8.0185	8.90788	7.62714	8.50211	7.82555	7.61488	7.71917	8.84544	9.73051	8.4545	7.1631	7.72016	6.98547	8.91724	5.09886	5.81796	4.86832	5.3066	5.22619	4.77851	4.98255	5.01603	7.99004	5.77844	4.65206	6.32223	3.70454	6.12478
214058_at	-2.41266	6.79331	-7.26139	5.49782e-08	2.77556e-06	8.36526	MYCL1	6.19418	7.27434	8.62364	8.26613	9.1674	7.88679	7.52104	7.2583	7.8907	9.45827	8.17028	8.62623	7.89468	7.45074	5.60507	7.94911	5.34984	5.83891	5.078	6.47521	5.40258	5.32904	4.33212	6.84902	5.28114	5.99372	4.55732	4.48884
230822_at	-2.41208	5.30295	-8.00641	8.1078e-09	5.91848e-07	10.2542	TMEM61	5.95284	6.12191	6.28916	5.73841	6.15704	6.55623	6.02872	6.07228	7.73809	7.19408	6.89335	7.11894	6.04308	8.36239	3.95653	5.16412	4.36993	3.64845	3.82313	3.87923	3.657	4.29859	4.26124	4.22798	3.61065	3.47282	3.37761	4.46876
32137_at	-2.41191	8.12243	-7.40039	3.82702e-08	2.01388e-06	8.72291	JAG2	9.96798	9.51331	8.48746	9.59484	9.12579	8.77307	9.39385	9.20558	10.0467	9.55121	9.23876	9.88833	9.05988	9.28205	5.73771	9.63106	6.19243	5.91523	6.19958	7.07116	6.71345	5.96948	6.2597	7.11878	7.51116	7.13224	8.20423	6.64287
227188_at	-2.4112	8.23616	-5.59485	4.92852e-06	9.50166e-05	3.93	EVA1C	9.51938	9.82566	8.91569	9.05753	8.89775	8.92993	9.68105	9.74676	10.4819	9.53301	8.65825	10.1789	8.98032	10.0776	6.25572	9.5731	5.25516	7.77049	3.24433	6.47297	7.08304	8.32974	6.85346	7.68924	8.40063	7.31732	7.164	6.71964
232151_at	-2.4105	4.76971	-8.876	9.49598e-10	1.11415e-07	12.3666	MACC1	6.59665	7.23166	4.88159	4.76306	6.56613	6.63359	5.05365	5.92193	6.50496	4.72009	6.06415	6.32153	5.63449	6.93524	4.46878	4.54704	3.5245	3.54548	3.08477	3.50904	2.97002	3.35621	3.01531	3.72484	3.28005	3.79296	3.46093	3.44323
212848_s_at	-2.40989	9.22226	-11.2511	4.48233e-12	2.93928e-09	17.6052	C9orf3	10.6231	10.3009	10.242	9.63462	10.4722	10.4242	10.1667	10.1466	10.0566	10.5428	11.109	10.5897	10.6012	10.249	8.57314	10.3495	8.40131	7.24584	6.85085	7.56459	7.54568	7.16283	8.17461	8.17488	8.22151	7.63439	8.72104	8.44467
230680_at	-2.40902	5.42656	-5.88747	2.20166e-06	5.08773e-05	4.72359	SLITRK4	7.21241	7.86562	6.06138	4.48397	5.20247	6.58335	4.93855	7.00282	6.50496	5.09388	6.79571	7.22867	7.79259	6.93126	4.4007	9.24558	4.004	4.4701	4.02853	6.02374	3.40083	3.95312	3.60795	3.61434	3.71013	3.89709	3.99239	3.89744
226506_at	-2.40845	6.72672	-6.20709	9.18844e-07	2.56971e-05	5.5852	THSD4	7.62727	6.31978	9.78689	8.24402	7.95097	8.18201	8.0759	6.51006	7.30371	8.89296	8.6956	8.30632	8.19229	8.03588	4.19623	7.82261	5.031	4.91813	4.35099	5.49792	6.6636	4.93479	5.4729	6.33691	5.01087	5.95453	4.66047	5.3734
226769_at	-2.40779	7.28994	-4.66298	6.51964e-05	0.000714911	1.39732	FIBIN	7.85113	7.84779	6.77954	9.11346	8.57394	8.0382	7.44149	8.80552	8.37032	8.86596	10.4475	8.25692	8.07185	8.84616	6.48405	9.35577	4.40441	3.4248	3.65278	5.65444	7.56792	5.20953	8.09811	7.29838	6.76487	5.96826	3.91542	9.00983
239262_at	-2.40699	6.33649	-5.00568	2.52145e-05	0.000342255	2.32665	RP11-736K20.4	7.37242	7.08703	8.66516	6.92977	7.20163	8.37092	6.05668	8.22331	6.37222	8.39785	7.86526	7.78479	7.46678	7.95235	3.32223	8.82051	4.63834	5.78493	3.82068	4.56902	4.58739	3.11995	8.25368	4.40256	4.17712	5.77101	5.09147	5.31664
243543_at	-2.40676	7.59443	-3.8909	0.000540246	0.0037352	-0.655509	ADH1B	10.2042	10.2027	8.56415	10.276	8.93292	9.29166	9.56546	10.5552	9.45134	8.1456	7.4164	9.52221	9.62623	8.55449	3.92523	3.78066	7.80755	6.31005	5.11341	4.14897	6.12265	7.40517	5.33016	7.02237	6.94042	6.27141	6.78897	5.36855
241925_x_at	-2.40536	4.62938	-7.48477	3.07495e-08	1.68291e-06	8.9389	SLC16A7	5.66026	7.49418	6.69636	5.05642	5.87219	6.25257	4.5556	6.24133	5.84539	4.19595	5.32615	5.01295	6.37938	5.86514	3.74659	6.36351	3.26471	3.03436	2.68585	4.36434	3.4596	2.73692	2.91648	4.45032	2.9867	4.08487	2.14855	2.92596
232378_at	-2.40501	6.14438	-5.63422	4.42102e-06	8.69947e-05	4.03695	SLC5A9	7.73503	7.31741	5.86141	5.85888	7.70988	6.56191	6.50635	8.11616	8.06224	6.47183	7.34303	8.40965	8.03476	8.2234	4.00497	8.58465	4.41701	3.55718	5.23404	4.17978	3.72366	7.04409	5.20524	4.68226	5.76586	5.45783	4.86939	3.10478
240197_at	-2.40413	4.54636	-5.10588	1.90942e-05	0.000274153	2.59924	SYN2	4.34984	7.02305	5.64986	3.82058	3.23109	5.99276	3.56758	6.71612	7.37783	5.45604	3.77849	7.07821	5.45069	7.48792	3.71747	8.52973	2.95533	3.19941	3.19333	2.63728	3.00805	3.25978	3.60915	3.24907	2.96797	3.08137	3.70519	3.20496
232270_at	-2.40302	7.30068	-6.91171	1.3812e-07	5.70801e-06	7.45569	C9orf3	8.4441	8.92055	7.36738	8.05228	9.11696	8.70736	8.50166	7.41045	8.52801	8.98585	9.74184	8.44762	8.42222	8.4931	6.52901	7.62037	5.66752	6.07002	3.33521	4.50015	6.73976	7.30636	5.58936	6.81336	5.99561	6.88628	5.54012	6.6866
215082_at	-2.40278	8.38691	-4.72371	5.51077e-05	0.000624157	1.56152	ELOVL5	9.85701	11.3358	9.41379	10.5179	8.39201	10.015	6.91273	10.137	11.4405	7.48125	6.79867	10.7605	10.7202	11.5556	6.61947	8.70919	6.83943	6.04023	6.67539	7.04964	6.26641	8.28155	7.39416	7.08834	6.02174	6.69718	7.74657	8.06605
201843_s_at	-2.40163	7.47037	-6.41747	5.19265e-07	1.63353e-05	6.14831	EFEMP1	7.4923	7.3047	9.72673	8.57621	8.60376	8.77394	8.29339	9.19245	8.11878	7.99145	8.98657	8.72399	9.29866	8.84798	6.83695	9.22634	6.18434	5.62719	4.54312	7.57475	5.18252	5.10513	6.09045	6.38	5.94196	8.87478	4.58984	7.08202
205478_at	-2.40152	7.22083	-4.00937	0.000392116	0.00291686	-0.346226	PPP1R1A	7.47558	6.66484	7.79884	6.57286	6.19309	10.9284	6.52436	7.78983	7.20816	11.272	10.6505	10.0217	9.39578	9.94539	6.98454	6.57493	5.80039	5.45839	4.1062	5.50956	3.89584	7.30452	7.13149	6.05499	4.13358	5.98627	6.1356	8.66557
230087_at	-2.40123	7.43518	-3.74587	0.000797459	0.00506695	-1.03022	PRIMA1	7.89784	7.42458	8.54026	8.04258	8.80784	9.12376	7.14192	8.84472	8.37471	9.35514	8.87457	9.85204	8.179	9.29103	5.98172	9.69681	6.20423	6.53086	2.76185	2.8511	10.0374	5.55554	7.15278	3.82006	7.07101	8.17469	3.47131	9.12579
225211_at	-2.40116	7.683	-9.64986	1.53108e-10	2.67449e-08	14.1586	PVRL1	8.5949	8.86989	8.73194	9.10066	9.08576	8.64163	9.59846	7.39156	9.24275	9.72758	8.99931	8.9785	8.91032	8.06607	6.70272	8.75102	6.03423	6.50836	5.81861	5.79136	6.28805	5.79454	6.20206	7.1942	6.89014	5.95326	7.05179	6.20421
205627_at	-2.40027	6.40775	-5.20809	1.43799e-05	0.000219187	2.87747	CDA	7.39966	7.38731	4.4237	9.62284	7.56707	9.27707	7.34968	5.70087	9.17324	8.67194	6.02883	7.86181	6.11712	9.41518	5.94591	7.04084	4.57787	4.72059	4.97241	4.80159	4.92017	4.78681	4.91217	7.2854	5.48745	4.86644	4.32601	4.7771
211712_s_at	-2.39847	6.78709	-5.02616	2.38214e-05	0.000328013	2.38235	ANXA9	7.61154	7.9474	8.73597	8.53921	7.15922	7.36621	9.22913	8.68699	9.69485	7.44201	8.35886	8.56397	6.33645	7.68029	6.30404	5.38387	3.64629	3.9979	6.72468	4.09666	6.35051	6.27347	5.22292	8.20806	7.23325	4.49376	4.00521	4.74565
229734_at	-2.39813	6.09858	-5.68314	3.8629e-06	7.85145e-05	4.1698	MIR4697HG	7.62655	7.4781	8.76924	6.38062	7.41868	7.07219	8.91659	7.01036	7.16923	7.32189	5.81989	7.48333	6.69431	6.59714	3.88686	8.37658	3.86624	4.85499	3.71811	4.21706	5.03922	3.99527	7.19584	4.23404	4.94777	6.31958	4.88578	3.46477
209758_s_at	-2.39766	7.48413	-3.8007	0.000688577	0.00451252	-0.889106	MFAP5	7.7589	6.25478	8.56637	6.71921	8.20394	10.6211	10.4141	9.60843	7.81153	10.2692	8.96137	8.828	8.71243	9.07713	6.04744	8.33333	6.77215	2.57387	3.50146	7.69033	4.44676	5.33343	7.88275	8.44597	5.03985	6.59939	5.32502	9.75747
214705_at	-2.39684	5.8672	-6.80234	1.84753e-07	7.10687e-06	7.16846	INADL	7.34925	8.02724	5.11264	8.28623	8.79463	7.10103	7.8148	7.19531	6.0281	5.81298	6.7879	6.82733	7.88878	6.23467	5.23547	5.81424	3.72796	5.08317	4.18724	4.16871	4.02899	3.3669	5.27783	5.16634	5.57344	4.85556	3.87473	4.66004
203001_s_at	-2.39313	6.78845	-4.57615	8.28911e-05	0.000862266	1.16299	STMN2	5.23736	8.77728	8.67396	10.4902	6.78566	6.84325	9.28442	6.41657	7.72938	7.94762	9.43069	8.00458	8.29694	6.55201	7.75231	6.80291	4.12892	7.18292	4.31142	6.34444	4.64674	5.90104	4.49566	8.1633	3.93721	7.56186	4.66389	3.71394
40016_g_at	-2.39111	8.04584	-6.06509	1.35345e-06	3.4693e-05	5.20322	MAST4	9.4593	9.29031	6.83441	10.326	9.36082	9.65966	11.1784	8.50605	9.32062	10.222	8.90543	9.27233	9.82564	8.35187	6.71068	7.90614	7.13245	6.16926	6.07107	5.97273	5.34831	5.63974	8.09091	7.75536	7.12843	6.78802	6.38519	7.67244
227142_at	-2.39047	6.38155	-6.66709	2.65201e-07	9.60256e-06	6.81158	PLEKHG5	6.4195	6.35362	8.16331	6.81562	8.57495	6.80292	7.82765	6.86816	6.90621	8.05876	8.27486	7.39255	7.44357	7.36369	5.11552	10.1156	4.69803	5.40418	4.10665	4.66516	4.36224	4.00934	6.18985	5.21688	4.99934	4.9121	5.51347	6.10953
219140_s_at	-2.38988	5.89058	-3.80822	0.000674809	0.00444146	-0.869678	RBP4	5.65741	5.63757	7.46512	4.59811	5.1007	8.98365	4.55851	6.91454	6.26845	11.1285	9.75294	7.88304	7.93109	7.44159	3.96184	7.35394	4.69339	4.03988	3.7893	3.48867	3.7764	4.33085	5.96948	3.63763	3.3921	5.27323	4.13583	7.77246
204589_at	-2.38938	9.56416	-7.79131	1.39905e-08	9.0955e-07	9.71607	NUAK1	10.317	10.2391	9.67438	11.5963	11.5698	11.3243	11.4346	10.4989	10.0405	11.4805	10.7386	11.2057	11.0309	10.2011	8.5347	9.52445	7.74222	7.68215	6.96552	8.61197	7.61317	7.28342	8.49254	9.65853	8.41015	8.90127	8.25597	8.76865
229065_at	-2.38692	5.0761	-6.2879	7.3763e-07	2.1613e-05	5.80192	SLC35F3	6.86307	6.50937	9.48903	3.76813	4.98277	5.41788	5.70198	5.66356	6.47995	5.85244	6.87232	7.15588	6.42946	5.81573	3.97938	6.60406	3.47544	3.59225	3.674	3.96692	3.45011	3.91331	3.88619	4.56786	3.64086	3.35214	3.484	3.54268
209696_at	-2.38661	7.59733	-4.74586	5.18278e-05	0.000596331	1.62149	FBP1	9.82608	9.97232	7.78655	9.85557	7.70325	9.11076	5.57509	9.30838	10.5315	7.94133	6.84726	9.48543	9.83102	10.3246	5.17474	8.64874	5.48236	6.26666	6.51059	7.3262	6.50553	7.33507	4.92324	6.97155	4.55164	6.91886	6.00699	6.00394
204865_at	-2.38427	5.22157	-4.71897	5.58347e-05	0.000629955	1.54872	CA3	8.32051	6.02743	7.60852	3.91189	6.88175	6.57901	3.52327	7.6479	5.39516	5.35996	6.8855	6.97189	6.64021	6.61732	3.37631	8.14783	4.43282	5.52954	3.55052	4.51536	2.92124	3.24575	3.14135	3.07832	3.02506	3.0879	3.43214	6.34955
231773_at	-2.38309	5.84272	-5.9769	1.72282e-06	4.19017e-05	4.96531	ANGPTL1	5.86969	5.8507	8.69893	6.40548	6.06184	7.42716	5.85145	8.52749	6.19341	6.65066	9.0332	6.20296	7.25402	6.99267	5.46827	7.33681	4.6643	3.15853	3.8354	4.01844	4.67886	3.33845	5.64827	3.49644	4.35676	5.67434	4.22012	6.68158
223601_at	-2.38121	6.59146	-4.84707	3.91499e-05	0.000481016	1.89582	OLFM2	7.40661	7.712	5.45894	8.70069	9.15498	7.879	8.24471	7.21813	7.99515	9.07287	9.47487	7.8538	7.9581	7.87354	3.84939	5.93882	6.37067	5.51411	2.83809	4.47567	5.4134	4.12103	6.88352	6.53099	5.97812	4.26511	5.62999	4.74854
229657_at	-2.37996	8.08066	-4.55149	8.87349e-05	0.000909557	1.09655	THRB	9.37008	9.43081	8.07069	8.73264	9.63331	9.54764	9.12227	9.79876	9.43675	9.25953	9.52248	9.82886	9.70033	9.25194	6.31057	8.59359	6.61948	4.10941	7.35389	5.7968	8.7859	4.06641	10.5996	6.79116	6.018	8.18535	4.72859	7.59361
230504_at	-2.37778	6.39404	-6.76252	2.05461e-07	7.72598e-06	7.06357	CEACAM19	7.08088	7.40395	7.60215	6.75781	6.99309	7.12888	8.5985	7.29759	8.79424	7.75131	7.63345	8.40856	6.84427	7.21319	4.66557	8.43604	4.3782	5.9766	4.13301	4.18506	3.78491	4.83254	6.10553	6.64926	5.88678	5.31491	4.78626	4.39067
218806_s_at	-2.37739	7.2082	-4.61861	7.37113e-05	0.000786527	1.27749	VAV3	8.62373	9.3022	9.79263	7.81467	9.17594	8.41276	7.47456	8.82388	8.07567	7.44832	7.58173	8.25928	8.6758	8.67388	4.77826	8.71999	6.2352	4.89864	10.118	7.15084	5.07273	4.50231	4.75728	6.55355	6.49576	6.27751	3.64657	4.48788
228538_at	-2.37727	10.0132	-4.98906	2.64045e-05	0.000354884	2.28146	ZNF662	11.725	11.9135	10.667	10.2439	11.4763	11.2079	10.7636	11.4081	11.5158	10.4871	11.173	11.291	11.2752	11.6078	8.51662	11.2402	6.36286	9.38284	10.5203	6.50267	6.06842	6.66255	10.6143	9.41706	8.78174	8.9994	10.4649	10.0798
210479_s_at	-2.377	8.75208	-5.34761	9.7674e-06	0.00016173	3.25734	RORA	10.4894	11.0133	6.27979	10.89	11.127	10.9085	10.467	9.28829	10.4349	9.47891	10.4567	9.97318	10.0086	9.96503	7.37442	8.17778	7.38516	8.49904	7.21231	7.45767	6.3136	6.62979	8.56816	8.77267	7.44586	7.99557	5.86888	6.57689
229292_at	-2.37522	5.89901	-7.08365	8.76588e-08	3.99395e-06	7.90463	EPB41L5	6.70754	6.96319	8.2866	5.30007	7.29427	6.6449	6.91591	7.79503	6.78277	6.108	7.08629	6.62207	6.85525	8.02524	4.74867	8.53565	4.82394	4.03304	3.41185	4.04887	4.94812	5.69263	4.99682	5.52895	5.0758	4.2892	4.4484	3.20331
229545_at	-2.36862	5.11631	-6.70523	2.3946e-07	8.79279e-06	6.91238	FERMT1	6.07749	6.61892	3.55	8.25473	7.44235	6.7163	7.09367	4.72066	5.96848	7.01638	6.10764	6.46819	7.09986	5.29721	5.33372	4.33729	3.71871	3.61252	3.45349	3.74384	3.48283	3.45351	4.15021	4.5814	3.91846	3.54092	3.75274	3.74505
220266_s_at	-2.36695	7.36941	-6.63767	2.86966e-07	1.01882e-05	6.73371	KLF4	8.73813	8.89684	6.22522	8.69801	9.7316	9.0893	9.99155	7.51622	8.2196	8.60734	9.18128	7.75081	7.66237	8.14504	6.89692	8.79079	5.72342	5.92529	4.88486	6.35356	6.00334	5.99848	4.39215	7.84002	6.93116	5.32631	6.91997	5.90379
215813_s_at	-2.36619	8.29802	-7.18174	6.77297e-08	3.2911e-06	8.15931	PTGS1	9.00603	9.34536	10.4741	9.3881	10.0491	9.49087	10.6447	8.9957	9.22316	9.35932	10.4271	9.18283	8.17793	7.81087	7.02683	10.3916	6.22733	7.10853	6.47458	8.0207	6.79408	6.32579	6.09095	8.04533	7.35101	7.23536	6.08469	7.59263
229168_at	-2.3647	4.87285	-10.4319	2.62114e-11	7.58257e-09	15.8853	COL23A1	6.1853	5.94946	5.99617	6.76648	6.70711	5.22801	5.91532	5.67142	5.80736	6.15634	6.05987	5.97758	6.6081	5.60215	3.82588	5.72403	3.28604	3.04414	3.04414	3.83394	2.84308	3.37163	4.07196	4.04501	3.59855	3.91244	4.14454	3.06362
200884_at	-2.36413	8.0562	-4.94809	2.95828e-05	0.000386433	2.17012	CKB	8.64968	8.58163	9.05824	9.61577	9.6255	9.71482	9.93142	8.1086	8.86426	10.2212	9.74811	9.31662	9.15523	9.77136	5.86822	8.87987	8.21136	7.87958	4.78031	6.70259	5.12053	5.96416	4.9431	10.3688	6.79443	6.82641	7.33212	5.53991
221297_at	-2.36412	5.94814	-3.93517	0.000479384	0.00340748	-0.54025	GPRC5D	10.3832	4.4044	6.08334	4.61199	5.75706	8.49142	4.40171	5.35242	8.86262	8.94909	6.34749	11.2999	7.91865	5.88579	5.1136	7.51851	4.70669	4.50801	4.52449	4.48456	4.34888	4.52545	4.47924	4.47439	4.33453	5.09295	5.12975	4.5576
205200_at	-2.36186	6.73056	-4.26583	0.000194796	0.0016852	0.33146	CLEC3B	6.98082	6.22762	5.60551	9.61567	7.69061	9.69001	9.01683	5.33986	6.7519	10.4529	10.5835	7.2003	9.04406	7.89529	4.64649	7.14316	5.76863	4.97083	3.66125	5.01367	5.42128	4.84833	6.18559	5.4931	4.3517	6.19528	5.43157	7.22985
219704_at	-2.36085	6.12604	-4.44017	0.000120636	0.00116028	0.797329	YBX2	4.90577	5.53111	7.91156	5.58269	7.50964	8.00359	6.28847	7.38582	6.42925	8.68088	7.53235	8.60201	8.04997	8.81206	3.4421	9.53794	4.82499	3.63116	2.96167	3.41421	4.79223	3.59215	4.89173	4.97351	6.01768	5.91094	6.49542	5.81809
221750_at	-2.36042	11.2497	-7.86398	1.16281e-08	7.82965e-07	9.89854	HMGCS1	12.6479	12.8449	12.8909	12.6012	12.0545	12.4162	11.6628	13.3425	12.7264	10.491	10.5114	12.777	12.7175	12.7961	10.5877	13.1131	10.5907	9.84262	8.99781	9.88185	10.269	10.6336	9.58888	10.4961	10.2355	10.0289	8.94095	9.3049
225079_at	-2.35998	10.0484	-8.36489	3.3095e-09	2.96634e-07	11.1375	EMP2	11.1737	11.5991	10.7238	11.5091	11.185	11.2049	11.4151	11.467	11.7449	10.6438	10.909	11.0494	11.0417	11.2744	9.59335	10.4234	8.71087	9.97049	7.18912	8.14783	10.2849	8.29685	8.31636	9.49986	9.24942	7.85776	7.43445	9.44063
211695_x_at	-2.35981	6.71046	-6.36597	5.96906e-07	1.83039e-05	6.0108	MUC1	7.99883	8.82479	6.6355	9.14572	8.24874	8.40653	6.12318	6.65641	9.8939	7.79477	6.39338	7.99498	8.37038	8.65059	5.12899	7.2822	5.0652	5.21784	5.26748	6.22457	6.18302	5.05794	4.41595	5.2998	5.48502	5.12054	5.77844	5.22816
222348_at	-2.35882	6.74096	-4.61612	7.42204e-05	0.000790417	1.27078	MAST4	8.86994	9.04794	3.74904	8.97162	8.76668	8.39884	10.4895	7.75042	7.76135	7.64533	6.89578	7.78113	8.76441	7.12958	6.17722	5.83142	4.20743	5.24181	4.4021	4.59144	4.56986	4.40402	7.78674	6.64154	6.28696	5.91318	5.00813	5.66356
210432_s_at	-2.35651	5.25609	-4.72966	5.42059e-05	0.000616797	1.57765	SCN3A	6.45699	6.17361	9.73259	5.5457	6.34468	6.48371	5.4452	7.66711	5.75018	5.76997	7.77893	5.64966	5.40536	6.27292	6.71964	3.06011	4.14347	2.69096	2.59956	3.20826	2.88289	2.20371	6.00276	3.8693	4.13943	5.64106	3.72804	5.80469
224097_s_at	-2.35608	7.14899	-5.37851	8.96598e-06	0.000151114	3.34148	F11R	8.573	8.03075	9.47011	7.54391	7.31179	7.53856	9.19612	9.00021	9.39745	7.58872	6.9707	9.46058	8.38376	8.93566	6.42039	6.71817	4.81653	5.26498	6.25132	4.98968	7.02712	8.90789	3.85775	6.27	6.87512	5.96476	5.22078	4.18604
219983_at	-2.35573	5.96373	-5.43057	7.76238e-06	0.000134904	3.48317	HRASLS	7.14986	7.04252	4.44016	6.69556	7.79935	7.02712	7.33689	6.98587	7.41097	7.66316	8.35694	5.94063	6.07262	6.7764	5.048	9.82728	7.36293	3.66672	3.78243	4.26061	4.32047	5.64125	3.62085	4.88083	3.71399	5.00606	5.03266	4.12242
224940_s_at	-2.35453	5.82197	-6.07343	1.32297e-06	3.41795e-05	5.22568	PAPPA	6.56082	6.47756	6.64157	8.27779	6.58804	5.71765	7.55508	8.2851	7.18986	6.4047	8.20425	6.93572	7.14541	5.44731	7.73389	4.13212	5.37438	4.13932	4.06178	3.79156	4.16175	3.55061	4.83164	5.93921	5.3566	5.92472	3.34353	3.24313
235976_at	-2.35172	6.34937	-3.31175	0.00249793	0.0122819	-2.12034	SLITRK6	6.90967	6.91936	5.6269	6.63417	8.25824	7.31985	5.75653	8.0332	6.77023	7.9749	8.70839	8.09629	8.21598	7.72857	4.98545	9.77831	2.08636	8.27145	3.56305	3.46647	3.8451	2.60884	2.52448	5.72519	7.57269	8.87058	2.94889	8.58327
220615_s_at	-2.35038	8.62914	-3.64939	0.00103124	0.00618202	-1.27686	FAR2	11.1622	11.4376	9.81584	10.4341	9.23383	10.6735	5.60698	11.2329	11.4576	6.96365	5.64492	10.7844	11.0042	11.655	6.71251	10.3639	7.37859	6.81836	8.02923	7.65669	8.54057	5.32655	8.62786	7.76137	5.37533	7.36869	7.73685	6.81274
219410_at	-2.3499	11.8302	-7.61698	2.18632e-08	1.2979e-06	9.27554	TMEM45A	12.8322	12.9969	13.0466	13.2336	13.2134	12.9914	12.783	12.7978	13.233	12.6266	12.7857	12.9302	12.7102	12.7273	11.7857	12.7037	10.8713	11.386	7.77761	10.6044	8.83875	10.1995	10.5824	12.2235	11.8695	10.9278	10.4302	10.1383
238692_at	-2.34953	5.28581	-7.57239	2.45226e-08	1.41809e-06	9.16225	BTBD11	6.6697	7.52457	4.04216	6.54308	7.46651	7.08702	6.76988	6.27358	7.46919	5.7129	5.23511	6.67485	5.35961	6.03926	5.37639	6.4402	3.47767	3.23442	3.64952	5.38386	4.1285	3.93291	4.44532	4.36624	4.31683	3.94257	3.16426	3.27653
221142_s_at	-2.34817	7.25665	-4.30474	0.000175076	0.00155142	0.435118	PECR	9.18986	10.141	7.16883	10.1587	8.61063	10.0801	4.65015	7.70574	9.97904	7.53955	5.35748	8.62869	9.3306	10.0055	6.35342	7.30891	6.09487	5.91784	4.91112	6.42598	7.44462	7.49667	5.60263	4.18147	6.95948	5.50234	5.17517	5.26592
222392_x_at	-2.34777	12.1043	-8.24154	4.49616e-09	3.74737e-07	10.8355	PERP	12.5515	13.1064	13.6202	13.0735	13.3533	13.1969	13.1677	13.2697	13.1336	13.0888	13.2269	13.1093	12.8331	12.937	12.6254	13.4751	10.6346	9.71354	10.9256	10.415	11.5159	11.2801	10.8714	12.5075	12.6432	9.18316	10.3931	9.07005
228128_x_at	-2.34714	7.32217	-6.5108	4.0362e-07	1.34397e-05	6.39698	PAPPA	7.76078	8.06626	8.62859	9.22316	8.33948	7.42954	8.50346	9.3779	9.16334	7.75257	9.79197	8.91767	8.14906	7.43909	5.93066	8.77584	6.28329	4.93485	5.16502	5.31008	5.38971	4.88371	6.71685	7.41903	7.26162	7.6005	5.17023	5.63641
228988_at	-2.34652	6.97183	-3.67037	0.000975306	0.00592235	-1.22341	ZNF711	8.40923	7.98662	9.09782	7.09603	8.36493	7.69765	6.89482	8.57902	7.32966	7.43403	8.39492	8.41557	9.02584	8.15826	3.78708	10.9683	7.81356	8.68157	3.31213	3.7547	4.2365	3.1188	8.96561	5.2506	4.55188	7.28936	4.62203	5.97478
210861_s_at	-2.34495	5.88075	-4.92997	3.11086e-05	0.000402571	2.12087	WISP3	7.81705	7.62982	3.98842	5.90352	6.11482	6.81204	6.8133	7.62363	8.73538	6.12963	8.01238	7.43055	5.01936	7.823	5.49763	8.82113	3.34154	5.06706	5.36092	4.04175	3.83638	3.54268	4.49566	4.00474	4.47413	3.87254	4.49146	7.96045
200965_s_at	-2.34444	11.1034	-6.9682	1.18912e-07	5.08327e-06	7.60354	ABLIM1	12.6289	12.6888	11.5187	12.4844	12.5794	12.5619	12.6138	11.6451	12.0407	11.8599	12.1447	11.9412	12.4197	12.2263	10.4313	11.945	9.62876	9.0822	11.665	10.1525	8.31329	9.06229	9.46442	11.0279	10.5707	9.98089	7.2963	10.9197
222696_at	-2.34433	8.31469	-7.23322	5.91819e-08	2.94442e-06	8.29251	AXIN2	9.69678	9.79978	9.92869	10.0307	10.1191	9.71237	7.82841	9.27608	9.00844	9.09587	9.67823	9.36024	9.52692	8.82711	7.20282	10.0189	6.76421	7.97275	6.29987	7.1015	6.65471	4.81735	7.88299	7.23658	7.7321	7.00479	5.9985	8.23557
207367_at	-2.34298	5.03465	-4.02602	0.000374793	0.00281881	-0.302556	ATP12A	8.87267	8.13213	4.62796	5.54415	4.80473	5.62762	6.04113	6.0274	9.73524	3.44714	4.09545	7.25411	5.08978	6.85086	3.74149	6.72868	2.7127	3.42775	2.89335	3.48183	3.38579	3.02506	2.78213	6.78181	5.65619	3.2315	3.86892	3.10265
234680_at	-2.34243	3.95078	-4.52337	9.59e-05	0.000967222	1.02085	KRTAP17-1	4.9172	2.84626	6.66965	2.79077	3.44568	5.25498	2.43185	4.56636	6.62485	6.50266	5.90093	7.05026	7.89902	3.21339	2.53549	6.62551	3.00271	2.6246	2.45013	2.71439	2.73494	2.61405	2.47926	2.79573	2.52953	2.29436	2.90883	2.19848
213110_s_at	-2.3419	7.52864	-3.67951	0.000951881	0.00580837	-1.2001	COL4A5	8.08468	8.76903	10.7815	8.02604	9.5035	8.27628	8.59639	9.66077	8.88705	7.6282	8.3018	9.27071	8.88576	8.75601	3.05646	10.0328	6.60892	2.39036	8.22384	5.37356	7.1761	6.87137	6.10121	5.49131	6.61564	6.73665	3.53477	9.1612
227234_at	-2.34123	6.37417	-5.48446	6.68707e-06	0.000120087	3.6298	LOC100132815	7.61313	8.52298	7.8675	7.07221	7.09537	7.89758	5.56229	8.7025	8.63523	6.17992	5.97894	7.81658	7.53146	8.93323	4.23669	8.3952	4.5215	6.25071	4.38142	5.37992	5.49487	3.5477	6.11673	5.57555	5.26217	5.08529	3.23737	5.58268
1564960_at	-2.33982	4.37622	-4.16021	0.000260071	0.0021223	0.0511266	KRTAP7-1	6.31484	3.49715	5.78074	2.89813	3.737	5.12722	3.26073	5.94814	10.2662	7.81212	5.64019	7.43865	6.53668	3.59133	3.48448	4.73033	3.39123	2.47532	3.04173	2.72731	3.49459	2.94135	2.98099	3.12269	3.40347	2.86841	3.14973	2.87327
1553413_at	-2.33938	4.39297	-5.31441	1.07084e-05	0.000173837	3.16697	FLJ13744	6.81964	8.27596	6.10615	4.51471	3.99617	5.33951	3.57892	7.27271	7.05695	3.37	4.67484	6.37482	4.79554	5.87451	2.63459	5.64388	3.48592	2.72633	3.0971	2.89458	2.92124	3.19342	3.17978	3.35213	2.86888	2.79108	2.87899	3.28469
237748_at	-2.33352	3.61426	-3.90266	0.000523381	0.00364254	-0.624936	SCGB2B2	2.77584	2.3746	2.69913	2.65412	4.92051	8.45402	2.51534	4.39345	4.70265	5.99248	3.00673	7.93891	5.42593	8.03931	2.2784	5.65807	2.17614	2.52362	2.64273	2.26335	2.27291	2.28902	2.54555	2.07102	2.07102	2.11592	2.28931	2.10928
229963_at	-2.33281	5.48199	-4.91317	3.25921e-05	0.000417031	2.07525	BEX5	5.8135	6.35207	8.01069	6.07269	6.95728	6.84744	5.81937	7.3438	6.48435	7.35896	8.49738	7.59862	5.63369	7.63989	3.11309	4.16541	3.7325	3.94621	3.25066	3.56379	3.12828	5.19679	3.45775	4.89701	3.3611	4.63051	7.11005	3.51281
227209_at	-2.33225	7.13908	-3.8336	0.000630351	0.0042076	-0.804092	CNTN1	6.6811	7.92354	8.92147	7.89677	9.48895	8.41174	8.65355	8.48215	7.52358	8.4521	9.38484	7.79893	7.75757	8.37391	8.29207	6.17566	6.51102	5.20617	9.66593	3.37818	3.41707	2.73423	6.02872	5.86	5.64737	6.05798	4.58648	10.5832
235146_at	-2.33216	8.55073	-7.12195	7.92494e-08	3.70973e-06	8.00421	TMCC3	9.72897	10.1313	9.98687	9.46447	9.33435	9.95389	9.77633	10.2929	10.3949	8.13025	8.33646	9.88596	9.83223	9.77196	7.80329	9.97946	6.53116	6.45819	7.89509	8.5702	7.91254	7.86823	7.29644	7.34348	7.93391	7.65057	4.83205	6.32491
209555_s_at	-2.33168	9.17674	-6.11589	1.17811e-06	3.12534e-05	5.34004	CD36	10.4954	11.62	10.1682	10.3212	8.36146	11.1489	10.3088	10.4113	10.918	10.2658	9.0257	10.7128	10.7742	10.9915	8.62753	8.66568	7.47255	7.31803	7.16213	5.42967	7.77508	7.92955	8.16095	9.17836	7.01123	8.8613	8.1953	9.63813
210299_s_at	-2.33161	6.43299	-4.52324	9.59349e-05	0.000967222	1.0205	FHL1	7.33687	6.28394	7.57888	7.53418	8.05336	9.90161	7.33952	6.54066	6.86816	8.55542	8.51969	7.25174	7.45606	7.71866	4.21443	7.76276	6.15852	4.29006	3.03773	3.40427	6.86622	5.46851	7.06319	4.13537	4.47319	5.88671	2.76879	7.65508
213820_s_at	-2.33102	8.37202	-4.92816	3.12646e-05	0.00040416	2.11597	STARD5	8.99537	9.93419	10.1084	9.12261	9.79305	9.53967	9.8922	9.81805	9.85518	9.10472	10.1906	9.53792	9.29063	9.54615	6.33069	8.87695	5.07663	6.41931	5.41338	6.70839	6.89981	7.85249	11.18	7.83534	8.23459	7.5821	5.30392	5.9741
214811_at	-2.3306	4.14674	-9.26347	3.77086e-10	5.36906e-08	13.2743	RIMBP2	5.66747	5.46097	4.98723	4.8905	5.812	4.02455	5.26295	5.91273	5.19297	4.2993	5.17638	5.75661	5.93136	5.12975	3.11292	5.71146	2.33536	2.38348	2.57318	2.70904	2.79627	2.6149	2.44685	3.91134	3.58581	2.65502	3.32577	2.4426
205421_at	-2.32814	5.65017	-6.40643	5.34995e-07	1.67368e-05	6.11886	SLC22A3	6.74473	6.40141	6.75489	6.23725	7.24246	6.74383	7.02703	7.30442	6.41038	6.22176	6.59286	6.80812	6.72293	6.50871	3.54824	9.09816	4.12794	3.89818	3.91029	5.32283	3.55528	3.63422	4.33729	4.91319	5.64084	5.72862	3.56743	3.20159
1557458_s_at	-2.32619	6.53715	-6.20889	9.1435e-07	2.55845e-05	5.59003	SHB	7.44156	7.74185	9.83109	6.48874	6.41373	6.96794	7.97714	7.78814	8.48589	7.34759	7.02128	8.10298	7.33667	8.10903	5.73982	7.75203	4.3508	5.10325	3.43735	4.02394	6.83711	6.7255	5.16776	6.62163	5.2139	5.03224	4.18727	5.79408
238746_at	-2.32589	6.02562	-5.46025	7.1502e-06	0.000126681	3.56395	PXMP4	6.9736	8.31892	7.49138	6.97959	6.28182	7.26962	4.88221	7.99428	8.56578	6.3173	6.31515	7.30896	7.54165	8.87614	3.26844	7.97411	5.46627	4.62958	5.6663	4.74477	4.37797	2.94603	4.33338	4.80424	4.91891	4.66411	4.79175	5.01521
205290_s_at	-2.32555	5.15556	-6.19716	9.44038e-07	2.62807e-05	5.55851	BMP2	5.69782	4.44913	6.78411	6.9451	7.32104	6.29644	5.91352	4.23875	5.35622	6.94042	6.68837	5.71521	6.21225	5.05957	6.08928	8.72833	3.82235	5.88574	3.31388	3.51545	3.01658	3.06881	4.06442	4.1444	3.3949	4.04948	2.78955	4.85452
232752_at	-2.32505	7.00608	-4.90782	3.30795e-05	0.000421787	2.06072	LOXL1-AS1	8.50719	8.81877	9.31146	7.822	7.8621	8.01543	7.58021	8.1718	8.13553	7.35219	7.79619	8.07752	8.32427	8.83059	5.03499	8.40027	4.09808	6.65485	5.72108	6.90652	3.46433	6.34589	6.09813	5.43294	5.42939	6.57745	2.60396	8.79713
231916_at	-2.32468	5.18687	-7.18712	6.67819e-08	3.25138e-06	8.17322	NOS1	6.33539	5.99897	8.63248	5.79547	5.64621	5.90866	5.24405	6.20458	6.78962	6.94042	5.22658	6.17859	5.92278	6.3487	3.6992	8.05891	3.93563	3.49945	3.67397	3.79051	4.03	3.73056	3.47133	4.50511	4.00776	4.12928	3.80235	3.7259
223551_at	-2.32466	6.70425	-4.95305	2.91789e-05	0.000382947	2.18359	PKIB	8.09244	8.68356	9.39353	7.75478	8.034	8.0658	6.85973	8.36605	8.84918	6.24886	6.06942	7.28907	8.52789	8.76145	5.08403	7.12872	5.20827	5.90439	6.42327	6.87722	7.58723	3.48356	6.58553	6.03067	3.55269	5.00156	3.37761	4.47847
209885_at	-2.32465	6.64839	-7.26474	5.44991e-08	2.75646e-06	8.3739	RHOD	7.88679	8.17908	7.10427	8.31734	7.02145	7.4845	9.44014	7.28958	8.92963	7.63049	7.87215	8.15171	7.25547	8.16868	5.82711	5.75632	5.70292	4.9018	4.53212	5.0906	4.85482	5.13525	6.66443	6.52334	5.70068	4.46692	5.08878	5.17859
219213_at	-2.32228	7.93639	-7.95825	9.15658e-09	6.53572e-07	10.1342	JAM2	8.63266	7.80145	8.64211	9.14558	8.61115	9.58894	8.17703	10.1032	8.86189	9.43148	9.99947	8.88416	8.85249	9.76442	7.88615	8.52423	6.0237	7.49101	5.44722	6.2793	6.20822	5.9032	8.47869	7.63183	6.34049	6.42761	5.86363	7.21756
211748_x_at	-2.32214	10.59	-5.53514	5.81254e-06	0.000107839	3.76767	PTGDS	9.79023	11.8646	12.2019	12.5043	11.6478	10.4951	12.2615	12.0525	12.4452	11.4399	11.6594	11.7284	10.8905	10.7016	11.0169	12.6636	10.5924	9.9368	8.32979	11.379	8.46243	9.58347	7.23323	10.2631	8.068	11.4392	7.19918	8.67042
228320_x_at	-2.32187	7.24438	-6.82941	1.71901e-07	6.74409e-06	7.23965	CCDC64	8.32402	8.30736	9.46459	7.61866	8.2341	7.89989	8.17849	9.02298	8.497	7.91094	8.39791	8.32364	8.91439	7.7978	5.52381	9.4158	5.24078	4.80506	5.32294	6.95177	7.21085	6.07377	5.30007	7.3069	5.9274	6.70511	5.70858	4.45789
207781_s_at	-2.31895	5.59902	-4.38531	0.000140305	0.00130707	0.650344	ZNF711	7.05943	7.47738	7.58573	7.05252	8.33204	6.63024	7.26888	5.94075	6.11896	6.4681	7.25956	6.4072	7.38032	5.45422	3.74761	5.30273	6.34942	6.76695	2.43679	2.76115	2.88096	2.52646	7.27342	4.41451	4.85133	5.40015	2.59543	3.03032
225807_at	-2.31764	7.22624	-7.24405	5.75285e-08	2.88301e-06	8.32049	AJUBA	8.65118	8.40012	9.54336	8.04917	8.88741	8.28043	7.60807	8.23386	8.21955	8.3675	7.85076	9.01488	8.48957	8.07739	5.35133	8.48762	4.22554	6.05559	5.49484	5.503	6.23871	4.94314	7.01183	6.14935	7.04974	6.00379	5.49439	6.65259
242186_x_at	-2.31746	3.40184	-6.65668	2.72708e-07	9.80295e-06	6.78402	LPHN3	4.18641	5.61112	6.86748	4.32992	4.32409	3.19434	2.77734	5.30258	5.18348	3.04826	4.6904	4.90883	5.16387	4.37205	1.77451	4.58592	2.02341	2.04109	1.75045	2.07844	1.91074	2.03597	1.90642	1.91612	2.14518	2.36066	2.43889	2.32362
209094_at	-2.31714	9.27446	-5.32976	1.02625e-05	0.000168347	3.20876	DDAH1	10.4546	10.6553	11.4282	10.2577	10.1063	10.3496	9.79352	10.4346	10.9884	10.0035	9.75578	10.958	10.9273	11.098	6.71964	10.3499	7.67454	9.24159	6.64642	7.97473	6.75295	7.99265	9.55725	7.29642	6.9562	9.23153	5.88229	10.198
227236_at	-2.31702	5.27319	-7.20609	6.35412e-08	3.1158e-06	8.22234	TSPAN2	5.63371	4.89672	6.2425	5.81944	6.39293	5.98732	6.70601	7.72438	6.04671	6.29987	6.8468	6.41001	7.39478	7.26431	5.75993	4.83371	2.98246	2.59416	2.89469	5.37069	4.9183	3.59077	3.09366	4.79285	5.14778	3.93565	3.96004	4.10906
203892_at	-2.31419	6.71939	-5.70277	3.65941e-06	7.51327e-05	4.22309	WFDC2	8.02228	8.76057	8.93636	7.56903	7.45283	7.38433	6.3388	7.80167	8.92178	8.02919	8.38937	8.2039	7.92584	8.43476	4.02917	7.17912	5.00898	5.68258	6.63585	4.26992	4.81546	5.90244	5.78778	3.61056	5.22934	6.28346	4.68176	6.85584
224013_s_at	-2.3113	5.03632	-6.17148	1.01242e-06	2.77185e-05	5.48954	SOX7	6.31946	7.22574	8.20463	7.23248	5.95746	6.7276	5.43188	5.7702	7.41638	6.22635	6.27445	5.59492	5.04443	5.65303	2.70904	4.64202	4.1303	3.40522	4.17234	3.43512	2.90616	3.2167	3.83622	4.44627	4.00828	3.85573	3.70112	3.4735
228108_at	-2.31069	7.76161	-5.75589	3.16123e-06	6.68309e-05	4.3672	PPM1L	9.19744	9.62089	8.51249	7.53039	9.31108	8.76	8.43834	9.79462	8.75011	7.76277	8.65439	9.16919	9.38516	9.64619	5.90233	9.59512	6.44301	8.57553	6.21449	5.3575	5.19659	4.09964	7.14059	6.96951	5.73946	7.60316	7.00683	6.94832
232187_at	-2.3092	4.81599	-5.968	1.76532e-06	4.26885e-05	4.94129	PALMD	6.83669	6.58174	3.9446	5.07935	6.35389	6.03379	6.16017	3.31789	5.90566	5.28302	7.24759	5.71055	7.25714	7.61388	4.96856	4.5959	3.37088	5.1263	4.34015	2.861	2.98393	3.02506	3.15979	3.6683	3.60491	2.58206	2.78066	4.45437
236313_at	-2.30874	8.5171	-4.74954	5.13019e-05	0.000591508	1.63146	CDKN2B	9.21487	8.94283	10.7585	8.39364	9.47732	9.73306	9.0026	9.57393	9.14508	9.03005	9.46476	10.1324	9.57978	10.1829	8.83744	10.6357	6.64191	5.32991	7.83852	8.56617	5.27045	8.61347	3.74254	8.38154	8.51387	10.4561	7.28016	5.73917
1558378_a_at	-2.3087	7.35237	-3.79265	0.00070359	0.00458603	-0.90985	AHNAK2	9.29777	9.72289	5.5499	10.5603	10.2978	10.0952	9.15535	6.60208	8.7739	9.38133	7.47417	9.10121	9.03529	7.00801	5.55973	5.85409	5.09187	6.11841	5.74926	5.25991	6.45348	6.95447	4.55513	9.21231	8.58157	4.06041	5.89907	4.4614
202669_s_at	-2.30465	7.13257	-4.32488	0.00016566	0.00148532	0.488831	EFNB2	9.44037	9.53985	4.30646	9.37996	8.55583	9.20855	9.14384	7.4449	8.80899	8.92412	8.34883	8.08568	9.65495	8.00527	4.30943	6.76743	5.78921	4.64591	4.69892	5.03684	5.81294	4.50839	6.76242	6.52157	5.09103	7.71921	5.84134	7.35976
215172_at	-2.30119	5.18579	-3.46905	0.00165936	0.00894778	-1.73147	PTPN20A	6.08368	4.45555	4.77065	6.16132	6.55901	7.39794	5.65263	7.3942	6.81482	5.70723	6.97769	6.53793	6.62151	7.5664	2.73389	7.31783	7.46679	2.43298	7.44457	2.21646	2.1289	8.05956	1.93523	3.47277	3.02866	3.85082	2.49926	1.91391
217518_at	-2.30058	6.76761	-4.49479	0.00010377	0.00102876	0.943998	MYOF	8.03042	8.13502	8.47252	9.07695	9.38614	8.68674	8.94787	8.48967	7.10557	9.0276	7.30988	7.34809	8.20741	7.01555	3.10169	5.71599	3.69246	4.6263	3.70772	5.82995	5.70156	5.83274	4.83747	7.66272	6.37593	6.03679	6.09908	5.03314
228502_at	-2.3005	4.82468	-11.5235	2.53666e-12	2.13372e-09	18.1576	RPS6KA6	5.56813	5.81813	6.49643	5.29928	6.74479	5.38602	5.32503	6.74483	5.39391	5.9953	6.31777	5.84274	5.98324	6.10716	4.62225	5.32464	3.37058	3.16639	3.37912	3.57195	3.20226	3.22089	4.74881	3.34264	3.49985	3.72661	3.56376	3.3284
[truncated: 302 more rows]

## Sheet: up_MM_vs_N
Upregulated mRNAs between metastatic melanomas and normal skin samples.
# Log2 Fold Change cut-off: 2.0
[truncated: 689 more rows]
