# Supplementary material for: Characterization of long noncoding RNA and messenger RNA signatures in melanoma tumorigenesis and metastasis
Source: PLoS One. 2017 Feb 22;12(2):e0172498. doi: 10.1371/journal.pone.0172498 (PMC5321451; doi:10.1371/journal.pone.0172498)
Supplement: S8 Table — (XLSX) [file pone.0172498.s009.xlsx]

## Sheet: down_MM_vs_PM
Downregulated mRNAs between metastatic and primary melanomas.
# Log2 Fold Change cut-off: 2.0
# P-value cut-off: 0.01
# Condition pairs: MM_vs_PM
# Column A: Probe set ID, it represents probe set ID.
# Column B: logFC, the ratio (log scale) of normalized intensities between two groups.
# Column C: AveExpr, average expression between two groups.
# Column D: t, t-value caculated from t-test.
# Column E: P.Value, P-value caculated from t-test.
# Column F: adj.P.Val, P-value adjusted by Benjamini and Hochberg's method.
# Column G: B, B-value caculated from Benjamini and Hochberg's method.
# Column H~ J: Gene symbol
# Column I ~ BN: Normalized Intensity of each sample (log2 transformed).
Probe set ID	logFC	AveExpr	t	P.Value	adj.P.Val	B	Gene symbol	GSM390224.CEL	GSM390225.CEL	GSM390226.CEL	GSM390227.CEL	GSM390228.CEL	GSM390229.CEL	GSM390230.CEL	GSM390231.CEL	GSM390232.CEL	GSM390233.CEL	GSM390234.CEL	GSM390235.CEL	GSM390236.CEL	GSM390237.CEL	GSM390238.CEL	GSM390239.CEL	GSM390240.CEL	GSM390241.CEL	GSM390242.CEL	GSM390243.CEL	GSM390244.CEL	GSM390245.CEL	GSM390246.CEL	GSM390247.CEL	GSM390248.CEL	GSM390249.CEL	GSM390250.CEL	GSM390251.CEL	GSM390252.CEL	GSM390253.CEL	GSM390254.CEL	GSM390255.CEL	GSM390256.CEL	GSM390257.CEL	GSM390258.CEL	GSM390259.CEL	GSM390260.CEL	GSM390261.CEL	GSM390262.CEL	GSM390263.CEL	GSM390264.CEL	GSM390265.CEL
205694_at	-6.47636	9.94326	-8.62658	4.75e-12	2.6e-07	16.6619	TYRP1	12.3203	10.7868	12.0221	12.0424	11.6404	12.3147	12.2141	12.149	11.8684	11.8985	11.1231	12.8133	3.83205	8.33513	12.6542	12.0734	12.9208	11.2522	3.08092	11.7494	11.557	12.6092	11.9919	11.6955	11.6294	10.827	11.6246	12.0334	12.7768	12.198	12.6179	10.7117	11.4263	12.5045	11.9423	10.2512	12.4177	12.9069	4.1053	10.2399	12.2971	12.5945
230835_at	-6.07766	9.60389	-5.56385	6.73e-07	0.000681636	5.80658	KRTDAP	12.2341	13.78	10.7985	8.32773	4.15159	10.257	12.9533	11.8926	3.45629	8.85536	7.43787	11.476	4.5392	13.6772	7.5773	13.4963	9.15234	4.21983	7.54433	13.5642	12.1142	12.3061	13.7557	13.2183	13.0197	13.7173	13.4887	13.4619	13.7181	12.7876	11.7211	12.0297	13.0921	11.5915	10.0318	13.3371	13.7891	3.51216	13.196	8.03158	13.2151	13.1771
213680_at	-5.76012	10.0646	-5.86527	2.15e-07	0.000356555	6.85594	KRT6B	11.7464	13.0971	11.7065	8.579	3.31469	10.2428	12.2116	12.6101	5.17728	9.93367	9.54673	11.8613	4.60194	13.6926	11.8157	13.5929	11.3576	4.00015	8.57137	12.6377	11.3138	13.6896	13.1144	12.9567	13.0919	13.5409	12.5692	12.5446	13.5484	13.1834	11.5471	12.6855	13.3442	11.5842	11.418	12.4435	13.645	5.53374	12.9596	11.1403	13.405	14.0248
205064_at	-5.72658	9.04874	-5.40053	1.24e-06	0.00082743	5.24402	SPRR1B	10.8287	13.0056	10.5395	7.47705	2.7242	8.64791	10.6279	11.7656	3.57159	8.62901	7.42147	10.4723	3.3408	13.3199	6.9375	13.4589	10.1645	3.41691	6.42342	11.8211	10.3414	13.3749	12.5734	11.8574	12.5087	13.0785	12.0729	12.5923	13.1801	12.4999	10.3136	11.6001	11.9132	10.1621	10.6727	11.7208	12.9571	3.90461	12.4036	9.57786	12.7196	13.4286
209351_at	-5.53938	10.7338	-5.95034	1.56e-07	0.000318621	7.15432	KRT14	12.7561	13.7527	12.1184	9.22279	4.59674	12.1561	13.7807	12.5181	5.56156	11.1302	8.95071	12.5512	5.76563	14.1254	11.9537	13.8611	12.162	5.70778	7.91456	13.9621	12.9243	13.9109	13.8709	13.586	13.386	13.9142	13.4766	13.7535	14.0636	13.2725	12.4012	13.2293	13.7316	12.4015	12.0087	13.232	13.6604	6.96183	13.1786	11.5238	13.8704	13.8491
209125_at	-5.51101	8.63776	-5.51884	7.97e-07	0.000714545	5.65107	KRT6A	9.92998	11.1873	10.3676	7.8871	2.42657	9.08228	10.5586	10.7079	2.47216	8.63287	7.87256	10.1021	2.87927	12.4819	9.78874	12.4562	10.6436	3.12367	6.07412	10.511	10.3987	12.654	11.2523	11.7719	11.1215	12.6919	11.3769	11.0401	12.8313	11.3762	10.357	10.8673	11.9455	10.384	9.65153	10.952	12.207	3.59383	11.4745	9.89424	12.1495	12.9351
33323_r_at	-5.26912	9.61161	-5.57365	6.49e-07	0.00066938	5.84047	SFN	10.6954	12.4443	10.5994	6.59788	4.09604	10.9647	12.7856	11.1328	5.44374	9.28637	6.75699	13.7407	4.6542	12.8514	9.66976	12.6652	12.3931	3.76256	6.50402	12.7705	11.4912	12.8734	12.6479	12.4709	11.713	12.9369	12.3453	12.3624	13.6954	11.1779	13.1304	12.0655	12.6348	13.0847	10.3083	11.9407	12.8054	4.13203	11.6925	10.1037	12.5878	13.5086
205916_at	-5.24669	11.2465	-6.28423	4.32e-08	0.00016874	8.33292	S100A7	13.2311	14.1465	13.1005	8.82398	5.78744	11.978	13.8626	13.847	9.22425	10.6499	11.7089	13.0119	7.08653	14.0612	10.6522	14.0168	11.2176	6.63451	10.319	13.5104	12.5482	13.9973	14.1042	13.8375	13.9065	14.0783	13.7125	13.9719	14.3683	13.9327	12.8137	13.7209	13.8635	12.725	11.9475	13.8136	14.2055	8.04148	13.9382	10.8378	13.9933	14.2508
213796_at	-5.20918	8.27403	-5.0622	4.33e-06	0.00175376	4.09524	SPRR1A	10.0961	12.3761	9.42354	5.38023	2.89311	7.44921	9.63599	9.14812	2.71074	8.05288	6.40796	9.09698	2.87688	12.519	5.31727	12.9186	11.0235	2.84078	5.27702	10.5351	9.04827	12.5857	11.7993	10.9151	10.6486	13.0533	11.0416	11.7584	12.8445	11.9078	9.60309	10.9218	10.1443	9.30142	9.1787	10.6056	12.8374	2.99102	11.8835	8.02025	11.2944	12.8963
201820_at	-4.79655	10.2592	-5.46084	9.91e-07	0.000790362	5.45121	KRT5	12.3718	13.4423	10.7183	9.09606	4.96535	9.98065	13.3813	12.5226	6.80633	9.98276	8.99134	11.7119	5.16612	13.4881	10.5613	13.7661	9.75916	5.5061	7.7556	13.5419	12.5867	13.7746	13.6755	13.2318	12.5274	13.8977	13.3605	13.8173	12.7592	12.7939	11.2468	11.0126	13.0359	11.1068	10.1007	12.9411	12.8712	6.11919	12.8399	9.94029	13.808	12.4288
202286_s_at	-4.70156	8.78325	-5.29195	1.86e-06	0.00106946	4.87275	TACSTD2	10.4537	12.1827	9.62316	5.77891	3.34897	8.21094	12.1299	10.4716	3.6508	7.32515	6.98778	11.1724	4.49953	12.4456	9.46399	11.9503	8.15803	3.58979	6.6423	12.527	11.2724	11.8176	12.42	11.4681	11.5695	12.3238	11.9512	12.0221	11.7914	11.0886	10.6018	9.12352	11.8914	10.4219	8.3872	10.9495	12.122	4.83886	10.9942	8.12013	11.9605	11.9559
204855_at	-4.63376	7.73115	-5.12706	3.41e-06	0.00158201	4.31358	SERPINB5	10.1611	11.0627	8.50812	6.19786	2.76301	6.36904	10.0119	10.2912	2.94954	6.56982	5.90476	8.7626	3.20344	11.7428	7.60032	11.6832	8.4505	3.00391	4.30354	10.669	10.0987	11.1315	11.1486	9.96606	10.1153	12.0558	11.3385	11.2759	11.5969	10.5928	8.49045	8.74528	10.8735	8.75769	6.67514	10.5585	10.9234	3.36998	10.1298	6.47859	10.8233	11.5298
206032_at	-4.59822	7.64382	-4.7723	1.24e-05	0.00265127	3.13223	DSC3	9.86781	11.438	7.95248	6.15174	2.14902	7.65088	11.3692	9.63129	3.1816	6.26431	5.97702	10.3839	3.15614	11.8585	7.13954	11.1632	3.9021	2.62261	4.18466	11.6224	10.0994	10.4309	11.4962	10.7686	10.33	11.9318	11.6469	11.3827	11.3849	9.53057	9.38173	7.94756	10.9355	9.4037	5.80646	10.7272	10.9782	3.01865	9.68117	5.47569	11.7002	10.853
1569410_at	-4.57863	7.6789	-3.84503	0.000297528	0.0126006	0.230826	FLG2	10.1201	12.732	7.35675	7.20343	2.54085	8.66938	11.5561	9.77659	3.06665	6.59942	3.43118	11.6269	3.1974	12.6799	3.13633	12.0174	3.91402	2.90553	5.1942	11.8754	11.2356	2.33069	12.196	11.9479	7.35082	12.0964	12.4874	12.4916	11.0039	9.85722	11.9051	9.5468	10.7372	11.868	2.63587	12.1145	12.6548	2.45846	11.6365	2.21924	10.6103	12.1083
217272_s_at	-4.56216	7.86334	-4.62126	2.12e-05	0.00316558	2.63962	SERPINB13	9.42504	11.8666	8.49147	6.25116	2.41593	8.393	11.5204	10.352	2.8738	7.21847	5.56722	8.9877	2.79341	12.0023	6.13941	11.8185	4.10413	2.78774	4.07156	10.6727	9.09929	11.303	10.7199	10.8641	10.9381	12.2639	11.6375	10.8538	11.3468	11.2971	10.5514	9.46937	10.4105	10.5953	5.9702	10.5919	11.579	2.91819	10.7904	4.79626	11.2376	12.4063
205157_s_at	-4.46241	8.99684	-4.9898	5.64e-06	0.00192687	3.85275	JUP	9.73173	12.6556	9.86696	6.17913	3.90806	7.77666	11.7453	11.0949	4.42917	8.17044	8.93251	9.705	4.10853	12.2132	9.4632	13.1689	8.27952	4.26841	5.87486	12.202	9.33448	13.3643	12.8972	10.2363	12.2958	12.5217	10.6668	12.5181	12.0128	12.6888	9.24694	10.0242	11.7028	9.12387	9.89468	10.5223	12.0921	5.75007	11.6284	9.79798	12.6427	11.0037
235272_at	-4.43819	8.51236	-4.91505	7.4e-06	0.00210072	3.60371	SBSN	10.1919	12.7772	8.44902	7.03608	4.25425	7.91289	11.0721	10.0255	4.16842	7.24766	6.2652	9.18365	4.28719	12.1265	6.14064	12.5466	7.09543	3.82185	6.06035	11.8465	9.77714	12.0647	12.7704	11.0717	11.0081	12.5373	11.5956	12.5398	12.1643	11.5214	9.47307	9.43945	10.1574	9.68818	7.88516	10.8147	11.806	4.21024	11.7273	7.94815	11.8641	10.7949
205900_at	-4.43664	8.38036	-4.18071	9.75e-05	0.00681376	1.24473	KRT1	11.641	12.2467	7.55896	8.70202	3.39252	8.5853	11.4566	9.71639	5.43903	7.98273	3.67674	10.0571	4.34709	12.4914	6.02843	12.4794	3.23101	3.82656	5.98177	12.3073	11.0644	7.81218	12.4208	11.9814	9.4032	12.4477	12.5726	12.5111	11.8559	11.3676	10.6359	10.1556	11.2853	10.7519	5.03963	11.9574	12.2735	3.46974	11.8535	3.30915	12.2288	11.4539
1553602_at	-4.37612	7.86703	-4.93278	6.94e-06	0.00206713	3.66264	MUCL1	12.7894	11.7157	7.47775	3.67039	3.10112	5.87096	11.1205	9.60167	4.17797	3.81454	8.60982	9.60984	3.62508	10.8509	10.6117	10.6094	5.06943	4.14413	5.77299	11.7886	8.69119	10.4227	11.0313	9.38151	12.1576	12.2693	10.8967	10.6001	12.7586	9.62908	8.84401	7.65225	9.98527	9.17902	8.26917	12.2981	11.6056	4.33089	9.47561	5.25429	8.80194	10.5141
206033_s_at	-4.36976	7.72919	-4.95101	6.49e-06	0.00206378	3.72334	DSC3	10.1256	11.6513	8.0612	6.2509	3.37357	7.10525	11.1006	10.0249	3.62361	6.43454	6.49919	6.95668	3.7511	11.4277	7.20765	11.6254	5.90639	3.49156	4.25697	11.3763	9.814	10.7443	11.3384	10.1719	10.0738	12.2401	11.6445	11.5636	10.8666	9.91937	8.0867	8.26591	10.7296	7.92028	6.20307	10.8091	10.9393	3.74496	9.7115	5.94628	11.523	10.332
224328_s_at	-4.27494	7.3023	-4.24848	7.74e-05	0.0059932	1.45486	LCE3D	8.83998	12.298	7.708	6.50178	2.84066	6.45766	7.53757	8.02257	3.51597	6.01136	3.35855	4.89641	3.32747	12.744	4.32555	12.8812	3.93394	3.00138	4.76708	8.68758	7.82709	11.1339	11.2987	9.19518	8.89409	11.0838	10.9745	11.6169	10.819	11.3115	7.98774	9.16286	9.0934	7.19571	5.81137	9.78254	11.5486	2.92312	11.3129	6.45902	11.3474	11.5968
231771_at	-4.23006	8.32936	-4.95343	6.44e-06	0.00205766	3.73142	GJB6	9.35031	11.6032	8.76462	4.29157	2.25546	7.9685	11.0056	9.97171	6.31289	8.55385	8.40327	10.4932	2.80936	11.8676	7.17541	11.9546	7.73589	6.55329	4.86322	10.5813	8.55111	11.6077	11.2458	10.4569	10.8655	12.0626	10.649	10.3868	11.3621	10.8527	9.89735	9.55973	10.6813	9.89769	7.92298	10.1344	11.8372	3.0431	10.615	7.45821	10.9824	12.0689
217528_at	-4.21968	7.16958	-4.75892	1.3e-05	0.00270476	3.08832	CLCA2	8.89986	10.7604	7.51692	5.30554	2.70884	7.52906	10.9298	8.97798	3.33354	5.9814	4.60738	8.65552	2.75111	10.654	6.66875	10.4023	3.9723	2.77031	3.44866	10.7657	9.02106	10.2483	10.6183	9.6945	9.20538	11.1493	10.6101	10.1333	11.0083	9.01725	9.43991	7.61047	10.268	9.24426	5.58074	9.59386	10.6833	2.96067	9.44562	5.17893	10.3386	10.9839
209800_at	-4.21737	8.86782	-4.63637	2.01e-05	0.00307634	2.6886	KRT16	9.97021	12.0189	9.4847	7.25338	3.78595	8.08044	9.63625	9.88755	4.60603	8.30848	6.85685	8.3348	3.98104	13.1606	9.3214	13.5086	7.90774	3.69342	6.11405	10.2085	10.2874	13.5419	11.8176	11.7013	11.557	12.9877	11.4048	12.0554	11.6296	12.5803	8.53514	9.94246	11.1781	8.74456	9.38362	10.2728	11.7582	4.91457	12.1691	9.10066	13.2915	11.5072
239381_at	-4.17449	7.86535	-4.64148	1.97e-05	0.00307634	2.70518	KLK7	9.14293	11.8757	8.47982	5.55785	2.63155	7.61204	10.91	10.2423	3.02001	5.34714	6.04151	9.85738	4.99781	11.1938	6.1679	11.5868	5.49501	4.32895	4.63849	10.9628	8.99415	9.45567	11.6121	10.4136	10.5116	11.863	11.2963	11.0784	11.5533	9.94865	10.351	8.87372	10.0192	10.4078	6.3799	10.7131	12.0428	3.05046	10.5726	4.64656	10.5282	11.8222
215704_at	-4.16771	7.14032	-4.1074	0.000124822	0.00792346	1.0194	FLG	9.49049	11.2354	6.41738	6.44097	2.58308	7.82932	10.5753	8.93714	3.22282	5.53163	3.15417	10.4908	3.08588	11.4018	2.72665	10.6445	3.63046	2.89852	4.90178	10.3712	9.28021	6.42827	10.8451	9.93413	7.75888	11.148	10.974	11.1859	10.3472	9.69245	10.2947	9.05466	9.9475	10.4606	3.23841	10.3867	11.7743	2.88055	10.601	2.42959	9.48329	12.0317
207720_at	-4.16185	7.14432	-4.03496	0.000159088	0.00908895	0.798818	LOR	8.82511	12.2923	6.7252	5.11436	2.75767	7.18441	9.84262	6.86395	3.98669	4.69763	2.96218	9.24153	3.18784	12.7271	4.74459	11.3512	3.86171	2.77179	4.96228	11.3465	9.12214	5.76242	11.7995	9.53238	7.10645	10.8916	11.1776	11.7647	11.3195	9.63315	9.88819	8.3275	9.92131	9.73959	3.21842	9.70735	12.0057	2.92845	10.9609	2.33838	9.16183	11.8005
33322_i_at	-4.1475	10.6094	-5.29461	1.84e-06	0.00106946	4.88183	SFN	11.4309	13.2184	11.059	7.48961	6.39141	11.4203	13.5356	11.8252	6.73491	9.84749	7.74652	13.1031	6.70925	13.6117	10.3448	13.4786	11.4469	5.75615	7.88594	13.4732	12.1938	13.5435	13.4477	13.1687	12.4893	13.6611	12.9975	13.0432	14.2832	11.951	12.9642	12.319	13.2316	12.8955	11.0135	12.6569	13.386	6.57921	12.4574	10.7508	13.273	13.5612
209260_at	-4.13943	8.35724	-4.96269	6.22e-06	0.00203733	3.76226	SFN	9.21863	11.4503	8.51749	5.32367	3.42191	8.01007	10.7201	8.73904	5.50629	7.23206	6.16166	8.97712	4.51795	11.8112	7.48415	12.3304	9.08872	3.42468	5.30987	11.9296	9.62155	12.2676	12.214	11.0334	10.5027	12.7539	11.0995	11.6573	12.5928	9.80434	8.83427	9.76706	11.2112	8.47915	8.36327	10.3667	11.1574	4.26038	10.4287	8.15855	11.8001	10.3168
214580_x_at	-4.125	9.97095	-5.45517	1.01e-06	0.000790362	5.43171	KRT6A	10.8129	12.3543	10.9826	8.50608	5.3882	10.1746	11.5908	11.6491	6.09188	9.56382	8.73948	11.8463	5.54003	12.944	10.2734	12.9979	11.4019	5.74147	7.43872	11.9136	11.3686	12.9214	12.4576	12.1756	11.8028	12.9358	12.0699	11.8981	13.1923	12.2349	11.3408	11.8631	12.55	11.4566	10.7763	11.623	13.1967	5.80687	11.9046	10.1912	12.4894	13.4399
236119_s_at	-4.11656	8.00383	-4.2996	6.5e-05	0.00547286	1.6145	SPRR2G	10.3885	13.2092	9.60615	7.51085	3.87116	7.53964	9.26703	8.59649	3.51835	7.35375	4.9542	9.32177	3.99056	13.3944	3.8823	12.7953	3.93658	3.62128	5.27829	9.24805	8.27991	12.2073	11.3474	9.01946	7.95523	11.3704	11.9216	10.0539	11.2234	12.523	8.87951	9.28994	10.3745	8.90028	7.79085	9.18763	11.6771	3.73893	11.3854	5.42511	11.1239	12.1192
231211_s_at	-4.1011	7.66365	-4.90762	7.6e-06	0.00210072	3.57905	YIF1B	9.21127	10.8429	7.70892	5.26939	2.73227	7.27262	11.0034	8.96664	3.52643	6.36962	4.46063	9.17054	2.92081	11.0649	10.0525	11.0672	4.00711	4.10618	4.79736	11.0306	9.72001	11.2413	11.2962	10.6224	9.65291	11.7045	11.7453	11.519	10.2144	9.846	9.27574	8.2661	10.1203	8.98475	6.24543	8.73862	9.29575	4.86066	9.61666	6.48777	11.3171	9.87916
203074_at	-4.038	8.06136	-4.6896	1.66e-05	0.0029208	2.86169	ANXA8	9.26236	11.353	8.49398	5.39779	3.36407	8.81093	11.6485	9.83196	3.68477	6.35045	5.56152	10.6764	3.13927	11.9191	7.47797	11.2552	7.14756	3.6815	4.74531	11.6643	10.155	11.0006	11.4005	11.1737	10.2882	11.8315	11.7616	11.1379	12.0547	9.83246	9.89138	9.47664	11.0034	10.0414	7.07214	10.235	10.9748	3.49346	9.41417	5.95221	11.3449	10.7192
202504_at	-4.0013	7.8056	-4.31657	6.13e-05	0.00527673	1.6677	TRIM29	9.88038	11.5754	6.56868	5.21652	2.53988	6.89917	12.1623	9.34248	4.11179	5.86026	5.41004	8.23207	3.26747	11.3704	8.28151	11.8274	5.72962	3.27377	4.5661	12.1602	9.89497	11.6801	12.3312	10.5406	10.147	11.8549	11.5956	11.8654	11.3342	10.6373	8.45241	7.20284	9.70192	8.47451	6.84276	10.1595	9.98024	3.73094	10.2577	5.28175	11.8411	8.65034
214599_at	-3.99813	7.27561	-4.63863	1.99e-05	0.00307634	2.69592	IVL	8.00639	11.2478	7.77852	4.89306	2.68388	6.3373	8.13476	9.02957	3.65311	6.05135	4.18566	8.74319	3.80911	11.3112	4.59186	11.4075	5.09959	3.32851	4.05422	9.45758	9.16066	10.8896	10.8579	10.1106	10.1381	12.2008	9.94793	10.8643	11.6044	9.37529	8.23771	8.96276	9.0603	8.37806	6.14	8.67582	10.8429	3.46548	9.51484	6.31849	9.7301	10.8648
209719_x_at	-3.99372	6.84908	-3.92711	0.000227412	0.0108686	0.4744	SERPINB3	8.36127	11.6101	7.16807	3.06623	2.22244	5.76412	9.26062	9.52034	2.47947	3.93928	5.01993	5.18809	2.46084	10.7409	2.49967	11.2964	4.04044	2.23495	4.4794	7.08328	6.9112	9.4144	10.8123	9.06504	10.9109	11.8192	9.72651	10.1855	12.1615	11.2062	8.45054	7.87433	8.86483	7.82142	6.23404	9.92836	11.4324	1.92779	10.6242	4.65947	11.0024	11.1895
224650_at	-3.97336	7.8839	-4.94021	6.75e-06	0.00206713	3.68738	MAL2	9.96453	10.9479	8.47614	10.445	3.21687	6.68938	10.5618	8.92049	4.14149	6.59777	4.01298	9.53854	3.65907	11.3703	6.70689	11.347	7.43427	3.61165	4.83393	11.1511	9.18155	10.878	10.9795	9.57925	9.6184	11.6827	11.4861	11.1453	10.8057	10.0489	8.82072	8.27505	9.99063	8.73994	6.62263	10.21	11.0423	5.1961	9.77606	6.79687	11.0057	11.5961
205014_at	-3.88179	7.21244	-4.85678	9.13e-06	0.00229508	3.4106	FGFBP1	8.58314	10.4208	7.58851	5.23006	3.28087	5.91633	8.35696	9.567	3.94832	5.73281	4.73509	7.8715	3.39562	9.7276	5.91571	11.5364	7.16568	3.19543	3.74785	10.1652	10.0062	10.2471	11.3852	9.4991	6.93965	12.0854	11.1685	11.1609	11.7091	9.64721	7.40344	7.31875	9.31276	7.08416	6.02596	9.86672	9.71324	3.94217	8.13366	6.92708	11.0703	9.79462
235075_at	-3.83512	6.93859	-4.77677	1.22e-05	0.00261946	3.14691	DSG3	8.3024	10.0275	7.47234	4.60345	2.44079	5.41136	9.53546	8.68107	2.88033	5.27325	5.10878	9.71302	3.67036	10.3582	6.51877	10.7967	5.93798	2.92104	3.29351	9.24308	8.82247	10.8058	9.58583	8.9091	9.27061	11.3353	10.0779	9.56306	10.7684	9.43451	7.27068	7.57071	9.4042	6.9928	5.66817	8.74109	9.47928	3.63512	8.5349	6.37063	10.5775	10.5533
214549_x_at	-3.82171	9.19253	-4.52937	2.93e-05	0.0037368	2.34328	SPRR1A	10.9743	12.8504	9.61586	7.20861	5.14808	7.22849	9.65074	10.9649	5.18938	8.17758	7.73069	8.43386	4.4846	12.7604	6.85248	13.2644	10.0198	5.22261	6.7951	10.7389	9.802	13.192	12.1198	10.7966	12.2794	13.1832	11.1441	12.3805	12.7073	12.4522	8.41084	11.1567	10.6145	8.50468	10.1253	10.6608	12.9157	5.23734	12.1928	9.15805	12.3468	12.1938
212236_x_at	-3.82023	10.1455	-4.80511	1.1e-05	0.00254825	3.2401	JUP	10.8568	13.2493	10.7009	7.36155	5.27908	9.43773	12.7881	11.8445	5.73747	9.28097	9.80357	10.6972	5.75773	13.3037	10.5562	13.7156	9.27505	5.88915	7.21222	13.0501	10.8567	13.8246	13.4047	11.6868	12.9576	13.1019	11.9298	13.0121	13.0073	13.0714	10.5435	11.2283	12.5653	10.5623	10.9576	11.6891	12.819	6.9265	12.4122	10.7329	13.3454	12.0137
1556793_a_at	-3.81125	7.4768	-4.61309	2.18e-05	0.00321975	2.61315	FAM83C	9.60756	10.7427	7.37767	5.21712	3.7879	7.2813	10.313	8.47508	4.32079	6.27024	4.4719	9.38787	4.08927	11.2858	4.35688	11.2251	5.91862	3.97833	3.44223	10.7057	9.02372	10.4132	11.157	10.335	8.2402	12.0157	11.1701	11.07	11.7227	8.43812	8.83211	8.1934	9.81453	8.91561	5.59926	10.0737	11.0159	3.79865	9.31208	5.23002	10.5296	10.4763
243582_at	-3.79533	7.06675	-4.55045	2.72e-05	0.00359595	2.41104	SH3RF2	8.78609	10.7812	6.33495	4.7865	2.67657	7.59008	11.5452	8.19797	4.12116	5.60552	5.42877	9.90816	5.0779	11.2573	4.5162	10.0977	5.46276	2.60208	3.34341	11.0635	9.45423	7.32861	10.6727	10.7052	8.66237	11.4403	11.095	10.4563	9.83388	7.51886	8.80454	7.32763	9.64938	8.83612	4.47306	9.76915	9.70723	3.27905	8.61985	4.22737	10.6299	9.56739
204268_at	-3.79091	10.5187	-5.76665	3.13e-07	0.000450388	6.51117	S100A2	11.5207	13.2765	11.5805	8.64326	8.27868	9.56893	12.8114	12.8484	7.03254	9.787	10.2207	10.7244	8.30455	12.2	10.1019	13.4023	10.1824	5.84044	8.94779	12.8953	11.8766	13.3937	13.419	12.5528	12.6292	13.5465	12.9702	13.2245	13.4164	12.837	10.5786	11.225	12.0078	10.5221	10.3541	12.3652	12.0789	7.53438	12.4773	11.2772	13.3963	11.4357
221854_at	-3.75304	7.37852	-4.62533	2.09e-05	0.00314279	2.65279	PKP1	8.16611	10.5315	6.21315	5.37982	3.59402	6.60951	10.2485	8.84139	2.90748	5.89358	4.62584	9.11362	2.75608	10.7764	6.78389	11.3005	4.51297	3.46498	5.50205	10.7239	9.49458	10.6803	11.2019	9.5714	8.55301	10.923	10.9099	11.4223	10.0669	9.75242	7.99102	7.51895	8.82874	8.01438	7.61312	9.61287	9.10451	4.2474	9.80708	6.99518	11.3594	8.80955
211361_s_at	-3.74511	6.36269	-4.22759	8.31e-05	0.00624981	1.38992	SERPINB13	7.15602	10.1014	6.26646	3.88168	1.93812	5.74519	9.81229	8.33982	2.62304	4.99664	2.78345	8.76476	3.17989	9.87521	3.80124	10.1946	4.14392	2.46092	2.79088	9.05993	6.68284	9.63056	9.40862	8.83733	8.60388	10.3953	9.58211	8.86844	9.88837	9.2749	9.41986	6.62886	8.66529	9.70235	3.46821	8.50324	10.1294	2.5327	8.43506	3.16186	8.87215	11.3655
1558846_at	-3.72279	6.63114	-4.84377	9.57e-06	0.00233507	3.36759	PNLIPRP3	8.77617	10.284	6.89604	3.32892	2.70203	9.2076	11.6237	6.51296	3.79924	5.37765	4.81761	9.10141	3.28751	9.71556	4.92387	9.65281	3.61661	3.19156	4.5756	11.4343	6.35512	8.66503	11.1859	7.86361	8.70194	9.63282	8.91944	8.23365	8.78594	7.85634	9.09073	6.23994	9.6923	8.73479	4.20731	8.56835	10.6654	3.22457	8.61893	6.24599	7.61051	10.8054
210397_at	-3.71339	7.8188	-4.40565	4.51e-05	0.00462385	1.94863	DEFB1	8.99765	11.504	8.12367	4.06325	3.01978	8.05377	10.4588	9.37348	4.54921	5.89247	5.37606	6.78154	3.99056	10.8934	6.67667	11.594	3.74175	4.05509	5.01039	12.3387	8.55755	10.8014	11.5632	9.7805	10.7586	12.217	11.1133	10.3829	12.0619	9.32867	8.38719	8.6737	11.8641	8.59149	6.47293	10.4973	11.6439	4.61825	9.6955	5.68013	10.7058	11.1665
214370_at	-3.71049	11.0232	-5.1005	3.76e-06	0.00163772	4.22406	S100A8	12.3033	13.4286	12.3385	9.02173	6.67013	11.7406	13.3033	12.6573	6.74614	10.6971	9.42421	11.989	9.93929	13.3933	9.67966	13.4325	11.8383	5.79561	10.2677	12.6278	12.1353	13.1861	13.3665	13.1286	12.8948	13.5166	13.1644	13.1513	13.8206	13.0442	12.7329	12.9096	13.1818	12.8673	11.2967	13.1382	13.7589	7.52261	13.1726	11.2109	13.2169	13.6641
232082_x_at	-3.66009	7.24411	-3.96168	0.000202904	0.0102973	0.577863	SPRR3	7.52156	11.659	8.6994	4.3076	3.16814	5.41619	9.01518	7.86274	3.17423	6.34984	5.69368	4.89641	2.98151	8.99435	4.13807	12.2165	7.85237	3.31728	4.2805	6.29099	6.0701	12.3237	11.5608	7.95999	11.9334	11.4256	8.19133	8.08704	11.6405	11.5951	6.42152	8.68963	8.30926	6.48489	10.0611	7.80128	11.3157	2.98087	9.71481	8.12235	10.5302	12.177
220723_s_at	-3.64574	6.57542	-4.67356	1.76e-05	0.00295846	2.80944	CWH43	7.82404	10.166	6.35938	4.01184	2.99439	6.73831	10.3368	7.8902	3.94775	4.31722	3.44015	7.50896	2.77888	11.0332	5.32774	9.94492	5.04947	2.68679	4.26778	9.42563	7.68871	8.20164	8.49355	9.50575	8.74595	10.5687	10.2904	8.47292	11.2228	8.19878	7.95408	7.67544	9.13172	8.13306	4.63001	9.33303	10.3787	2.82945	8.23361	5.44539	9.02312	10.6061
202597_at	-3.63735	7.86563	-5.26022	2.09e-06	0.0011771	4.7647	IRF6	9.63021	10.4905	7.39256	4.23275	3.14821	6.51832	10.9738	8.64166	3.9023	7.65279	6.88925	9.06303	3.62072	10.9199	7.75901	10.7085	7.74334	6.63	6.41002	11.3036	9.7026	10.1954	11.1761	9.973	9.52214	11.6889	11.2813	11.0219	11.0446	8.86086	8.08101	7.90608	10.4442	7.75242	6.69192	9.52336	10.253	4.90299	8.30036	6.03155	10.6065	9.59361
206400_at	-3.63307	8.50755	-3.91135	0.0002395	0.0112208	0.427428	LGALS7	10.9491	12.9973	6.52462	6.84095	4.58366	8.89749	13.1133	10.2489	5.0815	7.04056	6.38274	8.54456	3.99966	11.4174	7.63898	12.5043	4.83486	4.65227	6.00018	13.035	11.0483	11.5377	13.294	11.4765	10.8557	12.0895	12.7886	12.8079	11.8624	11.0271	8.28013	8.72751	9.72681	7.9785	6.50526	11.3189	9.61522	4.19216	11.6193	5.44917	12.5079	7.21867
238017_at	-3.5936	6.87761	-3.97843	0.000191967	0.0100534	0.628165	SDR16C5	8.11127	10.6011	6.14495	4.12443	2.62125	5.81272	10.2952	7.92531	3.26256	3.97512	4.18484	10.5016	2.51257	11.007	4.33791	10.8637	4.29009	2.31235	3.26712	10.7303	8.42911	9.34472	10.653	9.10168	9.00828	10.9039	10.6472	10.434	10.5927	8.59422	7.72982	6.97219	8.80357	7.66158	6.03744	9.24599	11.0305	2.4326	9.32395	4.85371	10.171	11.2073
205185_at	-3.5616	7.6388	-3.828	0.000314478	0.0130099	0.180661	SPINK5	8.8126	12.0502	7.53526	5.48821	3.24167	7.6821	11.4668	9.84588	3.13106	6.13745	6.57272	10.2962	2.806	10.9564	2.79838	11.0638	3.27389	4.29711	4.03901	11.3058	9.36114	8.30424	11.4758	10.6331	11.121	11.9653	10.9507	10.7243	11.2679	9.52225	8.93343	8.3952	9.45101	9.35576	5.68639	10.5554	11.6557	3.97369	10.3334	5.5275	10.27	11.3322
204734_at	-3.53078	7.68458	-4.15625	0.000105867	0.00722231	1.16933	KRT15	11.2298	11.8612	6.82647	5.18898	3.77786	7.08804	12.528	9.69604	4.38507	5.14107	6.18895	10.1121	5.88185	8.85977	6.50813	9.07153	4.91704	4.16261	6.35132	12.5084	9.22329	6.39764	12.4087	11.2118	8.95594	11.4685	11.0894	12.2513	10.9259	7.48671	9.08877	7.4775	10.7941	8.99393	5.8791	11.2122	8.84925	4.14817	9.10364	3.72126	11.1203	7.61077
202917_s_at	-3.51204	11.1981	-4.82936	1.01e-05	0.00242684	3.32002	S100A8	12.7633	13.7775	12.5486	9.43193	6.95227	11.8695	13.4581	12.8958	6.92024	11.0594	9.90764	11.0992	10.1157	13.7001	9.98379	13.6774	11.9501	6.0723	10.2586	12.8437	12.4509	13.5771	13.6431	13.3035	13.3004	13.8679	13.3515	13.2714	14.0659	13.3892	11.1791	13.1358	13.3698	11.2367	11.5706	13.3023	13.9028	7.88026	13.3105	11.6154	13.4666	13.6943
227736_at	-3.50658	6.80747	-4.19025	9.44e-05	0.00673361	1.27422	C10orf99	7.57075	9.45741	6.15883	3.60745	3.19427	7.00995	6.26215	6.11933	4.10866	5.46606	2.77547	8.44593	3.17534	12.9368	5.21011	11.4668	6.79002	3.35952	4.39389	8.25621	7.6646	10.9959	8.6888	8.93731	6.94511	11.5114	10.0662	8.80922	9.14998	9.18925	7.41271	9.21838	9.83213	7.15276	6.49277	7.8875	10.3541	2.81157	9.36582	4.28637	10.0461	11.3778
209863_s_at	-3.4771	8.32622	-4.59193	2.35e-05	0.00332576	2.54473	TP63	9.54947	11.2315	8.13291	6.02329	3.38576	7.94733	11.7154	9.63592	3.11624	7.42851	8.36097	10.442	6.87857	11.129	7.27554	11.4331	8.01577	3.83317	6.81662	11.455	10.1905	10.7625	11.3975	10.7647	9.72928	11.911	11.5382	11.1926	11.6637	9.22417	10.2879	8.22401	10.7404	10.1491	6.35271	10.6973	10.3987	4.606	9.23378	6.56206	11.0177	11.1322
1555773_at	-3.46158	7.08413	-4.01705	0.000168869	0.00938306	0.744598	BPIFC	8.3668	10.9088	6.31166	5.01015	3.28913	7.02054	11.0807	8.57417	7.65104	5.87353	3.90756	8.67156	3.22445	10.4447	3.16125	10.8623	3.56327	3.27113	4.54949	10.5617	8.88384	7.35422	10.9214	10.4269	8.68376	11.1087	10.9513	10.9074	9.24247	8.31576	8.95055	6.92537	8.74401	9.57196	2.96524	10.2385	10.4484	3.25316	9.32036	3.26687	9.22013	10.2299
209126_x_at	-3.45275	9.172	-4.34513	5.55e-05	0.00504469	1.75747	KRT6B	10.5742	12.3467	8.99915	7.76075	5.13793	7.06783	9.92435	11.0637	5.41044	8.00612	8.52194	8.55884	5.24322	12.2002	9.65987	13.4276	9.22164	5.05772	6.7014	10.5215	10.2286	13.607	12.2168	11.0354	12.0115	13.2786	11.3893	11.8678	11.0472	12.5283	7.79462	9.49782	10.8624	7.77395	9.12865	10.6202	11.5219	5.85575	11.9527	8.97302	12.8877	11.0308
41469_at	-3.44613	8.24917	-3.96976	0.000197556	0.0101517	0.60211	PI3	8.13786	11.9832	9.97942	3.68502	5.15769	6.63079	9.10145	10.0415	3.48611	7.54743	7.76565	4.632	4.62352	10.2934	8.30436	12.5878	9.63975	3.05916	9.06286	6.7583	6.89257	12.3839	12.2681	8.44509	11.6669	12.2115	10.488	8.45783	12.5288	11.8947	7.28143	10.1329	7.7789	7.27866	10.7276	8.98355	12.0532	7.25955	10.9291	9.69072	11.0295	11.3941
206165_s_at	-3.44093	6.07513	-4.29065	6.7e-05	0.00558341	1.58646	CLCA2	8.10373	9.80276	6.18921	4.61542	2.06605	5.18476	9.52683	8.04494	2.65163	4.48529	3.83163	6.4205	2.81013	9.07391	4.56551	9.76962	3.60676	2.19248	2.87437	9.52792	7.45327	9.21723	9.15396	7.92815	8.03563	10.636	9.31002	8.91252	9.31018	7.90563	6.5055	5.52275	8.80777	6.91881	4.57488	8.22504	9.48014	2.03007	7.88915	3.99786	8.86779	9.43674
232164_s_at	-3.43356	8.37561	-4.42053	4.28e-05	0.00449292	1.99584	EPPK1	8.98814	10.2899	8.00711	5.61739	4.33417	6.93833	10.5651	9.12961	4.85403	7.07727	6.0446	12.1174	4.26818	11.2637	8.17806	11.6928	8.37055	4.5077	5.17766	10.8771	10.7402	11.2578	11.3327	10.2378	9.7225	11.9053	11.7706	11.8031	12.0165	9.68269	10.9727	7.67136	10.7794	10.9398	7.83958	9.93642	10.4153	4.40805	9.2772	6.59119	10.3796	12.5288
236009_at	-3.42868	7.05887	-5.80253	2.73e-07	0.000403682	6.63644	PERP	7.77812	9.06765	6.9179	5.09762	4.63885	7.20722	9.05171	7.42482	4.12581	5.86992	3.50947	9.29062	6.69316	11.4278	5.9804	9.55397	7.19449	3.75267	6.47119	10.6485	7.74464	9.11908	9.56227	8.81971	7.78514	10.3095	10.1907	9.61273	9.6734	8.67018	6.61421	7.61077	9.22033	7.10849	7.22035	9.02999	9.77795	5.27315	7.70154	5.46798	8.84166	9.90868
206643_at	-3.42636	7.29096	-3.70158	0.000472637	0.0160805	-0.187652	HAL	8.48641	11.4471	6.98375	5.10057	3.22851	6.91492	10.5165	8.04837	3.86484	6.215	3.26833	9.83356	3.84057	11.359	3.95741	11.0875	5.41525	3.63111	4.49029	9.81265	9.31411	6.31757	10.6961	10.4127	6.44866	11.3936	11.2685	10.6715	11.0015	8.08205	10.3956	8.75229	8.67395	10.4749	3.05422	11.1151	11.4622	3.14274	10.1447	3.38449	9.66651	11.8733
223832_s_at	-3.41827	7.32427	-4.44864	3.88e-05	0.00428496	2.08518	CAPNS2	8.82951	10.7967	5.55289	5.9958	5.01219	6.94006	10.2687	8.60117	5.25248	4.91594	4.96482	10.1903	3.60939	10.7111	5.84912	10.3786	5.1237	2.7283	4.71005	11.5367	8.58524	9.1439	10.5644	9.42542	9.39414	11.0622	11.083	10.6246	9.50777	8.13188	8.27841	7.63594	9.74146	7.98623	5.66898	9.74909	10.4328	3.81426	8.51178	4.03226	10.4452	10.2038
205470_s_at	-3.40139	6.34892	-4.2577	7.5e-05	0.0058655	1.48359	KLK11	6.59092	9.87828	5.654	3.93821	3.24769	6.34373	9.88425	7.20397	3.35231	3.77655	3.02592	8.31045	3.14921	9.58284	3.15828	9.9696	5.43083	2.54109	3.55262	9.33248	7.55731	8.80768	9.86005	8.37867	7.58649	9.841	9.92946	10.0481	10.5311	7.8935	7.92925	7.3676	7.84056	7.74603	4.31573	8.43531	9.81263	2.98102	8.79907	4.67212	8.11628	9.5059
203021_at	-3.39756	8.52369	-4.08482	0.000134655	0.00823551	0.950422	SLPI	9.83067	11.3415	9.54473	5.53319	4.15459	6.89727	9.08857	10.455	5.14997	7.45218	5.69494	4.50883	3.78381	11.8288	8.5023	13.1645	10.017	4.91592	5.84615	9.83798	8.67009	13.0135	11.7205	10.5119	11.6122	12.6112	10.9441	10.247	11.5266	12.0856	7.90822	9.99648	10.4749	7.27946	10.3016	8.8675	11.8296	5.43874	10.6474	9.90909	11.5373	10.465
222484_s_at	-3.38988	10.4037	-4.38338	4.87e-05	0.00477737	1.87814	CXCL14	12.7386	12.7262	9.81892	8.66645	4.66789	10.3465	12.9299	10.6436	11.3548	10.099	9.29474	12.3895	7.86344	13.2443	8.8005	12.5809	10.0703	8.87686	6.37579	13.085	12.384	12.1455	12.9272	12.9644	11.3016	12.5794	13.0811	12.9594	12.2427	11.5615	11.5182	11.1134	12.3398	11.434	9.39687	13.0975	12.1134	8.84922	12.1308	9.29588	12.6212	12.6677
231733_at	-3.37378	6.77279	-3.88262	0.000263163	0.0118193	0.342016	CARD18	8.61096	11.8546	6.11446	4.10908	3.542	4.94626	10.8393	7.43976	3.82526	3.60527	4.72816	7.86387	3.41185	7.2525	2.76966	10.0101	4.22276	3.31811	3.77004	11.8626	8.50592	5.68158	11.2451	8.17462	9.65522	11.0037	10.9745	10.1489	9.26874	8.1703	6.92002	5.39784	8.90118	7.73783	11.8811	10.3119	10.9046	3.73903	9.41473	3.17261	7.82893	10.125
1560531_at	-3.37182	7.75863	-3.79405	0.000351073	0.0136716	0.0810437	LCE1B	7.99659	12.3608	7.16879	6.3179	4.521	7.491	10.4952	7.37691	4.97305	5.75983	3.79992	10.4288	4.57432	12.5702	3.77144	11.5129	6.49697	4.95428	5.28877	11.5276	9.78175	4.92956	11.6276	10.7588	7.47697	11.1025	11.6073	11.5345	10.9136	8.25964	10.9233	7.37599	10.0152	10.99	4.12784	11.1207	12.1061	4.53014	10.7807	3.50675	9.50418	11.626
1552797_s_at	-3.36359	8.70387	-4.87706	8.48e-06	0.00221414	3.47771	PROM2	10.0773	11.3762	7.73296	6.67992	4.80186	8.75668	12.1174	9.96495	7.99835	6.64227	5.8087	10.308	8.1496	11.1111	8.22199	11.6109	5.38105	4.97144	6.56584	11.5365	10.2035	11.4112	11.6722	11.3638	9.9608	11.8103	11.9792	11.5513	10.9853	9.65364	10.2337	8.62459	10.7011	10.3291	7.32942	10.7364	11.0684	5.12376	10.291	7.04837	10.9877	11.0723
218186_at	-3.34054	7.43675	-4.10007	0.000127937	0.00803096	0.996976	RAB25	9.1823	11.1905	6.54829	4.63299	4.53629	6.90177	10.8686	7.87761	3.5388	5.14564	4.90249	6.55228	4.41034	11.282	6.90378	11.5273	5.42079	3.88479	4.84933	11.79	8.00125	11.317	11.8123	9.69275	9.67124	11.6193	10.6297	10.7241	10.8547	9.49	5.39541	7.87091	9.09544	6.43207	6.58412	9.65325	10.3611	3.91334	9.39576	5.04006	10.7034	8.99668
237120_at	-3.33487	6.8273	-4.67519	1.75e-05	0.00295846	2.81474	KRT77	9.37977	10.0641	6.76433	3.9037	3.39487	5.72844	9.96009	5.80196	4.56863	3.69697	4.88976	8.36107	3.29891	9.97348	10.1353	9.08334	4.45731	4.1104	3.38745	10.4004	7.5314	10.0426	9.99594	10.0046	6.85668	8.81104	11.1617	10.3082	8.69415	9.37435	9.61577	7.5743	9.07408	9.65534	7.26953	8.14106	9.51208	4.81697	6.84847	4.80591	7.23709	8.09609
204952_at	-3.31243	8.9423	-4.706	1.57e-05	0.00291557	2.91518	LYPD3	9.81797	11.8378	8.45769	6.55295	5.24666	7.70139	11.4383	9.93326	5.60758	6.98536	6.88863	10.3513	6.14942	12.3114	8.40792	12.3727	9.6552	5.46996	8.39104	12.024	9.97279	11.8687	12.1422	10.8304	10.6793	12.2878	11.3699	11.782	12.384	11.1778	9.08315	8.90282	11.1372	8.5522	7.57219	10.387	12.1009	5.51377	10.796	7.37559	11.6895	10.7093
206177_s_at	-3.30984	6.94267	-3.47825	0.000953797	0.0234799	-0.819711	ARG1	8.36137	11.3181	5.99342	5.18591	2.68531	6.36014	10.3848	7.60988	3.61116	5.09224	2.5704	9.37851	3.31747	11.6096	3.2797	11.2482	5.09959	3.63308	4.35129	8.98269	8.98961	6.2979	10.4954	9.43286	7.3273	10.5639	10.5678	10.7276	11.0839	9.8156	9.47879	6.86388	8.82824	8.66973	2.74105	10.3562	11.2298	3.31418	10.4835	2.58051	9.17449	11.4515
206276_at	-3.28644	8.22549	-4.62994	2.05e-05	0.00310044	2.66774	LY6D	8.77715	11.783	7.5763	5.49083	5.222	7.67437	10.7311	8.40839	5.80581	6.41932	5.50407	7.89931	5.33282	11.2492	8.41529	11.9863	5.79035	5.0853	5.49605	11.8444	9.17609	11.2417	12.2746	10.7988	9.7982	12.0692	11.3822	11.0754	11.5676	9.23443	8.73173	8.88928	10.2978	8.88675	7.66999	9.82353	10.2742	5.70196	9.1365	6.69502	12.0513	9.79506
219395_at	-3.28405	7.09242	-4.64435	1.95e-05	0.00307634	2.71449	ESRP2	7.78105	10.0144	6.07523	4.04773	4.123	6.88265	10.8908	7.69015	5.25288	4.66792	3.66551	9.43428	3.74206	10.3171	4.95338	9.95973	7.44787	4.00741	4.41653	11.2912	7.70303	8.56878	10.7595	9.62182	7.9041	10.8138	9.97675	9.21293	11.1912	7.41238	8.78162	7.82875	8.6652	8.83613	5.8441	9.39552	9.87788	4.15787	8.24222	5.66404	9.83584	9.96764
206595_at	-3.27877	7.65532	-4.01854	0.000168033	0.00935559	0.74911	CST6	9.98939	12.4629	6.67217	5.39377	4.27614	6.78295	11.1817	9.56648	3.90241	5.97996	8.88573	6.49474	4.39174	11.0194	4.3469	10.8785	5.54674	5.30291	4.99175	12.2555	9.51936	9.05307	12.1309	9.39514	12.1439	10.3012	11.4956	11.2942	8.65035	8.34636	8.3768	6.89977	8.26566	8.27097	5.21837	10.1528	11.1765	4.92716	10.4781	5.12142	9.40373	8.17857
207356_at	-3.27556	7.07592	-3.28778	0.0017034	0.0315493	-1.33869	DEFB4A	5.03357	10.8618	9.56973	3.99913	3.19097	4.91612	8.53212	7.6704	4.19773	4.64341	6.14593	6.18054	3.18729	9.6861	4.32487	13.2125	9.29283	2.5832	3.95028	5.7921	5.82925	12.5314	12.3859	6.99112	12.1109	12.8931	6.11719	6.04806	13.1342	13.0022	5.77081	8.48785	5.10067	5.60785	8.7205	6.92655	10.9494	4.32092	7.58935	7.97568	8.32206	12.3829
206166_s_at	-3.272	6.77704	-4.03646	0.000158292	0.00906241	0.803377	CLCA2	8.21463	10.6217	6.87349	4.6068	3.11379	6.37808	9.95959	8.44666	3.13719	4.39183	4.61336	6.81704	3.68849	10.3781	4.50877	10.5978	3.48352	3.24938	4.03791	10.6727	8.25802	9.27146	9.79461	9.29577	9.00272	11.8935	10.0293	9.04925	10.6623	7.90368	7.55533	7.6667	9.52358	7.27634	5.07707	9.28796	10.1446	2.88425	8.78553	4.72421	9.72345	10.3054
223631_s_at	-3.25925	7.39977	-4.39811	4.62e-05	0.00463965	1.92475	C19orf33	8.90048	10.6332	7.01465	5.34175	3.11641	7.02343	10.5391	8.16905	4.87975	6.27807	4.8595	4.06423	3.28054	10.6458	8.5668	10.459	5.35003	4.35693	5.00455	10.7374	8.95845	10.9424	11.0635	9.81445	9.90315	11.3098	11.2926	10.8704	9.58048	9.11389	7.57627	7.64498	9.48425	7.43879	6.41575	7.83426	8.33051	5.10018	9.18394	6.52291	11.1285	8.45203
205778_at	-3.25196	7.66365	-3.9339	0.000222378	0.0107693	0.494703	KLK7	8.84564	12.2775	7.70245	5.2728	3.93162	5.9769	10.0548	10.3009	4.21537	5.22865	6.23391	6.35876	5.21007	11.0317	5.57407	11.8047	4.86341	4.12643	4.97242	10.0614	8.31326	9.12595	11.5827	9.75545	10.6265	11.9567	10.6269	11.1839	9.75411	9.89252	8.72118	8.29556	8.73566	8.39976	6.07089	9.81382	10.805	3.98766	10.9731	5.01995	10.3769	10.1431
210020_x_at	-3.25182	7.81046	-3.78723	0.000358898	0.0138654	0.0611038	CALML3	10.1628	11.832	6.72064	5.69051	4.1901	7.07326	11.9076	8.48237	5.13755	5.93711	6.05913	5.83369	3.53455	11.8219	6.57545	11.852	4.61011	3.88479	5.10989	12.6171	8.23248	10.1945	12.576	9.44901	10.2908	11.4203	10.2658	11.233	12.3285	10.2361	7.209	8.69254	9.37177	7.30945	6.16995	9.87172	10.4409	4.45903	10.4971	5.31579	11.1005	9.076
203700_s_at	-3.24695	8.12168	-6.98467	2.85e-09	3.12e-05	10.8295	DIO2	9.71273	10.1053	9.21349	7.73013	6.01936	6.72371	9.82637	8.80158	10.0298	7.94239	8.31571	8.97084	8.14628	9.39033	5.81924	9.38527	6.38135	7.8857	5.14988	8.88847	9.89431	7.38901	9.98712	9.42514	9.54172	9.36284	9.61917	9.80672	10.0607	8.54382	8.92102	9.1894	9.4332	8.54041	7.84298	10.714	9.53538	8.82034	9.87672	9.12613	9.81446	9.31059
203691_at	-3.23429	8.77318	-3.82237	0.000320283	0.0130881	0.164105	PI3	8.66336	12.3824	10.3077	4.38322	5.63831	7.3296	9.50632	10.5979	4.07908	7.65475	8.0244	5.25576	5.256	10.7512	8.76428	13.0622	10.4109	3.80257	9.42661	7.099	7.35583	12.8531	12.6594	9.04443	12.2693	12.5631	10.9708	8.85464	12.9478	12.3263	7.80894	10.6718	8.45852	7.55278	11.2549	9.16152	12.3743	7.82856	11.3098	10.3523	11.3479	11.8149
236534_at	-3.22238	7.01685	-4.25269	7.63e-05	0.00593295	1.46796	BNIPL	8.06384	10.3319	5.22982	4.65868	3.54126	7.47591	10.7817	7.96624	3.18776	5.67953	4.12923	7.57405	2.72839	10.6869	6.06299	10.0388	6.29244	4.16797	3.8826	10.7193	8.54064	9.51985	10.1027	10.2164	8.33979	10.8133	10.4647	9.83524	9.88062	8.16303	8.63908	7.8186	9.26201	8.57048	5.62215	9.04591	9.93461	3.4605	8.40082	4.64972	9.08726	9.40448
206561_s_at	-3.21334	6.33304	-4.44724	3.9e-05	0.00428948	2.08072	AKR1B10	7.40809	9.06388	4.44202	3.15804	3.06755	5.40048	7.47773	8.14448	4.21692	2.83686	3.41615	7.75072	5.4237	10.8981	4.73774	10.1116	7.72272	3.23333	4.72086	7.39887	7.4287	9.8328	8.78885	8.10863	7.47524	11.8695	9.24007	7.9844	9.61222	7.5538	6.1396	7.38598	8.56236	5.86031	4.16322	8.95614	9.67995	3.52499	6.83428	4.31672	9.89084	9.49123
232165_at	-3.21302	7.34379	-3.90665	0.000243226	0.0113178	0.413431	EPPK1	8.49838	9.879	7.17049	4.26667	2.65204	6.24299	9.9536	8.53816	2.78005	6.42362	5.13668	7.76401	3.27259	10.5267	7.04795	10.9707	6.75566	2.90424	3.73509	10.1085	10.1408	10.8165	10.9147	9.56104	9.28899	11.4036	11.1727	10.9259	10.5015	8.95174	7.78046	6.63021	10.0203	8.36599	7.42134	8.63361	9.73601	2.34195	8.57308	5.98611	9.93939	9.73208
232170_at	-3.20266	6.95256	-3.2939	0.00167244	0.0313037	-1.32232	S100A7A	6.77051	11.7882	7.16842	3.38984	3.61673	5.02512	10.3586	10.1376	3.43762	3.84559	5.75573	8.67585	3.4104	8.42397	3.33279	11.8664	3.46297	3.21764	4.23644	5.64607	6.1214	11.5231	11.8102	7.06904	11.6718	12.4994	7.35559	7.16124	12.1509	11.0733	7.08654	7.85691	7.82182	7.34028	5.51694	8.45688	11.6571	3.53504	10.3145	3.91152	8.69741	12.4114
204379_s_at	-3.1844	8.7437	-4.101	0.000127538	0.00802995	0.99982	FGFR3	9.32851	11.6619	7.05925	6.78429	6.05962	9.32982	12.227	9.29894	5.24728	7.16949	7.84749	11.6255	6.70486	12.0659	6.55851	11.6658	4.33479	5.08176	4.46719	12.4382	10.3392	10.4834	12.1816	11.9054	8.95732	12.716	12.3306	11.9671	12.1769	9.68285	10.4072	9.46452	11.0361	10.3245	7.6511	10.6365	10.8496	5.56888	9.89747	7.45252	12.1111	9.94534
242204_at	-3.16334	6.41566	-3.78514	0.00036134	0.0139103	0.0549715	WFDC5	7.09111	10.4481	5.71449	3.70286	2.31805	6.35774	9.84004	7.79057	3.90241	4.511	3.58447	8.65346	2.51457	9.99938	3.28994	9.73165	4.10853	2.60512	3.25223	9.38151	7.39023	8.02462	10.5097	9.1652	7.97788	10.5375	9.95328	9.61282	10.2052	8.22805	8.12473	6.491	8.20924	7.62096	4.4215	9.08251	9.95169	2.77549	8.93734	3.45589	8.55683	8.97313
231849_at	-3.13884	7.20613	-4.68242	1.7e-05	0.00292942	2.83827	KRT80	7.42367	10.6703	5.94899	4.74606	4.70151	6.05688	10.0057	7.75255	7.70958	4.81947	4.93935	8.33519	7.10908	10.5175	5.98227	10.048	3.43451	3.45723	4.54343	10.7672	7.87934	8.51756	10.7621	8.58366	8.38506	10.3671	9.82876	10.4587	10.1011	8.9134	7.84202	6.24801	8.89308	7.70773	5.9611	9.2651	10.2092	4.19233	8.85347	6.89712	8.79857	9.61698
219476_at	-3.13504	6.30729	-4.77983	1.2e-05	0.00261946	3.15696	C1orf116	7.36196	9.45265	6.34384	3.08879	3.05552	5.79553	9.23614	6.94967	3.71963	4.14868	4.6652	4.89641	3.41186	9.8116	5.0342	9.16848	7.73741	5.3126	3.30499	10.2397	7.52873	7.99727	9.47916	8.2519	7.44366	9.40851	9.34334	8.63435	8.92846	7.10792	8.14552	6.25765	8.63602	8.15679	6.08423	8.16584	9.00239	3.24271	7.33057	4.05723	7.91743	9.81374
1557094_at	-3.13318	7.468	-4.16066	0.000104302	0.00714623	1.18289	ANXA8	9.10072	10.6187	6.12792	4.7516	4.41643	7.57863	10.63	9.05485	4.9073	5.61706	5.31753	9.12319	4.06462	9.49727	6.31384	10.4716	4.76616	3.61032	4.43714	10.1743	8.78957	9.56889	10.4888	9.82123	9.52002	11.4114	10.8661	10.547	13.3276	8.16009	8.00576	8.96184	9.7458	8.11144	5.05018	10.3561	9.81794	3.98843	9.07528	5.68275	9.93189	9.98563
204942_s_at	-3.13279	8.88659	-3.87655	0.000268437	0.0119615	0.324033	ALDH3B2	10.7134	12.0309	6.41059	4.87201	8.85313	12.3194	12.9552	9.35817	5.10873	5.41634	4.71305	9.17699	4.56785	11.9186	10.2068	11.9028	4.7533	4.97267	7.99973	13.0222	9.14421	11.7493	12.7773	10.9841	9.66984	12.0411	11.4375	11.8948	11.3354	9.88502	9.60143	8.476	10.1095	9.85599	7.10541	10.7162	11.658	9.44952	10.6774	4.84085	11.2902	11.2043
227475_at	-3.12064	7.07005	-5.08921	3.92e-06	0.00164979	4.18605	FOXQ1	7.74792	9.50985	6.30716	7.97899	5.92678	5.26111	10.4462	7.95469	4.31995	5.59494	4.46067	10.2394	4.53292	8.8125	7.46492	9.22631	9.19453	3.22521	5.52424	10.4409	8.07196	8.06357	10.2968	9.43347	7.78146	9.68825	10.1968	9.69852	10.4069	7.53223	8.24906	6.79629	8.39686	8.36488	6.75291	8.52888	8.31921	4.26128	7.50778	4.97275	9.49167	8.32795
226863_at	-3.11607	6.18241	-3.95762	0.000205641	0.0103245	0.565703	FAM110C	7.65518	9.08177	6.3127	3.20056	2.56405	6.77618	8.73615	7.02606	2.42859	4.39501	2.95655	9.58241	4.46861	9.88169	4.29187	9.56738	3.19644	2.62239	3.29867	9.34254	7.74512	7.79691	9.15347	8.96037	7.37934	11.0082	9.74951	8.81681	9.85192	7.56991	7.17966	6.84902	8.4931	6.83398	2.81853	8.54195	9.38747	2.3227	7.46132	3.72895	9.34339	9.65048
228708_at	-3.10319	6.49298	-4.91448	7.41e-06	0.00210072	3.60183	RAB27B	7.70235	8.68913	7.67424	8.13823	3.83452	5.2284	9.56612	6.92755	6.57074	4.2559	3.13783	7.71269	9.75656	9.58019	4.70511	8.62442	8.26533	2.58658	4.6977	9.5203	7.84699	6.81564	9.3188	8.54414	6.58805	9.41597	9.62919	8.803	8.2572	7.04885	7.74636	7.10223	7.22025	8.12578	3.63203	8.39909	9.09644	2.76056	7.15465	4.90967	8.18317	9.42917
225667_s_at	-3.10251	6.86732	-4.47763	3.51e-05	0.0041325	2.17763	FAM84A	7.87984	9.82451	7.12307	3.94763	2.99569	6.29733	10.2856	8.03379	3.19305	5.25525	4.62734	9.18277	4.98943	9.7944	5.8563	9.5844	4.37385	3.79353	3.81376	10.3083	7.70543	9.18629	9.75222	8.72533	8.00057	10.2593	9.61571	9.44768	9.29064	8.11223	8.85796	6.621	9.23733	8.9276	5.3397	8.9372	9.83594	4.50142	8.29387	5.85615	8.79123	10.0562
209792_s_at	-3.09617	6.06664	-3.85072	0.000292057	0.0124971	0.247635	KLK10	6.17931	9.43671	6.34527	2.90703	3.15492	4.47922	8.56903	7.2121	3.00039	3.51682	3.83215	6.02307	2.30249	8.09711	5.7192	10.5028	3.44869	2.2467	3.97607	9.09083	5.1026	9.68104	10.2447	6.51829	8.71283	9.40198	8.49682	9.07128	11.9483	9.38738	5.3975	6.64463	6.07819	5.33076	6.30756	7.07051	8.67277	2.60226	8.7967	6.5258	8.82106	8.25624
219388_at	-3.09597	7.3391	-4.40258	4.55e-05	0.00462689	1.93891	GRHL2	9.18361	10.6083	6.23536	4.78743	3.97298	7.21963	11.6678	8.40222	5.3642	5.30036	4.5299	8.20839	4.74345	10.1695	6.08041	9.60903	7.0741	3.11682	4.99009	11.1443	8.75953	8.5787	10.6881	10.0485	8.54751	11.2923	11.0237	10.4529	10.6186	7.78244	8.85772	5.95558	9.75566	9.13525	5.60053	9.64857	9.08302	3.36364	8.10016	5.14316	10.0998	9.84669
200606_at	-3.08974	9.33693	-3.64352	0.000568532	0.0177019	-0.354297	DSP	10.8902	11.8779	9.25214	7.40084	4.11616	8.26179	12.3346	10.8159	4.95187	7.57067	7.22323	11.3928	4.7107	12.3719	8.86276	12.5096	8.61854	3.88479	6.47066	12.1079	11.0693	12.1411	12.2082	11.4915	10.8778	12.6782	12.3865	12.271	12.0521	11.4944	10.8028	10.3913	11.7141	10.6991	8.98285	11.4284	12.131	6.2095	11.0793	8.19866	11.9594	12.7528
226926_at	-3.0873	8.76544	-4.34522	5.55e-05	0.00504469	1.75773	DMKN	10.597	12.0605	6.35155	6.13603	9.05019	9.88958	10.8607	9.50951	5.95712	9.11846	6.8478	9.13135	4.67942	11.2612	9.91763	11.8433	6.5703	6.3633	4.89995	12.0109	9.95421	10.7846	12.2421	10.375	9.81229	11.9367	12.0173	11.7211	10.8833	10.2114	8.06947	8.18612	9.29218	8.2041	9.36281	9.84266	10.3339	7.73906	11.1536	5.67906	11.6263	9.34956
206642_at	-3.07777	6.26485	-3.87725	0.000267829	0.0119442	0.326087	DSG1	9.16636	9.86394	5.58741	5.42874	2.89329	4.6877	9.02556	7.95919	3.75709	4.81751	3.80869	4.99303	2.87523	9.29013	4.72744	10.1805	3.06623	3.47336	3.13353	9.40289	7.87321	9.56566	9.19626	7.98642	7.84086	11.0272	10.3143	9.4722	5.92687	8.83707	5.77798	6.08797	8.12331	5.80818	4.02248	8.61425	9.24862	3.29461	8.66156	3.96734	9.57341	9.31919
203453_at	-3.07695	6.66258	-4.07064	0.00014121	0.00845634	0.907193	SCNN1A	7.77837	9.97183	5.26813	3.18885	3.72681	6.48015	10.2451	6.17574	3.90241	4.46502	3.42364	8.9676	4.29349	10.912	5.58896	9.56085	4.05505	2.88842	4.28816	10.3267	6.8554	7.94285	10.1381	9.60425	8.01459	10.1956	9.34541	9.42825	9.89286	7.14277	8.865	7.47609	8.81469	9.03251	4.32673	9.24047	10.151	3.80039	8.20759	3.83494	8.71421	10.1193
209720_s_at	-3.07579	5.77163	-3.67631	0.000512303	0.0167125	-0.260381	SERPINB3	6.14202	9.43286	5.43904	2.34661	2.37509	3.14999	7.07546	7.68148	3.40442	2.80386	3.42394	9.93319	2.23352	8.32158	2.72262	9.33195	4.48276	2.70549	3.01288	5.48318	4.32186	7.45732	8.7937	7.21026	8.25844	9.72209	8.04846	7.99491	11.2161	9.05714	8.27342	6.89728	7.36355	8.28364	4.29467	7.99701	9.6622	2.52817	8.33056	2.66911	8.43478	10.6905
232056_at	-3.01307	5.50119	-4.59336	2.34e-05	0.00332576	2.54935	SCEL	6.27803	9.07593	4.63625	3.98611	2.54822	4.37851	9.52568	6.17648	3.62298	3.01532	2.93979	7.98702	3.07749	8.12496	3.44849	7.4458	2.94364	2.92911	2.68249	8.12392	7.16826	5.7276	8.01358	8.03015	6.64933	8.72494	9.60115	8.33286	8.38269	5.84331	6.66915	4.78855	7.06621	6.2962	6.09931	7.89986	8.73021	2.42625	6.97442	6.0091	6.66033	8.93881
207908_at	-2.99473	6.09251	-3.0298	0.00362679	0.048161	-2.00967	KRT2	8.71213	5.12512	3.9112	6.87043	2.7022	8.07991	6.25219	4.35872	3.66619	7.88963	3.15706	6.50028	2.37524	10.7466	2.79226	11.383	3.55016	2.61796	2.97885	11.9029	11.1538	3.10438	8.84383	11.6889	3.36223	9.5004	12.2629	11.2059	3.45256	5.09288	8.9581	9.69015	7.85007	8.95303	2.75859	3.40442	7.75384	3.49396	8.29131	2.81142	9.79917	9.33155
208650_s_at	-2.99413	7.28462	-3.85393	0.000289024	0.0124135	0.25709	CD24	7.2637	10.5281	7.52041	3.25259	2.62987	6.71945	9.7276	8.4322	3.61031	5.11774	4.76904	9.74399	5.11588	10.7954	6.80592	10.9186	6.30112	2.07257	6.01785	8.99983	8.26458	10.3032	10.3373	9.11629	10.3386	11.1294	8.64195	9.34262	11.3098	9.29796	8.5181	8.04849	9.49528	8.56083	6.74248	8.61062	11.0582	3.05985	7.92156	6.25225	8.86212	11.8776
231867_at	-2.98861	6.18856	-5.0281	4.9e-06	0.00185484	3.98089	TENM2	6.66202	9.58201	6.95309	3.29215	3.38073	5.43163	8.03247	7.96593	3.75418	3.54032	4.37097	8.26261	4.58278	9.66938	3.70211	8.78579	5.73049	4.95876	3.12988	8.20374	6.97108	7.97665	7.84064	8.06753	8.57369	9.80031	8.21385	8.18643	8.04147	6.98598	6.18803	5.47671	9.32487	6.54445	5.62891	8.91636	8.93767	4.97623	7.48674	5.4194	7.79621	8.78601
232202_at	-2.98572	5.5159	-4.50809	3.15e-05	0.00388231	2.27503	FAM83B	6.16759	8.30907	5.46807	3.29433	2.4725	4.11105	8.05959	6.84319	3.29802	3.60261	3.29013	5.94107	2.8484	8.71515	3.83703	8.85892	4.40322	2.52025	4.56237	8.53392	7.04005	7.92665	7.80203	7.19767	6.70624	9.53641	9.02155	7.9844	8.86495	6.93417	6.30368	5.09088	7.64695	6.57693	3.91091	7.46975	8.16566	2.60814	6.64023	3.29391	8.15812	8.15249
225016_at	-2.97172	10.1817	-5.62162	5.42e-07	0.000616986	6.00662	APCDD1	10.8538	11.9423	10.7021	9.2762	8.28425	8.98947	11.7422	11.6703	10.6576	8.74308	8.09258	11.6059	12.5511	11.9814	8.63276	12.2978	9.94981	6.09711	8.71061	12.166	11.2145	10.1786	12.3408	12.5326	12.0595	12.5728	12.3929	12.6333	11.4729	11.6262	10.9203	10.5241	11.6851	11.4942	10.4227	11.6986	11.5561	7.99858	10.5911	8.26106	12.8604	12.0347
222830_at	-2.96002	7.21178	-4.44912	3.87e-05	0.00428496	2.08671	GRHL1	8.62106	10.2494	6.65818	4.97605	4.23954	6.21881	11.0323	8.39121	6.5499	5.90343	5.27717	7.7418	6.9455	10.4334	5.31966	10.0622	3.82258	2.63162	6.32869	10.1206	7.9563	8.47145	9.84396	9.26043	8.29834	10.9114	10.2835	9.44822	10.4105	8.30234	8.74219	7.55348	8.57652	8.73822	5.04416	9.51365	9.92976	4.21955	8.42227	5.75426	9.06344	10.4543
207109_at	-2.95442	5.84094	-3.75864	0.00039358	0.014582	-0.0223038	POU2F3	6.47163	9.74248	3.77221	3.12417	2.36456	5.72746	9.83428	6.85605	3.73525	3.47645	3.58774	9.11647	4.60139	7.74903	2.73886	8.27106	4.76616	2.98383	3.4066	10.3018	6.71513	4.03886	9.98879	9.1764	6.68285	10.1956	9.95547	9.74532	8.83572	5.28693	7.51699	5.32727	7.56829	7.6355	2.79205	8.86303	9.00787	2.3227	6.61431	2.09994	8.25347	8.83008
219936_s_at	-2.93388	6.15422	-3.93053	0.000224863	0.0108207	0.484624	GPR87	7.51373	9.94729	5.67557	3.44438	3.46385	5.05871	10.0951	7.83379	4.23058	3.62382	4.65651	3.28737	3.66424	9.66536	3.77056	9.47625	4.06173	3.55266	3.26135	10.552	7.92244	8.14165	9.84729	7.83819	8.38013	10.4835	9.67417	8.82984	9.00626	7.06476	5.98216	5.72286	8.27258	6.06142	3.62083	8.80238	9.29615	3.72457	7.57654	3.43603	8.54302	9.0524
229290_at	-2.9153	9.28793	-3.86711	0.000276853	0.0121777	0.296063	DAPL1	10.4082	12.1849	8.335	6.76775	5.53292	8.80854	12.2696	9.14011	4.03973	7.48385	12.6811	10.036	8.75942	12.9807	7.24025	11.1062	10.4507	7.40268	5.30987	12.5681	10.5862	8.74501	12.3175	11.8699	10.0004	12.4497	12.9264	12.4072	11.193	11.0521	10.0922	9.25078	11.85	10.0772	13.1483	11.2908	11.8167	7.36332	9.91307	5.13793	11.1876	10.2283
205490_x_at	-2.91522	6.78515	-4.32459	5.96e-05	0.00521528	1.69288	GJB3	7.27742	10.0627	5.75558	4.5932	4.10717	5.75634	9.86638	7.41241	4.88696	4.66361	5.54343	9.44157	4.41895	9.81137	5.54753	9.88157	4.87607	3.57634	5.63268	10.7341	8.00403	8.95854	11.2023	8.6633	8.01635	10.3021	10.0125	10.2627	10.2586	7.79027	7.00794	5.94557	7.86636	6.82828	5.09834	8.51198	8.65469	3.85044	8.11287	5.1662	9.04074	6.85969
244107_at	-2.91287	5.90982	-4.16661	0.000102222	0.00704787	1.20124	DSC3	6.85314	9.101	4.82917	3.60606	2.71165	4.19064	8.58735	6.92771	4.12116	4.5764	3.07872	6.3295	3.00017	9.65834	4.09708	8.4104	4.7063	3.05803	3.50723	9.66249	6.84157	7.78369	9.35479	8.51527	7.29501	10.0174	9.55867	8.41595	9.42699	6.71235	7.0059	5.24945	8.82379	7.29791	3.96068	7.93542	8.82983	3.63512	6.26646	3.03959	8.91215	9.17916
207254_at	-2.89512	6.94458	-3.86797	0.000276075	0.0121715	0.298612	SLC15A1	9.19204	11.0062	5.87505	4.47331	4.16458	6.9725	11.4637	8.85732	4.61539	5.05508	5.31844	9.2688	3.16586	10.065	4.17018	9.9046	4.01087	3.80936	6.04093	11.0862	7.6887	7.03223	10.8457	9.09813	9.49568	10.4704	10.2537	10.0097	8.78593	7.75093	7.6142	6.57722	7.59338	7.94075	3.8962	9.34683	10.5726	3.70941	8.81784	3.48668	8.01545	9.65611
206884_s_at	-2.89432	5.80293	-4.11212	0.000122859	0.00784735	1.03383	SCEL	6.68529	9.78084	5.36094	3.79013	2.09803	4.71603	10.0403	6.69389	3.02935	3.18763	3.11164	7.78941	3.12585	9.1454	4.00548	7.69266	3.13289	2.63373	3.40128	8.5113	7.53399	5.27015	8.20638	8.54128	7.77795	10.092	10.2908	8.29502	7.7385	6.67967	6.65692	4.60857	7.75316	6.30445	5.96726	8.65934	9.16077	3.00286	7.71591	6.74849	7.05076	8.39883
203638_s_at	-2.88688	6.76972	-4.08324	0.00013537	0.00823551	0.945606	FGFR2	9.51911	9.99658	6.41358	6.9351	2.79983	6.06479	10.2804	6.91401	5.37802	5.24447	6.1636	7.28561	2.88315	10.2692	4.8376	9.37405	4.13257	4.04896	3.40434	10.6642	8.75783	7.46398	10.2648	9.40003	7.73167	10.7083	10.47	9.83026	9.20752	7.25753	7.12028	6.92272	8.98814	6.81086	6.19324	9.14918	8.35807	3.45651	7.72441	5.72176	9.57808	8.83823
230323_s_at	-2.87421	6.36524	-3.86767	0.000276344	0.0121715	0.297731	TMEM45B	7.11965	9.04079	5.96875	4.10273	2.91392	5.03845	9.1908	6.60868	4.64239	4.0167	3.27632	10.0777	3.47673	9.50914	2.95118	10.2647	5.83335	2.78436	3.64354	8.03441	6.54554	7.94163	9.36273	8.46246	7.27677	10.9028	9.56221	9.01445	10.0234	7.38055	8.05171	6.54857	6.79288	7.6091	4.64778	8.31014	9.50581	2.63912	8.36042	4.68853	8.60429	10.3231
218677_at	-2.87394	7.27904	-4.35251	5.41e-05	0.00499471	1.7807	S100A14	8.04907	10.2516	6.72628	5.18996	4.52408	6.4205	9.87636	8.2576	3.97798	5.54244	5.92248	7.13058	4.77653	9.08255	6.00003	10.7559	8.14065	4.34296	5.22541	9.86318	8.14194	10.1688	10.7877	8.69404	8.80531	10.6175	10.2205	10.7901	10.2998	9.23354	6.59137	7.44231	7.9073	6.67485	6.37224	8.83283	8.94435	4.85515	9.08121	6.18299	10.6658	7.9336
219597_s_at	-2.84731	7.99165	-3.76834	0.000381469	0.0143131	0.00595026	DUOX1	8.32718	10.819	6.63323	4.86987	4.46149	8.30142	11.6012	8.86907	4.7623	5.50702	5.3999	7.94127	3.86296	11.8579	7.87343	10.5142	8.76091	4.31366	6.1279	11.5426	8.69334	9.65493	11.28	10.7767	8.88414	11.2159	10.5452	10.6765	11.2634	9.08515	10.1153	8.45626	10.4219	9.95333	6.11475	9.65708	10.7879	3.45608	9.41313	7.07778	11.0453	10.2783
226817_at	-2.83887	8.3989	-4.36516	5.18e-05	0.00492022	1.82058	DSC2	9.34986	10.968	9.0417	6.6595	4.8177	7.58872	10.1217	9.49667	5.45105	7.65041	5.94478	10.3263	5.49081	11.8151	7.58434	11.628	8.9783	5.16081	6.81455	10.7321	9.05677	11.5248	10.3379	9.53065	10.2686	11.7591	10.0451	9.7899	11.3102	10.2577	9.45961	9.32808	10.4352	9.26231	7.57058	9.72034	11.5202	4.82376	9.06459	7.53935	10.9099	11.9681
231240_at	-2.8272	6.87566	-5.85528	2.24e-07	0.000359489	6.82093	DIO2	9.09948	9.55142	8.06584	7.66252	5.76428	5.48289	8.33353	8.15729	8.88828	7.01185	8.20192	6.55966	7.36168	7.45304	4.09974	8.04795	6.18923	7.32517	2.71548	6.41116	8.50757	5.17297	7.93805	7.40163	8.94483	7.81985	8.10685	8.30106	7.48392	6.92877	7.98649	8.55258	6.95343	8.01986	6.49814	9.66294	7.25926	7.6854	8.55802	8.16943	8.36041	7.50171
224209_s_at	-2.81193	5.92356	-4.02215	0.000166026	0.00932452	0.760024	GDA	5.32292	10.041	4.03055	3.66347	2.63114	4.7399	7.80745	6.54195	7.33224	5.83077	3.76534	10.0042	4.11214	8.91203	2.87002	7.92453	5.3854	3.19534	4.53002	7.53557	4.99111	6.22791	9.66753	7.97885	4.93077	10.1715	9.11112	9.10179	7.8671	7.94157	8.6612	5.49511	7.45954	8.73528	3.43872	7.06367	9.12272	3.18363	7.85695	2.82029	6.03538	9.65742
228462_at	-2.79347	7.53039	-5.54423	7.25e-07	0.00068864	5.73873	IRX2	8.74831	9.71818	7.70434	8.88769	7.33206	7.99433	10.4432	8.2047	4.79776	4.8648	5.38154	9.32694	8.26321	9.17574	9.15738	9.34348	5.59956	5.56603	4.97455	10.2198	8.07427	8.24841	9.994	8.66515	8.0763	9.36874	9.03788	9.56383	9.07853	8.11063	7.86848	6.41876	9.33704	8.16115	8.19186	8.7053	8.35761	8.00551	8.31072	7.25405	9.0442	8.28564
206192_at	-2.78273	6.38827	-3.46389	0.000997054	0.0241319	-0.85951	CDSN	6.44632	10.0908	6.44072	4.26041	2.60091	5.64559	6.75917	6.30418	3.00119	4.92317	3.67333	3.82558	3.06579	10.8096	3.23219	10.8498	4.29963	2.94661	3.25307	9.36892	7.07423	9.64508	9.9351	8.0246	6.96028	9.03211	9.43056	9.7457	8.74281	9.56256	7.3453	7.32445	8.11636	7.58328	4.52582	8.5999	10.0791	3.53833	9.00889	4.56446	8.29308	10.2972
1552477_a_at	-2.77261	5.37404	-4.54478	2.77e-05	0.00360846	2.39279	IRF6	6.23831	7.61572	3.88396	3.17206	2.78573	3.16536	8.27216	6.25866	2.78617	4.78916	4.00379	4.04232	2.36655	8.08181	4.49608	7.75374	5.10762	3.97492	5.17013	8.61967	7.38569	7.31076	8.92335	7.41663	6.63162	9.11686	7.84515	8.16727	9.41641	5.66933	5.3601	4.35125	8.0627	5.87638	3.43916	6.72381	7.17477	2.56514	5.14911	3.50738	7.97714	6.87112
230398_at	-2.76512	6.31726	-4.28421	6.85e-05	0.00563076	1.56632	TNS4	6.46409	8.31787	5.90561	4.16279	3.63243	6.26914	10.0063	6.04405	4.04675	4.57219	4.43263	8.28577	2.93201	9.91796	5.6722	8.77278	7.20635	3.15966	4.27483	10.4717	7.11462	8.91305	9.98083	8.47682	7.46896	9.88158	7.11473	8.97902	10.1152	6.51967	7.10973	5.70767	10.0002	7.16726	3.84596	7.45111	8.19488	3.67352	6.09508	4.52866	8.59419	8.18516
1552487_a_at	-2.7583	5.83879	-4.37359	5.03e-05	0.00484622	1.8472	BNC1	5.27207	7.79118	5.86037	3.19065	2.31628	4.17973	7.99943	6.46117	4.70407	3.98582	4.13511	8.75645	5.90337	9.47205	4.33534	8.90923	4.55057	3.7743	5.64895	8.21833	7.21053	8.7354	7.51672	7.32422	7.15541	10.2073	8.14148	7.50357	9.57328	6.8576	7.39633	5.34952	8.17389	6.99345	3.48361	7.51742	7.55896	3.1548	6.06664	4.21349	7.55507	9.06862
206164_at	-2.74391	6.43464	-4.01215	0.000171641	0.00947928	0.729807	CLCA2	8.0888	9.77266	6.38176	5.02256	3.37044	5.1001	9.55929	8.09862	3.57965	5.26464	5.11979	4.77306	3.37544	8.82762	5.0045	10.0857	5.3928	4.07211	3.77604	9.14548	7.64512	9.19049	9.01507	7.78147	7.89071	10.8043	9.5592	9.03785	9.31228	7.73223	6.85455	6.05924	8.62113	5.86983	4.56204	8.62197	9.27214	3.16013	8.27535	4.17341	8.72293	8.74832
220403_s_at	-2.7257	7.64605	-4.14177	0.000111175	0.0074128	1.12479	TP53AIP1	8.22277	10.8449	5.94476	5.26789	4.42238	7.96006	11.1114	8.30805	7.82982	5.65631	6.48671	9.81339	5.25665	10.9499	5.63462	10.1844	5.38464	5.11187	5.10635	11.5431	8.67591	7.98499	11.1566	10.5281	8.68876	10.8785	10.9409	10.2588	10.2961	7.23453	8.13625	8.34328	10.139	8.67481	5.01329	9.92373	10.6349	4.88711	7.82662	4.65563	10.2952	9.05776
206125_s_at	-2.72241	6.6587	-3.90689	0.000243034	0.0113178	0.414147	KLK8	7.76875	10.6145	6.254	4.36762	3.57397	6.10128	8.06279	7.35384	4.39531	4.02405	3.84843	6.55068	4.06539	10.0191	5.10494	10.3865	5.52731	3.53632	4.52624	9.84891	6.64874	9.40388	9.7082	7.78436	8.23359	9.89544	9.77164	9.80689	10.164	8.48492	6.07565	7.15739	7.95197	6.76815	5.21192	8.49137	9.11704	4.09171	9.30117	4.45946	9.06622	7.22092
239430_at	-2.72093	6.79722	-3.5949	0.000662876	0.0192743	-0.492616	IGFL1	9.47938	9.74941	5.91423	6.2378	3.9424	5.70661	5.24395	6.86223	4.85034	6.10923	3.95453	6.0009	3.88539	10.3555	5.70445	10.7842	4.63302	3.58272	4.83786	7.707	7.02253	8.85357	8.26496	9.52545	9.27426	9.70079	9.75197	9.89761	9.93366	8.8678	5.57654	7.4819	9.00866	5.50124	4.72922	8.50653	7.58078	4.18026	10.9437	3.97496	10.5371	7.7181
226803_at	-2.71541	4.80475	-4.82593	1.02e-05	0.00244613	3.30873	CHMP4C	6.32478	7.58108	3.66962	2.56361	1.87022	3.28979	7.40363	4.3119	2.47826	5.58009	2.91002	5.03828	2.97057	8.51252	4.23694	6.72588	3.48129	2.38088	4.56244	8.14762	5.71959	6.28524	7.5143	6.42889	5.6462	7.8791	8.05761	6.05457	7.60811	5.70541	5.78866	2.6732	7.61017	6.46128	3.86891	6.38228	7.43752	2.78248	4.44927	3.0507	4.91121	8.86412
220620_at	-2.71043	6.41424	-4.02052	0.000166925	0.00932452	0.755119	CRCT1	5.85561	10.668	6.72087	4.46673	3.32878	4.82355	6.90168	5.39333	3.56074	4.33284	4.73436	7.1309	4.19128	11.4657	4.7606	10.4316	6.73277	4.22484	3.16433	7.97819	6.46369	9.46598	9.15041	6.74464	7.85724	9.00823	8.29888	9.48357	8.99114	8.60211	7.17291	6.54627	6.92805	7.3236	6.42563	7.04627	9.47049	3.80918	8.68983	5.97368	7.96856	9.26051
234335_s_at	-2.69912	6.65623	-3.96845	0.000198412	0.0101765	0.598186	FAM84A	8.07666	9.92173	6.74516	4.14252	3.55145	5.30935	10.0106	7.79305	3.84683	4.806	4.32895	9.12081	3.80214	9.56312	5.96081	9.39282	3.37271	3.39083	3.51718	10.3052	7.42926	9.16003	9.48005	7.68649	8.07679	10.5126	9.20167	8.98636	8.65077	8.02096	7.45338	5.36175	8.8565	7.73787	5.23868	8.54579	9.48218	4.02055	7.97517	5.46296	8.92262	9.4434
203797_at	-2.69501	5.82612	-4.01799	0.00016834	0.00936316	0.74745	VSNL1	6.54211	9.25238	5.24463	2.7499	3.06973	4.38563	8.05775	7.02763	3.02779	3.51073	3.98506	6.53792	8.46984	8.83729	5.84805	9.16348	3.25886	2.52711	4.3767	7.91253	6.78255	7.17925	8.75735	7.52747	7.65295	10.2703	8.40429	7.5818	10.0147	6.73961	4.95758	6.39188	8.52405	6.05376	4.14465	7.98593	8.41295	2.26427	6.50279	3.71231	8.54189	8.61304
202712_s_at	-2.68356	8.5417	-3.77371	0.000374924	0.0141665	0.0215979	CKMT1A	9.90953	11.5579	6.61206	6.51409	5.63172	8.35181	12.4005	8.99702	8.18318	8.12572	4.99777	9.03332	6.51019	11.3307	6.68528	11.5889	8.70571	3.88164	5.6668	12.6528	8.17649	9.96522	12.4033	10.5007	8.89906	12.1536	10.9295	11.2605	11.9289	9.57069	9.05051	8.00735	9.78476	9.15367	8.66045	10.5226	10.6061	4.98626	9.80137	7.2152	11.0994	9.11841
219995_s_at	-2.68217	4.95838	-3.8696	0.000274612	0.0121546	0.303426	ZNF750	5.39749	7.83281	3.58433	2.57183	2.18527	3.20375	7.85416	5.66055	2.40996	2.04704	2.77077	7.50014	2.23046	8.61533	3.23791	7.88938	3.67212	1.86424	2.56807	8.30158	6.2472	6.42288	7.44237	6.23555	5.56272	8.65057	8.03511	6.85319	8.84158	5.78354	7.17144	4.77582	7.42091	7.1789	2.3167	6.48894	8.34449	2.26404	5.89574	2.83519	7.10046	9.56255
226374_at	-2.67985	7.6585	-4.6348	2.02e-05	0.00307634	2.6835	CXADR	8.97042	9.9492	8.1303	3.73115	6.17238	8.06955	10.0777	8.43936	5.23396	8.23895	6.40329	8.83528	7.23012	10.0878	5.50604	9.19827	4.0797	4.10338	7.06907	9.93803	8.52484	8.81394	9.72734	9.11369	8.43731	10.5002	10.1099	9.34864	9.78951	7.76431	8.49526	6.87818	9.24024	8.76744	9.29496	8.51011	9.67543	7.97253	8.36639	7.67381	9.46914	10.1514
218963_s_at	-2.67182	7.26898	-4.15033	0.00010801	0.00729966	1.15109	KRT23	8.77441	10.8966	7.09481	5.01704	3.77592	5.43629	9.58279	7.79715	4.81145	4.48944	5.94206	7.76562	5.15635	10.9777	7.68705	10.5971	6.11966	4.25964	6.14193	9.70954	9.11478	8.444	10.1111	9.47363	9.0952	9.85432	10.8045	10.3098	8.62351	9.58462	6.86077	5.82869	9.78161	6.52965	5.70065	8.94585	9.78461	4.91457	9.45653	5.02709	8.72293	8.8464
228010_at	-2.65486	7.17181	-3.63059	0.000592287	0.0180998	-0.391192	PPP2R2C	8.23172	9.86585	6.57738	4.79687	3.48668	6.64191	8.72666	7.87722	4.47012	5.22719	4.43325	8.33484	9.82884	10.6293	4.69252	10.9019	5.27564	3.48933	4.48728	10.1852	8.7432	10.4554	9.66005	9.35792	7.62448	11.4079	10.4886	10.1129	10.4121	7.96467	6.60379	7.18559	8.497	6.13287	5.13156	9.2252	8.45437	3.97818	8.48088	6.21675	10.1677	9.64939
220724_at	-2.64439	5.72882	-3.94663	0.000213246	0.0104755	0.532749	CWH43	7.04456	9.23254	4.68695	4.15527	2.9295	5.22328	8.95017	7.20978	3.8798	3.65618	3.22635	3.96317	3.27824	9.88475	4.37502	9.11767	4.22725	3.25447	3.56481	7.86961	6.52951	7.24047	7.12844	8.00015	7.84819	9.76886	9.34793	7.26411	9.66275	7.40039	6.82033	5.20187	7.46709	6.94713	3.6375	7.79683	8.65069	3.00711	7.09676	4.2386	7.86042	8.78061
212992_at	-2.64437	9.6012	-5.33908	1.56e-06	0.000980355	5.03363	AHNAK2	11.4809	11.1432	9.2389	5.49873	8.35926	11.2355	10.9053	9.65613	8.52424	10.7821	7.01314	10.3093	11.2422	11.565	8.86838	11.2004	8.46536	5.02283	9.71917	11.6468	9.99972	11.0915	11.3461	10.6736	10.5924	11.2873	10.9427	11.4801	10.8842	9.1171	10.575	9.80057	10.6118	10.4303	10.5705	10.7653	11.0754	9.23645	10.9497	9.76935	10.8357	10.7763
210325_at	-2.61193	5.20736	-4.01551	0.000169735	0.00940249	0.739953	CD1A	5.37258	7.21223	4.58245	3.61669	3.80788	4.44159	7.65546	6.11829	2.85444	3.05467	3.63362	7.93759	3.0134	6.87579	1.99066	8.33527	4.38308	2.19922	3.69159	8.34	9.05234	3.98597	8.75673	8.48887	5.12322	7.85262	9.81997	7.34776	6.72171	4.42225	7.50219	7.0513	5.6869	7.64247	2.51329	6.31991	7.2318	3.00711	6.63677	3.10511	8.33184	7.68175
226755_at	-2.6079	5.26073	-3.82358	0.000319022	0.0130699	0.167673	MIR205HG	6.48384	8.65281	4.86003	3.05912	2.23674	5.90815	10.2822	6.50487	2.74079	3.45077	3.31797	5.5401	2.23277	8.58872	3.62974	8.07114	3.40476	2.29938	3.07051	8.80076	5.54543	6.92389	8.33078	8.18134	6.87494	9.34628	8.21667	8.02339	7.70125	6.4667	5.08754	5.49133	6.82061	4.83429	3.36675	7.4242	7.43435	2.5185	6.20676	2.92373	8.18307	5.696
206605_at	-2.60667	6.20949	-4.26029	7.43e-05	0.00584569	1.49165	ENDOU	7.39195	9.36855	5.13628	3.64811	4.92842	7.06295	9.67144	7.37798	3.76066	4.57966	5.49909	5.54166	5.54385	9.02166	3.68133	8.99437	7.07603	4.95415	3.61003	9.13334	7.3776	5.00431	9.61286	8.07251	7.31644	10.4669	9.53252	9.28599	9.11155	7.58483	6.63736	4.31499	7.18414	6.43251	3.78327	8.51657	8.02423	3.79656	7.34306	3.90473	7.09234	7.5367
239433_at	-2.60542	6.80362	-6.78657	6.17e-09	4.82e-05	10.1215	LRRC8E	6.15959	8.75017	5.27473	7.17412	6.10201	6.94747	8.24067	7.06025	4.14788	6.5075	6.54779	7.88707	6.5884	9.54101	6.86667	8.29607	7.16386	5.58181	8.43713	9.23602	6.44903	7.60019	9.34677	7.23496	7.63736	9.23995	7.88535	8.51766	9.50162	6.71893	5.69966	7.15744	9.06603	5.91062	6.61902	7.78875	7.6367	7.20685	5.82826	5.91654	7.73891	8.60509
240420_at	-2.59994	5.72505	-3.26568	0.00181982	0.0327084	-1.39764	AADACL2	7.31212	9.87264	3.46399	3.71876	2.82049	5.3148	8.90904	7.00512	3.48084	3.31704	2.71625	6.73213	2.80243	8.801	2.81917	8.99696	3.02413	2.81973	2.66494	8.01097	7.22743	2.91717	9.07813	8.70463	5.63378	9.41719	9.70399	9.147	8.46585	5.83853	8.3367	5.20214	8.31605	7.9677	3.3159	8.95407	9.92504	2.72355	8.14966	2.78927	7.31432	9.38907
218002_s_at	-2.59749	8.80952	-3.16394	0.00245911	0.0387023	-1.66553	CXCL14	11.3843	12.063	7.04891	6.46713	3.8399	7.66273	12.2025	8.22315	7.92495	7.73086	7.23284	7.40962	5.40855	12.9142	6.71539	11.5155	5.23074	6.0379	5.13541	12.0877	11.1343	10.6913	12.3404	11.3857	9.50966	10.8711	11.9215	12.5601	10.9181	9.88334	9.12948	7.4797	10.1782	9.10767	7.49892	12.0906	9.87006	8.25971	11.2744	7.41562	12.047	10.9078
202831_at	-2.59354	5.94376	-3.73285	0.000427602	0.0151321	-0.0972237	GPX2	6.53871	9.09673	4.25481	3.2053	2.98522	3.51802	8.10513	7.29169	4.5505	3.63507	3.52667	8.80344	3.97907	7.71234	4.00271	9.59253	4.85781	3.76902	4.90311	9.60375	5.0266	7.59452	9.51929	6.48455	7.48886	10.7493	8.01609	8.9077	8.98436	6.90947	5.31061	6.06983	8.86518	5.868	3.84017	6.89465	9.23079	3.55341	7.60101	3.53034	8.96073	6.83416
205767_at	-2.57078	5.6663	-4.18753	9.52e-05	0.00673458	1.26579	EREG	5.19614	9.04471	5.26209	4.08512	5.58531	4.34287	5.81497	6.69558	2.73164	3.36552	3.18097	4.5279	10.1182	9.13892	4.40872	8.61774	4.76616	2.20843	7.20248	5.5993	6.6959	8.15612	6.78812	6.13688	6.41002	8.29601	8.34375	7.30738	8.41094	7.61623	7.29432	5.20684	6.88732	7.07303	3.18109	7.51512	8.65965	2.3227	7.24895	4.80948	6.9998	8.45265
236225_at	-2.56653	6.20202	-3.7578	0.000394654	0.0145927	-0.0247675	GGT6	7.73384	9.72042	4.627	4.12661	3.91438	5.90188	11.3756	6.42204	5.00791	3.85402	4.33612	4.51726	3.6363	9.59331	4.68749	8.59826	4.70326	3.87588	4.24595	11.854	6.57352	7.12766	11.1801	8.1166	7.56126	9.3174	9.6252	9.26274	9.03417	6.47153	5.41782	5.08277	7.24307	5.42184	4.6956	8.21283	8.82764	3.89156	6.53663	3.91672	8.12722	7.62209
205624_at	-2.55732	5.98734	-4.69231	1.65e-05	0.0029208	2.87051	CPA3	7.38479	8.82558	7.42362	3.87129	3.19035	4.47035	4.45389	6.32831	8.5933	5.29543	4.44965	5.41595	7.56845	9.21076	4.0893	7.39653	4.45613	6.76268	7.44008	9.00091	6.95763	3.99163	7.51944	9.69987	7.49104	7.38589	7.71524	6.0108	7.60205	5.26533	7.58432	7.78641	5.48087	7.3837	5.21209	9.53813	8.01825	3.81253	7.61746	7.5659	6.89542	6.74762
230193_at	-2.55587	6.62882	-4.08999	0.000132339	0.00819224	0.9662	WDR66	6.99302	8.99121	6.58859	3.7688	4.15627	6.65728	9.70649	6.53909	5.34378	4.54096	5.16854	4.89641	4.26274	9.65482	5.69475	10.1528	4.9455	3.34341	4.2341	10.5185	6.58727	9.10372	10.134	7.72368	8.6426	10.8397	6.28492	9.68495	9.44249	7.6224	6.5929	7.3511	8.92576	6.26229	6.27366	8.69307	8.08316	3.9965	7.45412	5.74828	9.32809	9.13703
205363_at	-2.55319	6.41845	-3.35828	0.00137721	0.0282867	-1.14883	BBOX1	8.31764	10.4723	5.32616	3.83934	2.87791	4.70098	8.09189	7.68573	3.13106	3.87071	5.07993	5.62516	3.0139	9.77908	7.50461	10.2074	3.88352	3.90566	3.32215	9.43954	7.67853	8.07466	9.56562	8.87703	8.39839	10.4028	10.6171	9.5181	8.92676	7.76143	4.83118	6.10458	8.77976	4.07328	5.03878	8.47448	9.3745	3.39527	8.15895	3.23959	9.81336	9.04679
227180_at	-2.55094	7.22997	-4.48423	3.43e-05	0.00408008	2.19871	ELOVL7	7.76544	10.262	7.84936	4.9374	3.62011	6.79934	9.3292	7.03249	7.4402	7.96773	6.02313	7.08534	5.16412	10.2367	6.19584	9.79272	5.9704	4.51356	6.49248	8.34848	8.33097	7.74178	9.04355	9.38051	7.23946	10.1987	9.77834	9.3109	9.50822	8.14245	9.12036	7.32416	7.8125	8.92811	5.12856	9.21741	9.75455	7.00231	8.48058	5.60811	8.16816	10.081
239586_at	-2.54326	6.7089	-4.10435	0.000126109	0.00797112	1.01007	FAM83A	6.51991	10.1922	6.11055	4.66532	4.37258	5.16563	9.06825	7.41045	5.64321	4.12686	4.83798	6.07282	4.46124	9.93319	4.7939	9.67689	5.50896	4.45684	4.33537	9.62826	5.81241	10.0364	10.1626	7.08867	9.54935	10.7332	7.69244	8.88532	10.2851	8.24093	7.47283	6.66831	8.23927	6.97108	6.32126	7.94017	8.65762	4.57153	8.26247	5.44513	8.21593	9.27719
225645_at	-2.54169	7.85619	-3.0466	0.00345632	0.0468919	-1.96714	EHF	10.7753	11.6779	6.74068	5.22276	3.53071	7.29203	11.8991	9.02563	3.31713	5.89037	6.13322	9.92014	4.78019	10.2294	5.94752	10.9109	4.29587	3.126	5.82561	11.1217	9.16342	9.079	11.5898	10.5871	9.76978	11.938	11.0235	10.4805	11.1667	9.19505	9.58308	7.02936	9.55946	9.50447	4.81231	10.2484	10.4975	3.57667	9.29317	5.34109	10.9901	10.3283
215536_at	-2.54017	6.75108	-3.37728	0.00129999	0.0275367	-1.09721	HLA-DQB2	6.02479	9.03727	6.22646	5.70067	4.30827	7.41013	10.0503	6.86868	4.35868	8.79951	3.34977	5.55979	2.7756	9.87887	4.68025	9.40014	3.36343	2.32636	5.24766	10.2775	10.9226	4.27885	10.816	9.99529	7.41018	9.37896	11.4805	9.63204	9.31576	5.44367	6.90974	9.56882	7.86059	7.09255	3.80918	7.81014	9.34078	3.97525	8.38256	8.05494	9.19762	9.20303
231033_at	-2.53346	5.34583	-3.86324	0.000280371	0.0122341	0.284623	DSC2	5.40515	7.66177	6.05203	2.82416	2.43852	3.9471	4.9666	6.10369	3.96693	2.88652	2.59325	5.17168	3.01123	10.6927	3.81551	9.52101	3.717	3.00337	4.02845	7.39859	5.60873	8.36159	6.21675	5.68433	6.85796	9.51682	6.64243	5.50649	9.21689	7.69004	5.22273	7.43389	7.80309	4.55864	4.68307	6.14764	8.84782	3.04328	6.32801	4.9179	8.4953	10.1275
222242_s_at	-2.53032	6.89547	-3.84525	0.000297314	0.0126006	0.231477	KLK5	6.9198	11.018	5.98991	5.3336	4.43305	5.55093	8.64604	7.99804	5.27504	5.05364	5.16179	6.65754	4.36358	9.93455	4.4261	11.1543	4.97872	4.50619	4.91677	9.72514	6.37487	10.2238	10.2739	7.48225	9.10392	9.23329	9.12223	9.94509	9.14501	9.63715	6.74869	6.28256	6.91451	7.19397	6.3863	7.78908	9.35628	4.47127	9.42024	5.01386	8.3881	7.79606
228892_at	-2.52836	5.48017	-3.87593	0.000268983	0.0119761	0.322194	SH3RF2	5.58365	7.52559	3.87163	3.33041	3.23099	4.2379	8.88413	4.95732	3.93914	3.28691	3.97635	5.46348	3.95497	9.77438	3.21197	8.11321	5.09959	2.4353	3.21197	8.70531	5.95855	6.82634	8.26005	8.51238	6.22637	9.12051	7.68076	7.85143	9.29233	5.57709	7.33824	6.0004	7.62622	7.15575	3.07819	7.45105	8.09206	2.41395	6.1632	3.05013	8.47321	8.11472
204614_at	-2.52671	5.87695	-4.35309	5.4e-05	0.00499471	1.78253	SERPINB2	4.95904	8.2245	6.4971	2.15545	4.90591	3.37829	6.14368	6.34621	6.46294	3.2177	3.80825	8.20537	7.32947	8.21967	3.90005	8.77233	7.74397	2.38281	10.5029	7.05973	7.77738	7.60251	6.32428	6.47877	5.85811	8.45324	8.45827	7.0158	10.2397	6.04924	6.23878	6.7246	6.55655	6.13246	4.13279	6.24	8.13372	4.12676	6.23414	5.49693	7.15809	8.85719
220013_at	-2.51859	6.50922	-4.06131	0.000145685	0.00860442	0.87882	EPHX3	6.67199	9.51735	5.51368	4.11598	3.35342	5.3034	8.66044	6.61225	4.47087	4.09276	4.35793	8.6688	3.8496	9.57624	4.95006	9.46435	5.07242	3.85945	5.588	9.53342	6.3984	8.616	9.65446	7.88915	8.50821	9.80928	8.96465	8.67389	9.66271	7.87432	6.76268	6.648	7.8623	6.67629	5.34465	8.12642	9.81112	4.30834	8.00122	4.64849	8.3258	8.66967
216474_x_at	-2.5115	7.25235	-4.58655	2.39e-05	0.00334904	2.52736	TPSAB1	8.61023	10.1231	7.73553	5.11165	4.34421	5.63813	7.91751	5.45726	9.05888	7.25267	6.43586	4.86081	8.5502	8.04977	6.64496	8.46406	6.64375	5.78424	7.21732	10.8262	7.47917	7.14174	10.122	10.4629	8.41905	8.30442	8.15534	9.52986	7.75418	8.53553	10.3077	8.79605	6.27987	10.1409	7.90183	10.0198	7.82478	5.02087	8.84063	8.91287	8.24996	4.26661
235651_at	-2.50342	6.83797	-3.10096	0.00295481	0.0428418	-1.82841	TTC22	7.9117	9.9353	5.8202	3.59421	2.93994	6.20775	9.71416	7.47769	3.13106	6.09911	3.587	8.45	3.87976	10.4559	4.16662	10.0794	3.47382	2.55113	4.43837	10.0518	7.97939	8.92782	10.2702	9.6716	8.48996	10.6816	10.0332	9.62389	10.5601	7.4691	7.97535	8.16535	9.1564	7.15498	4.45635	8.91211	10.2149	2.84286	8.50688	5.41312	9.61422	9.87463
205109_s_at	-2.49669	7.16231	-4.04743	0.000152603	0.00886669	0.836646	ARHGEF4	7.58401	9.93387	6.10741	6.00702	4.31967	6.68039	10.3651	7.39057	5.12823	5.28206	5.04934	9.7822	6.33971	10.6251	6.01131	9.7687	4.55354	4.9366	5.24041	10.2424	7.65253	8.80416	10.0721	9.95893	8.27098	10.3846	9.68205	9.66506	9.41456	7.75823	8.18298	6.08398	9.00963	8.53063	4.20009	8.94579	9.67954	4.26133	7.74009	5.22866	9.29137	8.79736
220402_at	-2.49624	6.11531	-3.82505	0.00031751	0.0130427	0.171974	TP53AIP1	7.22531	9.1645	5.06556	3.79971	3.38743	6.39568	9.52241	7.16685	4.70276	4.54747	5.98471	8.19871	4.22434	8.52063	4.54565	9.09185	4.19094	3.57401	4.31785	9.24431	6.93315	6.91924	9.61375	8.75633	6.81057	9.47269	9.36301	9.02442	7.68088	6.5442	6.98432	5.43037	8.44231	6.28896	2.88628	8.26937	9.01509	2.63912	6.6334	3.12921	8.85947	7.20619
208335_s_at	-2.49429	8.15462	-4.5314	2.91e-05	0.00372002	2.34981	ACKR1	8.73088	10.0924	8.67152	5.8334	3.76502	8.14329	10.146	6.15091	8.7309	8.07992	6.27957	9.36657	5.57553	11.8986	9.63405	9.95195	7.83647	6.65772	7.12271	10.6376	8.61945	9.77267	10.4007	11.3255	6.47576	9.93246	10.5798	9.2585	8.40418	9.39233	9.64373	9.75462	9.58332	9.49057	7.9707	10.8403	9.89907	7.88698	8.99747	9.00489	8.54189	7.6016
203407_at	-2.4782	9.00136	-3.84701	0.000295616	0.0125487	0.236666	PPL	9.25784	11.8441	7.54174	5.72839	8.12345	8.47117	11.4686	9.62966	8.96207	6.74457	5.83075	10.0334	4.65463	11.884	7.91021	11.7715	6.61438	6.26964	6.49659	11.6649	9.61046	10.7966	12.117	10.8561	9.85672	11.9285	11.4866	11.7431	11.4568	10.0829	10.1564	8.57844	10.3938	10.2141	10.4574	10.8291	11.5624	5.48463	10.3837	7.27791	11.0168	11.5609
218796_at	-2.47655	6.30126	-4.25166	7.66e-05	0.00593976	1.46475	FERMT1	7.05202	8.90103	6.09318	3.98193	4.1151	4.9842	9.35667	7.1121	3.839	4.48376	4.4365	6.88521	7.48224	8.72197	4.54244	9.69939	5.69273	3.75127	4.87036	9.8044	7.06906	8.54882	9.31565	7.61696	7.77427	9.91949	8.76478	8.78827	9.54634	6.1936	5.3801	5.86243	7.65785	6.0129	4.77873	7.10868	7.71304	3.96805	6.9697	5.15539	8.62532	7.45876
222892_s_at	-2.47489	6.69274	-3.6076	0.00063689	0.0188533	-0.456604	TMEM40	7.04033	10.1265	6.04172	4.48493	4.07182	5.35469	9.69726	6.89045	4.24777	3.86604	4.24215	6.90429	3.72883	9.44545	4.24348	10.4579	5.66054	3.6606	4.45513	10.2522	6.94015	9.37822	10.3452	8.39761	8.25044	10.5473	9.55883	9.22863	10.0864	8.01107	7.09979	6.83235	7.47034	7.1467	5.01159	8.12485	9.23045	4.11438	8.33338	4.80967	8.81384	8.77598
222223_s_at	-2.47284	6.83639	-3.78765	0.000358418	0.0138654	0.062315	IL36RN	7.24135	9.68826	7.07821	4.93007	4.59933	6.25598	7.63571	6.9621	4.38632	4.84458	3.88857	6.52053	4.44419	10.2283	4.24629	10.9421	5.44223	4.5519	4.28431	7.32792	7.89714	9.64536	9.65021	9.39432	7.2648	10.6317	9.9233	9.31334	10.2572	8.45005	6.68158	7.21613	8.42028	7.27453	5.29027	8.41487	9.57457	4.37791	8.89328	5.02709	8.34462	10.4453
207114_at	-2.45954	6.74368	-3.41469	0.00115975	0.0261159	-0.995016	LY6G6C	7.65061	10.7939	5.9681	4.43323	4.29167	5.35275	8.4458	6.26478	6.16863	4.77048	5.11474	4.96489	3.9295	11.5882	5.52644	10.4558	3.41955	3.76213	4.72053	10.654	6.56275	7.43391	10.4522	7.54127	8.56647	9.99374	9.49264	9.71955	9.42608	8.54895	6.33772	7.06556	7.5745	5.91918	4.91073	8.07172	10.18	4.61365	9.34616	3.84029	8.51051	9.22245
207324_s_at	-2.45309	5.11863	-3.12828	0.00272928	0.0409617	-1.75804	DSC1	7.116	9.11875	3.22856	3.46914	1.94275	2.57181	7.18135	6.60539	2.49334	2.92256	2.09633	4.18557	2.21987	8.75533	2.34448	9.06006	3.76978	2.02149	2.62499	7.12785	6.48728	5.61847	7.50987	7.92235	5.66854	9.39523	9.43179	8.58015	5.57211	8.33461	5.37936	4.69613	6.65862	5.95992	2.74425	5.66909	7.30455	2.31315	8.23472	2.09929	7.89047	8.22711
242998_at	-2.43428	5.97367	-3.71542	0.00045217	0.0156688	-0.147682	RDH12	6.36247	8.94254	4.03195	3.36767	2.64847	4.65031	8.60895	6.72915	4.5755	3.70394	3.84692	6.4307	2.99889	8.77862	5.33847	9.0432	4.7118	3.05565	3.85361	9.4209	6.92945	6.03073	9.43979	7.34039	7.09441	9.60693	9.0389	8.4644	9.18976	5.98802	7.0073	5.78348	7.20847	7.08416	3.38266	7.64946	9.41693	7.51531	7.58732	3.03766	7.98379	7.09721
204971_at	-2.42907	10.6818	-3.34195	0.00144705	0.0292161	-1.19305	CSTA	12.0448	13.2651	11.4506	9.09608	5.78057	10.5112	11.8913	11.738	4.1664	10.3096	8.32713	11.9656	8.34656	13.4182	8.80273	13.2417	10.4627	7.03555	8.4104	12.6633	11.9082	12.6537	12.9433	12.493	12.5283	13.1906	12.9388	12.8357	13.2815	12.7667	11.8042	12.1617	12.6785	11.7772	10.0762	12.8023	13.7105	7.02889	12.4295	10.1646	12.7361	13.5237
224329_s_at	-2.42721	7.35916	-3.66058	0.00053857	0.0171499	-0.305483	CNFN	7.27762	10.9292	7.08619	5.66046	4.85594	6.5616	7.73193	6.84706	4.29227	5.55166	6.08211	5.6439	3.66678	11.2553	5.75425	11.1346	7.90791	4.31802	5.64077	8.7548	6.33609	10.8004	10.5454	8.13926	8.88548	10.5296	8.81293	9.83289	11.0443	9.75252	6.79319	8.68648	8.09275	6.3774	7.53371	8.57076	10.7093	4.82922	9.70334	6.21035	8.82788	9.88876
235514_at	-2.42321	7.46483	-3.2688	0.00180295	0.0325441	-1.38934	ASPRV1	8.35551	11.5633	6.80027	5.71582	5.00742	6.8728	7.55564	6.67789	4.31995	5.37312	6.53968	6.83063	4.4938	11.5867	4.67853	11.3354	4.94859	4.51359	5.19993	9.84111	8.08786	8.46518	10.6052	8.35731	8.56328	10.6733	10.5071	10.7435	9.3451	9.23545	7.78302	8.05251	8.60167	7.55697	5.19734	8.87765	11.2896	4.66189	10.7405	4.89261	8.84797	11.0596
202267_at	-2.42104	6.86134	-4.35723	5.33e-05	0.00497596	1.79559	LAMC2	6.65168	8.67536	8.16419	4.53376	3.99814	6.18639	7.73161	8.69654	4.20804	6.08686	6.0563	8.48845	6.79631	8.64151	5.32468	10.0157	6.6462	3.5641	4.75531	8.95319	7.62306	9.75346	8.75548	8.80675	9.36475	9.01043	8.64929	9.09775	9.47983	6.93793	7.33067	7.08008	9.19426	7.58328	5.09352	7.74894	9.12732	4.03161	7.31007	5.78159	8.46128	9.42744
215867_x_at	-2.42015	7.61718	-4.50309	3.21e-05	0.00392433	2.25902	CA12	7.91673	9.63228	6.37018	3.805	6.74622	8.77234	10.3441	7.22207	4.96184	8.74104	6.57757	9.27698	6.89647	10.5109	5.12163	9.3399	4.8453	5.13516	8.29077	10.6369	8.39852	8.29492	10.582	9.89502	7.94368	10.428	9.80446	9.5899	10.1725	7.51923	8.21646	7.03929	9.35314	8.19627	8.07649	8.75971	9.60525	4.76785	7.73134	7.71537	9.56469	9.81878
208539_x_at	-2.41694	7.64881	-3.18162	0.00233469	0.0376992	-1.6194	SPRR2B	7.70345	12.0779	8.14773	4.46863	5.06755	5.90206	8.58687	7.54877	6.02172	6.09216	6.35523	4.72948	4.9918	9.52546	4.47472	12.4317	8.52523	4.38366	4.96513	6.83046	6.19718	12.0511	11.5054	7.45313	11.456	11.1655	8.32183	7.95573	11.6205	12.0984	6.49016	8.34952	7.22474	6.41489	9.17024	7.29467	10.8844	4.57084	9.41377	7.54988	9.62135	11.2165
219630_at	-2.41396	7.00998	-3.01215	0.00381414	0.0495284	-2.05414	PDZK1IP1	8.51664	11.0181	4.98044	4.39246	4.37293	4.81539	10.6132	7.30838	4.68873	4.718	5.31707	4.13992	3.45937	9.2071	6.71667	11.1749	5.35412	3.93485	5.09519	10.0523	7.19289	10.7957	11.763	8.02235	10.4033	11.084	10.3475	9.57902	10.0522	9.74986	4.83213	6.63033	7.4826	5.42142	6.22595	8.25676	8.89207	3.86445	9.63537	4.40975	10.3626	7.53703
226535_at	-2.41294	5.60953	-4.42551	4.21e-05	0.00448202	2.01163	ITGB6	6.56437	8.305	6.7078	2.4867	3.45862	4.18064	6.97446	6.83727	3.71058	3.54678	4.23527	6.59541	3.1508	8.64486	5.48467	7.99595	5.87359	3.4614	2.9838	7.14582	6.19648	7.69346	6.41963	6.69424	7.55511	8.83876	7.75633	6.38908	7.96876	5.76601	7.73922	5.66691	8.21489	7.77851	2.86314	7.10919	7.75745	4.89025	6.43673	4.06458	6.91052	8.24419
243386_at	-2.40384	7.93519	-3.77195	0.000377058	0.0142308	0.0164653	CASZ1	9.00565	10.8019	5.69088	4.56656	4.22741	6.9578	11.8322	8.90548	8.53009	7.17163	7.48264	9.589	5.52848	9.93968	6.64363	10.5356	7.50166	5.63098	5.86785	11.1479	9.37431	8.19206	10.8541	10.5691	8.78866	10.9981	10.8136	10.4378	10.302	8.91297	9.82823	7.50672	9.75715	9.50249	5.03323	9.92155	9.66361	4.36003	8.86147	5.5252	9.64679	9.79767
203961_at	-2.40257	7.0171	-3.49134	0.000915935	0.0229623	-0.783352	NEBL	9.37082	10.0968	5.85576	4.46261	2.78654	5.51169	10.1934	7.69939	4.70566	5.3673	4.44606	9.80446	5.93128	10.2581	7.44041	9.51021	2.57546	5.99799	3.39614	10.6838	8.13636	8.56552	9.8023	8.70961	8.40458	10.744	10.5505	9.65804	7.43086	8.2704	7.37688	6.83912	9.26411	7.28434	6.38995	9.10949	9.47509	3.62439	7.8436	5.56706	8.9112	9.93338
37117_at	-2.39969	6.5445	-4.79299	1.15e-05	0.0025501	3.20023	ARHGAP8	7.13091	7.74071	6.8331	7.44341	6.38107	8.25914	10.2655	4.59722	5.97583	4.60689	5.36054	8.27272	5.16875	9.58009	6.55126	7.25393	4.91411	3.69567	4.22161	9.40378	5.826	7.87116	8.46228	8.66139	6.72896	6.44602	7.77699	7.36235	9.81045	8.90362	8.53026	8.21573	7.37409	9.07287	7.34956	8.01229	7.86913	5.43328	8.07514	5.34943	5.59533	7.66296
213050_at	-2.39479	7.31614	-6.20384	5.89e-08	0.000175581	8.04818	COBL	7.87905	7.70404	4.65661	7.8255	9.10761	8.55025	7.58484	8.27415	5.83344	6.4445	7.72247	7.6301	7.17892	8.40006	6.6711	8.40148	7.85753	8.46684	8.64112	8.69198	8.70398	9.05241	8.43633	7.3799	8.23149	7.54793	7.93383	7.69712	7.70132	6.90914	6.98124	8.27833	7.68262	7.45702	9.51429	9.04195	8.49473	7.36414	9.60865	6.00837	8.0079	8.5643
207134_x_at	-2.39465	7.50052	-5.01466	5.15e-06	0.00186246	3.93586	TPSB2	8.79908	10.1836	7.81938	5.26202	4.5199	5.98335	8.09017	6.19911	8.93189	7.38075	6.44256	7.11571	8.31812	8.4506	6.74481	8.56454	7.52981	5.83931	7.36456	11.0695	7.65502	7.44633	9.93708	10.5332	8.58597	8.0767	8.24967	9.43432	8.40114	8.70877	9.67054	8.86914	6.8081	9.8827	8.25446	10.0797	8.66121	5.49942	8.83762	8.93991	8.15515	5.8232
206498_at	-2.39047	6.83047	-3.257	0.00186754	0.0331299	-1.42071	OCA2	8.97696	8.27673	7.82921	6.5044	8.90413	2.48975	8.48332	9.71048	10.9369	8.45477	4.92918	5.54028	7.2616	5.84329	8.14145	9.44011	3.43768	2.39169	3.75735	8.34099	4.58762	11.7165	8.13627	7.98691	4.1397	8.88405	5.96365	9.55617	8.31632	7.0061	8.5258	7.69755	4.63212	8.34646	9.94225	4.80105	8.83794	11.4107	8.34186	3.349	9.72159	8.48561
214164_x_at	-2.38925	7.79017	-4.59283	2.34e-05	0.00332576	2.54765	CA12	7.99285	9.58078	6.62384	4.21983	6.7005	8.94592	10.4419	7.09283	5.39072	8.7896	6.85773	9.34008	6.99986	10.8081	5.04446	9.28011	5.09593	5.73599	8.56348	10.8025	8.53611	8.32553	10.691	10.0832	8.21852	10.5248	9.97117	9.67839	10.2153	7.67359	8.54911	7.5062	9.60997	8.32243	8.21449	8.99236	9.72966	5.02366	7.74519	7.8659	9.62187	9.92315
220016_at	-2.38347	8.43097	-6.98658	2.83e-09	3.12e-05	10.8363	AHNAK	9.47581	8.81875	8.53649	9.36704	8.10484	10.4829	10.2524	8.21829	9.09566	7.13204	7.43353	6.45113	9.59676	11.0791	8.93608	9.79701	7.49318	7.1087	9.81926	10.5977	9.11778	8.65986	10.3231	9.67508	8.3397	9.62078	10.2879	10.4815	9.21893	8.77853	7.95385	8.61428	8.40394	8.13437	9.176	10.1069	9.05124	8.35414	8.49718	7.60686	9.50882	8.46532
60474_at	-2.37664	5.61688	-3.8752	0.000269629	0.0119944	0.32002	FERMT1	6.5404	8.05874	5.50726	3.58947	2.6767	4.04723	8.85371	6.47842	3.44278	4.00548	3.45467	7.09298	6.87252	7.87405	3.6546	9.05843	4.89467	3.07728	3.76754	8.99645	6.36142	7.76081	8.72592	7.29887	7.02277	9.19336	8.06832	7.91473	9.49678	5.40547	5.21781	5.11846	6.95694	4.2722	3.37217	6.68347	7.04484	2.99391	6.32173	4.16916	8.11535	6.97398
220161_s_at	-2.3611	6.76795	-3.88254	0.000263227	0.0118193	0.341796	EPB41L4B	8.79057	8.89319	6.71295	4.54003	3.37618	5.22199	9.35176	6.63439	7.13819	6.55126	5.4843	9.91975	3.70146	10.7107	7.70909	9.19684	5.09959	3.78029	3.47891	10.2807	6.5379	9.33347	9.18693	7.88532	7.554	9.20989	8.92058	8.41015	8.33616	8.11593	8.43924	6.29293	8.31445	8.35572	6.94509	7.93143	8.88116	3.90129	6.49998	4.51994	7.62236	10.234
219795_at	-2.3425	5.08111	-3.49292	0.000911447	0.0228908	-0.778941	SLC6A14	8.54293	9.45063	4.85541	2.76775	2.55841	2.83979	7.63516	5.89203	2.87244	2.48637	4.67732	3.95429	2.5983	8.21301	2.8308	7.45423	3.99023	2.72809	2.66128	6.67971	5.33142	7.92265	8.92824	5.56037	9.26687	8.05046	6.95281	6.37361	8.9412	8.71069	6.58433	3.96725	4.48908	6.36287	3.78332	5.97965	8.1643	2.60995	5.16846	3.89541	4.03391	8.66315
214382_at	-2.33812	5.35382	-3.65185	0.000553721	0.0173893	-0.3305	UNC93A	6.29501	8.63835	2.99597	2.5199	3.52983	5.01873	7.97249	5.81988	3.4426	3.25898	3.40263	8.52895	3.56639	7.88873	2.9413	7.81637	5.01905	3.09719	3.10767	7.71901	5.73103	5.92788	8.37892	7.22527	6.62398	9.43652	8.95946	7.19653	10.119	6.29694	5.81339	4.3653	6.54402	6.43207	3.20051	6.61245	7.78607	2.39726	7.00574	3.52634	7.12225	5.77901
213909_at	-2.333	9.05931	-4.52431	2.98e-05	0.0037636	2.32704	LRRC15	12.1499	11.1031	9.24601	7.10572	7.95052	7.10286	9.33822	9.06422	10.2017	9.93669	8.08891	9.62382	5.10011	11.1382	6.76802	9.1755	9.04151	8.91095	7.21233	10.3263	10.8535	9.38554	10.3435	10.2231	9.67598	8.96351	9.349	11.5392	9.8786	9.07968	9.38844	9.63058	10.0242	9.40538	10.5228	12.1562	8.84034	10.4458	11.4445	11.1395	10.5002	8.91829
205683_x_at	-2.32184	7.47516	-4.72212	1.48e-05	0.00285819	2.96784	TPSAB1	8.7371	10.1136	7.97238	5.10173	4.70746	6.03501	7.92794	5.93325	8.94989	7.22405	6.66137	6.25323	8.37946	8.81049	6.47866	8.60332	8.22053	5.72389	7.24878	11.0303	7.5336	7.54572	9.99674	10.4651	8.65518	8.27514	8.20784	9.45705	8.013	8.58871	9.8995	8.77439	7.03166	9.87932	8.17274	10.0157	8.83343	5.2249	8.68152	8.87873	8.35029	5.18096
203256_at	-2.31613	9.65071	-4.56067	2.62e-05	0.00353878	2.44392	CDH3	9.76706	9.89326	10.974	10.4818	10.11	9.89591	11.1013	11.1629	6.2978	6.90521	8.85085	10.3337	10.0465	10.8148	11.0802	11.677	10.153	7.39337	5.86402	9.92137	10.1468	11.4994	11.1887	10.4638	10.9678	11.6034	10.4921	11.7554	11.2753	10.9001	9.30333	9.33921	10.6663	9.37298	11.1325	9.49752	10.3317	9.85136	10.6893	8.02	11.5466	10.6698
203535_at	-2.31406	9.29195	-3.35978	0.00137099	0.0282197	-1.14478	S100A9	9.53926	12.8229	8.7808	7.29988	5.90541	7.71744	11.233	10.0048	5.06811	7.74497	7.81225	8.89715	7.88916	11.4309	6.9816	12.8679	8.23761	5.94122	8.70389	8.9918	9.28887	12.4729	12.8549	11.0557	11.859	12.7371	11.2371	10.8885	12.6508	12.0224	8.2583	10.0793	9.88311	7.94134	8.74771	10.483	11.7523	6.60679	11.9415	8.41018	12.0462	11.1973
230188_at	-2.30979	5.6286	-3.70559	0.000466613	0.015975	-0.176072	NIPAL4	5.35525	8.21608	4.2923	3.02663	3.12899	4.53585	8.6608	6.13875	4.10162	3.7667	3.53346	3.08064	2.91246	8.20249	2.9012	8.9274	4.28505	3.29506	4.84922	8.8155	6.55561	7.75017	9.01129	7.05103	6.36224	9.08108	8.40388	8.27757	8.7649	6.65726	6.22162	5.80676	6.56761	6.79383	4.19822	7.06486	7.97846	3.34803	6.95366	4.45871	7.82105	7.20052
204351_at	-2.29331	6.90711	-3.57387	0.00070814	0.0199472	-0.552072	S100P	8.34695	9.85984	6.41951	3.68603	4.65987	5.04408	8.25586	7.10848	4.26716	4.34225	5.76994	7.12894	4.39915	9.98775	8.78483	8.94273	5.37694	4.38401	6.5038	9.78472	5.74532	9.90218	9.60009	6.07319	11.33	10.83	8.74145	7.77734	11.8625	9.33632	5.9647	6.25357	8.20659	6.21158	7.22626	6.78179	9.01237	4.8402	8.14039	5.10318	7.92525	9.71736
206122_at	-2.29278	7.41905	-4.88626	8.21e-06	0.00217837	3.50818	SOX15	7.5986	8.97268	6.35339	5.48795	5.39922	6.67122	9.74467	6.85382	5.60716	5.03912	6.02401	10.0459	7.58247	9.8215	6.75495	9.38559	9.17153	8.09968	6.43519	10.22	7.12534	8.96579	10.0558	9.21479	7.64186	10.4457	9.25857	9.25576	10.3014	7.41191	7.81229	6.85834	8.9166	7.88081	6.31601	8.69189	9.34931	6.72231	6.59012	5.98444	9.07176	8.33022
1564307_a_at	-2.28596	5.35949	-3.55649	0.000747786	0.0205971	-0.60108	A2ML1	5.76674	8.88773	4.61344	3.48883	2.78702	3.16733	7.55529	5.37772	3.00589	3.42909	3.00526	5.55979	3.33997	7.10268	4.50067	9.61962	3.48129	3.02028	2.89763	6.08024	4.37715	9.06905	8.35519	6.62531	7.93167	9.33287	7.63539	6.79302	8.06832	7.68926	6.18594	6.16104	6.32968	5.69346	3.24903	5.57651	8.40138	3.55665	7.07709	3.38146	6.83397	8.70822
205980_s_at	-2.2758	6.58297	-4.23907	7.99e-05	0.00609768	1.42559	ARHGAP8	7.19281	7.64023	6.93622	7.39924	6.45257	8.07573	10.2286	4.40243	4.86909	4.50181	5.60489	8.34578	4.59878	10.1098	6.54969	7.50502	3.68779	4.3448	4.92455	9.67957	5.28239	7.83776	9.10149	8.20186	6.41675	6.732	7.5979	7.26231	9.65238	8.74326	9.90276	8.23522	7.34691	9.79869	7.18389	8.11934	8.32335	4.89757	8.06956	5.06556	5.35106	7.66901
210084_x_at	-2.26468	6.9801	-4.8832	8.3e-06	0.00218134	3.49806	TPSAB1	8.30375	9.67501	7.25022	5.03241	4.12014	5.66555	7.32807	5.62512	8.54292	6.72802	6.32274	6.03782	8.12982	7.05874	6.50434	7.92478	7.31771	5.74147	7.01508	10.2426	6.87367	7.00707	9.70997	9.85094	7.89881	7.50395	7.53494	9.14108	7.40603	7.94465	9.59386	8.11148	6.41946	9.51368	7.64266	9.49066	7.13732	5.27192	8.11994	8.45916	7.73626	4.49128
213217_at	-2.26443	7.70111	-3.43879	0.00107714	0.0251786	-0.928797	ADCY2	7.38243	8.32701	7.16228	7.65925	4.89109	8.21005	7.81165	8.71826	5.9742	4.16673	5.14567	9.26923	4.87664	10.0498	6.78134	9.67105	7.17614	4.11405	6.19914	8.72896	9.87691	8.35353	7.587	10.0181	9.81412	10.0968	8.20295	10.622	7.9065	5.29268	11.6208	10.0157	8.91262	11.5681	7.39521	8.5522	10.7019	9.18995	9.72717	5.02956	9.74961	10.3183
57588_at	-2.26309	6.38846	-4.64824	1.92e-05	0.00307634	2.7271	SLC24A3	9.12168	8.01128	4.5556	3.94024	3.76002	5.6378	7.96641	5.91522	7.23501	4.64546	3.88855	7.84764	9.06589	10.0302	5.55236	7.18981	7.37447	5.81313	4.63277	8.7726	6.8229	6.7025	8.56743	8.39041	6.2482	8.49302	8.17787	8.45063	8.27935	6.83471	7.18241	6.02367	7.4456	7.45372	5.592	8.26139	7.94336	4.22895	6.9051	6.57176	7.45101	8.07404
213929_at	-2.25463	6.11033	-3.75835	0.000393945	0.0145829	-0.0231407	EXPH5	6.91324	8.61573	4.66691	3.35618	4.02282	5.15166	8.88965	6.15633	7.34474	6.84103	3.88233	8.3182	3.8561	9.97875	3.90685	8.06165	4.16591	4.62626	3.62118	9.30355	7.70606	5.63039	8.32611	8.53882	5.70214	9.20989	9.49752	8.90981	8.13648	6.01262	7.35873	6.15932	7.85243	6.95153	4.7721	8.00068	8.32367	3.0763	6.47911	4.11378	8.28953	8.21863
207381_at	-2.24731	6.4033	-3.34478	0.00143472	0.0290747	-1.1854	ALOX12B	6.08666	9.80879	5.16863	4.17525	3.87521	6.3726	9.34597	5.87899	5.29837	4.17525	4.17595	5.54152	3.69537	10.5961	4.08037	9.88752	4.44457	3.94809	3.86086	8.68278	6.65838	7.60132	9.61874	9.16761	6.32601	10.3321	9.03704	8.45201	10.0317	8.13726	6.90169	6.22958	7.83504	6.24047	4.7688	8.37782	10.0665	4.12303	7.70238	4.08037	8.0498	8.8616
1569886_a_at	-2.24653	4.87388	-3.51247	0.000857804	0.0222721	-0.724463	GLB1L3	5.96953	7.99937	3.23419	2.1959	2.81702	7.91854	8.71923	5.42512	3.27931	3.51365	3.03272	4.63679	2.88364	8.17672	2.5068	6.95294	3.36399	2.8385	2.94368	6.74318	5.71512	3.86045	6.87377	7.88964	4.25136	8.43212	7.23428	7.18446	8.06624	4.20867	7.77982	4.15253	6.7986	7.9368	2.31691	7.65689	8.50969	2.324	5.52479	2.4841	4.96187	8.17774
220322_at	-2.2452	5.58735	-3.50005	0.000891519	0.0227668	-0.759091	IL36G	5.81486	9.09039	4.97543	3.88225	3.20566	4.75758	8.25345	5.51646	3.26763	3.95775	3.01459	3.15851	5.04635	8.80592	3.42652	9.68222	4.5045	3.44105	4.70572	5.21956	7.22067	7.21337	8.69159	7.56863	6.12813	9.4142	8.43022	8.19059	10.0156	8.60182	4.37393	4.69231	7.25356	5.0671	3.81549	7.29553	7.7892	3.00402	6.99846	3.81198	6.77903	7.79703
231711_at	-2.24127	5.72489	-3.49302	0.00091118	0.0228908	-0.778678	ACPP	5.78027	9.41202	4.21434	2.83109	4.45275	4.04064	8.15035	6.55926	5.97498	3.32624	3.92393	7.69998	6.49841	9.04157	2.64729	7.71013	2.92927	3.07603	9.46576	8.6416	5.79213	3.89969	8.21335	7.39855	7.98729	8.51375	8.90937	7.51239	8.45605	5.8285	5.32486	6.4504	6.85029	6.09472	3.14079	7.85807	8.82018	2.98534	7.30554	3.66619	6.48971	9.2052
215465_at	-2.23871	5.55393	-3.31877	0.00155197	0.0302683	-1.25558	ABCA12	6.11772	9.53525	4.98351	3.75252	3.46391	4.33256	7.93317	6.49451	4.19969	3.14203	3.49611	5.16523	2.90512	9.49869	3.15172	8.75457	3.38109	3.00741	3.08092	6.30821	5.58953	4.47626	7.12443	7.2997	7.26376	9.90576	8.26393	7.21608	9.80458	7.04358	7.20924	6.04872	6.52294	6.73485	3.17024	7.9226	9.52703	2.85652	7.91033	3.51956	6.58989	9.51027
230660_at	-2.23769	7.94516	-4.26834	7.23e-05	0.00580971	1.51676	SERTAD4	9.91028	9.52196	8.6319	4.89495	4.81843	7.75432	10.6285	7.33244	7.57824	6.45611	5.78754	9.27625	10.8718	10.3709	6.25701	8.49032	8.46852	6.9334	4.09106	10.6823	8.19273	8.74283	9.68936	8.99774	8.29064	10.485	9.70199	10.3154	9.4373	8.56188	8.42506	9.25096	8.52077	8.48605	9.77623	9.96328	8.68274	7.10599	6.96995	8.58203	10.3875	8.92055
218980_at	-2.23527	7.41637	-6.21796	5.58e-08	0.000175581	8.09817	FHOD3	8.45615	8.58287	7.28757	8.07831	8.87408	8.3498	7.62687	8.87861	8.56907	7.58334	6.66555	6.98573	10.7346	8.31843	7.30524	8.52267	8.63518	5.21387	7.95428	6.95503	6.79657	7.97844	6.78602	7.64121	7.08444	7.58138	5.81358	8.86086	9.11949	7.20819	7.6142	9.31924	7.87741	7.73015	9.0997	9.2409	7.35961	8.57714	5.37509	8.13321	8.02084	9.61704
218180_s_at	-2.22492	8.10317	-5.11175	3.61e-06	0.00163197	4.26195	EPS8L2	9.20393	9.59996	6.75991	4.96271	8.88886	7.70549	10.5081	6.99813	8.82687	6.75738	6.09224	8.55645	4.67036	10.5848	9.11095	9.223	10.0245	6.63154	9.25115	10.009	7.95377	9.11279	9.97256	9.55478	8.17291	9.87858	9.259	9.02002	11.0068	8.88468	8.74198	8.82639	8.62781	8.731	9.86974	8.69154	9.19734	7.79502	8.42179	6.82098	9.14406	8.36362
1569909_at	-2.22421	5.95902	-3.12404	0.00276319	0.041233	-1.76899	KRT79	10.0108	10.82	4.84661	3.74929	3.9803	5.64403	12.3973	6.08814	4.57872	3.87495	4.49888	5.37113	6.42019	4.93562	4.41381	9.96723	4.57663	4.46045	5.48637	12.7189	6.11933	4.52628	12.3641	5.73733	7.90174	5.63524	9.80838	8.03016	6.406	4.58176	5.21813	5.28295	5.62786	5.80399	4.76087	8.72139	8.92779	3.84504	5.87848	3.92126	5.0294	4.77016
217521_at	-2.22336	6.43617	-3.19726	0.00222954	0.0367059	-1.57843	HAL	6.94714	10.2273	4.85144	5.21792	3.72186	5.90777	9.19189	6.32288	5.18435	5.71979	4.04023	5.55979	3.88212	10.4116	3.97877	10.0981	4.84615	3.85249	4.63492	8.96304	7.57292	4.33068	8.74092	8.76077	5.6302	10.3601	10.6897	9.96986	7.84166	6.56382	7.62276	6.28014	6.82222	7.52399	3.15667	9.22183	9.61119	3.81608	8.73682	4.1699	8.45723	9.11905
232122_s_at	-2.22226	8.56052	-4.19022	9.44e-05	0.00673361	1.2741	VEPH1	10.8084	10.7211	9.21281	5.58378	8.79164	9.18369	8.24326	10.9146	9.32824	9.97952	8.65359	8.51467	8.8033	7.36129	8.78543	9.18992	6.00648	3.26497	9.68582	8.18715	9.5708	9.54613	9.63829	9.66701	10.707	10.6412	6.32218	9.35623	9.20291	8.83356	8.7662	7.98012	7.96386	8.68388	8.84782	7.42713	9.32415	11.158	6.72742	8.726	10.4923	11.7011
241355_at	-2.21954	6.3993	-4.22775	8.31e-05	0.00624981	1.3904	HR	5.62272	7.33092	3.99459	3.03679	5.41396	6.88601	8.75425	5.81271	8.08506	4.88372	4.04926	10.435	6.74158	7.80441	5.79326	6.95791	6.75352	3.32623	6.49226	7.93111	6.87233	7.77761	8.43176	6.76838	6.48535	7.23065	6.94294	7.4236	9.96857	5.67191	10.0762	6.33758	6.676	9.93883	7.7118	6.94898	7.41411	5.19288	5.64912	6.44716	7.17802	10.0576
228865_at	-2.21416	7.05357	-3.83118	0.000311246	0.0129343	0.190012	C1orf116	7.95272	10.1445	6.71733	4.33001	4.26473	5.51319	9.29141	7.26469	5.04659	4.13639	6.60675	6.55228	4.36358	8.68989	5.79487	10.0118	6.45648	6.17244	4.52018	10.0701	7.79933	9.31782	10.1456	8.89898	8.11418	10.5049	9.82131	8.94881	10.2073	6.89443	7.25291	6.92642	8.32829	6.81291	7.21794	8.3901	9.42303	5.02601	7.82817	4.80342	8.78123	8.85501
238778_at	-2.21355	5.17767	-3.28121	0.00173725	0.0319167	-1.35624	MPP7	6.28638	7.64457	4.24762	3.07468	1.87284	4.13707	7.40604	5.70986	2.0546	3.94767	2.26798	7.81727	2.90195	8.44196	3.22572	7.62506	2.4353	2.12392	2.69615	8.0924	7.42319	5.79158	7.59898	7.92416	5.21911	8.71427	9.0684	7.58314	7.75941	6.19298	7.36353	5.30295	6.76621	6.43738	2.17635	7.20209	6.9928	2.38478	5.84855	3.3806	7.7489	9.54479
204869_at	-2.21096	5.37517	-3.1278	0.0027331	0.0409711	-1.75928	PCSK2	4.96081	5.01741	4.68425	10.0109	5.06557	3.74325	10.1529	5.14317	3.40442	2.7989	5.77719	9.64839	2.31963	4.7154	4.78243	3.43277	5.99829	6.5195	2.82321	8.81342	4.27305	4.58816	8.1795	5.84218	2.9273	3.1323	9.18908	9.93202	9.62009	5.98354	6.21317	5.64003	6.63867	4.83805	6.62759	5.06407	7.52534	5.4995	2.03716	2.66157	8.06263	8.32086
219756_s_at	-2.21028	5.98975	-3.40716	0.00118677	0.0264197	-1.01564	POF1B	6.78042	9.88647	4.86208	4.47153	3.10301	4.90987	7.77739	6.67892	3.97179	4.25376	3.94716	7.65694	3.88598	8.55064	3.89379	8.85956	4.3778	3.64098	3.52605	8.49463	7.38596	6.04916	9.27505	7.45736	7.32881	9.5576	9.54536	9.36158	7.12455	7.25212	6.34983	6.0587	5.72017	6.14759	4.02027	8.149	9.01559	3.91687	7.85493	3.61997	8.18415	9.37896
211734_s_at	-2.20981	6.52976	-3.83968	0.000302753	0.0127233	0.215061	FCER1A	7.47994	8.38978	8.2428	6.08345	4.62213	6.21842	7.80217	8.08898	5.04558	5.05854	6.59167	5.48753	5.77812	8.88641	4.36974	8.88369	5.46287	5.81304	4.09049	8.40712	9.98336	3.81627	8.43814	10.2662	6.70498	8.9634	11.0285	9.65068	7.81047	7.40593	6.87331	8.65207	7.0841	6.19202	4.10318	8.17287	8.8057	6.12758	7.42356	4.92441	7.87087	8.20443
205759_s_at	-2.20658	6.6715	-3.72569	0.000437538	0.0153243	-0.117974	SULT2B1	7.19989	9.86034	5.90582	5.32878	4.24591	5.89832	10.3352	6.30684	3.94253	4.84385	5.43181	6.42978	4.48643	9.50623	5.37021	9.64911	5.48872	4.46928	5.05087	10.9723	5.90898	8.38535	10.4093	7.48077	7.46241	9.83799	8.62452	9.14134	10.202	7.93996	6.8191	6.52057	6.49803	6.28829	5.5137	8.04949	8.6439	4.73356	7.88401	5.28931	8.66102	6.3268
1552532_a_at	-2.20176	7.52376	-3.56274	0.000733292	0.0203827	-0.583474	ATP6V1C2	7.19244	10.9931	6.42722	5.68821	5.88494	7.54051	11.7522	8.04165	6.05092	5.90815	5.75444	7.24541	5.26289	10.8535	5.41137	9.69084	4.93526	4.88137	5.58868	10.887	8.54283	5.82941	10.7712	10.6953	8.49136	10.1026	10.2696	9.43666	10.3807	7.45832	8.74833	8.16932	9.0915	8.7137	7.39822	10.318	10.8859	4.8747	8.85421	5.2978	8.5922	9.38162
226766_at	-2.19521	6.60222	-4.50934	3.14e-05	0.00388231	2.27906	ROBO2	8.58007	8.80432	6.87157	8.39664	3.5724	6.82423	6.5171	7.42009	8.39097	6.15376	7.06173	4.83491	3.3584	8.28753	8.33459	6.76222	7.44293	5.85934	7.46189	7.32127	5.99585	5.47983	6.50134	8.88745	8.60486	7.98089	7.97281	8.48102	5.33855	5.49968	7.30149	6.65672	6.89144	7.76106	3.73672	6.87491	8.18475	9.10924	5.45663	6.71811	9.03841	7.43359
207065_at	-2.19251	5.71097	-3.38512	0.00126935	0.0272265	-1.07587	KRT75	4.13658	8.70465	5.23434	3.69172	3.27056	4.79542	10.046	5.04834	3.66619	5.04274	4.29047	4.54333	3.10327	8.4435	5.66503	10.2943	5.46556	3.03528	4.0703	10.34	5.01885	8.9794	9.48302	7.13399	9.24006	6.90573	5.12603	8.5542	5.55957	7.9596	4.11193	4.8439	8.60998	5.22685	4.70559	5.2637	7.48612	3.85167	6.70995	4.08733	6.48638	7.43084
213695_at	-2.19157	6.60675	-3.80089	0.000343386	0.0134972	0.101073	PON3	7.72474	9.56346	4.35069	3.3887	3.1109	5.34679	10.9086	5.65475	3.99326	7.41152	5.42779	4.66278	3.75123	7.52695	7.52119	7.77347	8.37393	9.43165	9.48091	11.0702	6.09148	7.20943	10.4751	7.31708	8.54635	8.73121	8.85636	8.58482	7.22746	4.3892	6.56758	6.44328	6.61635	7.25401	3.97978	7.57154	8.24305	9.01825	6.28928	9.37593	7.18776	7.09715
213285_at	-2.19034	6.31826	-4.53305	2.89e-05	0.0037115	2.3551	TMEM30B	8.12981	8.11113	5.4153	4.30506	3.98996	4.55626	9.29422	5.89904	6.58964	6.12772	5.03295	3.74844	4.1359	8.91819	5.51309	8.20174	7.45418	5.53512	3.5958	9.0964	7.23094	7.45551	9.24382	7.45734	6.58787	9.40473	8.45696	8.03987	9.16416	6.59714	7.72409	5.75046	7.76588	7.58954	4.71625	7.75043	7.48043	6.05564	6.21738	6.63752	7.50317	7.72791
203726_s_at	-2.1859	7.19674	-3.88148	0.000264145	0.0118267	0.338639	LAMA3	7.24127	8.73294	7.85593	4.3195	6.22437	6.48836	9.1804	9.13741	5.41091	6.15727	6.55926	7.13103	8.53885	9.7438	5.11923	10.2118	4.76258	4.01677	4.66143	9.11528	8.50976	9.11522	8.90782	9.33956	9.13924	10.0275	9.14172	8.90273	9.30862	7.42171	9.12047	8.22858	9.11747	8.99819	5.3526	8.62185	8.68658	3.88208	7.46483	6.0765	8.6845	8.56083
219263_at	-2.18478	6.22779	-3.2082	0.00215867	0.0359614	-1.5497	RNF128	7.45749	7.49941	9.7591	9.98658	3.99938	4.86861	8.9143	9.03532	3.59044	3.80092	6.12947	6.55228	10.6038	9.26434	4.21507	6.48474	3.23403	2.95984	9.95484	9.40228	2.99949	5.12552	8.25191	5.65569	6.66892	7.71187	6.90094	5.37972	7.17442	4.3589	7.4158	9.00139	9.52349	7.57416	3.58369	9.13072	7.78506	7.85321	5.45768	8.68254	7.3028	7.85147
205595_at	-2.18412	5.36288	-3.7416	0.000415753	0.0149646	-0.0718354	DSG3	5.30366	8.18152	5.2509	2.95883	3.02652	3.4918	7.23165	6.66723	3.67837	3.67947	3.27763	4.06668	2.65064	7.30223	5.13469	8.81405	3.9215	3.45318	3.31224	5.81625	6.48141	8.57276	7.69556	6.52316	7.1645	9.91813	6.7698	6.78239	9.31955	6.83057	5.53866	7.0579	6.34824	4.9341	5.22392	5.90729	7.04977	2.78167	5.74741	4.57088	7.95515	7.60644
220414_at	-2.18408	6.77287	-3.13887	0.00264627	0.0402126	-1.73064	CALML5	8.20218	11.3711	4.82292	5.37535	4.47238	5.55353	7.86708	6.60037	4.66622	4.88883	5.10878	4.55338	3.99056	10.0305	6.2325	10.5465	4.61461	4.68999	4.91154	9.53947	6.66539	8.70407	10.8151	7.67607	8.56385	10.1614	10.1063	10.6992	8.24924	8.71071	6.33772	5.82713	6.55798	5.8376	4.32399	8.33863	8.32614	5.06565	9.38714	4.08229	9.67213	6.47784
241382_at	-2.18382	6.00168	-3.26825	0.00180589	0.0325701	-1.39079	PCP4L1	7.88263	9.35996	4.29104	3.80089	4.04155	5.22106	11.3072	7.55817	4.77493	3.52339	4.22622	3.83907	4.05474	7.5584	4.18182	8.8388	5.07034	4.22921	4.53013	11.4629	6.62594	5.52422	11.1859	5.65571	7.02907	11.629	9.29164	7.10533	9.14615	4.96337	4.41432	5.48159	6.46057	5.51709	4.67661	7.81422	7.485	4.62919	6.25321	4.11624	7.3558	8.02495
228575_at	-2.18276	7.64049	-3.32396	0.00152788	0.0299952	-1.24161	IL20RB	7.51003	10.2998	6.00306	6.24977	4.61381	6.91241	9.94628	8.22337	4.68686	5.93785	5.57623	8.0291	5.1841	9.63987	5.294	10.5887	5.25841	5.328	6.30623	10.0449	9.30885	8.2432	10.1073	10.764	8.59867	11.1248	10.7513	10.5439	12.8048	7.74455	7.99102	7.36618	9.47663	8.05956	5.78176	9.61059	9.49845	4.56315	9.38337	6.21457	11.0492	9.07114
206211_at	-2.17975	7.01927	-4.29565	6.59e-05	0.00552017	1.60212	SELE	7.1425	8.64929	7.61959	4.12026	4.60012	5.81852	6.22792	7.07015	9.42861	6.54052	6.9002	6.93988	5.25901	8.76546	8.8737	9.30833	3.89048	4.82545	5.36702	6.51306	9.71911	9.42105	7.05303	10.167	6.37404	10.3031	9.29856	8.20407	8.48099	7.00958	8.07829	7.8791	8.4875	8.44299	5.60621	9.14875	8.93438	7.02351	8.39105	8.74173	8.64361	8.05795
213421_x_at	-2.17784	7.15471	-3.33221	0.00149028	0.0296727	-1.21936	PRSS3	7.17481	10.4885	7.02122	5.22061	5.06958	6.2168	7.80662	7.39865	4.31995	5.45093	4.67427	5.33487	3.54184	10.8206	4.7137	11.0744	5.62712	4.93825	7.41512	10.1447	6.65883	8.50539	10.4234	8.27257	8.77618	11.1974	9.6441	9.97702	11.1764	7.97157	6.95634	7.31664	7.34651	5.17348	6.34606	8.5098	9.37697	5.05899	8.60799	5.51319	9.62283	9.28668
226281_at	-2.16781	5.03404	-3.65914	0.000541047	0.0172087	-0.30962	DNER	9.55379	7.52004	5.67226	2.6525	2.98056	3.67021	7.10032	3.53488	3.75055	2.73214	5.23787	5.84941	10.9812	8.79322	3.46811	5.79405	4.90857	3.13472	5.52636	7.90432	4.01541	8.93339	7.14022	4.58589	3.41439	5.26351	5.88888	4.89666	7.93572	4.82	8.76637	4.03771	5.18788	8.95935	4.84601	3.94146	5.3359	7.45787	4.04919	2.71921	5.05371	6.33112
204475_at	-2.16151	10.1114	-3.08291	0.00311324	0.0440518	-1.87466	MMP1	7.80368	11.5759	11.9307	9.39622	12.6955	6.71529	6.31966	12.3767	13.1179	9.01839	12.7001	9.30238	11.6555	9.85544	6.30313	12.6184	10.6344	10.237	13.1592	6.16087	11.7766	10.8387	9.53651	9.15411	12.3172	12.8507	9.91067	8.40174	12.5467	6.46114	8.90455	12.3038	11.6896	9.02933	8.9667	13.1086	10.4785	12.0638	12.8935	12.7672	11.0761	11.0966
229566_at	-2.15935	7.38326	-3.99387	0.000182388	0.00973309	0.674645	WFDC21P	7.6132	10.2374	6.17611	5.89684	5.04909	7.24944	8.17637	7.51075	4.781	6.18562	5.24049	8.85999	5.42392	9.5715	7.01755	9.50673	8.42151	5.32798	5.97968	8.62905	10.071	8.02827	10.032	10.0345	8.86092	9.37255	11.2564	9.87875	9.67826	8.84201	7.03777	8.25934	6.86383	6.82023	5.20354	8.53429	8.84289	4.8564	9.04656	6.88558	10.5154	7.6526
229070_at	-2.15763	7.73286	-3.67954	0.000507051	0.0165808	-0.251084	ADTRP	9.57096	10.7167	7.20301	5.48621	5.63556	8.22328	11.7434	8.61264	4.33686	6.27501	5.83581	10.5905	9.6314	8.33716	5.06029	9.24251	8.17466	3.7622	6.83393	11.7269	9.06399	7.2206	11.3711	8.7728	8.88691	9.90868	10.1876	8.80481	9.56889	7.23928	9.65802	7.92436	8.43028	9.71171	5.53907	9.27479	10.3405	7.04645	7.70782	6.11619	7.86682	10.1269
204537_s_at	-2.15397	6.78296	-3.78497	0.000361528	0.0139103	0.0545003	GABRE	6.89683	9.10227	5.57701	4.12863	4.52878	6.34053	10.0218	7.45565	8.02722	4.26406	3.90754	6.25492	5.94699	9.42942	5.70796	8.49586	7.35966	4.13017	4.87284	9.95126	7.58259	6.91507	9.04564	9.08983	7.84047	9.80266	8.31696	7.59497	10.5238	6.76168	8.10004	8.08968	9.03476	8.20498	3.99642	8.71487	9.44785	3.32301	7.39991	6.97339	8.87783	8.30107
228360_at	-2.15207	5.54293	-3.42118	0.00113696	0.0258259	-0.97723	LYPD6B	6.27433	8.50839	3.58285	2.95287	2.70893	4.99904	7.89831	5.98892	3.13106	4.03302	3.78423	5.21422	2.30847	8.77714	7.06402	7.63951	8.14543	3.24155	3.95849	8.92634	6.95673	7.06115	7.93453	8.86583	5.7282	8.38945	9.56064	8.07564	6.50261	6.32964	6.50063	3.6618	7.30976	6.26598	2.80062	7.27219	7.38274	3.7405	6.52828	3.25572	8.24841	6.89657
239352_at	-2.1463	6.65999	-4.34978	5.47e-05	0.00500603	1.77211	SLC6A15	9.11382	6.17265	8.92672	8.33757	8.77688	7.0941	6.46108	7.70245	7.89469	7.53443	5.73188	9.85958	7.97146	5.80973	8.57412	7.3759	9.05767	6.24693	5.9075	4.56168	5.8582	8.53058	6.13363	6.90138	8.05755	2.27002	4.4786	5.83718	7.26414	6.9688	7.22479	6.06532	8.06407	8.33825	7.49071	6.25494	8.2722	6.26983	6.02476	7.67752	7.2782	9.95942
227642_at	-2.14186	5.97565	-4.13067	0.000115416	0.00759368	1.09071	TFCP2L1	8.28663	8.61622	7.18851	3.73754	3.36668	5.90322	8.37841	6.03138	3.53228	4.49189	4.5397	7.48544	4.78314	9.3455	5.93363	7.65692	6.61029	2.95613	3.52605	8.52544	5.01885	7.45368	9.04552	6.94792	6.89374	8.05418	6.89669	7.23695	6.31513	7.7146	6.13562	5.96422	9.69046	5.76382	4.72965	7.20617	8.53692	5.01193	6.35075	4.46741	7.8704	6.4995
203798_s_at	-2.13663	5.66976	-3.82769	0.000314795	0.0130099	0.179749	VSNL1	6.39352	9.22301	5.37761	3.93084	3.30453	4.57863	7.33679	6.83945	4.11425	3.76239	4.27935	4.66994	8.07478	8.33914	5.65804	9.14408	3.55839	3.42051	4.27053	7.51765	6.00307	6.76471	7.56489	6.99906	7.54051	10.2508	8.60503	6.87166	8.58375	6.0435	3.65393	5.42599	7.4038	4.8922	4.48209	7.84814	8.22943	3.26334	6.5838	4.13319	7.62216	7.7308
220428_at	-2.13626	5.35242	-3.31476	0.00157081	0.0304015	-1.26636	CD207	5.16146	7.73475	4.37219	3.11967	3.5007	4.92027	8.80934	4.19541	2.80608	3.36855	3.07907	8.41526	2.88845	7.04815	4.43159	8.32278	7.52811	3.04931	3.6554	9.45534	8.4982	3.50554	9.0739	7.90697	4.38425	8.66851	9.89254	7.53902	8.61478	3.99878	4.51722	5.487	6.26154	4.81861	3.05488	6.86148	6.84971	3.83064	6.3702	3.22793	7.19884	7.48056
207741_x_at	-2.13261	6.88992	-4.89017	8.09e-06	0.00216486	3.52115	TPSAB1	8.07825	9.5273	7.32534	5.08305	4.3665	5.73284	7.19421	5.89892	8.03986	6.61532	6.57483	4.49041	7.78225	7.275	6.60438	7.5975	7.47484	5.74472	6.77958	10.2062	6.70168	7.07972	8.79728	9.86514	7.93089	7.25071	7.49729	8.92954	7.45123	8.03406	9.23723	7.91039	6.27935	9.06392	7.66954	9.3422	7.5647	5.33334	8.00424	8.17295	7.4873	5.29076
204679_at	-2.13059	6.46764	-3.80472	0.000339157	0.013443	0.112286	KCNK1	7.43982	8.67378	6.04756	5.19846	4.09515	4.71207	9.28256	6.79869	4.5782	4.76767	4.18042	6.95844	3.47005	9.49536	4.0933	8.61188	6.35486	4.46809	5.37528	9.58439	7.38537	7.36348	9.20871	7.46381	7.15355	9.583	8.3937	8.60215	8.87872	6.76119	8.25111	5.88242	6.73065	8.27651	4.21564	8.15186	8.50549	4.27072	6.61239	4.72858	8.0848	10.9119
229404_at	-2.13033	6.26473	-6.30511	3.99e-08	0.000167659	8.40697	TWIST2	8.35816	8.22706	7.00027	6.01158	5.22793	5.51034	7.75604	6.08662	5.58596	5.14533	4.74096	6.91856	7.58146	7.57251	4.70214	7.87992	6.80903	5.87842	6.12959	8.29007	6.64615	6.25454	8.58885	7.81122	6.54504	8.0859	7.3744	7.94346	7.72274	5.40942	5.55957	5.70166	6.72262	6.14829	7.55296	8.00674	6.46503	5.83206	6.56087	6.68969	7.52881	6.5647
209211_at	-2.12877	9.76214	-4.94816	6.56e-06	0.00206713	3.71386	KLF5	11.1677	11.5676	10.1282	10.2117	8.08067	9.20408	11.3653	10.1433	10.1842	7.5663	8.83089	10.9754	9.21322	11.3287	8.38421	11.2744	9.50654	9.95801	9.38255	11.4204	10.7215	10.547	11.1294	11.0065	9.72736	12.0574	11.9879	11.4837	11.8114	10.4776	10.0885	9.59474	11.111	10.0373	8.20964	11.0182	11.3402	7.94263	9.85971	8.10275	11.5961	11.4975
207463_x_at	-2.12726	6.62345	-3.52839	0.000816354	0.0216355	-0.67996	PRSS3	6.42374	9.72717	6.58388	4.45344	4.23506	5.9362	7.16632	6.73915	4.9138	4.82445	4.56612	5.30211	4.62281	10.1805	5.15149	10.0785	4.02866	3.91376	6.64652	9.40477	5.77608	7.86321	9.74631	7.6762	7.91905	10.5188	9.08173	9.16198	10.7467	7.38663	5.45135	7.10268	6.65939	6.54292	5.83571	7.87876	8.87089	4.75095	7.87194	4.86516	8.62634	8.25449
1554252_a_at	-2.12441	6.07824	-3.44509	0.00105647	0.0249252	-0.911424	CERS3	6.91618	8.62706	4.45813	3.48489	3.68332	5.03845	9.42539	6.41539	4.37354	4.09294	3.70429	7.71269	3.20858	8.25195	4.24248	8.8534	3.93658	3.95423	4.06152	9.45876	7.22174	8.14984	9.21361	7.83944	6.84148	9.88846	9.22197	7.43425	7.9425	7.27318	6.29179	4.84482	7.88371	6.37483	4.88055	7.92838	8.51212	3.81337	7.30383	3.79077	7.92476	8.99182
213496_at	-2.12379	8.19423	-5.05499	4.45e-06	0.00177431	4.07103	LPPR4	8.01177	8.87792	10.0799	7.35971	9.74103	8.06603	9.45932	9.5325	9.08535	8.12359	7.73897	10.9059	9.21934	9.63475	7.45601	9.51619	10.1089	9.694	4.85318	7.76146	8.21548	7.65193	7.47003	10.2114	8.86208	9.99251	8.99298	9.30468	9.36406	7.63075	9.03589	7.7197	9.78021	9.52128	6.0712	9.45375	8.29627	6.84084	6.37148	8.17393	10.07	11.1428
218692_at	-2.1207	5.07906	-5.45757	1e-06	0.000790362	5.43994	SYBU	7.70504	5.32055	5.95501	5.67746	7.17557	6.05914	5.85056	4.57749	6.53422	5.65364	3.89908	5.36366	3.39443	7.30787	5.97193	4.59416	8.24768	4.72042	3.14886	6.51772	5.9308	5.50072	6.20914	6.40527	3.48397	5.25753	6.42141	5.41693	7.44212	3.78741	6.21317	7.00777	4.8092	4.75099	5.92719	6.56054	5.82308	3.13339	3.81895	5.14227	5.32481	3.52061
217546_at	-2.11704	7.4224	-5.1829	2.78e-06	0.00140765	4.50227	MT1M	9.21064	8.25537	4.97018	4.36302	9.63467	9.90082	8.06202	9.87803	7.34286	5.90831	7.54452	7.71269	5.08531	8.53623	9.40681	8.90695	8.89139	8.53425	8.9091	7.28417	6.55543	6.36381	8.71533	8.05297	8.05341	8.62052	8.88053	8.51075	7.36945	6.63352	7.5462	9.53756	9.45893	7.87708	8.40472	8.9168	7.7258	7.74157	6.12777	7.40173	7.24214	7.33284
227163_at	-2.117	6.04469	-4.16443	0.000102978	0.00708219	1.19452	GSTO2	6.81812	7.86462	4.52988	4.45929	4.03256	6.07851	9.63948	6.1044	3.96101	5.60597	5.28548	7.72018	3.21613	9.16351	4.72864	7.48336	5.03929	3.58612	4.75688	9.8632	5.91175	6.7743	9.25284	6.86382	5.84854	8.48039	8.72771	8.53675	9.19044	6.30704	6.79945	5.16904	7.02357	5.85894	4.75795	7.05255	6.93539	7.30934	6.63774	4.90967	7.54038	6.04032
207067_s_at	-2.10876	5.74374	-4.58899	2.37e-05	0.00333875	2.53524	HDC	5.89387	7.81286	6.28784	3.78312	3.75701	5.10089	6.38574	4.89233	8.58895	3.99702	3.55579	7.53455	6.09514	8.87794	4.71184	5.77254	6.81711	4.80702	5.53321	7.85926	6.27021	4.25828	6.68805	8.69136	5.8112	8.39334	7.37028	5.70526	7.73443	6.16691	7.66201	8.73746	5.35024	7.91856	4.12676	7.65075	8.80258	3.89937	5.74253	6.66799	6.40412	6.59909
226185_at	-2.1085	6.29809	-3.7628	0.000388345	0.0144835	-0.0101991	CDS1	8.02182	8.89849	5.93185	3.91773	3.57003	5.41982	8.43756	6.62008	3.81878	7.53514	4.11769	7.59101	4.50512	9.73491	4.44018	8.58476	4.6243	4.22697	4.5764	9.51705	7.00977	7.86399	8.83577	7.71684	7.53521	9.43431	8.99636	7.97103	7.75195	7.5572	5.95018	6.50756	7.58263	6.56206	4.31995	8.01458	8.21196	3.38287	7.43395	5.49917	8.14544	9.32283
219735_s_at	-2.10359	6.32168	-4.15059	0.000107912	0.00729966	1.15191	TFCP2L1	8.59371	9.37935	7.21129	4.09249	4.17459	6.04261	8.07148	6.48529	3.7123	4.89601	5.3897	7.63149	3.76661	9.00553	6.49164	8.66539	6.16129	3.89132	3.82947	7.94232	5.19131	8.38592	8.63462	7.33328	7.53393	9.56373	8.42067	6.79019	6.00994	7.82199	7.6271	6.17826	9.47728	7.47043	4.78844	6.86858	8.39881	5.10885	6.63677	4.5694	7.65179	8.19559
226226_at	-2.10022	6.31157	-3.56152	0.000736094	0.0204252	-0.586905	TMEM45B	6.82316	9.0679	5.42353	4.80636	4.2877	4.85014	8.88808	5.82918	4.46751	4.41462	4.44919	6.88494	3.6786	9.10208	3.9288	9.80164	7.78094	4.20824	4.74127	7.22451	6.0863	7.9625	9.08093	7.84323	7.14041	10.3944	8.37733	8.42973	10.3003	7.55695	5.65274	5.53452	6.28159	4.81282	5.60258	7.34193	8.83995	4.14458	7.86787	4.65261	8.61331	8.53164
224022_x_at	-2.09926	4.52951	-3.47526	0.000962647	0.023581	-0.828	WNT16	4.06085	7.68493	2.58308	2.48144	2.90896	3.72096	8.28136	4.85789	3.28086	2.56544	2.88488	6.03046	3.48932	4.96674	2.90908	6.64338	3.50512	7.17944	3.24424	7.71883	5.32714	2.14418	8.16645	6.71686	5.36156	8.9677	8.43829	6.92473	8.1321	2.90939	4.81399	2.98992	5.3736	4.33967	2.59434	5.78167	7.09034	2.51749	3.18017	3.2739	5.81382	8.64311
215243_s_at	-2.09891	6.94237	-3.88127	0.000264329	0.0118267	0.338008	GJB3	7.36851	9.7891	5.81363	5.18898	5.12116	5.49861	9.36158	7.17514	5.25716	5.07613	5.89274	8.95442	4.8606	8.98901	6.20606	9.77996	6.28472	5.08214	6.30366	10.2132	7.82676	8.73693	10.6903	7.96188	7.81404	10.1039	9.66281	9.89652	9.37846	7.63988	5.47394	6.04647	7.71376	5.28976	5.35889	8.11574	8.14543	5.08746	7.89777	5.681	8.9538	6.82792
220225_at	-2.09423	5.78727	-4.05159	0.000150499	0.00878525	0.849264	IRX4	5.68332	8.26502	5.44179	3.69784	3.94358	5.92707	9.6505	5.62639	4.43869	3.97078	4.14076	7.61375	5.33061	9.42312	5.02107	7.30332	4.23659	3.41615	4.28995	9.19941	5.14286	6.64897	9.01801	7.44049	6.4975	7.62734	6.85139	7.68848	8.90359	6.69482	6.5571	5.11668	8.93634	7.01494	4.3477	7.22513	7.63004	3.72027	5.20217	3.58505	6.96786	6.60613
206421_s_at	-2.08836	4.84813	-3.08424	0.00310131	0.0439513	-1.87127	SERPINB7	5.49273	9.04039	4.82165	3.1343	2.32091	2.6654	4.05297	4.79026	2.66371	3.07155	2.55087	3.76241	2.28388	8.35516	3.76945	8.89363	4.6276	2.44373	5.4496	6.07126	4.11405	7.53833	7.04206	5.49782	6.3017	7.81463	7.46465	8.07017	6.81303	8.11607	4.30149	4.44921	4.44622	3.80932	2.83889	5.86037	8.68842	2.08296	7.86518	2.38253	5.55868	8.34589
223748_at	-2.08276	7.72778	-4.73961	1.39e-05	0.00274751	3.02505	SLC4A11	9.40666	9.8677	6.57186	7.29193	6.46573	8.58536	10.3093	8.07855	8.43477	5.4912	6.50171	9.69233	5.58771	10.5398	8.16115	8.26508	9.63198	4.76231	5.08898	9.42414	7.48667	7.52795	9.58382	9.33944	8.6197	9.64409	8.20323	8.71841	11.1319	7.18433	8.19988	8.8164	8.94254	9.26668	7.56351	8.67501	10.0297	6.57542	7.67793	6.62579	8.752	8.26127
1554253_a_at	-2.08005	6.49167	-3.37164	0.00132249	0.0277571	-1.11256	CERS3	7.89729	9.06864	5.26074	4.17958	4.44857	4.28344	8.97437	6.86221	4.86135	4.2802	4.38021	6.51519	4.55292	8.50489	4.7087	10.0946	5.50635	4.03633	4.43304	9.83291	6.47657	8.8353	10.07	7.22747	6.84295	10.5488	9.15245	8.70616	8.80612	7.58154	6.17608	6.093	7.21496	6.28302	5.22534	8.2839	8.90766	3.85971	8.03613	4.44413	8.56512	8.74775
1554195_a_at	-2.07975	7.23861	-3.66339	0.000533793	0.0170374	-0.297446	C5orf46	8.60319	10.9146	6.76652	5.18479	4.62538	6.68173	8.29732	7.29558	5.69505	5.89514	5.30366	6.87489	4.59783	11.4394	6.334	9.00541	6.36612	4.72298	5.73131	10.7272	7.37632	5.52984	9.85207	9.14847	8.81048	9.85379	10.0719	9.83071	9.09872	6.85621	6.66011	8.39226	8.53357	6.89667	5.81704	9.13878	10.2589	5.23257	9.05435	7.20523	6.62734	9.56408
209873_s_at	-2.07331	6.72009	-3.53849	0.000791041	0.0212532	-0.651647	PKP3	6.8254	9.46328	5.55276	4.76962	4.78239	6.39945	10.0704	6.86059	4.77091	5.1124	4.74381	5.0179	6.28416	9.39323	5.20302	9.90367	4.52665	4.33002	6.49612	10.0033	7.05878	9.0517	10.4826	8.45089	7.45224	10.028	9.46213	10.1103	9.15032	7.93247	6.45918	5.91586	6.56784	5.95992	5.15286	7.91325	7.98951	4.58901	7.89109	4.92875	9.29028	6.03871
223122_s_at	-2.06703	8.71362	-3.94854	0.000211904	0.0104377	0.538478	SFRP2	9.6371	10.4938	9.18875	7.92617	6.3334	6.90491	10.9116	8.58656	9.54563	9.49226	7.95918	9.9707	7.83034	10.8673	6.19196	10.1237	9.81452	8.55173	5.07796	10.4337	7.95147	7.25005	10.7827	11.4123	8.78941	9.04137	10.084	10.781	9.32408	7.57073	10.3139	8.69331	9.99778	10.1661	9.0791	11.1958	9.30632	9.70884	9.96342	9.36247	10.1716	8.97121
206448_at	-2.06333	6.21473	-3.75392	0.000399608	0.0146536	-0.0360431	ZNF365	7.16825	7.22352	10.4817	5.17585	4.09045	9.82188	5.36173	6.28636	4.87167	7.7036	4.64603	6.73734	9.63956	8.10698	2.53986	7.18441	4.3851	4.73466	5.51804	4.76321	5.99337	8.87164	6.65265	7.12128	6.62548	6.38337	6.77328	7.90416	5.00035	4.30424	8.82805	7.76327	6.15416	9.34224	4.47826	8.10526	6.5145	7.01176	8.07294	6.83644	6.54244	7.39001
202575_at	-2.06111	8.89474	-4.35253	5.41e-05	0.00499471	1.78077	CRABP2	9.77391	11.6901	7.90418	6.77415	7.04533	7.73984	9.76838	8.71855	9.08156	8.02158	7.92446	9.07628	7.87833	10.4575	8.15062	11.4118	8.95216	9.11798	6.59939	10.0083	8.46816	10.7293	11.9323	9.63416	10.565	11.8873	10.3389	11.0162	11.2758	10.3587	8.46261	8.34019	9.42559	8.36967	8.61677	9.99192	10.3884	7.23629	9.9045	8.45283	10.7182	8.60168
238673_at	-2.06024	4.85891	-4.47392	3.55e-05	0.00414238	2.16577	SAMD12	6.04675	6.04658	6.54692	2.95301	2.67852	4.87644	6.57331	3.77302	6.79507	4.45054	2.91254	7.55472	2.86646	7.64453	3.57689	4.66751	3.22477	2.54959	2.76389	7.80126	6.21386	4.85335	6.69571	6.17055	5.40636	6.67841	7.13918	5.38424	8.19232	4.639	5.18865	6.85568	6.84582	5.43248	3.96043	5.53078	6.85373	3.27456	5.12622	4.09026	5.21748	6.35542
208228_s_at	-2.05954	6.25739	-3.80702	0.000336633	0.0133804	0.119043	FGFR2	7.69011	8.65768	5.7146	6.19886	4.31674	5.37154	8.99158	6.00866	4.71733	4.84906	5.78586	4.73694	4.40808	8.55203	4.89897	8.53506	5.29929	4.42493	3.26286	9.47104	8.10987	6.50843	9.11947	8.68528	6.49197	10.045	9.79845	8.92986	7.42048	6.13398	6.73767	5.37814	8.03853	6.70581	5.59429	8.12642	7.29171	4.01633	6.31592	4.46956	8.45373	8.0572
230360_at	-2.05831	7.28856	-3.68895	0.000492068	0.0163053	-0.224016	GLDN	9.70528	9.47242	8.25011	4.52415	3.91791	6.71069	10.0595	5.26394	7.84002	9.22723	7.12926	8.80884	4.83031	9.75562	5.58539	8.84488	6.07001	5.89063	4.40648	10.4963	8.85827	4.71676	10.0118	9.12888	6.06308	8.42703	9.53777	9.1424	8.28353	9.84233	9.20311	7.99882	8.27159	9.33082	5.76371	10.0413	9.48435	4.95967	8.05959	8.6736	7.98852	8.18287
226597_at	-2.05254	7.42504	-5.15997	3.03e-06	0.00147692	4.4247	REEP6	7.52372	8.84635	8.12193	7.67798	6.95194	9.23492	10.7523	7.17678	6.87739	5.57576	7.41763	8.04818	8.243	7.58932	9.23915	8.23401	8.64159	6.10629	7.5011	11.9912	6.8799	7.22889	11.3157	7.39399	7.56394	7.16088	6.84822	7.02661	7.72033	7.39399	8.29284	7.70859	8.23329	7.95457	9.47088	7.93716	6.62243	6.99428	7.05777	5.95086	7.25221	8.29255
223687_s_at	-2.05025	6.14943	-3.3024	0.00163032	0.0308406	-1.29955	LY6K	5.18058	7.59437	3.91039	3.8215	3.71932	4.60074	7.55764	4.55534	5.89604	6.94987	10.6804	6.1098	4.32611	7.0135	4.3709	6.60218	10.7888	5.51333	6.24763	8.26473	6.19626	8.63321	9.46612	6.13147	11.1282	5.86246	6.10143	8.06188	6.15876	4.2649	5.12843	4.63159	10.7628	4.37028	10.3337	4.54883	5.62743	3.38423	5.19118	6.70382	6.22134	6.64235
204503_at	-2.03551	5.89021	-3.73459	0.000425218	0.0151064	-0.0921736	EVPL	5.62557	8.4373	4.45818	3.77058	3.57686	6.00093	8.91014	5.50647	4.76586	3.96363	4.11563	7.2722	4.38855	9.26703	4.77168	8.25369	5.5036	3.98138	4.23108	9.42594	5.31119	7.62199	8.81162	8.48524	6.714	8.76933	7.33922	8.2253	8.81936	5.96123	6.84236	5.28134	7.33352	6.81558	4.31865	6.71141	7.74739	4.1455	6.40782	3.54302	8.05682	6.0221
241535_at	-2.02893	5.08261	-3.91313	0.000238107	0.0111881	0.43272	LOC101060391	5.24144	6.91556	5.11859	3.3195	3.15565	4.86494	7.48308	3.99672	4.12116	3.62828	3.25812	3.05777	10.3438	8.94964	4.75067	4.70288	4.32181	4.28373	3.4334	8.09993	6.16975	6.95087	4.80791	6.87373	5.22102	7.53048	5.33163	4.91422	7.79798	5.94266	8.15977	8.43846	7.78276	8.13437	4.52024	5.13793	6.12623	3.12397	3.4187	5.85615	5.40782	4.75834
229396_at	-2.02391	5.65649	-4.377	4.98e-05	0.00484059	1.85797	OVOL1	5.66753	7.82548	4.56976	3.83151	3.99137	4.42863	8.15734	6.07376	4.51009	5.62908	4.18256	6.96127	3.72377	7.34202	5.22153	8.11586	4.00529	3.74907	3.87539	7.84223	7.21507	5.90375	8.15819	7.42908	6.05905	8.14332	7.62715	7.46921	8.82117	5.51857	6.39826	5.76141	7.51739	6.89899	4.53362	6.50386	7.4317	4.15293	5.64394	4.06692	7.3479	7.44063
220149_at	-2.02278	4.98966	-3.58589	0.000681921	0.0196019	-0.518117	C2orf54	4.93553	7.47284	2.96248	3.33966	3.06343	4.35365	7.5218	4.90218	3.73464	3.3542	3.22382	4.96694	3.15445	8.90805	4.05698	7.7589	3.45414	2.69281	3.22782	8.07067	5.23076	5.14984	8.29587	7.13266	6.41973	7.90366	7.4642	7.69287	5.76788	5.24489	6.97702	3.35573	6.309	6.09274	3.10729	6.45095	7.63011	3.51877	6.41373	2.84658	6.58532	5.94102
206482_at	-2.0181	5.87427	-4.58287	2.42e-05	0.00337257	2.51548	PTK6	6.03714	7.9797	4.44963	3.97895	5.40887	6.00261	8.76942	5.42877	6.43928	4.06448	4.98674	6.99704	5.04056	8.10668	4.05236	7.76081	6.24656	3.54861	6.18031	8.76705	5.61046	6.92316	8.50323	6.91413	6.11878	8.23067	7.54162	6.78116	7.946	4.92723	7.58457	5.91192	6.32593	7.64111	3.80087	6.7406	7.65525	5.8096	6.61748	3.4293	6.39798	8.0826
214068_at	-2.01775	5.98189	-4.13341	0.000114358	0.00755978	1.09909	BEAN1	6.27486	4.91677	8.74499	7.16908	4.66204	8.3174	6.29982	6.45775	7.90725	3.86792	5.58079	5.42078	9.61126	7.3721	3.51721	5.30467	9.02651	4.96784	4.75977	7.86438	5.62827	7.47991	7.23578	7.24071	5.74813	6.43552	6.31579	8.07431	7.54877	4.94114	6.77572	6.09587	7.38659	6.6724	6.88601	7.93851	5.29256	6.19698	4.31911	3.78413	7.26149	6.60568
207911_s_at	-2.01346	5.68125	-3.23868	0.00197225	0.0341769	-1.46931	TGM5	6.62482	8.4075	4.33239	3.36213	3.94765	5.11585	8.84193	5.30249	3.89665	3.4107	3.20687	3.63636	3.51112	10.0985	4.87511	8.72268	3.02088	3.35944	4.0631	10.1913	5.94915	5.70221	8.9703	7.05816	6.11178	9.26796	7.98366	7.88495	9.12212	5.69985	6.90224	6.10971	6.63016	5.88478	4.57477	7.21596	8.19434	4.2106	6.8225	3.42506	6.71678	8.53674
204393_s_at	-2.01231	4.73101	-3.31127	0.00158738	0.0305275	-1.27573	ACPP	4.86516	8.3645	2.91936	1.90501	3.55556	3.23753	6.93688	5.28584	4.29446	2.23851	3.13753	5.58284	5.81558	7.93569	2.21592	6.89635	2.65485	2.18998	8.33466	7.26441	4.67464	3.11757	7.06181	6.46275	7.00709	7.51569	7.81769	6.47843	7.18911	4.58924	4.93778	5.06755	5.8989	4.17396	2.05957	6.54294	7.61921	2.5207	6.3663	2.47822	5.28407	8.158
227782_at	-2.00744	6.44574	-3.4689	0.000981758	0.0238992	-0.84564	ZBTB7C	7.65392	9.38448	4.10104	3.98178	4.29457	5.1389	9.51558	6.50906	4.76213	4.30443	6.41198	6.77783	7.33803	9.09237	5.76403	8.84845	4.41316	3.88479	3.95652	10.0675	6.28775	7.14054	10.3741	7.41166	6.81143	9.4031	8.68048	9.62338	7.90996	7.69005	6.78014	5.15629	7.89157	6.54549	4.51195	7.96288	8.86911	5.31389	7.43022	4.60518	8.40998	7.25798
1555310_a_at	-2.00134	7.43493	-3.88291	0.00026291	0.0118193	0.342887	PAK6	6.78021	9.17983	6.48706	8.1683	3.3584	7.04055	9.60212	7.46501	7.01855	6.67719	5.96109	7.14018	6.07621	10.0766	5.51607	9.88227	5.90384	6.74491	6.00303	9.77504	7.8534	8.08563	10.0883	9.40003	7.31296	10.5827	9.86438	9.09466	10.05	7.44997	8.03574	7.48617	9.66175	7.44735	4.6673	8.68238	9.26591	9.17091	7.01272	5.30035	9.10158	8.43799
[truncated: 16 more columns]

## Sheet: up_MM_vs_PM
Upregulated mRNAs between metastatic and primary melanomas.
# Log2 Fold Change cut-off: 2.0
# P-value cut-off: 0.01
# Condition pairs: MM_vs_PM
# Column A: Probe set ID, it represents probe set ID.
# Column B: logFC, the ratio (log scale) of normalized intensities between two groups.
# Column C: AveExpr, average expression between two groups.
# Column D: t, t-value caculated from t-test.
# Column E: P.Value, P-value caculated from t-test.
# Column F: adj.P.Val, P-value adjusted by Benjamini and Hochberg's method.
# Column G: B, B-value caculated from Benjamini and Hochberg's method.
# Column H~ J: Gene symbol
# Column I ~ BN: Normalized Intensity of each sample (log2 transformed).
Probe set ID	logFC	AveExpr	t	P.Value	adj.P.Val	B	Gene symbol	GSM390224.CEL	GSM390225.CEL	GSM390226.CEL	GSM390227.CEL	GSM390228.CEL	GSM390229.CEL	GSM390230.CEL	GSM390231.CEL	GSM390232.CEL	GSM390233.CEL	GSM390234.CEL	GSM390235.CEL	GSM390236.CEL	GSM390237.CEL	GSM390238.CEL	GSM390239.CEL	GSM390240.CEL	GSM390241.CEL	GSM390242.CEL	GSM390243.CEL	GSM390244.CEL	GSM390245.CEL	GSM390246.CEL	GSM390247.CEL	GSM390248.CEL	GSM390249.CEL	GSM390250.CEL	GSM390251.CEL	GSM390252.CEL	GSM390253.CEL	GSM390254.CEL	GSM390255.CEL	GSM390256.CEL	GSM390257.CEL	GSM390258.CEL	GSM390259.CEL	GSM390260.CEL	GSM390261.CEL	GSM390262.CEL	GSM390263.CEL	GSM390264.CEL	GSM390265.CEL
212143_s_at	2.00782	7.64889	4.76429	1.27e-05	0.00269178	3.10593	IGFBP3	7.66286	7.42269	5.49042	7.82373	8.00561	6.45164	6.99466	7.57691	7.59504	8.47821	9.2281	4.05314	7.52009	6.82353	8.76126	7.74799	6.49595	9.31567	9.57305	7.45026	7.67286	7.92267	7.89709	7.21991	8.888	6.5072	7.0005	7.70037	6.75146	7.74662	4.59288	5.64976	5.80742	6.2373	6.9262	7.86181	5.00208	6.41387	7.28962	8.69234	8.26769	5.07476
220022_at	2.01411	5.23508	3.5885	0.000676359	0.0195311	-0.510744	ZNF334	6.96812	5.05977	3.37565	2.34139	3.27694	3.38735	3.31242	3.29784	8.14308	4.04578	7.15693	5.78194	3.30693	5.25327	3.16196	3.47429	4.04132	9.58964	7.99838	4.01845	5.49295	5.38819	3.19882	3.90043	6.0715	5.78249	3.72019	3.55346	6.19197	2.71207	4.10788	6.80204	5.02866	4.30138	3.36413	4.89421	4.37348	4.924	4.10386	6.06175	3.14245	6.92227
235009_at	2.01461	5.66329	4.40336	4.54e-05	0.00462385	1.94138	BOD1L1	6.54024	7.34671	4.01167	7.90154	7.29373	3.6904	4.28436	7.52534	5.16116	4.47092	3.91597	3.32199	8.03382	7.25648	4.1066	4.47709	3.70011	6.94701	5.41316	3.61513	7.67547	2.66079	3.74585	4.80033	6.52257	6.33594	5.5289	3.40148	3.01088	5.91728	3.75814	4.54069	5.7719	4.41968	2.9872	5.63194	4.27587	4.93119	6.69891	7.58518	4.41098	5.09627
201730_s_at	2.01647	7.81106	4.15672	0.000105699	0.00722231	1.17078	TPR	8.14452	8.7762	6.85569	9.17585	9.2167	6.26817	7.84896	9.23126	4.93725	6.63351	6.11252	4.18812	10.1352	8.03545	6.88101	6.584	2.79209	9.2778	7.74123	6.86096	9.27314	6.53195	7.03971	7.77466	8.89458	8.79785	7.53355	8.10709	3.33872	8.5254	5.56318	4.95244	8.09745	6.06455	5.85619	7.6387	6.28294	7.49336	9.2981	9.62178	8.0131	6.68894
1557910_at	2.01906	10.1631	3.58236	0.000689533	0.0197074	-0.528109	HSP90AB1	10.1527	10.7583	10.0467	12.3224	11.708	9.50777	8.24996	12.0216	7.52162	11.0452	12.1329	5.12741	11.7664	7.02142	11.3567	10.8131	7.16102	12.3396	10.4503	7.48277	10.3733	10.2761	8.46388	9.05938	10.1668	10.3268	9.31116	9.79029	6.36356	11.92	5.40412	8.21881	8.98609	6.2543	11.686	8.89249	8.76529	11.8462	11.3679	11.6719	10.644	6.94471
234707_x_at	2.02036	6.80754	3.40263	0.00120333	0.0265935	-1.02805	IGLV1-44	5.56192	4.89407	7.06465	7.40033	4.56299	6.06732	6.11494	4.53192	5.67864	8.72493	10.1348	4.53179	7.51196	4.9913	6.34827	7.8201	5.84983	4.40724	6.83149	5.75162	8.50329	4.61544	6.61072	7.4411	3.62954	4.41414	7.54919	6.47559	8.92585	7.27755	3.55032	7.58958	4.58952	5.0004	9.16583	8.78877	4.80069	4.45296	9.84282	9.30164	6.16302	5.09785
213167_s_at	2.03404	4.56582	5.0924	3.88e-06	0.00164979	4.19678	SLC5A3	5.78094	4.56656	4.17117	4.37819	6.65006	4.07467	3.90687	5.3866	2.21057	5.03629	5.55641	4.69702	5.38585	3.31563	4.85253	3.37554	2.50598	4.50084	3.27123	3.03572	2.5142	4.35336	4.26229	2.45196	5.80484	3.51927	4.24544	4.82314	3.08965	3.19427	3.08727	2.62089	2.92674	3.28522	6.8848	3.36399	3.31748	4.83267	2.88189	6.26604	5.51346	2.97719
217378_x_at	2.04003	6.27844	3.74722	0.000408312	0.0148138	-0.0555154	AC016745.2	4.88541	5.47734	6.245	6.59949	4.28139	5.58324	5.19374	4.27676	4.32728	7.78851	9.8607	5.49911	6.91617	4.26348	6.83731	5.52997	5.38953	4.49715	6.51677	4.18185	8.25036	3.81901	6.3184	6.78202	3.76573	4.88598	7.80906	5.1959	6.89776	7.6508	4.72386	6.4656	3.46133	4.16914	7.75628	9.30576	4.37307	4.2876	9.01717	7.49935	5.66111	4.34024
209257_s_at	2.0664	7.30536	3.92166	0.000231524	0.0109954	0.458145	SMC3	8.38334	8.19472	6.59072	10.6094	8.74613	6.79701	6.21607	8.84759	2.72245	7.13785	7.09686	4.18366	10.1227	7.16861	6.1351	5.70974	4.00593	8.96059	7.09985	5.40002	9.32935	4.63842	5.84525	6.27025	7.5632	8.62929	7.88047	6.93825	3.61211	8.60387	4.48277	4.97991	6.52961	3.79152	5.86029	8.0643	5.676	7.05133	9.08905	8.78889	6.92801	5.85926
208859_s_at	2.06832	8.05306	3.84836	0.000294317	0.0125332	0.240654	ATRX	9.40541	10.0477	6.79308	9.9478	9.29047	7.08269	7.47429	9.03678	6.11048	6.49798	6.47	4.12618	10.1039	10.4229	6.28055	6.35601	3.11438	8.9692	8.58487	7.34271	9.86964	4.31265	5.92298	6.99587	9.70013	9.16307	7.95751	6.09035	4.4033	8.36796	6.9438	7.36291	8.26853	7.18242	5.56995	8.89207	7.17276	6.66829	9.2772	10.1139	7.2572	9.78662
214777_at	2.07824	6.65454	3.78369	0.000363035	0.0139585	0.0507387	IGKC	4.69363	6.56215	5.61861	6.44566	5.05525	6.30506	5.28555	5.11791	5.46535	7.05038	9.15892	5.64216	7.25324	4.86386	5.52997	5.9339	5.34204	4.81907	6.03793	4.57536	9.02282	4.60879	6.69153	6.3388	5.03117	4.77375	8.64121	4.77592	6.95338	10.0041	5.61621	6.98695	5.02437	4.73555	7.3988	9.39631	5.57706	5.57297	8.58774	8.98319	5.91665	4.58456
214768_x_at	2.09234	6.5586	3.30887	0.00159887	0.030594	-1.28217	IGKC	5.42797	4.27631	5.97953	6.90456	4.27859	4.96934	6.85721	4.20477	5.3545	8.66791	11.8392	5.16453	7.50031	4.77259	7.94543	5.55781	5.82593	4.47492	6.29665	4.84636	8.96218	4.43896	7.0569	6.84384	4.0443	4.63111	7.24757	4.77991	7.51232	7.17566	4.78297	8.28004	4.70789	3.74013	7.80818	9.83876	5.03933	4.19926	7.58917	8.53238	5.7702	4.50281
209582_s_at	2.12803	6.07321	6.91855	3.69e-09	3.36e-05	10.5931	CD200	6.38879	6.67978	5.9448	3.91949	3.88941	6.23981	6.72578	7.35542	5.25887	6.78423	6.11108	5.85934	4.50887	4.37005	4.43864	6.44145	5.28513	6.86734	4.97291	6.47435	7.42005	5.73622	5.8829	5.86964	5.89417	5.55049	6.41333	5.71115	4.66522	4.29455	4.78912	5.03627	4.18881	4.04677	4.72763	5.90107	6.62176	5.84134	5.66037	6.49711	5.33412	4.42786
209560_s_at	2.15367	3.2403	3.44588	0.00105391	0.0249116	-0.909247	DLK1	2.46334	2.07846	2.29278	2.58709	2.1141	2.41593	2.03157	2.24622	2.84331	2.16139	2.61729	2.70111	2.63321	3.41901	2.55148	2.58254	3.65345	5.91165	2.69823	4.63503	2.7773	2.46505	2.62157	2.41191	2.95627	1.97663	2.294	2.77843	3.49469	3.63562	2.34436	2.73872	2.10602	3.43204	3.94775	2.34931	2.48674	2.67045	3.05932	2.02971	2.38418	5.36022
208663_s_at	2.1715	8.42332	4.06445	0.000144165	0.00857693	0.888361	TTC3	10.1182	10.0027	8.62247	10.1275	10.2802	7.68559	8.30796	9.9546	6.52831	8.92422	9.19447	4.22232	9.53684	8.3219	7.25089	6.91014	3.06865	9.58226	8.31331	6.01723	9.19171	6.87835	5.38175	7.85445	9.73839	8.94327	8.43233	7.43336	4.80831	9.81041	5.39658	7.64911	8.34871	4.64595	8.24026	9.14508	7.90783	8.32497	10.1551	9.56889	7.85632	6.09175
211643_x_at	2.17503	6.25688	3.35493	0.00139128	0.0284901	-1.15792	IGK	4.9518	5.07178	5.64912	6.95123	4.20867	5.81618	5.76248	3.53183	4.67452	8.75555	9.67032	4.21767	6.85669	4.24179	6.23676	5.40432	4.45529	3.38013	6.28159	4.82727	7.94668	3.88115	6.34766	7.17274	3.82193	3.7761	8.58019	4.32283	7.19932	8.31952	4.26151	8.2652	4.23425	4.77658	7.56686	9.66017	4.27363	4.08951	9.239	7.44026	5.76918	3.6498
1559881_s_at	2.18589	5.11858	4.92626	7.1e-06	0.00208761	3.64097	ZNF12	5.53104	6.14364	4.94384	7.08254	7.44377	3.95308	4.7322	6.60357	4.12116	5.53351	6.04443	3.36234	6.73932	3.54054	5.14314	3.1089	2.30226	7.63493	5.18674	2.6603	5.85979	3.80656	3.60931	3.67292	5.9037	5.54224	4.54883	4.31498	2.83466	5.89107	2.34511	2.33119	3.2684	2.61621	5.12312	5.19602	3.57452	5.62279	6.35886	5.79628	3.83048	2.35282
228170_at	2.2131	4.78628	3.08031	0.00313673	0.0442279	-1.88132	OLIG1	2.16242	2.91391	6.26431	1.94679	7.49886	3.79381	1.78984	7.11358	7.63939	1.47369	8.19151	4.89641	1.98042	5.93884	8.1945	4.95158	4.07425	3.48303	2.40969	2.33569	2.26123	2.7074	1.87987	1.60393	2.19755	4.37276	1.90112	3.06623	2.58848	2.28086	8.15929	6.17609	6.93648	7.9995	6.17111	6.66548	2.13083	5.35088	4.30896	2.0169	3.20659	7.94014
209875_s_at	2.21346	9.5878	3.11181	0.00286324	0.0420714	-1.80052	SPP1	10.2783	11.4421	10.182	6.69446	12.3025	8.27676	5.27645	10.6686	4.50208	10.1081	12.726	5.55979	12.1169	10.128	10.2623	7.03409	11.9253	13.0704	11.7883	7.22267	8.46951	10.3704	7.58328	8.16496	11.8442	8.09929	8.28499	10.4383	4.30714	6.64054	7.11873	9.84284	8.1994	7.46762	12.9349	9.71585	6.68138	8.84407	7.37886	11.5485	6.03277	8.41222
215294_s_at	2.21944	6.98808	5.09862	3.79e-06	0.00163772	4.21773	SMARCA1	8.11793	7.61398	6.89274	8.59232	8.96632	7.46081	5.25692	9.05993	6.62075	7.40998	9.46943	3.44172	5.98036	6.42613	6.88939	5.29231	4.78636	9.68535	6.38176	4.16231	7.4027	5.9503	4.24088	4.22082	5.98793	5.83385	4.40456	5.87329	4.79032	7.30465	6.53154	7.53892	6.29812	6.13287	4.89733	6.73102	6.1713	7.95118	8.02694	6.9693	6.75079	6.5781
203854_at	2.23508	6.85925	4.38736	4.8e-05	0.00472907	1.89071	CFI	6.25036	6.59249	7.98794	5.22548	9.12901	4.12257	5.35352	6.44152	9.16445	6.56465	9.86989	4.59997	5.84244	8.80485	5.25313	5.98245	7.35359	8.62221	5.10182	5.59169	6.24476	5.71371	5.21714	7.38683	4.98947	6.40261	6.72708	4.34044	7.41296	5.67696	6.47802	7.82276	6.95941	6.95313	5.48515	7.43272	5.94305	5.76765	6.15573	7.88439	4.93804	4.70117
1569607_s_at	2.23787	7.4923	4.10717	0.00012492	0.00792346	1.01869	ANKRD20A1	7.56712	8.3077	8.09592	9.11538	7.99057	6.51754	6.98981	8.75533	2.45809	7.17746	7.84272	4.51918	9.5026	7.13289	5.41448	6.09087	4.07592	9.09311	5.92175	5.93736	8.75371	4.93251	4.47922	6.3085	8.61378	7.29353	7.42381	7.00505	6.54959	9.10948	4.92783	4.81901	8.49109	3.32829	5.32423	6.9346	6.38934	7.36346	9.11345	9.50611	6.65884	9.35826
226913_s_at	2.25853	7.78048	3.98467	0.000188036	0.00991589	0.646951	SOX8	6.54349	5.40038	5.40424	6.82241	7.67622	7.22148	3.84357	8.0221	10.1272	7.61293	10.573	3.98567	7.6559	6.70439	9.57322	8.33456	7.74315	8.38325	9.24122	5.82835	7.8122	9.02783	5.9948	5.27667	6.99773	4.54904	5.25357	6.35715	8.50993	6.86394	7.43552	9.38569	6.31063	7.61132	10.9232	5.52214	6.92847	9.85836	6.39841	3.82348	9.25938	5.39218
214052_x_at	2.25855	8.40383	4.61668	2.15e-05	0.00319641	2.62477	PRRC2C	8.66301	9.47753	7.9377	9.60332	9.5502	8.05221	6.06231	8.83911	6.07292	8.79651	8.75553	5.90675	10.4045	9.82467	6.46007	7.39272	3.49125	9.25916	8.43116	6.10939	9.86638	4.39905	5.67739	7.80054	9.73575	10.1646	8.74333	5.68614	6.79092	7.80367	6.56758	7.82608	8.38204	6.70831	7.07333	9.22338	7.97539	7.40438	10.132	10.3529	6.13485	8.73078
234764_x_at	2.27042	5.88803	3.3001	0.00164161	0.0309714	-1.30572	IGLJ2	4.56589	3.65894	6.47449	6.35732	3.97237	4.78747	4.39125	3.24002	4.01269	7.85404	9.52789	4.56014	7.15185	2.79406	6.76385	7.22803	3.23404	3.3664	5.90719	3.52027	8.23367	2.70723	5.29518	6.6978	3.50443	4.31184	7.16726	5.64357	8.97564	5.52965	3.57683	6.51195	3.58257	5.14849	8.90255	8.24592	3.48976	3.00711	8.86582	8.06403	4.90413	3.21328
212224_at	2.27185	8.4413	5.54211	7.31e-07	0.00068864	5.73143	ALDH1A1	7.80678	8.04096	7.61009	7.8099	7.85182	7.64316	9.03475	7.83355	8.34482	8.01169	11.8648	5.40939	7.31509	6.56808	9.83956	7.66061	7.87214	10.5453	9.44728	9.09055	8.43439	6.48922	7.66632	8.57802	7.22781	8.58463	8.66889	7.5068	6.61899	7.07754	6.11563	8.78851	7.89083	6.09484	8.21251	7.58167	8.41862	10.4004	8.10513	7.57376	7.14085	7.17035
212027_at	2.27552	7.56323	4.93861	6.79e-06	0.00206713	3.68207	RBM25	8.37162	9.19087	6.91934	9.35362	9.59917	7.51809	4.91289	7.52517	5.96403	7.28637	8.21188	5.36935	9.41611	9.40649	5.42889	6.21809	5.59821	8.799	6.91013	4.90305	9.06397	4.63238	5.20989	6.24469	8.3554	9.06933	6.63805	5.82035	5.18642	6.7766	6.01729	6.61076	7.33232	6.04246	6.08744	8.03894	6.55415	6.30692	9.42329	9.65325	5.51879	5.82375
213067_at	2.27791	8.3828	4.68715	1.68e-05	0.0029208	2.85367	MYH10	8.99444	9.52073	7.64536	5.14677	9.51515	7.70726	6.17703	10.6711	6.67813	8.03937	10.205	5.82655	7.66259	7.89507	7.73586	7.8044	5.22922	9.82922	7.55314	5.36977	7.33139	7.08583	5.22698	6.85643	10.1023	8.97071	6.63836	6.99902	4.833	8.46006	7.3453	8.38223	8.27729	6.92947	8.53054	7.32686	8.56542	11.6587	8.3011	9.80076	9.3845	6.54244
235388_at	2.28661	4.34186	5.44835	1.04e-06	0.00079121	5.40824	CHD9	5.43939	5.82993	3.3584	7.60226	6.46864	3.28637	3.1595	6.42384	1.93576	3.73611	4.8472	3.13216	5.39584	3.38097	2.89908	2.70345	2.23163	5.34158	3.83796	2.60477	4.94285	2.20536	2.31646	2.84966	5.10018	5.14158	4.2544	3.06623	2.56514	3.36531	1.83946	3.94384	3.45535	3.09721	2.4755	4.84106	2.53586	3.28172	5.88677	5.22008	3.0174	2.94583
208835_s_at	2.29019	10.2868	3.79572	0.000349182	0.0136271	0.0859299	LUC7L3	11.5999	11.8796	9.85453	12.7466	12.0921	10.011	9.38442	11.7278	9.22957	10.8932	11.584	3.92798	11.9704	10.4736	8.75669	9.15349	4.38386	12.4666	10.6743	7.94523	11.6678	6.58804	8.0923	10.0856	11.7956	11.5786	10.8913	8.68871	6.45181	11.4188	7.35214	9.36482	10.4964	6.5905	7.38839	11.3939	10.0302	9.19325	11.986	11.9324	9.06249	8.11458
201291_s_at	2.30174	8.36451	4.26041	7.43e-05	0.00584569	1.49202	TOP2A	6.7651	9.24358	7.31734	10.1012	9.78521	8.22839	7.90424	10.1135	3.5712	8.83043	9.74403	4.73585	10.0499	6.76451	4.39805	6.88346	5.14286	10.2937	8.9437	5.57248	9.08775	6.00468	6.46682	7.34325	9.39563	10.4909	8.75521	6.95961	3.51841	9.37591	7.52746	6.34814	7.04152	8.19967	8.52181	9.0958	7.96938	8.09873	10.1095	9.77018	7.81495	7.76775
216207_x_at	2.32118	7.29295	3.5854	0.000682981	0.0196019	-0.519514	IGKC	5.80361	6.16887	6.95704	7.72761	5.65781	6.52526	6.05971	4.07901	5.68959	8.32497	10.6412	5.55979	7.74657	5.09219	7.97543	6.86265	7.05342	4.26117	7.53359	5.25396	9.89506	4.75307	7.60545	7.7626	4.55975	4.36358	9.16189	6.0976	8.09859	8.84678	4.65661	8.92823	4.60549	5.45385	9.38723	10.8754	5.12811	4.9561	10.6716	9.22605	6.719	5.57024
205178_s_at	2.32289	7.45156	4.36375	5.21e-05	0.00492022	1.81614	RBBP6	8.32948	9.32385	6.37102	9.45483	8.9286	7.82628	6.61022	8.48528	4.59331	6.42213	6.5033	4.34686	9.16144	9.83077	5.63323	6.0143	3.85715	7.88314	8.45996	5.54061	8.88454	3.25627	4.96122	6.54976	9.12028	9.36311	7.7027	5.70168	3.76824	7.25998	5.5261	5.98797	7.99188	4.73538	5.97306	8.63526	6.56211	5.10018	8.91061	9.31798	5.6908	7.45789
217148_x_at	2.36555	6.3145	3.85331	0.000289606	0.0124287	0.255267	IGLV2-14	5.55176	4.92584	5.70632	6.75639	4.21756	6.20155	5.39031	3.4436	4.93591	8.59826	9.62537	4.06789	8.27617	4.37622	6.26927	6.35984	3.59993	4.3966	5.68988	5.24171	9.15983	4.18963	6.31762	6.68143	4.14515	4.32043	7.48108	5.5492	5.51878	7.26027	4.84654	5.80239	3.73279	5.90959	9.5782	8.08835	4.23057	3.8934	7.93271	7.83177	6.0439	5.03662
217669_s_at	2.39936	5.40095	5.65746	4.73e-07	0.000602711	6.13104	AKAP6	4.31976	4.17807	4.36327	4.25162	5.13487	5.79778	4.85257	4.56871	4.58314	5.78008	7.82577	5.55673	4.12644	4.73801	5.46494	4.58875	6.53174	8.26167	4.38876	4.79959	4.44388	4.95761	4.18908	3.89073	4.99792	4.50283	4.88804	4.62525	5.16332	4.39424	4.58557	4.1227	4.21534	5.16574	5.51101	4.31625	4.10769	5.78887	4.51505	5.69346	4.67443	4.57079
228581_at	2.40451	5.74415	4.05632	0.00014814	0.00869053	0.863626	KCNJ10	2.69072	5.01796	3.23303	3.92872	2.99264	3.92692	2.69326	4.15629	3.18031	9.4014	7.08508	6.18042	4.62536	4.12945	3.12691	3.86421	5.46144	7.51857	4.08384	4.79815	6.73044	2.63194	4.23131	5.16538	4.64131	3.43592	5.77405	4.87717	4.09007	4.41284	8.62772	7.28594	8.55026	8.11959	3.86	4.54283	6.9741	6.86148	5.1645	7.87365	5.4864	4.91039
214055_x_at	2.40919	10.149	4.53639	2.85e-05	0.00368997	2.36584	PRRC2C	10.6481	11.5739	9.80633	11.518	11.4222	9.95535	8.15214	10.7	8.01857	10.8273	10.8615	5.18594	11.8247	11.5532	8.25676	9.17305	4.87795	11.1358	10.2753	7.30074	11.6736	6.47256	7.39085	9.46138	12.0001	11.8833	10.3143	7.63678	7.75313	9.93118	7.96922	9.84002	10.0995	8.1748	9.02675	10.8204	9.63334	8.85109	11.8202	12.2612	8.45766	8.92975
216576_x_at	2.40939	6.98095	3.28658	0.00170955	0.0315883	-1.3419	IGK	5.80584	5.21202	6.64829	7.37898	4.6047	5.97153	4.75971	3.38308	4.49239	8.27108	11.2176	5.39408	7.28387	5.05516	10.0884	5.80931	6.06547	4.30053	7.46196	5.10301	8.4942	4.16142	7.40752	7.77005	3.95649	4.79393	10.5628	5.02552	8.41752	8.41294	4.77118	7.66307	4.06074	4.68594	8.18681	10.866	4.58291	4.2979	10.7327	8.5701	6.6387	4.48367
208994_s_at	2.44513	7.6882	4.71637	1.51e-05	0.00288683	2.94904	PPIG	8.81619	9.08894	6.2918	10.0663	9.37135	7.31747	6.79005	8.66064	5.50027	5.94752	6.68795	4.57404	9.70347	8.67863	4.84076	6.07276	3.51787	9.19234	8.37814	5.68513	9.1256	4.50974	6.09629	6.78202	8.68543	8.80325	8.1371	6.14493	2.83105	7.39873	5.78343	7.59555	7.94107	6.46607	4.27069	8.26579	7.44783	6.7599	9.2732	9.47888	6.8109	5.99148
217138_x_at	2.46225	7.87244	3.11558	0.00283209	0.0418243	-1.79082	IGLC1	7.03655	6.77868	7.2297	9.18233	4.76652	8.2612	7.92683	5.13652	5.16428	11.415	11.954	4.74099	10.2351	5.05327	7.51812	8.29892	4.70444	4.49814	7.51984	7.5477	11.0457	4.23783	8.74476	9.07712	4.93573	4.94061	9.66724	7.99726	7.70948	9.71821	5.28178	7.87255	4.13319	4.49692	11.2682	10.9539	6.00667	5.03546	11.2651	10.0233	8.15617	4.64099
219387_at	2.51988	7.33089	4.2182	8.58e-05	0.0063756	1.36077	CCDC88A	8.47763	10.0931	5.64165	9.04254	8.49887	7.51368	5.6702	8.43373	2.99981	5.58637	5.99077	5.94167	9.69983	8.8364	5.95054	5.66911	4.31846	7.05807	7.9723	4.57867	9.34462	2.62528	4.58384	5.8681	9.05136	8.22358	7.82308	4.37585	4.08167	6.67572	5.31655	6.77356	8.03963	5.68283	4.40155	9.21372	6.76405	5.87051	8.97958	9.13099	5.37122	9.29051
211948_x_at	2.57615	9.46209	4.63587	2.01e-05	0.00307634	2.68695	PRRC2C	9.99227	10.9747	9.17705	10.9797	10.8948	9.23042	7.15	10.1611	7.92919	10.1369	10.3934	5.35635	11.2611	10.7376	7.51518	8.4699	4.58522	10.692	9.46562	6.18963	11.0386	5.65937	6.50051	8.62831	11.4729	11.2631	9.71109	6.83709	6.87358	9.23564	6.39657	9.32408	9.30797	6.52668	8.4111	10.2811	8.82609	8.22328	11.2843	11.6829	7.44402	7.2045
215176_x_at	2.60905	7.48135	3.37552	0.00130698	0.0275799	-1.10201	IGK	6.27924	7.34973	7.32755	9.03888	3.33404	7.91613	5.76505	2.71548	4.5081	8.83759	11.8879	6.18505	8.23368	4.72743	9.13746	6.43982	6.07826	3.53634	8.0281	5.44566	10.232	3.46224	8.9821	8.41236	3.65397	4.22573	9.70475	5.99925	8.08544	9.60096	5.02641	8.73526	4.13319	5.18246	9.66888	11.4269	5.27828	4.58361	10.9318	10.3474	7.19876	5.03707
207327_at	2.67212	5.36023	4.30727	6.33e-05	0.005372	1.63853	EYA4	3.61917	3.78003	8.55253	8.62016	8.12575	2.73612	4.21612	8.32492	2.80596	3.01028	7.63999	4.19482	8.836	3.74146	3.01028	2.76255	5.14048	6.3633	6.51828	4.99681	2.67251	3.96573	3.91367	3.40151	6.83994	2.37456	2.62499	4.8147	3.20967	5.88953	4.01461	2.94562	5.21254	2.26071	6.79522	4.38688	5.84134	9.0096	6.95865	3.42674	2.34746	4.46171
1555564_a_at	2.69388	4.89014	5.58441	6.23e-07	0.00065518	5.87772	CFI	5.05057	5.10173	5.5566	4.65406	8.15858	3.31564	3.25946	4.94152	7.02263	4.75433	8.51941	3.66786	4.13154	4.55835	3.64825	3.76395	3.94485	7.55333	3.15985	3.04922	3.8121	3.45069	2.88421	4.25512	3.5433	4.48322	3.55573	3.79282	4.22586	4.11648	3.74944	4.16131	3.88694	2.95475	3.07895	4.75982	3.85588	3.80463	4.35026	5.40052	2.63912	4.52339
213825_at	2.73179	4.11459	5.18772	2.73e-06	0.0013958	4.51859	OLIG2	2.36655	2.2362	3.86301	2.88191	8.66003	2.69721	2.5857	3.58629	2.75326	2.48375	6.47948	4.5866	7.29024	4.07868	5.10813	2.81689	3.71987	2.37644	3.20185	2.71912	2.21682	2.93945	3.00842	2.93723	2.6932	3.88592	3.29841	2.54351	3.15057	2.72737	4.34369	3.18947	3.75524	3.32305	2.61964	2.75804	2.75973	3.04875	7.48174	2.19638	3.01487	6.34476
202992_at	2.77466	5.91465	4.73919	1.39e-05	0.00274751	3.02368	C7	7.39519	7.50065	6.20984	4.87056	2.66261	2.96515	7.44232	3.0134	3.87	3.11376	3.94601	8.29333	3.90129	8.50292	3.17524	6.78113	5.35382	3.44578	3.34341	7.46961	6.19886	3.99539	7.83002	7.61223	2.8373	4.4535	7.98887	6.75602	4.74689	4.94499	6.76268	4.12342	4.39176	6.56206	3.50633	7.82741	6.31384	3.71742	6.3323	4.77905	4.56831	6.4823
211645_x_at	2.78602	6.80118	3.57696	0.000701312	0.0198469	-0.543353	IGKV1-17	5.73142	6.27614	6.75818	8.29477	3.67584	6.26937	5.27636	2.96491	4.24545	8.89408	10.8143	5.24806	7.61394	4.04239	8.20478	5.52987	5.84575	3.31691	7.17849	4.18245	9.81588	3.31677	7.49233	7.57123	3.70899	3.36537	8.94147	5.08798	7.93364	8.54847	4.214	8.68991	3.50169	4.55032	9.14794	10.4269	3.43671	3.8339	10.6429	8.51857	6.56495	4.18141
1568574_x_at	2.8827	7.2152	3.36569	0.00134663	0.027993	-1.12874	SPP1	8.19372	9.38053	7.95445	4.46119	10.4199	6.25254	1.9223	8.7029	2.08426	7.61614	11.2595	4.70354	10.5343	7.01124	8.19644	4.35261	9.80983	12.2562	9.56962	3.79932	5.53682	7.65059	4.18553	4.93017	9.42537	5.28509	5.6708	7.97885	2.67483	3.31111	3.08727	6.53484	5.0706	4.45308	11.4536	6.9994	3.37028	6.46813	4.70689	9.6805	2.94585	4.85991
215220_s_at	2.89027	6.13348	5.29413	1.84e-06	0.00106946	4.88019	TPR	7.14643	7.60778	3.94087	8.76643	8.22199	4.88494	4.34875	7.39773	4.17072	4.84837	5.33598	5.22996	9.12756	6.70228	3.57795	4.03293	4.59759	8.6125	5.65156	2.73066	7.74468	3.11833	2.42338	4.45174	7.26543	7.25667	5.84188	3.72371	4.32625	5.42091	3.95924	3.91231	5.5403	4.34646	3.60057	6.30488	4.38458	3.72261	7.93724	8.38714	3.9919	6.31402
214608_s_at	3.00001	5.15926	4.27237	7.13e-05	0.00577899	1.52933	EYA1	3.46044	3.17503	4.27857	2.7639	3.30538	2.68496	3.51493	6.88861	3.67791	7.77503	8.63481	3.69055	5.7332	7.33128	3.89025	2.85132	6.82554	5.23671	3.63506	4.62876	3.18484	3.66962	3.55114	3.2141	2.96674	3.19249	2.88806	3.73102	3.19618	3.48307	3.78376	2.97227	3.16068	4.04736	7.58509	4.48094	6.6815	4.80995	2.75966	3.09438	5.41418	6.75869
[truncated: 16 more columns]
