# Supplementary material for: Characterization of long noncoding RNA and messenger RNA signatures in melanoma tumorigenesis and metastasis
Source: PLoS One. 2017 Feb 22;12(2):e0172498. doi: 10.1371/journal.pone.0172498 (PMC5321451; doi:10.1371/journal.pone.0172498)
Supplement: S9 Table — (XLSX) [file pone.0172498.s010.xlsx]

## Sheet: Sheet2
The 144 overlapping mRNAs that were differentially expressed in the three comparisons.
Abbreviations: PM, primary melanoma; MM, metastatic melanoma; N, normal skin.
Probe Set ID	Gene Symbol	PM/N		MM/N		MM/PM
		logFC	adj.P.Val	logFC	adj.P.Val	logFC	adj.P.Val
1552477_a_at	IRF6	-2.87295	2.12404e-05	-5.59819	6.5404e-10	-2.77261	0.00360846
1552532_a_at	ATP6V1C2	-2.47481	0.000449631	-4.61477	1.58833e-07	-2.20176	0.0203827
1552797_s_at	PROM2	-2.12943	0.00226958	-5.31186	1.13602e-08	-3.36359	0.00221414
1553602_at	MUCL1	-3.6705	0.000139288	-8.14016	1.91912e-09	-4.37612	0.00206713
1554195_a_at	C5orf46	-2.56063	6.54107e-05	-4.61746	5.46094e-09	-2.07975	0.0170374
1554252_a_at	CERS3	-2.28507	0.000867422	-4.48728	7.62986e-09	-2.12441	0.0249252
1554253_a_at	CERS3	-2.8921	1.79837e-05	-4.9226	1.46334e-09	-2.08005	0.0277571
1555773_at	BPIFC	-2.75405	0.00251863	-6.36605	3.73492e-09	-3.46158	0.00938306
1556793_a_at	FAM83C	-2.62571	0.00266433	-6.44427	2.07615e-09	-3.81125	0.00321975
1557094_at	ANXA8	-2.72056	0.000616247	-5.73431	1.33402e-09	-3.13318	0.00714623
1558846_at	PNLIPRP3	-3.17117	0.000277128	-6.78033	9.53434e-09	-3.72279	0.00233507
1560531_at	LCE1B	-2.58674	0.00797687	-6.1678	1.1448e-08	-3.37182	0.0136716
1569410_at	FLG2	-3.42163	0.00562213	-7.9652	1.7663e-08	-4.57863	0.0126006
1569909_at	KRT79	-4.61768	4.97095e-07	-6.7959	1.95856e-08	-2.22421	0.041233
200606_at	DSP	-2.3541	0.00615707	-5.42865	3.36867e-07	-3.08974	0.0177019
201820_at	KRT5	-2.19919	0.0111527	-7.1369	6.40228e-08	-4.79655	0.000790362
202286_s_at	TACSTD2	-2.61036	0.00386588	-7.26585	7.97999e-09	-4.70156	0.00106946
202504_at	TRIM29	-3.24364	0.000780237	-7.24567	4.71109e-09	-4.0013	0.00527673
202597_at	IRF6	-2.76394	0.000191665	-6.34237	1.46334e-09	-3.63735	0.0011771
202712_s_at	CKMT1A	-2.81365	0.000137467	-5.38136	7.74168e-08	-2.68356	0.0141665
203074_at	ANXA8	-2.57695	0.0046143	-6.62189	2.2027e-09	-4.038	0.0029208
203407_at	PPL	-2.25355	0.000775581	-4.61261	8.98864e-09	-2.4782	0.0125487
203453_at	SCNN1A	-2.56546	0.00219051	-5.58369	1.29479e-08	-3.07695	0.00845634
203638_s_at	FGFR2	-3.47699	9.23656e-06	-6.37519	2.76172e-09	-2.88688	0.00823551
203797_at	VSNL1	-2.11905	0.00377546	-4.85864	4.25688e-09	-2.69501	0.00936316
203961_at	NEBL	-3.01001	6.85682e-05	-5.40104	2.76172e-09	-2.40257	0.0229623
204351_at	S100P	-2.82498	0.000138375	-5.05721	3.24569e-08	-2.29331	0.0199472
204379_s_at	FGFR3	-3.09842	0.000150265	-6.26571	5.17642e-09	-3.1844	0.00802995
204503_at	EVPL	-2.12967	0.000686713	-4.29821	2.2027e-09	-2.03551	0.0151064
204537_s_at	GABRE	-2.41407	0.000284115	-4.43487	4.88736e-07	-2.15397	0.0139103
204734_at	KRT15	-3.76082	3.52048e-05	-7.42861	2.11352e-09	-3.53078	0.00722231
204855_at	SERPINB5	-2.67337	0.00359864	-7.33266	5.17642e-09	-4.63376	0.00158201
204942_s_at	ALDH3B2	-2.88523	0.000752156	-6.05271	4.18542e-08	-3.13279	0.0119615
204952_at	LYPD3	-2.14565	0.00429361	-5.4235	5.59141e-09	-3.31243	0.00291557
205109_s_at	ARHGEF4	-2.30548	0.000745204	-4.71145	3.10354e-09	-2.49669	0.00886669
205157_s_at	JUP	-2.19531	0.0162897	-6.55489	4.8259e-08	-4.46241	0.00192687
205185_at	SPINK5	-2.7142	0.00576535	-6.22007	5.99992e-08	-3.5616	0.0130099
205363_at	BBOX1	-3.05748	0.000223105	-5.57396	2.11352e-09	-2.55319	0.0282867
205470_s_at	KLK11	-2.60218	0.00209515	-6.06471	9.61846e-09	-3.40139	0.0058655
205490_x_at	GJB3	-2.65019	0.000517928	-5.6338	5.19895e-09	-2.91522	0.00521528
205624_at	CPA3	-2.23244	0.00016866	-4.80676	1.1448e-08	-2.55732	0.0029208
205759_s_at	SULT2B1	-2.32348	0.000588977	-4.43075	3.17103e-08	-2.20658	0.0153243
205778_at	KLK7	-2.19979	0.0108362	-5.44294	2.08887e-07	-3.25196	0.0107693
205900_at	KRT1	-2.98381	0.00469932	-7.41315	6.3799e-08	-4.43664	0.00681376
206032_at	DSC3	-3.06797	0.00181986	-7.70467	3.10354e-09	-4.59822	0.00265127
206033_s_at	DSC3	-3.00819	0.000719213	-7.28166	3.03987e-09	-4.36976	0.00206378
206164_at	CLCA2	-2.34556	0.00138507	-5.16963	1.68689e-08	-2.74391	0.00947928
206165_s_at	CLCA2	-2.66534	0.00123882	-6.12806	4.22559e-09	-3.44093	0.00558341
206166_s_at	CLCA2	-2.3202	0.00798305	-5.54909	2.5558e-08	-3.272	0.00906241
206192_at	CDSN	-2.2362	0.0103096	-5.01046	4.02329e-07	-2.78273	0.0241319
206400_at	LGALS7	-2.99618	0.0026572	-6.63992	1.16479e-07	-3.63307	0.0112208
206595_at	CST6	-3.71995	3.47233e-05	-6.91718	5.17642e-09	-3.27877	0.00935559
206605_at	ENDOU	-2.69913	0.000113214	-5.19235	5.17642e-09	-2.60667	0.00584569
206642_at	DSG1	-3.01132	0.000248562	-6.12316	1.98431e-08	-3.07777	0.0119442
206884_s_at	SCEL	-3.01795	8.70805e-05	-5.91419	1.45568e-08	-2.89432	0.00784735
207065_at	KRT75	-2.88381	0.000191665	-5.11249	6.51168e-08	-2.19251	0.0272265
207109_at	POU2F3	-3.14042	0.000304248	-6.0587	3.25875e-09	-2.95442	0.014582
207114_at	LY6G6C	-2.84991	0.000200988	-5.32616	7.26385e-09	-2.45954	0.0261159
207254_at	SLC15A1	-3.06459	0.00020184	-5.96785	3.02857e-09	-2.89512	0.0121715
207324_s_at	DSC1	-2.18179	0.0125978	-4.67014	9.19877e-06	-2.45309	0.0409617
207720_at	LOR	-2.89452	0.00811299	-7.02207	5.52479e-08	-4.16185	0.00908895
207908_at	KRT2	-4.42285	4.31098e-05	-7.27263	9.61846e-09	-2.99473	0.048161
207911_s_at	TGM5	-3.04124	1.93955e-05	-5.18554	1.98685e-08	-2.01346	0.0341769
208228_s_at	FGFR2	-2.64075	1.9173e-05	-4.69991	2.13372e-09	-2.05954	0.0133804
209260_at	SFN	-2.16479	0.0145464	-6.22413	9.9158e-09	-4.13943	0.00203733
209792_s_at	KLK10	-2.33547	0.00593486	-5.44545	6.28474e-08	-3.09617	0.0124971
209863_s_at	TP63	-2.3073	0.00376456	-5.80248	2.70309e-09	-3.4771	0.00332576
209873_s_at	PKP3	-2.07636	0.00166774	-4.15845	3.3693e-08	-2.07331	0.0212532
210020_x_at	CALML3	-3.19024	0.000658797	-6.54545	2.13372e-09	-3.25182	0.0138654
210325_at	CD1A	-2.77008	9.80092e-05	-5.41047	1.35292e-09	-2.61193	0.00940249
210397_at	DEFB1	-2.78387	0.00261651	-6.43328	3.22344e-09	-3.71339	0.00462385
211734_s_at	FCER1A	-2.20974	0.000327899	-4.35924	5.17642e-09	-2.20981	0.0127233
213285_at	TMEM30B	-2.31496	3.90362e-05	-4.39057	6.13282e-09	-2.19034	0.0037115
213695_at	PON3	-3.12405	1.01402e-05	-5.25846	4.95623e-09	-2.19157	0.0134972
213929_at	EXPH5	-2.62614	8.56009e-05	-4.80991	9.41957e-09	-2.25463	0.0145829
215243_s_at	GJB3	-2.32791	0.000165041	-4.37842	9.00146e-09	-2.09891	0.0118267
215536_at	HLA-DQB2	-2.67429	0.00105394	-5.15194	1.2458e-09	-2.54017	0.0275367
215704_at	FLG	-2.45113	0.021342	-6.55503	1.29053e-07	-4.16771	0.00792346
215867_x_at	CA12	-2.02852	0.000618433	-4.38677	5.19895e-09	-2.42015	0.00392433
217272_s_at	SERPINB13	-2.20521	0.0351624	-6.76864	4.10046e-08	-4.56216	0.00316558
217528_at	CLCA2	-2.47268	0.00773807	-6.75893	5.57749e-09	-4.21968	0.00270476
218002_s_at	CXCL14	-2.59313	0.0015682	-5.16761	7.02731e-06	-2.59749	0.0387023
218186_at	RAB25	-3.02345	0.00055842	-6.37023	1.46334e-09	-3.34054	0.00803096
218677_at	S100A14	-2.29734	0.00139065	-5.28327	9.02235e-09	-2.87394	0.00499471
218796_at	FERMT1	-2.63179	4.01999e-05	-5.11239	1.57275e-09	-2.47655	0.00593976
218963_s_at	KRT23	-2.92709	2.08299e-05	-5.61088	3.03987e-09	-2.67182	0.00729966
219263_at	RNF128	-2.03174	0.00571241	-4.11574	9.30947e-07	-2.18478	0.0359614
219388_at	GRHL2	-3.10337	4.83964e-05	-6.1538	4.21452e-10	-3.09597	0.00462689
219395_at	ESRP2	-2.83765	0.0003202	-6.04159	1.35292e-09	-3.28405	0.00307634
219476_at	C1orf116	-2.72152	0.000203895	-5.98674	2.13372e-09	-3.13504	0.00261946
219597_s_at	DUOX1	-2.30468	0.00417818	-5.08958	1.17497e-07	-2.84731	0.0143131
219630_at	PDZK1IP1	-2.81613	0.00092553	-5.17802	7.60258e-08	-2.41396	0.0495284
219735_s_at	TFCP2L1	-2.56556	1.53429e-05	-4.59996	1.89417e-09	-2.10359	0.00729966
219756_s_at	POF1B	-2.71207	9.76759e-05	-4.96028	1.19685e-08	-2.21028	0.0264197
219795_at	SLC6A14	-2.59824	0.000708	-5.01929	5.92038e-09	-2.3425	0.0228908
219936_s_at	GPR87	-3.06124	0.000162249	-6.0563	3.76923e-09	-2.93388	0.0108207
219995_s_at	ZNF750	-2.39888	0.00146905	-5.12013	5.19895e-09	-2.68217	0.0121546
220149_at	C2orf54	-2.69947	3.71473e-05	-4.83517	4.90662e-09	-2.02278	0.0196019
220161_s_at	EPB41L4B	-2.85694	3.14729e-05	-5.20131	4.29567e-09	-2.3611	0.0118193
220225_at	IRX4	-2.17862	0.000358796	-4.35055	4.98841e-09	-2.09423	0.00878525
220402_at	TP53AIP1	-2.44593	0.000764556	-4.80981	1.31425e-08	-2.49624	0.0130427
220403_s_at	TP53AIP1	-2.65664	0.000284115	-5.32141	1.03535e-09	-2.7257	0.0074128
220428_at	CD207	-3.20246	1.96048e-05	-5.20862	6.52491e-09	-2.13626	0.0304015
220723_s_at	CWH43	-2.44417	0.00365989	-6.15493	1.20957e-08	-3.64574	0.00295846
220724_at	CWH43	-2.48612	0.00068484	-5.12591	2.55567e-08	-2.64439	0.0104755
221854_at	PKP1	-2.79344	0.00104651	-6.34965	1.06971e-08	-3.75304	0.00314279
222830_at	GRHL1	-2.69724	0.000137184	-5.49883	2.00977e-08	-2.96002	0.00428496
222892_s_at	TMEM40	-2.29643	0.00178092	-4.79686	5.57749e-09	-2.47489	0.0188533
223631_s_at	C19orf33	-2.19675	0.00767093	-5.50848	3.25857e-08	-3.25925	0.00463965
223832_s_at	CAPNS2	-2.97063	0.000289647	-6.37161	2.11352e-09	-3.41827	0.00428496
224022_x_at	WNT16	-2.33726	0.000565714	-4.38905	4.36086e-09	-2.09926	0.023581
224650_at	MAL2	-2.54032	0.00229426	-6.55552	2.93928e-09	-3.97336	0.00206713
225645_at	EHF	-2.80907	0.00111371	-5.32649	7.57815e-08	-2.54169	0.0468919
225667_s_at	FAM84A	-2.11918	0.00432578	-5.27318	2.93928e-09	-3.10251	0.0041325
226185_at	CDS1	-2.58497	4.49903e-05	-4.64829	2.13372e-09	-2.1085	0.0144835
226281_at	DNER	-3.38825	5.18894e-06	-5.56128	2.6787e-08	-2.16781	0.0172087
226755_at	MIR205HG	-3.17836	3.89665e-05	-5.83898	1.22825e-08	-2.6079	0.0130699
226803_at	CHMP4C	-2.34942	0.000324627	-5.02977	1.61641e-09	-2.71541	0.00244613
226863_at	FAM110C	-2.51915	0.0031955	-5.62932	3.10354e-09	-3.11607	0.0103245
226926_at	DMKN	-2.23363	0.00135303	-5.26403	1.15753e-06	-3.0873	0.00504469
227163_at	GSTO2	-2.68036	9.17909e-06	-4.79104	2.11352e-09	-2.117	0.00708219
227475_at	FOXQ1	-2.02653	0.00209515	-5.04293	2.2197e-08	-3.12064	0.00164979
227642_at	TFCP2L1	-2.81079	1.04654e-05	-5.03803	7.20844e-09	-2.14186	0.00759368
227782_at	ZBTB7C	-2.73473	2.75012e-05	-4.70098	3.73492e-09	-2.00744	0.0238992
228010_at	PPP2R2C	-2.00105	0.00947545	-4.66982	5.58595e-07	-2.65486	0.0180998
228360_at	LYPD6B	-3.32186	6.97573e-06	-5.41877	7.71998e-09	-2.15207	0.0258259
228462_at	IRX2	-2.02939	5.7157e-05	-4.82132	6.62919e-08	-2.79347	0.00068864
228575_at	IL20RB	-2.61079	0.000265457	-4.69109	2.9446e-08	-2.18276	0.0299952
228708_at	RAB27B	-2.33651	0.00072201	-5.42242	1.89417e-09	-3.10319	0.00210072
228865_at	C1orf116	-2.50606	0.000111191	-4.67916	1.04895e-08	-2.21416	0.0129343
228892_at	SH3RF2	-2.16299	0.00272805	-4.76924	8.85765e-09	-2.52836	0.0119761
229070_at	ADTRP	-2.79917	4.65718e-05	-4.9165	1.74848e-08	-2.15763	0.0165808
229290_at	DAPL1	-2.39338	0.00283391	-5.25985	6.08061e-08	-2.9153	0.0121777
230188_at	NIPAL4	-2.20589	0.00121693	-4.59314	7.78751e-09	-2.30979	0.015975
230360_at	GLDN	-2.52132	5.91939e-05	-4.52184	6.5404e-10	-2.05831	0.0163053
230398_at	TNS4	-2.42229	0.00155791	-5.29203	8.85765e-09	-2.76512	0.00563076
230835_at	KRTDAP	-2.31758	0.0362076	-8.3182	7.13376e-08	-6.07766	0.000681636
231211_s_at	YIF1B	-2.11964	0.0211993	-6.16208	3.66462e-08	-4.1011	0.00210072
231733_at	CARD18	-3.2426	0.000582982	-6.5974	4.67528e-09	-3.37378	0.0118193
231849_at	KRT80	-2.49725	0.000643786	-5.55828	1.33882e-08	-3.13884	0.00292942
232056_at	SCEL	-2.92492	6.93157e-05	-6.11914	1.66235e-08	-3.01307	0.00332576
232164_s_at	EPPK1	-2.27619	0.00526582	-5.63183	1.52763e-08	-3.43356	0.00449292
232165_at	EPPK1	-2.77805	0.0012058	-5.87784	1.1448e-08	-3.21302	0.0113178
232202_at	FAM83B	-2.43092	0.000651971	-5.32026	4.80232e-09	-2.98572	0.00388231
234335_s_at	FAM84A	-2.6149	0.000404993	-5.17841	1.42009e-09	-2.69912	0.0101765
235075_at	DSG3	-2.51883	0.00222021	-6.43884	4.29356e-09	-3.83512	0.00261946
235272_at	SBSN	-2.3906	0.0100292	-6.69952	4.50997e-08	-4.43819	0.00210072
235651_at	TTC22	-2.37562	0.00676606	-4.83522	3.66462e-08	-2.50342	0.0428418
236225_at	GGT6	-3.50186	1.36532e-05	-6.02086	1.42009e-09	-2.56653	0.0145927
236534_at	BNIPL	-2.76735	0.000664661	-5.8677	3.20388e-09	-3.22238	0.00593295
237120_at	KRT77	-3.80217	6.08117e-06	-7.12045	2.2027e-09	-3.33487	0.00295846
238017_at	SDR16C5	-2.912	0.00249595	-6.44945	3.10354e-09	-3.5936	0.0100534
238778_at	MPP7	-2.2376	0.00296278	-4.43665	9.93081e-09	-2.21355	0.0319167
239381_at	KLK7	-2.20131	0.0200283	-6.3021	1.85885e-08	-4.17449	0.00307634
240420_at	AADACL2	-2.5477	0.00275658	-5.28112	5.52479e-08	-2.59994	0.0327084
241382_at	PCP4L1	-3.33934	3.24535e-05	-5.48775	1.13842e-08	-2.18382	0.0325701
241535_at	LOC101060391	-2.03782	0.00126331	-4.17799	5.65653e-08	-2.02893	0.0111881
242204_at	WFDC5	-2.69577	0.0025181	-5.87184	2.84207e-08	-3.16334	0.0139103
242998_at	RDH12	-2.48954	0.00072524	-4.92348	1.14577e-08	-2.43428	0.0156688
243386_at	MESP1	-2.44491	0.000535568	-4.80187	3.02465e-08	-2.40384	0.0142308
60474_at	FERMT1	-2.66687	6.54587e-05	-5.04128	1.46334e-09	-2.37664	0.0119944
209875_s_at	SPP1	3.10245	0.000200988	5.27667	3.57057e-06	2.21346	0.0420714
1568574_x_at	SPP1	3.13945	0.000527854	6.02451	5.46371e-07	2.8827	0.027993
