# Supplementary material for: Characterization of long noncoding RNA and messenger RNA signatures in melanoma tumorigenesis and metastasis
Source: PLoS One. 2017 Feb 22;12(2):e0172498. doi: 10.1371/journal.pone.0172498 (PMC5321451; doi:10.1371/journal.pone.0172498)
Supplement: S10 Table — (XLSX) [file pone.0172498.s011.xlsx]

## Sheet: 工作表1
The lncRNA list in this study according to the reported melanoma-associated lncRNAs.
Abbreviations: PM, primary melanoma; MM, metastatic melanoma; N, normal skin.
LncRNA	Expression in melanoma of reported reference	Our study	PM vs. N		MM vs. N		MM vs. PM		Reference
			log2 FC	P value	log2 FC	P value	log2 FC	P value
SAMMSON	Increased	Yes	0.925	0.008	1.539	0.000467	0.464	0.377	Leucci et al.(2016)
HOTAIR	Increased	Yes	-0.659	0.404	-0.137	0.912	0.6	0.492	Tang et al. (2014)
SLNCR1	Increased	Yes	1.618	7.56e-06	1.506	0.004	-0.067	0.907	Schmidt et al. (2016)
BANCR	Increased	Yes	3.371	3.15e-05	3.558	0.001	0.198	0.889	Flockhart et al. (2012)
SPRY4-IT1	Increased	Yes	1.587	0.003	3.0817	5.24e-06	1.52	0.026	Khaitan et al. (2011)
ANRIL	Increased	Yes	-0.069	0.853	0.011	0.977	0.032	0.921	Pasmant et al. (2007)
UCA1	Increased	No	-0.168	0.584	-0.754	0.014	-0.565	0.027	Tian et al. (2014)
MALAT1	Increased	Yes	0.238	0.775	1.356	0.04	1.15	0.054	Tian et al. (2014)
CASC15	Increased	Yes	1.126	0.004	1.796	0.009	0.669	0.332	Lessard et al. (2015)
MIR31HG	Increased	Yes	0.384	0.303	-0.314	0.165	-0.682	0.108	Montes et al. (2015)
PTENP1	Decreased	No	0.023	0.977	0.85	0.094	0.838	0.129	Poliseno et al. (2011)
GAS5	Decreased	No	0.401	0.233	0.728	0.034	0.244	0.545	Chen et al. (2016)
H19	Decreased	Yes	-0.728	0.385	0.664	0.491	1.396	0.159	Kim et al. (2010)
