# Supplementary material for: Characterization of long noncoding RNA and messenger RNA signatures in melanoma tumorigenesis and metastasis
Source: PLoS One. 2017 Feb 22;12(2):e0172498. doi: 10.1371/journal.pone.0172498 (PMC5321451; doi:10.1371/journal.pone.0172498)
Supplement: S11 Table — (XLSX) [file pone.0172498.s012.xlsx]

## Sheet: PMN
Table S11 Partial list of mRNAs interacting with ENST00000508664 (RP11-164P12.4), sorted by MinEnergy											Table S11 Partial list of mRNAs interacting with ENST00000508664 (RP11-164P12.4), sorted by SumEnergy
				MinEnergy											MinEnergy
Rank	Ensemble ID	Name	Position (hg19)	MinEnergy	BS(query)	BS(target)	location	SumEnergy			Rank	Ensemble ID	Name	Position (hg19)	MinEnergy	BS(query)	BS(target)	location	SumEnergy
1	ENST00000326152	HSD11B2	chr16:67465021-67471456	-32.2	188-235	1416-1463	UTR3	-115.3			1	ENST00000370754	DST	chr6:56322788-56819385	-21.8	141-195	15114-15168	CDS	-2798.9
2	ENST00000377022	CASZ1	chr1:10696662-10856705	-30.2	191-246	4795-4850	CDS	-283.7			2	ENST00000377122	NEBL	chr10:21068903-21186531	-19.2	143-192	418-467	CDS	-1424.5
3	ENST00000373366	GJB3	chr1:35246791-35251965	-29.9	186-233	2026-2073	UTR3	-113.6			3	ENST00000335670	RORA	chr15:60780484-61521518	-18.8	206-257	1568-1619	CDS	-1422.8
4	ENST00000289429	CD1A	chr1:158223928-158228059	-29.6	18719	50-97	UTR5	-183.5			4	ENST00000379802	DSP	chr6:7541809-7586950	-23.9	18994	901-965	CDS	-1006
5	ENST00000254051	TNS4	chr17:38632081-38657849	-29.3	189-238	818-867	CDS	-228.5			5	ENST00000265843	EXPH5	chr11:108376159-108464374	-23.3	145-193	4231-4279	CDS	-1002.4
6	ENST00000435205	FAM160A1	chr4:152330399-152584784	-29.3	189-244	1129-1184	CDS	-327.2			6	ENST00000434452	DSC3	chr18:28570053-28622781	-14.7	134-194	3502-3562	UTR3	-882.9
7	ENST00000340107	FGFR3	chr4:1795040-1810599	-26.2	193-247	768-822	CDS	-203.3			7	ENST00000368799	FLG	chr1:152274652-152297679	-17.7	193-241	2495-2543	CDS	-777.6
8	ENST00000217289	FERMT1	chr20:6055493-6104191	-26	189-239	1436-1486	CDS	-394.2			8	ENST00000398309	DLG2	chr11:83166056-84634633	-15	143-192	3520-3569	UTR3	-729.5
9	ENST00000307971	WFDC5	chr20:43738094-43743803	-25.6	192-244	597-649	CDS	-94.8			9	ENST00000295092	FAM84A	chr2:14772811-14780170	-20	142-195	5662-5715	UTR3	-640.1
10	ENST00000264731	TP63	chr3:189349217-189615068	-25.1	189-236	1646-1693	CDS	-528.3			10	ENST00000433979	PIK3C2G	chr12:18414475-18801348	-15.3	143-194	660-711	CDS	-626.2
11	ENST00000605938	ATG9B	chr7:150709336-150721586	-24.8	188-237	342-391	CDS	-92.9			11	ENST00000369697	KCND3	chr1:112313285-112525418	-24.4	189-237	1848-1896	CDS	-615.6
12	ENST00000432792	TMEM125	chr1:43735697-43739673	-24.6	19511	1784-1831	UTR3	-76.2			12	ENST00000337532	MPP7	chr10:28339923-28569071	-14.3	93-140	4824-4871	UTR3	-587.4
13	ENST00000436615	RAPGEFL1	chr17:38334243-38351906	-24.6	189-239	2587-2637	UTR3	-158.7			13	ENST00000281282	CGNL1	chr15:57668704-57842925	-19.9	192-240	959-1007	CDS	-581.8
14	ENST00000221347	FCGBP	chr19:40353964-40440533	-24.4	203-250	1490-1537	CDS	-395.3			14	ENST00000370565	CLCA2	chr1:86889770-86922241	-22	145-194	2543-2592	CDS	-581.3
15	ENST00000369697	KCND3	chr1:112313285-112525418	-24.4	189-237	1848-1896	CDS	-615.6			15	ENST00000257189	DSG3	chr18:29027759-29058665	-19.7	186-235	4796-4845	UTR3	-568.7
16	ENST00000317508	PRSS8	chr16:31142757-31147083	-24.3	193-248	712-767	CDS	-84.7			16	ENST00000257192	DSG1	chr18:28898053-28936992	-16.3	142-189	127-174	UTR5	-567.8
17	ENST00000263174	PALMD	chr1:100111500-100160097	-24	142-195	400-453	CDS	-358.1			17	ENST00000535157	SCEL	chr13:78109810-78219394	-15.8	142-195	1278-1331	CDS	-548.6
18	ENST00000379802	DSP	chr6:7541809-7586950	-23.9	18994	901-965	CDS	-1006			18	ENST00000264731	TP63	chr3:189349217-189615068	-25.1	189-236	1646-1693	CDS	-528.3
19	ENST00000590923	AP1M2	chr19:10683348-10697991	-23.9	186-242	1027-1083	CDS	-109.5			19	ENST00000369707	GSTO2	chr10:106034921-106064703	-21.8	168-219	6318-6369	UTR3	-500.2
20	ENST00000311966	GLS2	chr12:56864737-56882181	-23.6	190-238	164-212	UTR5	-142.9			20	ENST00000262753	POF1B	chrX:84532403-84634748	-15.3	230-294	2722-2786	UTR3	-498.6
21	ENST00000260264	POU2F3	chr11:120107350-120190653	-23.6	190-247	1254-1311	CDS	-165.9			21	ENST00000511217	SH3RF2	chr5:145317441-145461354	-23.2	17168	5322-5374	UTR3	-458.6
22	ENST00000362012	PTGS1	chr9:125133360-125157982	-23.6	26-76	2187-2237	UTR3	-353.5			22	ENST00000359874	SPINK5	chr5:147443536-147516852	-22.4	145-194	690-739	CDS	-452
23	ENST00000297265	CHMP4C	chr8:82644670-82671750	-23.3	16803	285-334	CDS	-259.3			23	ENST00000345514	BCL11B	chr14:99635625-99737822	-18.2	27-79	5753-5805	UTR3	-447.1
24	ENST00000265843	EXPH5	chr11:108376159-108464374	-23.3	145-193	4231-4279	CDS	-1002.4			24	ENST00000344731	SERPINB13	chr18:61254601-61266433	-16.2	140-190	279-329	CDS	-446.9
25	ENST00000511217	SH3RF2	chr5:145317441-145461354	-23.2	17168	5322-5374	UTR3	-458.6			25	ENST00000295887	CDS1	chr4:85504133-85572491	-12.2	26-73	1265-1312	CDS	-444.2
26	ENST00000367135	SLC26A9	chr1:205882177-205912588	-23.1	188-238	1424-1474	CDS	-340.6			26	ENST00000369816	ELOVL4	chr6:80624530-80657297	-17.2	140-195	1181-1236	CDS	-441.9
27	ENST00000251535	ALOX12	chr17:6899385-6914055	-23.1	189-236	2132-2179	UTR3	-162.5			27	ENST00000374566	EPB41L4B	chr9:111934256-112083244	-19.9	188-235	2650-2697	CDS	-407.8
28	ENST00000525985	EPPK1	chr8:144939498-144952632	-23	190-239	1172-1221	CDS	-197.6			28	ENST00000306858	FAM83B	chr6:54711570-54806820	-16.2	144-195	528-579	CDS	-402
29	ENST00000372394	ASS1	chr9:133320350-133376661	-22.8	188-235	1743-1790	UTR3	-134.8			29	ENST00000221347	FCGBP	chr19:40353964-40440533	-24.4	203-250	1490-1537	CDS	-395.3
30	ENST00000359874	SPINK5	chr5:147443536-147516852	-22.4	145-194	690-739	CDS	-452			30	ENST00000217289	FERMT1	chr20:6055493-6104191	-26	189-239	1436-1486	CDS	-394.2
31	ENST00000413453	CKMT1A	chr15:43985726-43991420	-22.3	28-75	1070-1117	CDS	-140.9			31	ENST00000359470	C1orf116	chr1:207191867-207206092	-20.5	192-240	462-510	CDS	-385.4
32	ENST00000230582	PRSS16	chr6:27215503-27224250	-22.1	189-237	1443-1491	CDS	-175.6			32	ENST00000373517	NAP1L2	chrX:72432136-72434684	-16.8	26207	875-936	CDS	-358.9
33	ENST00000370565	CLCA2	chr1:86889770-86922241	-22	145-194	2543-2592	CDS	-581.3			33	ENST00000263174	PALMD	chr1:100111500-100160097	-24	142-195	400-453	CDS	-358.1
34	ENST00000370754	DST	chr6:56322788-56819385	-21.8	141-195	15114-15168	CDS	-2798.9			34	ENST00000284382	CERS3	chr15:100940601-101084925	-15.9	145-194	56-105	UTR5	-353.9
35	ENST00000369707	GSTO2	chr10:106034921-106064703	-21.8	168-219	6318-6369	UTR3	-500.2			35	ENST00000362012	PTGS1	chr9:125133360-125157982	-23.6	26-76	2187-2237	UTR3	-353.5
36	ENST00000367021	IRF6	chr1:209959037-209979389	-21.7	191-248	1526-1583	CDS,stop_codon	-272.4			36	ENST00000388718	FLG2	chr1:152321212-152332482	-13.1	98-151	8772-8825	UTR3	-344.7
37	ENST00000361084	RAB25	chr1:156030952-156040295	-21.2	189-243	21671	UTR5	-62.8			37	ENST00000295190	SLC16A14	chr2:230899699-230933715	-19.2	13516	2788-2844	UTR3	-342.9
38	ENST00000588982	ZBTB7C	chr18:45553045-45691937	-21.2	191-250	3976-4035	UTR3	-300.5			38	ENST00000358487	FGFR2	chr10:123237856-123357598	-11.8	198-245	1692-1739	CDS	-342.3
39	ENST00000254043	KRT15	chr17:39669996-39678665	-21.1	188-239	167-218	UTR5	-162.7			39	ENST00000367135	SLC26A9	chr1:205882177-205912588	-23.1	188-238	1424-1474	CDS	-340.6
40	ENST00000370325	GABRE	chrX:151121598-151143151	-21.1	192-242	2313-2363	UTR3	-104.6			40	ENST00000251808	GRHL2	chr8:102504661-102681954	-16.1	30-82	4177-4229	UTR3	-335.5
41	ENST00000540947	CES4A	chr16:67022493-67043661	-21	189-236	2175-2222	UTR3	-101.4			41	ENST00000367748	IL20RA	chr6:137321109-137366298	-13.9	219-273	609-663	CDS	-332.8
42	ENST00000358945	SCNN1A	chr12:6456012-6484390	-20.9	187-236	3287-3336	UTR3	-199.5			42	ENST00000257831	EHF	chr11:34642659-34682604	-18.9	25873	2917-2976	UTR3	-331.9
43	ENST00000313234	KRT80	chr12:52562781-52585784	-20.9	190-242	2598-2650	UTR3	-160.6			43	ENST00000295522	CLDN1	chr3:190023491-190040264	-20.7	107-155	568-616	CDS	-331
44	ENST00000515291	C5orf46	chr5:147280872-147286101	-20.8	186-237	148-199	CDS	-85			44	ENST00000435205	FAM160A1	chr4:152330399-152584784	-29.3	189-244	1129-1184	CDS	-327.2
45	ENST00000295522	CLDN1	chr3:190023491-190040264	-20.7	107-155	568-616	CDS	-331			45	ENST00000369230	PNLIPRP3	chr10:118187380-118237469	-14.3	26604	561-622	CDS	-326.8
46	ENST00000344416	ANXA8	chr10:48255308-48271363	-20.7	197-247	1592-1642	UTR3	-146			46	ENST00000221307	CYP4F3	chr19:15751711-15773635	-15.4	12055	1650-1697	UTR3	-323.5
47	ENST00000345988	PPL	chr16:4932509-4987136	-20.6	13-67	6168-6222	UTR3	-227.5			47	ENST00000334504	COL4A6	chrX:107398838-107681660	-18.2	146-195	2746-2795	CDS	-303
48	ENST00000359470	C1orf116	chr1:207191867-207206092	-20.5	192-240	462-510	CDS	-385.4			48	ENST00000296677	F2RL1	chr5:76114803-76131140	-16.1	186-235	1547-1596	UTR3	-300.9
49	ENST00000392957	EPHB6	chr7:142552793-142568847	-20.5	188-241	3666-3719	CDS	-162.6			49	ENST00000588982	ZBTB7C	chr18:45553045-45691937	-21.2	191-250	3976-4035	UTR3	-300.5
50	ENST00000323090	SULT2B1	chr19:49078798-49102682	-20.3	189-236	363-410	UTR5,start_codon	-65.2			50	ENST00000377022	CASZ1	chr1:10696662-10856705	-30.2	191-246	4795-4850	CDS	-283.7
51	ENST00000359947	PTPRF	chr1:43996548-44089337	-20.1	201-248	7269-7316	UTR3	-226.9			51	ENST00000382771	SERPINB5	chr18:61143995-61172318	-19.3	22221	2318-2367	UTR3	-281.4
52	ENST00000295092	FAM84A	chr2:14772811-14780170	-20	142-195	5662-5715	UTR3	-640.1			52	ENST00000367021	IRF6	chr1:209959037-209979389	-21.7	191-248	1526-1583	CDS,stop_codon	-272.4
53	ENST00000527815	AIM1L	chr1:26648351-26670576	-19.9	210-258	1474-1522	CDS	-52.2			53	ENST00000263946	PKP1	chr1:201252581-201302121	-14.5	85-136	5394-5445	UTR3	-267.8
54	ENST00000281282	CGNL1	chr15:57668704-57842925	-19.9	192-240	959-1007	CDS	-581.8			54	ENST00000297265	CHMP4C	chr8:82644670-82671750	-23.3	16803	285-334	CDS	-259.3
55	ENST00000374566	EPB41L4B	chr9:111934256-112083244	-19.9	188-235	2650-2697	CDS	-407.8			55	ENST00000372117	CDHR1	chr10:85954415-85977122	-18.7	189-252	2963-3026	UTR3	-251.6
56	ENST00000257189	DSG3	chr18:29027759-29058665	-19.7	186-235	4796-4845	UTR3	-568.7			56	ENST00000343846	SUSD4	chr1:223394162-223537401	-17.3	186-233	3010-3057	UTR3	-249.2
57	ENST00000379328	GATA3	chr10:8096657-8117161	-19.4	188-237	1702-1751	CDS	-162.5			57	ENST00000328945	SDR42E1	chr16:82031222-82045093	-18.5	26-76	1202-1252	CDS	-248.3
58	ENST00000311946	NIPAL4	chr5:156887028-156901725	-19.4	188-239	1119-1170	CDS	-170.3			58	ENST00000324907	GRHL1	chr2:10091828-10142405	-17.8	110-161	3461-3512	UTR3	-242.4
59	ENST00000317620	PROM2	chr2:95940202-95957051	-19.3	19085	1273-1321	CDS	-166.4			59	ENST00000269394	ZNF750	chr17:80787312-80798454	-14.7	186-239	1003-1056	CDS	-239.9
60	ENST00000422538	ENDOU	chr12:48103529-48119319	-19.3	188-235	2300-2347	UTR3	-112.4			60	ENST00000283303	GPR115	chr6:47666290-47689757	-16.2	38-95	769-826	CDS	-233.5
61	ENST00000382771	SERPINB5	chr18:61143995-61172318	-19.3	22221	2318-2367	UTR3	-281.4			61	ENST00000327669	FAM110C	chr2:38815-46385	-11.2	140-191	2944-2995	UTR3	-232.6
62	ENST00000295190	SLC16A14	chr2:230899699-230933715	-19.2	13516	2788-2844	UTR3	-342.9			62	ENST00000254051	TNS4	chr17:38632081-38657849	-29.3	189-238	818-867	CDS	-228.5
63	ENST00000377122	NEBL	chr10:21068903-21186531	-19.2	143-192	418-467	CDS	-1424.5			63	ENST00000345988	PPL	chr16:4932509-4987136	-20.6	13-67	6168-6222	UTR3	-227.5
64	ENST00000376503	SLC15A1	chr13:99336056-99404908	-19.1	142-189	2095-2142	CDS	-205.1			64	ENST00000359947	PTPRF	chr1:43996548-44089337	-20.1	201-248	7269-7316	UTR3	-226.9
65	ENST00000341846	TRIM29	chr11:119981984-120009161	-19	192-241	3173-3222	UTR3	-147			65	ENST00000226432	CWH43	chr4:48988265-49064096	-18	21459	438-486	CDS	-216.6
66	ENST00000257831	EHF	chr11:34642659-34682604	-18.9	25873	2917-2976	UTR3	-331.9			66	ENST00000396721	SDR16C5	chr8:57212570-57232734	-12.3	142-189	1896-1943	UTR3	-210.2
67	ENST00000355594	ANKRD35	chr1:145549231-145568526	-18.9	136-183	989-1036	CDS	-147.5			67	ENST00000376503	SLC15A1	chr13:99336056-99404908	-19.1	142-189	2095-2142	CDS	-205.1
68	ENST00000335670	RORA	chr15:60780484-61521518	-18.8	206-257	1568-1619	CDS	-1422.8			68	ENST00000209718	KRT23	chr17:39078949-39093672	-17.5	145-194	1137-1186	CDS	-204.5
69	ENST00000301607	EVPL	chr17:74002927-74023533	-18.8	16438	6208-6257	CDS	-120.8			69	ENST00000340107	FGFR3	chr4:1795040-1810599	-26.2	193-247	768-822	CDS	-203.3
70	ENST00000356517	AADACL2	chr3:151451716-151475554	-18.7	22-72	1339-1389	UTR3	-148.2			70	ENST00000358945	SCNN1A	chr12:6456012-6484390	-20.9	187-236	3287-3336	UTR3	-199.5
71	ENST00000372117	CDHR1	chr10:85954415-85977122	-18.7	189-252	2963-3026	UTR3	-251.6			71	ENST00000473183	ESRP2	chr16:68263030-68270487	-18.3	189-236	2427-2474	CDS	-198.4
72	ENST00000244360	RNF39	chr6:30038044-30043664	-18.6	192-243	1595-1646	UTR3	-114			72	ENST00000525985	EPPK1	chr8:144939498-144952632	-23	190-239	1172-1221	CDS	-197.6
73	ENST00000349015	ALDH3B2	chr11:67429635-67442102	-18.6	189-236	2031-2078	UTR3	-90.7			73	ENST00000321429	DUOX1	chr15:45422132-45457774	-15.9	209-263	3331-3385	CDS	-196.6
74	ENST00000296839	FOXQ1	chr6:1312676-1314992	-18.5	190-239	22221	UTR5	-74.2			74	ENST00000381661	ATP6V1C2	chr2:10861776-10925236	-14.2	194-243	2229-2278	UTR3	-196.6
75	ENST00000328945	SDR42E1	chr16:82031222-82045093	-18.5	26-76	1202-1252	CDS	-248.3			75	ENST00000263182	BBOX1	chr11:27062510-27149354	-14.6	142-190	191-239	UTR5	-195.4
76	ENST00000473183	ESRP2	chr16:68263030-68270487	-18.3	189-236	2427-2474	CDS	-198.4			76	ENST00000289429	CD1A	chr1:158223928-158228059	-29.6	18719	50-97	UTR5	-183.5
77	ENST00000334504	COL4A6	chrX:107398838-107681660	-18.2	146-195	2746-2795	CDS	-303			77	ENST00000374900	FAAH2	chrX:57313140-57515629	-18.1	17-71	1222-1276	CDS	-179.6
78	ENST00000345514	BCL11B	chr14:99635625-99737822	-18.2	27-79	5753-5805	UTR3	-447.1			78	ENST00000230582	PRSS16	chr6:27215503-27224250	-22.1	189-237	1443-1491	CDS	-175.6
79	ENST00000374900	FAAH2	chrX:57313140-57515629	-18.1	17-71	1222-1276	CDS	-179.6			79	ENST00000311946	NIPAL4	chr5:156887028-156901725	-19.4	188-239	1119-1170	CDS	-170.3
80	ENST00000226432	CWH43	chr4:48988265-49064096	-18	21459	438-486	CDS	-216.6			80	ENST00000317620	PROM2	chr2:95940202-95957051	-19.3	19085	1273-1321	CDS	-166.4
81	ENST00000295294	BNIPL	chr1:151009092-151020062	-17.8	140-195	106-161	UTR5	-136.3			81	ENST00000329582	IL20RB	chr3:136676708-136729927	-17.1	121-176	1334-1389	UTR3	-166.4
82	ENST00000324907	GRHL1	chr2:10091828-10142405	-17.8	110-161	3461-3512	UTR3	-242.4			82	ENST00000260264	POU2F3	chr11:120107350-120190653	-23.6	190-247	1254-1311	CDS	-165.9
83	ENST00000368799	FLG	chr1:152274652-152297679	-17.7	193-241	2495-2543	CDS	-777.6			83	ENST00000254043	KRT15	chr17:39669996-39678665	-21.1	188-239	167-218	UTR5	-162.7
84	ENST00000209718	KRT23	chr17:39078949-39093672	-17.5	145-194	1137-1186	CDS	-204.5			84	ENST00000392957	EPHB6	chr7:142552793-142568847	-20.5	188-241	3666-3719	CDS	-162.6
85	ENST00000300057	MESP1	chr15:90291893-90294541	-17.4	189-238	1669-1718	UTR3	-98.7			85	ENST00000251535	ALOX12	chr17:6899385-6914055	-23.1	189-236	2132-2179	UTR3	-162.5
86	ENST00000368702	S100A14	chr1:153586732-153589462	-17.3	14246	522-573	CDS	-89.5			86	ENST00000379328	GATA3	chr10:8096657-8117161	-19.4	188-237	1702-1751	CDS	-162.5
87	ENST00000343846	SUSD4	chr1:223394162-223537401	-17.3	186-233	3010-3057	UTR3	-249.2			87	ENST00000313234	KRT80	chr12:52562781-52585784	-20.9	190-242	2598-2650	UTR3	-160.6
88	ENST00000369816	ELOVL4	chr6:80624530-80657297	-17.2	140-195	1181-1236	CDS	-441.9			88	ENST00000391807	KLK7	chr19:51479730-51487071	-13.2	144-195	1022-1073	UTR3	-159.3
89	ENST00000329582	IL20RB	chr3:136676708-136729927	-17.1	121-176	1334-1389	UTR3	-166.4			89	ENST00000436615	RAPGEFL1	chr17:38334243-38351906	-24.6	189-239	2587-2637	UTR3	-158.7
90	ENST00000394216	KCNK7	chr11:65360327-65363467	-17.1	17168	1443-1494	UTR3	-38.9			90	ENST00000397452	BPIFC	chr22:32809835-32860471	-11.1	49-96	2025-2072	UTR3	-152.1
91	ENST00000220420	TGM5	chr15:43524794-43559055	-16.8	22341	559-617	CDS	-128.8			91	ENST00000297494	NOS3	chr7:150688084-150711676	-16.4	191-240	2130-2179	CDS	-151.2
92	ENST00000360090	LCE1B	chr1:152784448-152785585	-16.8	187-236	970-1019	UTR3	-75.8			92	ENST00000356517	AADACL2	chr3:151451716-151475554	-18.7	22-72	1339-1389	UTR3	-148.2
93	ENST00000373517	NAP1L2	chrX:72432136-72434684	-16.8	26207	875-936	CDS	-358.9			93	ENST00000355594	ANKRD35	chr1:145549231-145568526	-18.9	136-183	989-1036	CDS	-147.5
94	ENST00000307486	C2orf54	chr2:241825467-241831455	-16.6	192-241	1586-1635	UTR3	-82.1			94	ENST00000341846	TRIM29	chr11:119981984-120009161	-19	192-241	3173-3222	UTR3	-147
95	ENST00000543823	SYTL1	chr1:27671365-27680421	-16.5	169-218	1456-1505	CDS	-45.9			95	ENST00000344416	ANXA8	chr10:48255308-48271363	-20.7	197-247	1592-1642	UTR3	-146
96	ENST00000297494	NOS3	chr7:150688084-150711676	-16.4	191-240	2130-2179	CDS	-151.2			96	ENST00000300113	CHP2	chr16:23765949-23770272	-12.9	38-90	2134-2186	UTR3	-145.8
97	ENST00000259631	CCL27	chr9:34661894-34662689	-16.3	14246	43-90	UTR5,start_codon	-23.5			97	ENST00000311966	GLS2	chr12:56864737-56882181	-23.6	190-238	164-212	UTR5	-142.9
98	ENST00000375819	LY6G6C	chr6:31686426-31689622	-16.3	188-237	890-939	UTR3	-43.8			98	ENST00000413453	CKMT1A	chr15:43985726-43991420	-22.3	28-75	1070-1117	CDS	-140.9
99	ENST00000257192	DSG1	chr18:28898053-28936992	-16.3	142-189	127-174	UTR5	-567.8			99	ENST00000295294	BNIPL	chr1:151009092-151020062	-17.8	140-195	106-161	UTR5	-136.3
100	ENST00000283303	GPR115	chr6:47666290-47689757	-16.2	38-95	769-826	CDS	-233.5			100	ENST00000372394	ASS1	chr9:133320350-133376661	-22.8	188-235	1743-1790	UTR3	-134.8
101	ENST00000306858	FAM83B	chr6:54711570-54806820	-16.2	144-195	528-579	CDS	-402			101	ENST00000318962	ALS2CL	chr3:46710680-46735191	-13.2	192-241	1637-1686	CDS	-134.8
102	ENST00000344731	SERPINB13	chr18:61254601-61266433	-16.2	140-190	279-329	CDS	-446.9			102	ENST00000252244	KRT1	chr12:53068521-53074191	-13.9	16803	858-910	CDS	-134.3
103	ENST00000296677	F2RL1	chr5:76114803-76131140	-16.1	186-235	1547-1596	UTR3	-300.9			103	ENST00000314124	TMEM40	chr3:12775025-12801038	-15	168-217	365-414	CDS	-131.2
104	ENST00000251808	GRHL2	chr8:102504661-102681954	-16.1	30-82	4177-4229	UTR3	-335.5			104	ENST00000220420	TGM5	chr15:43524794-43559055	-16.8	22341	559-617	CDS	-128.8
105	ENST00000320567	C1orf172	chr1:27276054-27286897	-16	18323	436-483	CDS	-67			105	ENST00000554144	HOPX	chr4:57514156-57547872	-11.7	187-234	761-808	CDS	-128.5
106	ENST00000284382	CERS3	chr15:100940601-101084925	-15.9	145-194	56-105	UTR5	-353.9			106	ENST00000409359	ARHGEF4	chr2:131595029-131704803	-13.7	169-221	3359-3411	CDS	-126.3
107	ENST00000321429	DUOX1	chr15:45422132-45457774	-15.9	209-263	3331-3385	CDS	-196.6			107	ENST00000301607	EVPL	chr17:74002927-74023533	-18.8	16438	6208-6257	CDS	-120.8
108	ENST00000535157	SCEL	chr13:78109810-78219394	-15.8	142-195	1278-1331	CDS	-548.6			108	ENST00000226247	FOXN1	chr17:26850960-26865914	-14.5	218-268	2878-2928	UTR3	-118.8
109	ENST00000367342	C1orf106	chr1:200860470-200884863	-15.8	17899	275-328	CDS	-91			109	ENST00000371225	TACSTD2	chr1:59041100-59043166	-12.5	203-250	446-493	CDS	-115.6
110	ENST00000301395	GGT6	chr17:4460223-4463876	-15.5	17930	1463-1510	UTR3	-89.7			110	ENST00000326152	HSD11B2	chr16:67465021-67471456	-32.2	188-235	1416-1463	UTR3	-115.3
111	ENST00000221307	CYP4F3	chr19:15751711-15773635	-15.4	12055	1650-1697	UTR3	-323.5			111	ENST00000244360	RNF39	chr6:30038044-30043664	-18.6	192-243	1595-1646	UTR3	-114
112	ENST00000418234	PPP1R13L	chr19:45882897-45909607	-15.4	190-242	2114-2166	CDS	-86.8			112	ENST00000373366	GJB3	chr1:35246791-35251965	-29.9	186-233	2026-2073	UTR3	-113.6
113	ENST00000262753	POF1B	chrX:84532403-84634748	-15.3	230-294	2722-2786	UTR3	-498.6			113	ENST00000546530	RASAL1	chr12:113536625-113574029	-12.8	18323	1988-2035	CDS	-113.4
114	ENST00000433979	PIK3C2G	chr12:18414475-18801348	-15.3	143-194	660-711	CDS	-626.2			114	ENST00000422538	ENDOU	chr12:48103529-48119319	-19.3	188-235	2300-2347	UTR3	-112.4
115	ENST00000398309	DLG2	chr11:83166056-84634633	-15	143-192	3520-3569	UTR3	-729.5			115	ENST00000590923	AP1M2	chr19:10683348-10697991	-23.9	186-242	1027-1083	CDS	-109.5
116	ENST00000314124	TMEM40	chr3:12775025-12801038	-15	168-217	365-414	CDS	-131.2			116	ENST00000602346	TP53AIP1	chr11:128805273-128812822	-13.7	186-233	2609-2652	UTR3	-107.5
117	ENST00000269394	ZNF750	chr17:80787312-80798454	-14.7	186-239	1003-1056	CDS	-239.9			117	ENST00000370325	GABRE	chrX:151121598-151143151	-21.1	192-242	2313-2363	UTR3	-104.6
118	ENST00000434452	DSC3	chr18:28570053-28622781	-14.7	134-194	3502-3562	UTR3	-882.9			118	ENST00000260843	GPR87	chr3:151011892-151034740	-13.9	193-244	718-769	CDS	-103.5
119	ENST00000263182	BBOX1	chr11:27062510-27149354	-14.6	142-190	191-239	UTR5	-195.4			119	ENST00000540947	CES4A	chr16:67022493-67043661	-21	189-236	2175-2222	UTR3	-101.4
120	ENST00000263946	PKP1	chr1:201252581-201302121	-14.5	85-136	5394-5445	UTR3	-267.8			120	ENST00000341809	KRT77	chr12:53083411-53097247	-13	24-71	119-166	CDS	-100.1
121	ENST00000226247	FOXN1	chr17:26850960-26865914	-14.5	218-268	2878-2928	UTR3	-118.8			121	ENST00000300057	MESP1	chr15:90291893-90294541	-17.4	189-238	1669-1718	UTR3	-98.7
122	ENST00000409642	LYPD6B	chr2:149894982-150071776	-14.4	191-248	334-391	UTR5	-79.4			122	ENST00000307971	WFDC5	chr20:43738094-43743803	-25.6	192-244	597-649	CDS	-94.8
123	ENST00000339276	SFN	chr1:27189634-27190947	-14.4	16803	255-305	CDS	-54.6			123	ENST00000429156	MIR205HG	chr1:209602166-209605882	-13.4	13516	595-644	ncRNA	-94.6
124	ENST00000337532	MPP7	chr10:28339923-28569071	-14.3	93-140	4824-4871	UTR3	-587.4			124	ENST00000605938	ATG9B	chr7:150709336-150721586	-24.8	188-237	342-391	CDS	-92.9
125	ENST00000369230	PNLIPRP3	chr10:118187380-118237469	-14.3	26604	561-622	CDS	-326.8			125	ENST00000367342	C1orf106	chr1:200860470-200884863	-15.8	17899	275-328	CDS	-91
126	ENST00000381661	ATP6V1C2	chr2:10861776-10925236	-14.2	194-243	2229-2278	UTR3	-196.6			126	ENST00000349015	ALDH3B2	chr11:67429635-67442102	-18.6	189-236	2031-2078	UTR3	-90.7
127	ENST00000337225	CXCL14	chr5:134906374-134914969	-14	27-75	27-75	UTR5	-81.2			127	ENST00000301395	GGT6	chr17:4460223-4463876	-15.5	17930	1463-1510	UTR3	-89.7
128	ENST00000367748	IL20RA	chr6:137321109-137366298	-13.9	219-273	609-663	CDS	-332.8			128	ENST00000368702	S100A14	chr1:153586732-153589462	-17.3	14246	522-573	CDS	-89.5
129	ENST00000260843	GPR87	chr3:151011892-151034740	-13.9	193-244	718-769	CDS	-103.5			129	ENST00000222482	CPA4	chr7:129932994-129964019	-9.5	16072	338-401	CDS	-89.4
130	ENST00000252244	KRT1	chr12:53068521-53074191	-13.9	16803	858-910	CDS	-134.3			130	ENST00000418234	PPP1R13L	chr19:45882897-45909607	-15.4	190-242	2114-2166	CDS	-86.8
131	ENST00000409359	ARHGEF4	chr2:131595029-131704803	-13.7	169-221	3359-3411	CDS	-126.3			131	ENST00000515291	C5orf46	chr5:147280872-147286101	-20.8	186-237	148-199	CDS	-85
132	ENST00000602346	TP53AIP1	chr11:128805273-128812822	-13.7	186-233	2609-2652	UTR3	-107.5			132	ENST00000371276	TTC22	chr1:55245386-55266940	-11.6	169-218	2161-2210	UTR3	-84.9
133	ENST00000449963	AC010891.2	chrY:9650925-9655122	-13.5	25-75	346-396	ncRNA	-39.1			133	ENST00000317508	PRSS8	chr16:31142757-31147083	-24.3	193-248	712-767	CDS	-84.7
134	ENST00000244333	LYPD3	chr19:43964940-43969812	-13.4	191-254	1110-1173	CDS,stop_codon	-63.7			134	ENST00000433647	VIPR1	chr3:42530792-42579059	-10	186-233	1726-1773	CDS	-82.7
135	ENST00000429156	MIR205HG	chr1:209602166-209605882	-13.4	13516	595-644	ncRNA	-94.6			135	ENST00000307486	C2orf54	chr2:241825467-241831455	-16.6	192-241	1586-1635	UTR3	-82.1
136	ENST00000391807	KLK7	chr19:51479730-51487071	-13.2	144-195	1022-1073	UTR3	-159.3			136	ENST00000337225	CXCL14	chr5:134906374-134914969	-14	27-75	27-75	UTR5	-81.2
137	ENST00000318962	ALS2CL	chr3:46710680-46735191	-13.2	192-241	1637-1686	CDS	-134.8			137	ENST00000252242	KRT5	chr12:52908360-52914471	-12.3	23529	1249-1307	CDS	-81.2
138	ENST00000388718	FLG2	chr1:152321212-152332482	-13.1	98-151	8772-8825	UTR3	-344.7			138	ENST00000410009	CD207	chr2:71057348-71062952	-13	145-192	446-493	CDS	-81.1
139	ENST00000341809	KRT77	chr12:53083411-53097247	-13	24-71	119-166	CDS	-100.1			139	ENST00000409642	LYPD6B	chr2:149894982-150071776	-14.4	191-248	334-391	UTR5	-79.4
140	ENST00000410009	CD207	chr2:71057348-71062952	-13	145-192	446-493	CDS	-81.1			140	ENST00000432792	TMEM125	chr1:43735697-43739673	-24.6	19511	1784-1831	UTR3	-76.2
141	ENST00000220507	RHOV	chr15:41164413-41166487	-13	21459	1336-1384	UTR3	-59			141	ENST00000360090	LCE1B	chr1:152784448-152785585	-16.8	187-236	970-1019	UTR3	-75.8
142	ENST00000300113	CHP2	chr16:23765949-23770272	-12.9	38-90	2134-2186	UTR3	-145.8			142	ENST00000296839	FOXQ1	chr6:1312676-1314992	-18.5	190-239	22221	UTR5	-74.2
143	ENST00000546530	RASAL1	chr12:113536625-113574029	-12.8	18323	1988-2035	CDS	-113.4			143	ENST00000339686	DMKN	chr19:35988123-36004554	-11.7	18629	875-926	CDS	-72.6
144	ENST00000594768	KLK11	chr19:51525490-51530959	-12.7	204-253	268-317	CDS	-69.7			144	ENST00000594768	KLK11	chr19:51525490-51530959	-12.7	204-253	268-317	CDS	-69.7
145	ENST00000371225	TACSTD2	chr1:59041100-59043166	-12.5	203-250	446-493	CDS	-115.6			145	ENST00000320567	C1orf172	chr1:27276054-27286897	-16	18323	436-483	CDS	-67
146	ENST00000252242	KRT5	chr12:52908360-52914471	-12.3	23529	1249-1307	CDS	-81.2			146	ENST00000505790	IRX4	chr5:1877563-1887332	-11.6	192-239	497-544	CDS	-65.9
147	ENST00000396721	SDR16C5	chr8:57212570-57232734	-12.3	142-189	1896-1943	UTR3	-210.2			147	ENST00000457326	CAPNS2	chr16:55600585-55601599	-12.2	209-258	778-827	CDS	-65.6
148	ENST00000295887	CDS1	chr4:85504133-85572491	-12.2	26-73	1265-1312	CDS	-444.2			148	ENST00000323090	SULT2B1	chr19:49078798-49102682	-20.3	189-236	363-410	UTR5,start_codon	-65.2
149	ENST00000457326	CAPNS2	chr16:55600585-55601599	-12.2	209-258	778-827	CDS	-65.6			149	ENST00000244333	LYPD3	chr19:43964940-43969812	-13.4	191-254	1110-1173	CDS,stop_codon	-63.7
150	ENST00000358487	FGFR2	chr10:123237856-123357598	-11.8	198-245	1692-1739	CDS	-342.3			150	ENST00000361084	RAB25	chr1:156030952-156040295	-21.2	189-243	21671	UTR5	-62.8
151	ENST00000339686	DMKN	chr19:35988123-36004554	-11.7	18629	875-926	CDS	-72.6			151	ENST00000220507	RHOV	chr15:41164413-41166487	-13	21459	1336-1384	UTR3	-59
152	ENST00000554144	HOPX	chr4:57514156-57547872	-11.7	187-234	761-808	CDS	-128.5			152	ENST00000343070	SCNN1B	chr16:23313592-23392620	-10.1	69-116	2055-2102	CDS,stop_codon	-58
153	ENST00000505790	IRX4	chr5:1877563-1887332	-11.6	192-239	497-544	CDS	-65.9			153	ENST00000530950	CARD18	chr11:105008449-105010453	-10.4	269-304	384-435	UTR3	-56.2
154	ENST00000371276	TTC22	chr1:55245386-55266940	-11.6	169-218	2161-2210	UTR3	-84.9			154	ENST00000339276	SFN	chr1:27189634-27190947	-14.4	16803	255-305	CDS	-54.6
155	ENST00000589373	KLC3	chr19:45836693-45853645	-11.4	204-257	795-848	UTR5,start_codon	-24.1			155	ENST00000269703	CYP4F22	chr19:15619305-15663128	-11.1	187-234	1817-1864	UTR3	-54.1
156	ENST00000327669	FAM110C	chr2:38815-46385	-11.2	140-191	2944-2995	UTR3	-232.6			156	ENST00000527815	AIM1L	chr1:26648351-26670576	-19.9	210-258	1474-1522	CDS	-52.2
157	ENST00000397452	BPIFC	chr22:32809835-32860471	-11.1	49-96	2025-2072	UTR3	-152.1			157	ENST00000543823	SYTL1	chr1:27671365-27680421	-16.5	169-218	1456-1505	CDS	-45.9
158	ENST00000269703	CYP4F22	chr19:15619305-15663128	-11.1	187-234	1817-1864	UTR3	-54.1			158	ENST00000375819	LY6G6C	chr6:31686426-31689622	-16.3	188-237	890-939	UTR3	-43.8
159	ENST00000331563	PKP3	chr11:394218-404908	-10.9	198-247	1394-1443	CDS	-40.5			159	ENST00000551171	RDH12	chr14:68168604-68201169	-10.4	20668	714-762	CDS	-43.4
160	ENST00000368742	LOR	chr1:153232177-153234598	-10.9	169-218	64-113	CDS	-25.9			160	ENST00000331563	PKP3	chr11:394218-404908	-10.9	198-247	1394-1443	CDS	-40.5
161	ENST00000439028	S1PR5	chr19:10623624-10628607	-10.8	94-147	2069-2122	UTR3	-40.1			161	ENST00000315238	CALML3	chr10:5566925-5568225	-9.6	103-155	1253-1302	UTR3	-40.5
162	ENST00000551171	RDH12	chr14:68168604-68201169	-10.4	20668	714-762	CDS	-43.4			162	ENST00000439028	S1PR5	chr19:10623624-10628607	-10.8	94-147	2069-2122	UTR3	-40.1
163	ENST00000530950	CARD18	chr11:105008449-105010453	-10.4	269-304	384-435	UTR3	-56.2			163	ENST00000449963	AC010891.2	chrY:9650925-9655122	-13.5	25-75	346-396	ncRNA	-39.1
164	ENST00000392124	YIF1B	chr19:38795756-38800563	-10.2	50-97	1350-1397	UTR3	-24.4			164	ENST00000394216	KCNK7	chr11:65360327-65363467	-17.1	17168	1443-1494	UTR3	-38.9
165	ENST00000343070	SCNN1B	chr16:23313592-23392620	-10.1	69-116	2055-2102	CDS,stop_codon	-58			165	ENST00000374408	FAM83C	chr20:33873535-33880204	-8.7	12785	539-591	CDS	-34.8
166	ENST00000433647	VIPR1	chr3:42530792-42579059	-10	186-233	1726-1773	CDS	-82.7			166	ENST00000308796	MUCL1	chr12:55248322-55252177	-9	12420	377-428	UTR3	-32.3
167	ENST00000452271	SBSN	chr19:36014270-36019212	-9.9	102-151	498-547	CDS	-29.7			167	ENST00000452271	SBSN	chr19:36014270-36019212	-9.9	102-151	498-547	CDS	-29.7
168	ENST00000294338	PDZK1IP1	chr1:47649266-47655727	-9.7	191-246	699-754	UTR3	-29.3			168	ENST00000294338	PDZK1IP1	chr1:47649266-47655727	-9.7	191-246	699-754	UTR3	-29.3
169	ENST00000315238	CALML3	chr10:5566925-5568225	-9.6	103-155	1253-1302	UTR3	-40.5			169	ENST00000368742	LOR	chr1:153232177-153234598	-10.9	169-218	64-113	CDS	-25.9
170	ENST00000222482	CPA4	chr7:129932994-129964019	-9.5	16072	338-401	CDS	-89.4			170	ENST00000392124	YIF1B	chr19:38795756-38800563	-10.2	50-97	1350-1397	UTR3	-24.4
171	ENST00000308796	MUCL1	chr12:55248322-55252177	-9	12420	377-428	UTR3	-32.3			171	ENST00000589373	KLC3	chr19:45836693-45853645	-11.4	204-257	795-848	UTR5,start_codon	-24.1
172	ENST00000374408	FAM83C	chr20:33873535-33880204	-8.7	12785	539-591	CDS	-34.8			172	ENST00000259631	CCL27	chr9:34661894-34662689	-16.3	14246	43-90	UTR5,start_codon	-23.5
173	ENST00000599035	LGALS7	chr19:39262525-39264072	-8.4	61-108	111-158	UTR5	-8.4			173	ENST00000318289	TSTD1	chr1:161007422-161008727	-7.4	64-122	552-610	UTR3	-22.3
174	ENST00000318289	TSTD1	chr1:161007422-161008727	-7.4	64-122	552-610	UTR3	-22.3			174	ENST00000297439	DEFB1	chr8:6728098-6735544	-3.5	255-304	238-293	CDS	-11.9
175	ENST00000312134	CST6	chr11:65779313-65780976	-6.1	48-97	558-607	CDS	-8.3			175	ENST00000599035	LGALS7	chr19:39262525-39264072	-8.4	61-108	111-158	UTR5	-8.4
176	ENST00000297439	DEFB1	chr8:6728098-6735544	-3.5	255-304	238-293	CDS	-11.9			176	ENST00000312134	CST6	chr11:65779313-65780976	-6.1	48-97	558-607	CDS	-8.3

## Sheet: MMN
Table S11 Partial list of mRNAs interacting with ENST00000508664 (RP11-164P12.4), sorted by MinEnergy											Table S11 Partial list of mRNAs interacting with ENST00000508664 (RP11-164P12.4), sorted by SumEnergy
				MinEnergy											MinEnergy
Rank	Ensemble ID	Name	Position (hg19)	MinEnergy	BS(query)	BS(target)	location	SumEnergy			Rank	Ensemble ID	Name	Position (hg19)	MinEnergy	BS(query)	BS(target)	location	SumEnergy
1	ENST00000391967	LAD1	chr1:201349967-201368736	-36.9	187-239	1371-1423	CDS	-138.4				1	ENST00000378024	AHNAK	chr11:62283378-62314307	-24.2	188-239	9129-9180	CDS	-1558.5
2	ENST00000326152	HSD11B2	chr16:67465021-67471456	-32.2	188-235	1416-1463	UTR3	-115.3				2	ENST00000309863	GCC2	chr2:109065018-109125854	-27.7	187-238	5315-5366	CDS	-1488.7
3	ENST00000377022	CASZ1	chr1:10696662-10856705	-30.2	191-246	4795-4850	CDS	-283.7				3	ENST00000377122	NEBL	chr10:21068903-21186531	-19.2	143-192	418-467	CDS	-1424.5
4	ENST00000373366	GJB3	chr1:35246791-35251965	-29.9	186-233	2026-2073	UTR3	-113.6				4	ENST00000265843	EXPH5	chr11:108376159-108464374	-23.3	145-193	4231-4279	CDS	-1002.4
5	ENST00000289429	CD1A	chr1:158223928-158228059	-29.6	18719	50-97	UTR5	-183.5				5	ENST00000262094	RAB27B	chr18:52495431-52562747	-20.7	188-239	3833-3884	UTR3	-990.2
6	ENST00000368408	EFNA3	chr1:155051349-155060014	-29.4	190-240	1596-1646	UTR3	-63.6				6	ENST00000261800	FAT2	chr5:150883656-150948505	-28.4	190-242	3386-3438	CDS	-975.7
7	ENST00000254051	TNS4	chr17:38632081-38657849	-29.3	189-238	818-867	CDS	-228.5				7	ENST00000366542	CEP170	chr1:243287731-243418352	-20.3	187-242	4570-4625	CDS	-970
8	ENST00000435205	FAM160A1	chr4:152330399-152584784	-29.3	189-244	1129-1184	CDS	-327.2				8	ENST00000370924	PTGER3	chr1:71472315-71513491	-20.5	196-252	4513-4569	UTR3	-949.8
9	ENST00000380149	ALOXE3	chr17:7999219-8021807	-28.5	191-239	3248-3296	UTR3	-234.2				9	ENST00000434452	DSC3	chr18:28570053-28622781	-14.7	134-194	3502-3562	UTR3	-882.9
10	ENST00000261800	FAT2	chr5:150883656-150948505	-28.4	190-242	3386-3438	CDS	-975.7				10	ENST00000304385	TMEM154	chr4:153539785-153601317	-17.5	193-252	10381-10440	UTR3	-849.3
11	ENST00000309863	GCC2	chr2:109065018-109125854	-27.7	187-238	5315-5366	CDS	-1488.7				11	ENST00000366559	KMO	chr1:241695435-241758944	-20.3	147-194	2783-2830	UTR3	-802.8
12	ENST00000263707	TFCP2L1	chr2:121974164-122042783	-27.7	188-236	7031-7079	UTR3	-452.1				12	ENST00000404260	MAST4	chr5:65892177-66465423	-27.4	189-255	1064-1130	CDS	-742.8
13	ENST00000404260	MAST4	chr5:65892177-66465423	-27.4	189-255	1064-1130	CDS	-742.8				13	ENST00000380872	AKR1C1	chr10:5005446-5025475	-19.4	191-262	5805-5876	UTR3	-736.6
14	ENST00000178638	CA12	chr15:63613578-63674360	-27.3	189-239	2753-2803	UTR3	-624.4				14	ENST00000374690	AR	chrX:66764466-66950461	-14.1	208-255	9114-9161	UTR3	-695.9
15	ENST00000340107	FGFR3	chr4:1795040-1810599	-26.2	193-247	768-822	CDS	-203.3				15	ENST00000295092	FAM84A	chr2:14772811-14780170	-20	142-195	5662-5715	UTR3	-640.1
16	ENST00000217289	FERMT1	chr20:6055493-6104191	-26	189-239	1436-1486	CDS	-394.2				16	ENST00000393274	DENND2C	chr1:115125472-115212656	-15.6	148-195	41-88	UTR5	-634.9
17	ENST00000382611	IRX2	chr5:2745960-2751776	-25.8	187-236	42399	UTR5	-172.2				17	ENST00000433979	PIK3C2G	chr12:18414475-18801348	-15.3	143-194	660-711	CDS	-626.2
18	ENST00000342711	CDC42BPG	chr11:64590860-64612041	-25.7	188-242	1084-1138	CDS	-152.3				18	ENST00000178638	CA12	chr15:63613578-63674360	-27.3	189-239	2753-2803	UTR3	-624.4
19	ENST00000307971	WFDC5	chr20:43738094-43743803	-25.6	192-244	597-649	CDS	-94.8				19	ENST00000337532	MPP7	chr10:28339923-28569071	-14.3	93-140	4824-4871	UTR3	-587.4
20	ENST00000264731	TP63	chr3:189349217-189615068	-25.1	189-236	1646-1693	CDS	-528.3				20	ENST00000370565	CLCA2	chr1:86889770-86922241	-22	145-194	2543-2592	CDS	-581.3
21	ENST00000528626	TMPRSS13	chr11:117771359-117800096	-24.9	188-237	1837-1886	UTR3	-194.5				21	ENST00000257189	DSG3	chr18:29027759-29058665	-19.7	186-235	4796-4845	UTR3	-568.7
22	ENST00000605938	ATG9B	chr7:150709336-150721586	-24.8	188-237	342-391	CDS	-92.9				22	ENST00000535157	SCEL	chr13:78109810-78219394	-15.8	142-195	1278-1331	CDS	-548.6
23	ENST00000432792	TMEM125	chr1:43735697-43739673	-24.6	19511	1784-1831	UTR3	-76.2				23	ENST00000264731	TP63	chr3:189349217-189615068	-25.1	189-236	1646-1693	CDS	-528.3
24	ENST00000555868	TMEM30B	chr14:61744089-61748558	-24.6	190-249	1779-1838	UTR3	-382.1				24	ENST00000222462	WNT16	chr7:120969058-120981158	-12.1	20-67	635-682	CDS	-506.5
25	ENST00000436615	RAPGEFL1	chr17:38334243-38351906	-24.6	189-239	2587-2637	UTR3	-158.7				25	ENST00000369707	GSTO2	chr10:106034921-106064703	-21.8	168-219	6318-6369	UTR3	-500.2
26	ENST00000221347	FCGBP	chr19:40353964-40440533	-24.4	203-250	1490-1537	CDS	-395.3				26	ENST00000262753	POF1B	chrX:84532403-84634748	-15.3	230-294	2722-2786	UTR3	-498.6
27	ENST00000317508	PRSS8	chr16:31142757-31147083	-24.3	193-248	712-767	CDS	-84.7				27	ENST00000371900	SLC6A14	chrX:115567791-115592625	-17.8	142-195	2471-2524	UTR3	-497
28	ENST00000455577	PAK6	chr15:40531293-40569687	-24.3	191-241	1781-1831	CDS	-149.6				28	ENST00000261655	RIMBP2	chr12:130880683-131002410	-21.2	189-242	3027-3080	CDS	-494.5
29	ENST00000378024	AHNAK	chr11:62283378-62314307	-24.2	188-239	9129-9180	CDS	-1558.5				29	ENST00000421351	PERP	chr6:138409643-138428648	-19.1	190-249	2315-2374	UTR3	-473.9
30	ENST00000381418	HR	chr8:21971929-21989381	-24	189-243	5241-5295	UTR3	-105.8				30	ENST00000370759	GIPC2	chr1:78511587-78604133	-14.6	48-97	2579-2628	UTR3	-472.1
31	ENST00000590923	AP1M2	chr19:10683348-10697991	-23.9	186-242	1027-1083	CDS	-109.5				31	ENST00000366539	AKT3	chr1:243665066-244013430	-19.9	144-193	4238-4287	UTR3	-466.9
32	ENST00000533256	EPS8L2	chr11:706118-727724	-23.8	189-236	2837-2884	UTR3	-139.6				32	ENST00000519204	TENM2	chr5:167181942-167691162	-21.2	189-244	861-916	CDS	-460.4
33	ENST00000260264	POU2F3	chr11:120107350-120190653	-23.6	190-247	1254-1311	CDS	-165.9				33	ENST00000464456	MECOM	chr3:168801296-168865522	-16.9	143-195	3583-3635	CDS	-458.8
34	ENST00000362012	PTGS1	chr9:125133360-125157982	-23.6	26-76	2187-2237	UTR3	-353.5				34	ENST00000511217	SH3RF2	chr5:145317441-145461354	-23.2	17168	5322-5374	UTR3	-458.6
35	ENST00000537147	DARC	chr1:159173098-159176288	-23.6	189-243	400-454	UTR5	-89.6				35	ENST00000263707	TFCP2L1	chr2:121974164-122042783	-27.7	188-236	7031-7079	UTR3	-452.1
36	ENST00000297265	CHMP4C	chr8:82644670-82671750	-23.3	16803	285-334	CDS	-259.3				36	ENST00000344731	SERPINB13	chr18:61254601-61266433	-16.2	140-190	279-329	CDS	-446.9
37	ENST00000265843	EXPH5	chr11:108376159-108464374	-23.3	145-193	4231-4279	CDS	-1002.4				37	ENST00000338702	MAOA	chrX:43515468-43606068	-17.9	140-194	1202-1256	CDS	-446.5
38	ENST00000511217	SH3RF2	chr5:145317441-145461354	-23.2	17168	5322-5374	UTR3	-458.6				38	ENST00000295887	CDS1	chr4:85504133-85572491	-12.2	26-73	1265-1312	CDS	-444.2
39	ENST00000367135	SLC26A9	chr1:205882177-205912588	-23.1	188-238	1424-1474	CDS	-340.6				39	ENST00000392547	WIPF1	chr2:175424301-175499307	-14	140-195	2826-2881	UTR3	-411.8
40	ENST00000251535	ALOX12	chr17:6899385-6914055	-23.1	189-236	2132-2179	UTR3	-162.5				40	ENST00000374566	EPB41L4B	chr9:111934256-112083244	-19.9	188-235	2650-2697	CDS	-407.8
41	ENST00000309958	KLK10	chr19:51515996-51523282	-23	191-240	1181-1230	UTR3	-140.3				41	ENST00000335449	GLDN	chr15:51633827-51700210	-18.4	197-247	3655-3705	UTR3	-403.4
42	ENST00000525985	EPPK1	chr8:144939498-144952632	-23	190-239	1172-1221	CDS	-197.6				42	ENST00000306858	FAM83B	chr6:54711570-54806820	-16.2	144-195	528-579	CDS	-402
43	ENST00000328041	SLC24A3	chr20:19193291-19703581	-22.7	189-236	2282-2329	UTR3	-317.6				43	ENST00000226067	HLF	chr17:53342374-53402426	-11.7	130-179	3843-3892	UTR3	-396.2
44	ENST00000448701	KLK1	chr19:51322405-51327043	-22.6	187-234	488-535	UTR5	-116.3				44	ENST00000221347	FCGBP	chr19:40353964-40440533	-24.4	203-250	1490-1537	CDS	-395.3
45	ENST00000264025	PVRL1	chr11:119531703-119599794	-22.5	25-72	5206-5253	UTR3	-251.3				45	ENST00000217289	FERMT1	chr20:6055493-6104191	-26	189-239	1436-1486	CDS	-394.2
46	ENST00000374183	BSPRY	chr9:116111822-116133513	-22.5	189-236	2036-2083	UTR3	-155.2				46	ENST00000359470	C1orf116	chr1:207191867-207206092	-20.5	192-240	462-510	CDS	-385.4
47	ENST00000309680	KRT2	chr12:53038343-53045948	-22.1	188-237	1945-1994	UTR3	-107.2				47	ENST00000555868	TMEM30B	chr14:61744089-61748558	-24.6	190-249	1779-1838	UTR3	-382.1
48	ENST00000370565	CLCA2	chr1:86889770-86922241	-22	145-194	2543-2592	CDS	-581.3				48	ENST00000545511	AACS	chr12:125604405-125627873	-20.5	22-71	3316-3365	UTR5	-371
49	ENST00000558996	DUOXA1	chr15:45409573-45422075	-21.8	192-244	1560-1612	UTR3	-113.4				49	ENST00000353479	COL17A1	chr10:105791045-105845760	-19.1	147-195	75-123	UTR5	-370.9
50	ENST00000369707	GSTO2	chr10:106034921-106064703	-21.8	168-219	6318-6369	UTR3	-500.2				50	ENST00000338523	SNX10	chr7:26331544-26413945	-19	22-95	910-983	UTR3	-362.2
51	ENST00000367021	IRF6	chr1:209959037-209979389	-21.7	191-248	1526-1583	CDS,stop_codon	-272.4				51	ENST00000284382	CERS3	chr15:100940601-101084925	-15.9	145-194	56-105	UTR5	-353.9
52	ENST00000368094	IGSF9	chr1:159896830-159915386	-21.7	188-235	2023-2070	CDS	-85.9				52	ENST00000265840	ELMOD1	chr11:107461957-107537505	-14.8	46-99	192-245	UTR5	-353.7
53	ENST00000397272	PLA2G4F	chr15:42433333-42448839	-21.6	189-236	2346-2393	CDS	-110.7				53	ENST00000362012	PTGS1	chr9:125133360-125157982	-23.6	26-76	2187-2237	UTR3	-353.5
54	ENST00000333677	ARHGEF37	chr5:148961037-149014531	-21.6	203-254	1579-1630	CDS	-295.9				54	ENST00000374928	KLF8	chrX:56258871-56314322	-14.5	193-246	723-776	CDS	-346.9
55	ENST00000455833	IFFO2	chr1:19230776-19283180	-21.4	18994	5317-5373	UTR3	-269.1				55	ENST00000388718	FLG2	chr1:152321212-152332482	-13.1	98-151	8772-8825	UTR3	-344.7
56	ENST00000446248	CAMSAP3	chr19:7660789-7683190	-21.4	187-246	361-420	CDS	-111.3				56	ENST00000358487	FGFR2	chr10:123237856-123357598	-11.8	198-245	1692-1739	CDS	-342.3
57	ENST00000361084	RAB25	chr1:156030952-156040295	-21.2	189-243	21671	UTR5	-62.8				57	ENST00000367135	SLC26A9	chr1:205882177-205912588	-23.1	188-238	1424-1474	CDS	-340.6
58	ENST00000261655	RIMBP2	chr12:130880683-131002410	-21.2	189-242	3027-3080	CDS	-494.5				58	ENST00000251808	GRHL2	chr8:102504661-102681954	-16.1	30-82	4177-4229	UTR3	-335.5
59	ENST00000588982	ZBTB7C	chr18:45553045-45691937	-21.2	191-250	3976-4035	UTR3	-300.5				59	ENST00000276681	MAL2	chr8:120220611-120257909	-12.6	100-159	2708-2767	UTR3	-334.4
60	ENST00000519204	TENM2	chr5:167181942-167691162	-21.2	189-244	861-916	CDS	-460.4				60	ENST00000367748	IL20RA	chr6:137321109-137366298	-13.9	219-273	609-663	CDS	-332.8
61	ENST00000254043	KRT15	chr17:39669996-39678665	-21.1	188-239	167-218	UTR5	-162.7				61	ENST00000257831	EHF	chr11:34642659-34682604	-18.9	25873	2917-2976	UTR3	-331.9
62	ENST00000370325	GABRE	chrX:151121598-151143151	-21.1	192-242	2313-2363	UTR3	-104.6				62	ENST00000435205	FAM160A1	chr4:152330399-152584784	-29.3	189-244	1129-1184	CDS	-327.2
63	ENST00000540947	CES4A	chr16:67022493-67043661	-21	189-236	2175-2222	UTR3	-101.4				63	ENST00000369230	PNLIPRP3	chr10:118187380-118237469	-14.3	26604	561-622	CDS	-326.8
64	ENST00000358945	SCNN1A	chr12:6456012-6484390	-20.9	187-236	3287-3336	UTR3	-199.5				64	ENST00000328041	SLC24A3	chr20:19193291-19703581	-22.7	189-236	2282-2329	UTR3	-317.6
65	ENST00000313234	KRT80	chr12:52562781-52585784	-20.9	190-242	2598-2650	UTR3	-160.6				65	ENST00000339843	CYP3A5	chr7:99245824-99277621	-16.3	208-268	3067-3127	UTR3	-310.4
66	ENST00000515291	C5orf46	chr5:147280872-147286101	-20.8	186-237	148-199	CDS	-85				66	ENST00000360418	UGT1A1	chr2:234668935-234680261	-12.6	21337	1391-1443	UTR3	-307.9
67	ENST00000262094	RAB27B	chr18:52495431-52562747	-20.7	188-239	3833-3884	UTR3	-990.2				67	ENST00000334504	COL4A6	chrX:107398838-107681660	-18.2	146-195	2746-2795	CDS	-303
68	ENST00000344416	ANXA8	chr10:48255308-48271363	-20.7	197-247	1592-1642	UTR3	-146				68	ENST00000296677	F2RL1	chr5:76114803-76131140	-16.1	186-235	1547-1596	UTR3	-300.9
69	ENST00000345988	PPL	chr16:4932509-4987136	-20.6	13-67	6168-6222	UTR3	-227.5				69	ENST00000588982	ZBTB7C	chr18:45553045-45691937	-21.2	191-250	3976-4035	UTR3	-300.5
70	ENST00000312319	ELF5	chr11:34500344-34533346	-20.6	142-189	865-912	CDS	-287.2				70	ENST00000399899	CLDN8	chr21:31586325-31588391	-17.4	197-248	841-892	UTR3	-298.4
71	ENST00000531526	GYLTL1B	chr11:45943197-45950647	-20.5	192-241	2105-2154	CDS	-83.7				71	ENST00000333677	ARHGEF37	chr5:148961037-149014531	-21.6	203-254	1579-1630	CDS	-295.9
72	ENST00000545511	AACS	chr12:125604405-125627873	-20.5	22-71	3316-3365	UTR5	-371				72	ENST00000380753	AKR1C2	chr10:5029968-5046215	-15	186-234	1413-1461	UTR3	-291.4
73	ENST00000359470	C1orf116	chr1:207191867-207206092	-20.5	192-240	462-510	CDS	-385.4				73	ENST00000312319	ELF5	chr11:34500344-34533346	-20.6	142-189	865-912	CDS	-287.2
74	ENST00000392957	EPHB6	chr7:142552793-142568847	-20.5	188-241	3666-3719	CDS	-162.6				74	ENST00000377022	CASZ1	chr1:10696662-10856705	-30.2	191-246	4795-4850	CDS	-283.7
75	ENST00000370924	PTGER3	chr1:71472315-71513491	-20.5	196-252	4513-4569	UTR3	-949.8				75	ENST00000382771	SERPINB5	chr18:61143995-61172318	-19.3	22221	2318-2367	UTR3	-281.4
76	ENST00000366559	KMO	chr1:241695435-241758944	-20.3	147-194	2783-2830	UTR3	-802.8				76	ENST00000406397	VSNL1	chr2:17722428-17838285	-15.6	215-262	2493-2540	UTR3	-276.3
77	ENST00000366542	CEP170	chr1:243287731-243418352	-20.3	187-242	4570-4625	CDS	-970				77	ENST00000367021	IRF6	chr1:209959037-209979389	-21.7	191-248	1526-1583	CDS,stop_codon	-272.4
78	ENST00000300176	AGFG2	chr7:100136849-100165842	-20.3	187-235	4258-4306	UTR3	-155				78	ENST00000455833	IFFO2	chr1:19230776-19283180	-21.4	18994	5317-5373	UTR3	-269.1
79	ENST00000250055	SOX15	chr17:7491497-7493488	-20.3	174-221	1131-1178	CDS	-93.3				79	ENST00000263946	PKP1	chr1:201252581-201302121	-14.5	85-136	5394-5445	UTR3	-267.8
80	ENST00000200181	ITGB4	chr17:73717517-73753899	-20.2	190-241	4692-4743	CDS	-161.6				80	ENST00000262487	ISM1	chr20:13202419-13281298	-17.7	145-193	2200-2248	UTR3	-262.3
81	ENST00000359947	PTPRF	chr1:43996548-44089337	-20.1	201-248	7269-7316	UTR3	-226.9				81	ENST00000297265	CHMP4C	chr8:82644670-82671750	-23.3	16803	285-334	CDS	-259.3
82	ENST00000573514	CCDC64B	chr16:3077686-3083003	-20.1	13150	3148-3203	UTR3	-129.1				82	ENST00000457692	SERPINB2	chr18:61554940-61571113	-14.9	140-195	802-857	CDS	-258.4
83	ENST00000295092	FAM84A	chr2:14772811-14780170	-20	142-195	5662-5715	UTR3	-640.1				83	ENST00000375471	PADI1	chr1:17531622-17572500	-19.5	18323	1731-1778	CDS	-253.3
84	ENST00000527815	AIM1L	chr1:26648351-26670576	-19.9	210-258	1474-1522	CDS	-52.2				84	ENST00000372117	CDHR1	chr10:85954415-85977122	-18.7	189-252	2963-3026	UTR3	-251.6
85	ENST00000374566	EPB41L4B	chr9:111934256-112083244	-19.9	188-235	2650-2697	CDS	-407.8				85	ENST00000264025	PVRL1	chr11:119531703-119599794	-22.5	25-72	5206-5253	UTR3	-251.3
86	ENST00000366539	AKT3	chr1:243665066-244013430	-19.9	144-193	4238-4287	UTR3	-466.9				86	ENST00000328945	SDR42E1	chr16:82031222-82045093	-18.5	26-76	1202-1252	CDS	-248.3
87	ENST00000257189	DSG3	chr18:29027759-29058665	-19.7	186-235	4796-4845	UTR3	-568.7				87	ENST00000269394	ZNF750	chr17:80787312-80798454	-14.7	186-239	1003-1056	CDS	-239.9
88	ENST00000355285	APCDD1	chr18:10454626-10489945	-19.6	21824	3652-3701	UTR3	-219.2				88	ENST00000380149	ALOXE3	chr17:7999219-8021807	-28.5	191-239	3248-3296	UTR3	-234.2
89	ENST00000282561	GJA1	chr6:121756839-121770873	-19.5	144-192	456-504	CDS	-232.8				89	ENST00000283303	GPR115	chr6:47666290-47689757	-16.2	38-95	769-826	CDS	-233.5
90	ENST00000375471	PADI1	chr1:17531622-17572500	-19.5	18323	1731-1778	CDS	-253.3				90	ENST00000282561	GJA1	chr6:121756839-121770873	-19.5	144-192	456-504	CDS	-232.8
91	ENST00000328051	SPRR4	chr1:152943143-152945050	-19.4	168-218	231-281	CDS	-40.7				91	ENST00000327669	FAM110C	chr2:38815-46385	-11.2	140-191	2944-2995	UTR3	-232.6
92	ENST00000380872	AKR1C1	chr10:5005446-5025475	-19.4	191-262	5805-5876	UTR3	-736.6				92	ENST00000254051	TNS4	chr17:38632081-38657849	-29.3	189-238	818-867	CDS	-228.5
93	ENST00000392550	LLGL2	chr17:73521821-73571288	-19.4	21794	2988-3038	CDS	-109.2				93	ENST00000345988	PPL	chr16:4932509-4987136	-20.6	13-67	6168-6222	UTR3	-227.5
94	ENST00000311946	NIPAL4	chr5:156887028-156901725	-19.4	188-239	1119-1170	CDS	-170.3				94	ENST00000359947	PTPRF	chr1:43996548-44089337	-20.1	201-248	7269-7316	UTR3	-226.9
95	ENST00000317620	PROM2	chr2:95940202-95957051	-19.3	19085	1273-1321	CDS	-166.4				95	ENST00000269576	KRT10	chr17:38974370-38978847	-15.2	35-86	211-262	CDS	-226.2
96	ENST00000539839	FZD10	chr12:130647005-130650285	-19.3	191-238	871-918	CDS	-170.6				96	ENST00000155926	TRIB2	chr2:12857016-12882860	-18.7	144-193	231-280	UTR5	-222.1
97	ENST00000422538	ENDOU	chr12:48103529-48119319	-19.3	188-235	2300-2347	UTR3	-112.4				97	ENST00000355285	APCDD1	chr18:10454626-10489945	-19.6	21824	3652-3701	UTR3	-219.2
98	ENST00000382771	SERPINB5	chr18:61143995-61172318	-19.3	22221	2318-2367	UTR3	-281.4				98	ENST00000226432	CWH43	chr4:48988265-49064096	-18	21459	438-486	CDS	-216.6
99	ENST00000377122	NEBL	chr10:21068903-21186531	-19.2	143-192	418-467	CDS	-1424.5				99	ENST00000396721	SDR16C5	chr8:57212570-57232734	-12.3	142-189	1896-1943	UTR3	-210.2
100	ENST00000353479	COL17A1	chr10:105791045-105845760	-19.1	147-195	75-123	UTR5	-370.9				100	ENST00000376503	SLC15A1	chr13:99336056-99404908	-19.1	142-189	2095-2142	CDS	-205.1
101	ENST00000421351	PERP	chr6:138409643-138428648	-19.1	190-249	2315-2374	UTR3	-473.9				101	ENST00000209718	KRT23	chr17:39078949-39093672	-17.5	145-194	1137-1186	CDS	-204.5
102	ENST00000376503	SLC15A1	chr13:99336056-99404908	-19.1	142-189	2095-2142	CDS	-205.1				102	ENST00000340107	FGFR3	chr4:1795040-1810599	-26.2	193-247	768-822	CDS	-203.3
103	ENST00000341846	TRIM29	chr11:119981984-120009161	-19	192-241	3173-3222	UTR3	-147				103	ENST00000380554	AKR1C3	chr10:5135986-5149878	-15.9	143-195	256-308	UTR5	-203
104	ENST00000338523	SNX10	chr7:26331544-26413945	-19	22-95	910-983	UTR3	-362.2				104	ENST00000358945	SCNN1A	chr12:6456012-6484390	-20.9	187-236	3287-3336	UTR3	-199.5
105	ENST00000257831	EHF	chr11:34642659-34682604	-18.9	25873	2917-2976	UTR3	-331.9				105	ENST00000473183	ESRP2	chr16:68263030-68270487	-18.3	189-236	2427-2474	CDS	-198.4
106	ENST00000264218	NMU	chr4:56461399-56502465	-18.9	141-195	364-418	CDS	-63.4				106	ENST00000525985	EPPK1	chr8:144939498-144952632	-23	190-239	1172-1221	CDS	-197.6
107	ENST00000355594	ANKRD35	chr1:145549231-145568526	-18.9	136-183	989-1036	CDS	-147.5				107	ENST00000321429	DUOX1	chr15:45422132-45457774	-15.9	209-263	3331-3385	CDS	-196.6
108	ENST00000359499	KRT78	chr12:53231589-53242067	-18.8	190-237	1266-1313	UTR3	-151.8				108	ENST00000381661	ATP6V1C2	chr2:10861776-10925236	-14.2	194-243	2229-2278	UTR3	-196.6
109	ENST00000301607	EVPL	chr17:74002927-74023533	-18.8	16438	6208-6257	CDS	-120.8				109	ENST00000263182	BBOX1	chr11:27062510-27149354	-14.6	142-190	191-239	UTR5	-195.4
110	ENST00000356517	AADACL2	chr3:151451716-151475554	-18.7	22-72	1339-1389	UTR3	-148.2				110	ENST00000528626	TMPRSS13	chr11:117771359-117800096	-24.9	188-237	1837-1886	UTR3	-194.5
111	ENST00000155926	TRIB2	chr2:12857016-12882860	-18.7	144-193	231-280	UTR5	-222.1				111	ENST00000289429	CD1A	chr1:158223928-158228059	-29.6	18719	50-97	UTR5	-183.5
112	ENST00000372117	CDHR1	chr10:85954415-85977122	-18.7	189-252	2963-3026	UTR3	-251.6				112	ENST00000276708	GSDMC	chr8:130760443-130799134	-17.4	188-246	1032-1090	CDS	-178.3
113	ENST00000393931	JUP	chr17:39910857-39942950	-18.6	192-239	2106-2153	CDS	-159.8				113	ENST00000375315	C9orf3	chr9:97522067-97849440	-15.4	193-251	1227-1285	CDS	-175
114	ENST00000244360	RNF39	chr6:30038044-30043664	-18.6	192-243	1595-1646	UTR3	-114				114	ENST00000382611	IRX2	chr5:2745960-2751776	-25.8	187-236	42399	UTR5	-172.2
115	ENST00000349015	ALDH3B2	chr11:67429635-67442102	-18.6	189-236	2031-2078	UTR3	-90.7				115	ENST00000539839	FZD10	chr12:130647005-130650285	-19.3	191-238	871-918	CDS	-170.6
116	ENST00000296839	FOXQ1	chr6:1312676-1314992	-18.5	190-239	22221	UTR5	-74.2				116	ENST00000311946	NIPAL4	chr5:156887028-156901725	-19.4	188-239	1119-1170	CDS	-170.3
117	ENST00000328945	SDR42E1	chr16:82031222-82045093	-18.5	26-76	1202-1252	CDS	-248.3				117	ENST00000472232	BAG1	chr9:33252478-33264759	-11.7	24-77	2812-2865	UTR3	-168.1
118	ENST00000335449	GLDN	chr15:51633827-51700210	-18.4	197-247	3655-3705	UTR3	-403.4				118	ENST00000317620	PROM2	chr2:95940202-95957051	-19.3	19085	1273-1321	CDS	-166.4
119	ENST00000473183	ESRP2	chr16:68263030-68270487	-18.3	189-236	2427-2474	CDS	-198.4				119	ENST00000329582	IL20RB	chr3:136676708-136729927	-17.1	121-176	1334-1389	UTR3	-166.4
120	ENST00000334504	COL4A6	chrX:107398838-107681660	-18.2	146-195	2746-2795	CDS	-303				120	ENST00000260264	POU2F3	chr11:120107350-120190653	-23.6	190-247	1254-1311	CDS	-165.9
121	ENST00000226432	CWH43	chr4:48988265-49064096	-18	21459	438-486	CDS	-216.6				121	ENST00000254043	KRT15	chr17:39669996-39678665	-21.1	188-239	167-218	UTR5	-162.7
122	ENST00000338702	MAOA	chrX:43515468-43606068	-17.9	140-194	1202-1256	CDS	-446.5				122	ENST00000392957	EPHB6	chr7:142552793-142568847	-20.5	188-241	3666-3719	CDS	-162.6
123	ENST00000295294	BNIPL	chr1:151009092-151020062	-17.8	140-195	106-161	UTR5	-136.3				123	ENST00000251535	ALOX12	chr17:6899385-6914055	-23.1	189-236	2132-2179	UTR3	-162.5
124	ENST00000371900	SLC6A14	chrX:115567791-115592625	-17.8	142-195	2471-2524	UTR3	-497				124	ENST00000200181	ITGB4	chr17:73717517-73753899	-20.2	190-241	4692-4743	CDS	-161.6
125	ENST00000425340	FUT2	chr19:49199233-49209207	-17.7	189-240	798-849	CDS	-115.2				125	ENST00000313234	KRT80	chr12:52562781-52585784	-20.9	190-242	2598-2650	UTR3	-160.6
126	ENST00000262487	ISM1	chr20:13202419-13281298	-17.7	145-193	2200-2248	UTR3	-262.3				126	ENST00000393931	JUP	chr17:39910857-39942950	-18.6	192-239	2106-2153	CDS	-159.8
127	ENST00000393997	ELMO3	chr16:67233015-67237932	-17.6	188-235	1895-1942	CDS	-75				127	ENST00000436615	RAPGEFL1	chr17:38334243-38351906	-24.6	189-239	2587-2637	UTR3	-158.7
128	ENST00000304385	TMEM154	chr4:153539785-153601317	-17.5	193-252	10381-10440	UTR3	-849.3				128	ENST00000374183	BSPRY	chr9:116111822-116133513	-22.5	189-236	2036-2083	UTR3	-155.2
129	ENST00000209718	KRT23	chr17:39078949-39093672	-17.5	145-194	1137-1186	CDS	-204.5				129	ENST00000300176	AGFG2	chr7:100136849-100165842	-20.3	187-235	4258-4306	UTR3	-155
130	ENST00000260442	BCL2L10	chr15:52401461-52404972	-17.5	199-250	996-1047	UTR3	-111.8				130	ENST00000342711	CDC42BPG	chr11:64590860-64612041	-25.7	188-242	1084-1138	CDS	-152.3
131	ENST00000399899	CLDN8	chr21:31586325-31588391	-17.4	197-248	841-892	UTR3	-298.4				131	ENST00000397452	BPIFC	chr22:32809835-32860471	-11.1	49-96	2025-2072	UTR3	-152.1
132	ENST00000276708	GSDMC	chr8:130760443-130799134	-17.4	188-246	1032-1090	CDS	-178.3				132	ENST00000359499	KRT78	chr12:53231589-53242067	-18.8	190-237	1266-1313	UTR3	-151.8
133	ENST00000368702	S100A14	chr1:153586732-153589462	-17.3	14246	522-573	CDS	-89.5				133	ENST00000297494	NOS3	chr7:150688084-150711676	-16.4	191-240	2130-2179	CDS	-151.2
134	ENST00000359396	TRPV6	chr7:142568957-142583507	-17.2	16803	2356-2407	CDS	-121.7				134	ENST00000455577	PAK6	chr15:40531293-40569687	-24.3	191-241	1781-1831	CDS	-149.6
135	ENST00000329582	IL20RB	chr3:136676708-136729927	-17.1	121-176	1334-1389	UTR3	-166.4				135	ENST00000356517	AADACL2	chr3:151451716-151475554	-18.7	22-72	1339-1389	UTR3	-148.2
136	ENST00000394216	KCNK7	chr11:65360327-65363467	-17.1	17168	1443-1494	UTR3	-38.9				136	ENST00000355594	ANKRD35	chr1:145549231-145568526	-18.9	136-183	989-1036	CDS	-147.5
137	ENST00000464456	MECOM	chr3:168801296-168865522	-16.9	143-195	3583-3635	CDS	-458.8				137	ENST00000341846	TRIM29	chr11:119981984-120009161	-19	192-241	3173-3222	UTR3	-147
138	ENST00000220420	TGM5	chr15:43524794-43559055	-16.8	22341	559-617	CDS	-128.8				138	ENST00000344416	ANXA8	chr10:48255308-48271363	-20.7	197-247	1592-1642	UTR3	-146
139	ENST00000360090	LCE1B	chr1:152784448-152785585	-16.8	187-236	970-1019	UTR3	-75.8				139	ENST00000300113	CHP2	chr16:23765949-23770272	-12.9	38-90	2134-2186	UTR3	-145.8
140	ENST00000368012	PVRL4	chr1:161040786-161059389	-16.6	13-63	3088-3138	UTR3	-80.2				140	ENST00000309958	KLK10	chr19:51515996-51523282	-23	191-240	1181-1230	UTR3	-140.3
141	ENST00000307486	C2orf54	chr2:241825467-241831455	-16.6	192-241	1586-1635	UTR3	-82.1				141	ENST00000533256	EPS8L2	chr11:706118-727724	-23.8	189-236	2837-2884	UTR3	-139.6
142	ENST00000405535	TMEM79	chr1:156254071-156262234	-16.4	34-89	2101-2156	UTR3	-43				142	ENST00000391967	LAD1	chr1:201349967-201368736	-36.9	187-239	1371-1423	CDS	-138.4
143	ENST00000297494	NOS3	chr7:150688084-150711676	-16.4	191-240	2130-2179	CDS	-151.2				143	ENST00000278601	C11orf52	chr11:111789602-111797596	-14.7	146-193	153-200	CDS	-137.4
144	ENST00000259631	CCL27	chr9:34661894-34662689	-16.3	14246	43-90	UTR5,start_codon	-23.5				144	ENST00000380059	SLC4A11	chr20:3208064-3218812	-15.5	196-243	651-698	CDS	-137.2
145	ENST00000339843	CYP3A5	chr7:99245824-99277621	-16.3	208-268	3067-3127	UTR3	-310.4				145	ENST00000295294	BNIPL	chr1:151009092-151020062	-17.8	140-195	106-161	UTR5	-136.3
146	ENST00000375819	LY6G6C	chr6:31686426-31689622	-16.3	188-237	890-939	UTR3	-43.8				146	ENST00000318962	ALS2CL	chr3:46710680-46735191	-13.2	192-241	1637-1686	CDS	-134.8
147	ENST00000201647	EPS8L1	chr19:55587270-55599290	-16.3	39-88	2153-2202	CDS	-45.1				147	ENST00000335987	OVOL1	chr11:65554494-65564690	-12.8	11689	2029-2080	UTR3	-133.8
148	ENST00000283303	GPR115	chr6:47666290-47689757	-16.2	38-95	769-826	CDS	-233.5				148	ENST00000314124	TMEM40	chr3:12775025-12801038	-15	168-217	365-414	CDS	-131.2
149	ENST00000306858	FAM83B	chr6:54711570-54806820	-16.2	144-195	528-579	CDS	-402				149	ENST00000573514	CCDC64B	chr16:3077686-3083003	-20.1	13150	3148-3203	UTR3	-129.1
150	ENST00000344731	SERPINB13	chr18:61254601-61266433	-16.2	140-190	279-329	CDS	-446.9				150	ENST00000220420	TGM5	chr15:43524794-43559055	-16.8	22341	559-617	CDS	-128.8
151	ENST00000296677	F2RL1	chr5:76114803-76131140	-16.1	186-235	1547-1596	UTR3	-300.9				151	ENST00000409359	ARHGEF4	chr2:131595029-131704803	-13.7	169-221	3359-3411	CDS	-126.3
152	ENST00000251808	GRHL2	chr8:102504661-102681954	-16.1	30-82	4177-4229	UTR3	-335.5				152	ENST00000553456	EMX2	chr10:119301956-119309056	-11.5	212-262	149-199	UTR5	-126
153	ENST00000167586	KRT14	chr17:39738532-39743173	-16	193-246	1399-1452	CDS	-54.5				153	ENST00000359396	TRPV6	chr7:142568957-142583507	-17.2	16803	2356-2407	CDS	-121.7
154	ENST00000320567	C1orf172	chr1:27276054-27286897	-16	18323	436-483	CDS	-67				154	ENST00000301607	EVPL	chr17:74002927-74023533	-18.8	16438	6208-6257	CDS	-120.8
155	ENST00000284382	CERS3	chr15:100940601-101084925	-15.9	145-194	56-105	UTR5	-353.9				155	ENST00000368115	FCER1A	chr1:159259505-159278014	-8.7	42400	196-243	CDS	-118.9
156	ENST00000321429	DUOX1	chr15:45422132-45457774	-15.9	209-263	3331-3385	CDS	-196.6				156	ENST00000226247	FOXN1	chr17:26850960-26865914	-14.5	218-268	2878-2928	UTR3	-118.8
157	ENST00000380554	AKR1C3	chr10:5135986-5149878	-15.9	143-195	256-308	UTR5	-203				157	ENST00000267845	HDC	chr15:50534145-50558223	-14.8	199-248	1354-1403	CDS	-116.4
158	ENST00000535157	SCEL	chr13:78109810-78219394	-15.8	142-195	1278-1331	CDS	-548.6				158	ENST00000448701	KLK1	chr19:51322405-51327043	-22.6	187-234	488-535	UTR5	-116.3
159	ENST00000393274	DENND2C	chr1:115125472-115212656	-15.6	148-195	41-88	UTR5	-634.9				159	ENST00000371225	TACSTD2	chr1:59041100-59043166	-12.5	203-250	446-493	CDS	-115.6
160	ENST00000406397	VSNL1	chr2:17722428-17838285	-15.6	215-262	2493-2540	UTR3	-276.3				160	ENST00000326152	HSD11B2	chr16:67465021-67471456	-32.2	188-235	1416-1463	UTR3	-115.3
161	ENST00000380059	SLC4A11	chr20:3208064-3218812	-15.5	196-243	651-698	CDS	-137.2				161	ENST00000425340	FUT2	chr19:49199233-49209207	-17.7	189-240	798-849	CDS	-115.2
162	ENST00000301395	GGT6	chr17:4460223-4463876	-15.5	17930	1463-1510	UTR3	-89.7				162	ENST00000244360	RNF39	chr6:30038044-30043664	-18.6	192-243	1595-1646	UTR3	-114
163	ENST00000281030	THRSP	chr11:77774908-77779397	-15.4	12785	539-586	UTR3	-83.7				163	ENST00000373366	GJB3	chr1:35246791-35251965	-29.9	186-233	2026-2073	UTR3	-113.6
164	ENST00000418234	PPP1R13L	chr19:45882897-45909607	-15.4	190-242	2114-2166	CDS	-86.8				164	ENST00000558996	DUOXA1	chr15:45409573-45422075	-21.8	192-244	1560-1612	UTR3	-113.4
165	ENST00000375315	C9orf3	chr9:97522067-97849440	-15.4	193-251	1227-1285	CDS	-175				165	ENST00000422538	ENDOU	chr12:48103529-48119319	-19.3	188-235	2300-2347	UTR3	-112.4
166	ENST00000435050	CLDN4	chr7:73242075-73247014	-15.4	191-241	3466-3516	UTR3	-108.3				166	ENST00000260442	BCL2L10	chr15:52401461-52404972	-17.5	199-250	996-1047	UTR3	-111.8
167	ENST00000262753	POF1B	chrX:84532403-84634748	-15.3	230-294	2722-2786	UTR3	-498.6				167	ENST00000446248	CAMSAP3	chr19:7660789-7683190	-21.4	187-246	361-420	CDS	-111.3
168	ENST00000433979	PIK3C2G	chr12:18414475-18801348	-15.3	143-194	660-711	CDS	-626.2				168	ENST00000397272	PLA2G4F	chr15:42433333-42448839	-21.6	189-236	2346-2393	CDS	-110.7
169	ENST00000358559	MSMB	chr10:51549499-51562517	-15.2	192-241	311-360	CDS	-78.6				169	ENST00000590923	AP1M2	chr19:10683348-10697991	-23.9	186-242	1027-1083	CDS	-109.5
170	ENST00000269576	KRT10	chr17:38974370-38978847	-15.2	35-86	211-262	CDS	-226.2				170	ENST00000392550	LLGL2	chr17:73521821-73571288	-19.4	21794	2988-3038	CDS	-109.2
171	ENST00000380753	AKR1C2	chr10:5029968-5046215	-15	186-234	1413-1461	UTR3	-291.4				171	ENST00000435050	CLDN4	chr7:73242075-73247014	-15.4	191-241	3466-3516	UTR3	-108.3
172	ENST00000314124	TMEM40	chr3:12775025-12801038	-15	168-217	365-414	CDS	-131.2				172	ENST00000602346	TP53AIP1	chr11:128805273-128812822	-13.7	186-233	2609-2652	UTR3	-107.5
173	ENST00000457692	SERPINB2	chr18:61554940-61571113	-14.9	140-195	802-857	CDS	-258.4				173	ENST00000309680	KRT2	chr12:53038343-53045948	-22.1	188-237	1945-1994	UTR3	-107.2
174	ENST00000267845	HDC	chr15:50534145-50558223	-14.8	199-248	1354-1403	CDS	-116.4				174	ENST00000381418	HR	chr8:21971929-21989381	-24	189-243	5241-5295	UTR3	-105.8
175	ENST00000265840	ELMOD1	chr11:107461957-107537505	-14.8	46-99	192-245	UTR5	-353.7				175	ENST00000370325	GABRE	chrX:151121598-151143151	-21.1	192-242	2313-2363	UTR3	-104.6
176	ENST00000278601	C11orf52	chr11:111789602-111797596	-14.7	146-193	153-200	CDS	-137.4				176	ENST00000228027	DGAT2	chr11:75479778-75512579	-13.3	209-259	915-965	CDS	-104
177	ENST00000269394	ZNF750	chr17:80787312-80798454	-14.7	186-239	1003-1056	CDS	-239.9				177	ENST00000260843	GPR87	chr3:151011892-151034740	-13.9	193-244	718-769	CDS	-103.5
178	ENST00000434452	DSC3	chr18:28570053-28622781	-14.7	134-194	3502-3562	UTR3	-882.9				178	ENST00000540947	CES4A	chr16:67022493-67043661	-21	189-236	2175-2222	UTR3	-101.4
179	ENST00000370759	GIPC2	chr1:78511587-78604133	-14.6	48-97	2579-2628	UTR3	-472.1				179	ENST00000341809	KRT77	chr12:53083411-53097247	-13	24-71	119-166	CDS	-100.1
180	ENST00000263182	BBOX1	chr11:27062510-27149354	-14.6	142-190	191-239	UTR5	-195.4				180	ENST00000367948	FCRLB	chr1:161691354-161697933	-11.6	42399	1838-1887	UTR3	-95.7
181	ENST00000263946	PKP1	chr1:201252581-201302121	-14.5	85-136	5394-5445	UTR3	-267.8				181	ENST00000307971	WFDC5	chr20:43738094-43743803	-25.6	192-244	597-649	CDS	-94.8
182	ENST00000374928	KLF8	chrX:56258871-56314322	-14.5	193-246	723-776	CDS	-346.9				182	ENST00000429156	MIR205HG	chr1:209602166-209605882	-13.4	13516	595-644	ncRNA	-94.6
183	ENST00000226247	FOXN1	chr17:26850960-26865914	-14.5	218-268	2878-2928	UTR3	-118.8				183	ENST00000250055	SOX15	chr17:7491497-7493488	-20.3	174-221	1131-1178	CDS	-93.3
184	ENST00000252245	KRT75	chr12:52817855-52828309	-14.5	146-193	1291-1338	CDS	-61				184	ENST00000605938	ATG9B	chr7:150709336-150721586	-24.8	188-237	342-391	CDS	-92.9
185	ENST00000409642	LYPD6B	chr2:149894982-150071776	-14.4	191-248	334-391	UTR5	-79.4				185	ENST00000349015	ALDH3B2	chr11:67429635-67442102	-18.6	189-236	2031-2078	UTR3	-90.7
186	ENST00000339276	SFN	chr1:27189634-27190947	-14.4	16803	255-305	CDS	-54.6				186	ENST00000301395	GGT6	chr17:4460223-4463876	-15.5	17930	1463-1510	UTR3	-89.7
187	ENST00000337532	MPP7	chr10:28339923-28569071	-14.3	93-140	4824-4871	UTR3	-587.4				187	ENST00000537147	DARC	chr1:159173098-159176288	-23.6	189-243	400-454	UTR5	-89.6
188	ENST00000369230	PNLIPRP3	chr10:118187380-118237469	-14.3	26604	561-622	CDS	-326.8				188	ENST00000368702	S100A14	chr1:153586732-153589462	-17.3	14246	522-573	CDS	-89.5
189	ENST00000381661	ATP6V1C2	chr2:10861776-10925236	-14.2	194-243	2229-2278	UTR3	-196.6				189	ENST00000418234	PPP1R13L	chr19:45882897-45909607	-15.4	190-242	2114-2166	CDS	-86.8
190	ENST00000374690	AR	chrX:66764466-66950461	-14.1	208-255	9114-9161	UTR3	-695.9				190	ENST00000368094	IGSF9	chr1:159896830-159915386	-21.7	188-235	2023-2070	CDS	-85.9
191	ENST00000392547	WIPF1	chr2:175424301-175499307	-14	140-195	2826-2881	UTR3	-411.8				191	ENST00000515291	C5orf46	chr5:147280872-147286101	-20.8	186-237	148-199	CDS	-85
192	ENST00000337225	CXCL14	chr5:134906374-134914969	-14	27-75	27-75	UTR5	-81.2				192	ENST00000317508	PRSS8	chr16:31142757-31147083	-24.3	193-248	712-767	CDS	-84.7
193	ENST00000367748	IL20RA	chr6:137321109-137366298	-13.9	219-273	609-663	CDS	-332.8				193	ENST00000531526	GYLTL1B	chr11:45943197-45950647	-20.5	192-241	2105-2154	CDS	-83.7
194	ENST00000260843	GPR87	chr3:151011892-151034740	-13.9	193-244	718-769	CDS	-103.5				194	ENST00000281030	THRSP	chr11:77774908-77779397	-15.4	12785	539-586	UTR3	-83.7
195	ENST00000409359	ARHGEF4	chr2:131595029-131704803	-13.7	169-221	3359-3411	CDS	-126.3				195	ENST00000433647	VIPR1	chr3:42530792-42579059	-10	186-233	1726-1773	CDS	-82.7
196	ENST00000602346	TP53AIP1	chr11:128805273-128812822	-13.7	186-233	2609-2652	UTR3	-107.5				196	ENST00000307486	C2orf54	chr2:241825467-241831455	-16.6	192-241	1586-1635	UTR3	-82.1
197	ENST00000550308	CYP4F12	chr19:15783568-15807984	-13.5	188-246	701-759	CDS	-73.2				197	ENST00000337225	CXCL14	chr5:134906374-134914969	-14	27-75	27-75	UTR5	-81.2
198	ENST00000449963	AC010891.2	chrY:9650925-9655122	-13.5	25-75	346-396	ncRNA	-39.1				198	ENST00000252242	KRT5	chr12:52908360-52914471	-12.3	23529	1249-1307	CDS	-81.2
199	ENST00000217185	PTK6	chr20:62159779-62168695	-13.4	186-237	1099-1150	CDS	-47.4				199	ENST00000410009	CD207	chr2:71057348-71062952	-13	145-192	446-493	CDS	-81.1
200	ENST00000244333	LYPD3	chr19:43964940-43969812	-13.4	191-254	1110-1173	CDS,stop_codon	-63.7				200	ENST00000368012	PVRL4	chr1:161040786-161059389	-16.6	13-63	3088-3138	UTR3	-80.2
201	ENST00000429156	MIR205HG	chr1:209602166-209605882	-13.4	13516	595-644	ncRNA	-94.6				201	ENST00000409642	LYPD6B	chr2:149894982-150071776	-14.4	191-248	334-391	UTR5	-79.4
202	ENST00000228027	DGAT2	chr11:75479778-75512579	-13.3	209-259	915-965	CDS	-104				202	ENST00000358559	MSMB	chr10:51549499-51562517	-15.2	192-241	311-360	CDS	-78.6
203	ENST00000263326	IL37	chr2:113670549-113676459	-13.2	205-268	621-684	CDS	-39				203	ENST00000463117	CYP2E1	chr10:135333911-135352626	-8.9	122-170	1234-1282	CDS	-78.1
204	ENST00000318962	ALS2CL	chr3:46710680-46735191	-13.2	192-241	1637-1686	CDS	-134.8				204	ENST00000432792	TMEM125	chr1:43735697-43739673	-24.6	19511	1784-1831	UTR3	-76.2
205	ENST00000388718	FLG2	chr1:152321212-152332482	-13.1	98-151	8772-8825	UTR3	-344.7				205	ENST00000360090	LCE1B	chr1:152784448-152785585	-16.8	187-236	970-1019	UTR3	-75.8
206	ENST00000330553	KRT79	chr12:53215232-53228079	-13.1	169-218	16072	UTR5,start_codon	-51.3				206	ENST00000393997	ELMO3	chr16:67233015-67237932	-17.6	188-235	1895-1942	CDS	-75
207	ENST00000341809	KRT77	chr12:53083411-53097247	-13	24-71	119-166	CDS	-100.1				207	ENST00000296839	FOXQ1	chr6:1312676-1314992	-18.5	190-239	22221	UTR5	-74.2
208	ENST00000410009	CD207	chr2:71057348-71062952	-13	145-192	446-493	CDS	-81.1				208	ENST00000550308	CYP4F12	chr19:15783568-15807984	-13.5	188-246	701-759	CDS	-73.2
209	ENST00000220507	RHOV	chr15:41164413-41166487	-13	21459	1336-1384	UTR3	-59				209	ENST00000435145	HLA-DQB2	chr6:32723876-32731309	-9.6	191-238	612-659	CDS	-69.9
210	ENST00000300113	CHP2	chr16:23765949-23770272	-12.9	38-90	2134-2186	UTR3	-145.8				210	ENST00000594768	KLK11	chr19:51525490-51530959	-12.7	204-253	268-317	CDS	-69.7
211	ENST00000335987	OVOL1	chr11:65554494-65564690	-12.8	11689	2029-2080	UTR3	-133.8				211	ENST00000320567	C1orf172	chr1:27276054-27286897	-16	18323	436-483	CDS	-67
212	ENST00000594768	KLK11	chr19:51525490-51530959	-12.7	204-253	268-317	CDS	-69.7				212	ENST00000505790	IRX4	chr5:1877563-1887332	-11.6	192-239	497-544	CDS	-65.9
213	ENST00000276681	MAL2	chr8:120220611-120257909	-12.6	100-159	2708-2767	UTR3	-334.4				213	ENST00000457326	CAPNS2	chr16:55600585-55601599	-12.2	209-258	778-827	CDS	-65.6
214	ENST00000360418	UGT1A1	chr2:234668935-234680261	-12.6	21337	1391-1443	UTR3	-307.9				214	ENST00000244333	LYPD3	chr19:43964940-43969812	-13.4	191-254	1110-1173	CDS,stop_codon	-63.7
215	ENST00000371225	TACSTD2	chr1:59041100-59043166	-12.5	203-250	446-493	CDS	-115.6				215	ENST00000368408	EFNA3	chr1:155051349-155060014	-29.4	190-240	1596-1646	UTR3	-63.6
216	ENST00000252242	KRT5	chr12:52908360-52914471	-12.3	23529	1249-1307	CDS	-81.2				216	ENST00000264218	NMU	chr4:56461399-56502465	-18.9	141-195	364-418	CDS	-63.4
217	ENST00000396721	SDR16C5	chr8:57212570-57232734	-12.3	142-189	1896-1943	UTR3	-210.2				217	ENST00000361084	RAB25	chr1:156030952-156040295	-21.2	189-243	21671	UTR5	-62.8
218	ENST00000338380	SLPI	chr20:43880881-43883205	-12.2	188-238	299-349	CDS	-26.2				218	ENST00000252245	KRT75	chr12:52817855-52828309	-14.5	146-193	1291-1338	CDS	-61
219	ENST00000295887	CDS1	chr4:85504133-85572491	-12.2	26-73	1265-1312	CDS	-444.2				219	ENST00000525380	SCGB2A2	chr11:62037631-62039543	-8.9	217-273	1026-1082	UTR3	-59.7
220	ENST00000457326	CAPNS2	chr16:55600585-55601599	-12.2	209-258	778-827	CDS	-65.6				220	ENST00000220507	RHOV	chr15:41164413-41166487	-13	21459	1336-1384	UTR3	-59
221	ENST00000222462	WNT16	chr7:120969058-120981158	-12.1	20-67	635-682	CDS	-506.5				221	ENST00000343070	SCNN1B	chr16:23313592-23392620	-10.1	69-116	2055-2102	CDS,stop_codon	-58
222	ENST00000358487	FGFR2	chr10:123237856-123357598	-11.8	198-245	1692-1739	CDS	-342.3				222	ENST00000382333	FGFBP1	chr4:15937193-15940363	-8.6	108-170	1141-1203	UTR3	-57.2
223	ENST00000472232	BAG1	chr9:33252478-33264759	-11.7	24-77	2812-2865	UTR3	-168.1				223	ENST00000530950	CARD18	chr11:105008449-105010453	-10.4	269-304	384-435	UTR3	-56.2
224	ENST00000226067	HLF	chr17:53342374-53402426	-11.7	130-179	3843-3892	UTR3	-396.2				224	ENST00000278780	OVOL2	chr20:18004797-18038521	-9.6	208-257	1279-1328	UTR3	-55.5
225	ENST00000505790	IRX4	chr5:1877563-1887332	-11.6	192-239	497-544	CDS	-65.9				225	ENST00000339276	SFN	chr1:27189634-27190947	-14.4	16803	255-305	CDS	-54.6
226	ENST00000367948	FCRLB	chr1:161691354-161697933	-11.6	42399	1838-1887	UTR3	-95.7				226	ENST00000167586	KRT14	chr17:39738532-39743173	-16	193-246	1399-1452	CDS	-54.5
227	ENST00000553456	EMX2	chr10:119301956-119309056	-11.5	212-262	149-199	UTR5	-126				227	ENST00000527815	AIM1L	chr1:26648351-26670576	-19.9	210-258	1474-1522	CDS	-52.2
228	ENST00000589373	KLC3	chr19:45836693-45853645	-11.4	204-257	795-848	UTR5,start_codon	-24.1				228	ENST00000330553	KRT79	chr12:53215232-53228079	-13.1	169-218	16072	UTR5,start_codon	-51.3
229	ENST00000327669	FAM110C	chr2:38815-46385	-11.2	140-191	2944-2995	UTR3	-232.6				229	ENST00000356575	MEGF6	chr1:3406491-3528059	-10.4	19906	1819-1866	CDS	-50.9
230	ENST00000397452	BPIFC	chr22:32809835-32860471	-11.1	49-96	2025-2072	UTR3	-152.1				230	ENST00000448943	TWIST2	chr2:239756674-239795893	-7.8	128-179	943-994	UTR3	-48.2
231	ENST00000331563	PKP3	chr11:394218-404908	-10.9	198-247	1394-1443	CDS	-40.5				231	ENST00000217185	PTK6	chr20:62159779-62168695	-13.4	186-237	1099-1150	CDS	-47.4
232	ENST00000368742	LOR	chr1:153232177-153234598	-10.9	169-218	64-113	CDS	-25.9				232	ENST00000244926	SCGB1D2	chr11:62009683-62012280	-10.1	32-83	336-387	CDS,stop_codon	-45.5
233	ENST00000551171	RDH12	chr14:68168604-68201169	-10.4	20668	714-762	CDS	-43.4				233	ENST00000201647	EPS8L1	chr19:55587270-55599290	-16.3	39-88	2153-2202	CDS	-45.1
234	ENST00000356575	MEGF6	chr1:3406491-3528059	-10.4	19906	1819-1866	CDS	-50.9				234	ENST00000375819	LY6G6C	chr6:31686426-31689622	-16.3	188-237	890-939	UTR3	-43.8
235	ENST00000530950	CARD18	chr11:105008449-105010453	-10.4	269-304	384-435	UTR3	-56.2				235	ENST00000551171	RDH12	chr14:68168604-68201169	-10.4	20668	714-762	CDS	-43.4
236	ENST00000296370	S100P	chr4:6694797-6698896	-10.3	39-88	951-1000	CDS	-35.4				236	ENST00000405535	TMEM79	chr1:156254071-156262234	-16.4	34-89	2101-2156	UTR3	-43
237	ENST00000390654	COL23A1	chr5:177664620-178017556	-10.2	18994	1639-1690	CDS	-39.5				237	ENST00000343761	DAPL1	chr2:159660811-159719293	-10.1	147-194	183-230	CDS	-40.8
238	ENST00000392124	YIF1B	chr19:38795756-38800563	-10.2	50-97	1350-1397	UTR3	-24.4				238	ENST00000328051	SPRR4	chr1:152943143-152945050	-19.4	168-218	231-281	CDS	-40.7
239	ENST00000244926	SCGB1D2	chr11:62009683-62012280	-10.1	32-83	336-387	CDS,stop_codon	-45.5				239	ENST00000331563	PKP3	chr11:394218-404908	-10.9	198-247	1394-1443	CDS	-40.5
240	ENST00000343761	DAPL1	chr2:159660811-159719293	-10.1	147-194	183-230	CDS	-40.8				240	ENST00000315238	CALML3	chr10:5566925-5568225	-9.6	103-155	1253-1302	UTR3	-40.5
241	ENST00000343070	SCNN1B	chr16:23313592-23392620	-10.1	69-116	2055-2102	CDS,stop_codon	-58				241	ENST00000390654	COL23A1	chr5:177664620-178017556	-10.2	18994	1639-1690	CDS	-39.5
242	ENST00000433647	VIPR1	chr3:42530792-42579059	-10	186-233	1726-1773	CDS	-82.7				242	ENST00000449963	AC010891.2	chrY:9650925-9655122	-13.5	25-75	346-396	ncRNA	-39.1
243	ENST00000452271	SBSN	chr19:36014270-36019212	-9.9	102-151	498-547	CDS	-29.7				243	ENST00000263326	IL37	chr2:113670549-113676459	-13.2	205-268	621-684	CDS	-39
244	ENST00000221730	EPHX3	chr19:15337731-15343243	-9.9	186-235	72-121	UTR5	-31.6				244	ENST00000394216	KCNK7	chr11:65360327-65363467	-17.1	17168	1443-1494	UTR3	-38.9
245	ENST00000250144	MMP28	chr17:34105510-34122711	-9.8	116-165	631-680	CDS	-28.2				245	ENST00000296370	S100P	chr4:6694797-6698896	-10.3	39-88	951-1000	CDS	-35.4
246	ENST00000294338	PDZK1IP1	chr1:47649266-47655727	-9.7	191-246	699-754	UTR3	-29.3				246	ENST00000374408	FAM83C	chr20:33873535-33880204	-8.7	12785	539-591	CDS	-34.8
247	ENST00000315238	CALML3	chr10:5566925-5568225	-9.6	103-155	1253-1302	UTR3	-40.5				247	ENST00000308796	MUCL1	chr12:55248322-55252177	-9	12420	377-428	UTR3	-32.3
248	ENST00000435145	HLA-DQB2	chr6:32723876-32731309	-9.6	191-238	612-659	CDS	-69.9				248	ENST00000221730	EPHX3	chr19:15337731-15343243	-9.9	186-235	72-121	UTR5	-31.6
249	ENST00000278780	OVOL2	chr20:18004797-18038521	-9.6	208-257	1279-1328	UTR3	-55.5				249	ENST00000452271	SBSN	chr19:36014270-36019212	-9.9	102-151	498-547	CDS	-29.7
250	ENST00000308796	MUCL1	chr12:55248322-55252177	-9	12420	377-428	UTR3	-32.3				250	ENST00000294338	PDZK1IP1	chr1:47649266-47655727	-9.7	191-246	699-754	UTR3	-29.3
251	ENST00000525380	SCGB2A2	chr11:62037631-62039543	-8.9	217-273	1026-1082	UTR3	-59.7				251	ENST00000250144	MMP28	chr17:34105510-34122711	-9.8	116-165	631-680	CDS	-28.2
252	ENST00000463117	CYP2E1	chr10:135333911-135352626	-8.9	122-170	1234-1282	CDS	-78.1				252	ENST00000338380	SLPI	chr20:43880881-43883205	-12.2	188-238	299-349	CDS	-26.2
253	ENST00000368115	FCER1A	chr1:159259505-159278014	-8.7	42400	196-243	CDS	-118.9				253	ENST00000368742	LOR	chr1:153232177-153234598	-10.9	169-218	64-113	CDS	-25.9
254	ENST00000374408	FAM83C	chr20:33873535-33880204	-8.7	12785	539-591	CDS	-34.8				254	ENST00000392124	YIF1B	chr19:38795756-38800563	-10.2	50-97	1350-1397	UTR3	-24.4
255	ENST00000456047	DCD	chr12:55038415-55042277	-8.6	35-84	411-460	CDS	-13				255	ENST00000589373	KLC3	chr19:45836693-45853645	-11.4	204-257	795-848	UTR5,start_codon	-24.1
256	ENST00000382333	FGFBP1	chr4:15937193-15940363	-8.6	108-170	1141-1203	UTR3	-57.2				256	ENST00000259631	CCL27	chr9:34661894-34662689	-16.3	14246	43-90	UTR5,start_codon	-23.5
257	ENST00000599035	LGALS7	chr19:39262525-39264072	-8.4	61-108	111-158	UTR5	-8.4				257	ENST00000278742	ST14	chr11:130029458-130080271	-6.4	18323	767-814	CDS	-22.4
258	ENST00000338897	KRTDAP	chr19:35978229-35981433	-8.2	270-304	448-491	UTR3	-15.3				258	ENST00000338897	KRTDAP	chr19:35978229-35981433	-8.2	270-304	448-491	UTR3	-15.3
259	ENST00000448943	TWIST2	chr2:239756674-239795893	-7.8	128-179	943-994	UTR3	-48.2				259	ENST00000456047	DCD	chr12:55038415-55042277	-8.6	35-84	411-460	CDS	-13
260	ENST00000301263	LY6D	chr8:143866297-143868008	-6.7	169-218	463-512	UTR3,stop_codon	-8.5				260	ENST00000297439	DEFB1	chr8:6728098-6735544	-3.5	255-304	238-293	CDS	-11.9
261	ENST00000278742	ST14	chr11:130029458-130080271	-6.4	18323	767-814	CDS	-22.4				261	ENST00000457500	ALDH3A1	chr17:19641302-19648772	-6.1	270-304	1872-1919	UTR3	-9.1
262	ENST00000457500	ALDH3A1	chr17:19641302-19648772	-6.1	270-304	1872-1919	UTR3	-9.1				262	ENST00000301263	LY6D	chr8:143866297-143868008	-6.7	169-218	463-512	UTR3,stop_codon	-8.5
263	ENST00000312134	CST6	chr11:65779313-65780976	-6.1	48-97	558-607	CDS	-8.3				263	ENST00000599035	LGALS7	chr19:39262525-39264072	-8.4	61-108	111-158	UTR5	-8.4
264	ENST00000297439	DEFB1	chr8:6728098-6735544	-3.5	255-304	238-293	CDS	-11.9				264	ENST00000312134	CST6	chr11:65779313-65780976	-6.1	48-97	558-607	CDS	-8.3

## Sheet: MMPM
Table S11 Partial list of mRNAs interacting with ENST00000508664 (RP11-164P12.4), sorted by MinEnergy											Table S11 Partial list of mRNAs interacting with ENST00000508664 (RP11-164P12.4), sorted by SumEnergy
				MinEnergy											MinEnergy
Rank	Ensemble ID	Name	Position (hg19)	MinEnergy	BS(query)	BS(target)	location	SumEnergy			Rank	Ensemble ID	Name	Position (hg19)	MinEnergy	BS(query)	BS(target)	location	SumEnergy
1	ENST00000377022	CASZ1	chr1:10696662-10856705	-30.2	191-246	4795-4850	CDS	-283.7			1	ENST00000377122	NEBL	chr10:21068903-21186531	-19.2	143-192	418-467	CDS	-1424.5
2	ENST00000373366	GJB3	chr1:35246791-35251965	-29.9	186-233	2026-2073	UTR3	-113.6			2	ENST00000265843	EXPH5	chr11:108376159-108464374	-23.3	145-193	4231-4279	CDS	-1002.4
3	ENST00000289429	CD1A	chr1:158223928-158228059	-29.6	18719	50-97	UTR5	-183.5			3	ENST00000434452	DSC3	chr18:28570053-28622781	-14.7	134-194	3502-3562	UTR3	-882.9
4	ENST00000254051	TNS4	chr17:38632081-38657849	-29.3	189-238	818-867	CDS	-228.5			4	ENST00000272895	ABCA12	chr2:215796267-216003151	-17.5	200-249	6940-6989	CDS	-815.4
5	ENST00000178638	CA12	chr15:63613578-63674360	-27.3	189-239	2753-2803	UTR3	-624.4			5	ENST00000368799	FLG	chr1:152274652-152297679	-17.7	193-241	2495-2543	CDS	-777.6
6	ENST00000340107	FGFR3	chr4:1795040-1810599	-26.2	193-247	768-822	CDS	-203.3			6	ENST00000358399	GDA	chr9:74764384-74867140	-15.9	211-262	3187-3238	UTR3	-719.1
7	ENST00000217289	FERMT1	chr20:6055493-6104191	-26	189-239	1436-1486	CDS	-394.2			7	ENST00000295092	FAM84A	chr2:14772811-14780170	-20	142-195	5662-5715	UTR3	-640.1
8	ENST00000307971	WFDC5	chr20:43738094-43743803	-25.6	192-244	597-649	CDS	-94.8			8	ENST00000178638	CA12	chr15:63613578-63674360	-27.3	189-239	2753-2803	UTR3	-624.4
9	ENST00000264731	TP63	chr3:189349217-189615068	-25.1	189-236	1646-1693	CDS	-528.3			9	ENST00000337532	MPP7	chr10:28339923-28569071	-14.3	93-140	4824-4871	UTR3	-587.4
10	ENST00000288912	WDR66	chr12:122355769-122441833	-25	140-191	1419-1470	CDS	-344.7			10	ENST00000283249	ITGB6	chr2:160956178-161056812	-16.3	34-95	4566-4627	UTR3	-583.1
11	ENST00000555868	TMEM30B	chr14:61744089-61748558	-24.6	190-249	1779-1838	UTR3	-382.1			11	ENST00000370565	CLCA2	chr1:86889770-86922241	-22	145-194	2543-2592	CDS	-581.3
12	ENST00000260264	POU2F3	chr11:120107350-120190653	-23.6	190-247	1254-1311	CDS	-165.9			12	ENST00000257189	DSG3	chr18:29027759-29058665	-19.7	186-235	4796-4845	UTR3	-568.7
13	ENST00000297265	CHMP4C	chr8:82644670-82671750	-23.3	16803	285-334	CDS	-259.3			13	ENST00000257192	DSG1	chr18:28898053-28936992	-16.3	142-189	127-174	UTR5	-567.8
14	ENST00000265843	EXPH5	chr11:108376159-108464374	-23.3	145-193	4231-4279	CDS	-1002.4			14	ENST00000535157	SCEL	chr13:78109810-78219394	-15.8	142-195	1278-1331	CDS	-548.6
15	ENST00000511217	SH3RF2	chr5:145317441-145461354	-23.2	17168	5322-5374	UTR3	-458.6			15	ENST00000264731	TP63	chr3:189349217-189615068	-25.1	189-236	1646-1693	CDS	-528.3
16	ENST00000368764	IVL	chr1:152881022-152884362	-23.1	189-236	166-213	CDS	-171.1			16	ENST00000257197	DSC1	chr18:28709200-28742819	-15.3	23-74	2345-2396	CDS	-500.3
17	ENST00000525985	EPPK1	chr8:144939498-144952632	-23	190-239	1172-1221	CDS	-197.6			17	ENST00000369707	GSTO2	chr10:106034921-106064703	-21.8	168-219	6318-6369	UTR3	-500.2
18	ENST00000261208	HAL	chr12:96366441-96390143	-23	191-247	265-321	UTR5	-228.2			18	ENST00000262753	POF1B	chrX:84532403-84634748	-15.3	230-294	2722-2786	UTR3	-498.6
19	ENST00000600767	KLK8	chr19:51499265-51505967	-22.8	190-239	264-313	UTR5	-76			19	ENST00000421351	PERP	chr6:138409643-138428648	-19.1	190-249	2315-2374	UTR3	-473.9
20	ENST00000359874	SPINK5	chr5:147443536-147516852	-22.4	145-194	690-739	CDS	-452			20	ENST00000519204	TENM2	chr5:167181942-167691162	-21.2	189-244	861-916	CDS	-460.4
21	ENST00000413453	CKMT1A	chr15:43985726-43991420	-22.3	28-75	1070-1117	CDS	-140.9			21	ENST00000511217	SH3RF2	chr5:145317441-145461354	-23.2	17168	5322-5374	UTR3	-458.6
22	ENST00000370565	CLCA2	chr1:86889770-86922241	-22	145-194	2543-2592	CDS	-581.3			22	ENST00000359874	SPINK5	chr5:147443536-147516852	-22.4	145-194	690-739	CDS	-452
23	ENST00000345382	BNC1	chr15:83924656-83953466	-21.9	174-221	813-860	CDS	-387.3			23	ENST00000344731	SERPINB13	chr18:61254601-61266433	-16.2	140-190	279-329	CDS	-446.9
24	ENST00000369707	GSTO2	chr10:106034921-106064703	-21.8	168-219	6318-6369	UTR3	-500.2			24	ENST00000295887	CDS1	chr4:85504133-85572491	-12.2	26-73	1265-1312	CDS	-444.2
25	ENST00000367021	IRF6	chr1:209959037-209979389	-21.7	191-248	1526-1583	CDS,stop_codon	-272.4			25	ENST00000374566	EPB41L4B	chr9:111934256-112083244	-19.9	188-235	2650-2697	CDS	-407.8
26	ENST00000361084	RAB25	chr1:156030952-156040295	-21.2	189-243	21671	UTR5	-62.8			26	ENST00000306858	FAM83B	chr6:54711570-54806820	-16.2	144-195	528-579	CDS	-402
27	ENST00000588982	ZBTB7C	chr18:45553045-45691937	-21.2	191-250	3976-4035	UTR3	-300.5			27	ENST00000217289	FERMT1	chr20:6055493-6104191	-26	189-239	1436-1486	CDS	-394.2
28	ENST00000519204	TENM2	chr5:167181942-167691162	-21.2	189-244	861-916	CDS	-460.4			28	ENST00000345382	BNC1	chr15:83924656-83953466	-21.9	174-221	813-860	CDS	-387.3
29	ENST00000254043	KRT15	chr17:39669996-39678665	-21.1	188-239	167-218	UTR5	-162.7			29	ENST00000359470	C1orf116	chr1:207191867-207206092	-20.5	192-240	462-510	CDS	-385.4
30	ENST00000370325	GABRE	chrX:151121598-151143151	-21.1	192-242	2313-2363	UTR3	-104.6			30	ENST00000555868	TMEM30B	chr14:61744089-61748558	-24.6	190-249	1779-1838	UTR3	-382.1
31	ENST00000358945	SCNN1A	chr12:6456012-6484390	-20.9	187-236	3287-3336	UTR3	-199.5			31	ENST00000284382	CERS3	chr15:100940601-101084925	-15.9	145-194	56-105	UTR5	-353.9
32	ENST00000313234	KRT80	chr12:52562781-52585784	-20.9	190-242	2598-2650	UTR3	-160.6			32	ENST00000288912	WDR66	chr12:122355769-122441833	-25	140-191	1419-1470	CDS	-344.7
33	ENST00000345988	PPL	chr16:4932509-4987136	-20.6	13-67	6168-6222	UTR3	-227.5			33	ENST00000388718	FLG2	chr1:152321212-152332482	-13.1	98-151	8772-8825	UTR3	-344.7
34	ENST00000376288	CDSN	chr6:31082868-31088223	-20.5	188-239	151-202	CDS	-176.3			34	ENST00000358487	FGFR2	chr10:123237856-123357598	-11.8	198-245	1692-1739	CDS	-342.3
35	ENST00000359470	C1orf116	chr1:207191867-207206092	-20.5	192-240	462-510	CDS	-385.4			35	ENST00000251808	GRHL2	chr8:102504661-102681954	-16.1	30-82	4177-4229	UTR3	-335.5
36	ENST00000323090	SULT2B1	chr19:49078798-49102682	-20.3	189-236	363-410	UTR5,start_codon	-65.2			36	ENST00000276681	MAL2	chr8:120220611-120257909	-12.6	100-159	2708-2767	UTR3	-334.4
37	ENST00000295092	FAM84A	chr2:14772811-14780170	-20	142-195	5662-5715	UTR3	-640.1			37	ENST00000257831	EHF	chr11:34642659-34682604	-18.9	25873	2917-2976	UTR3	-331.9
38	ENST00000374566	EPB41L4B	chr9:111934256-112083244	-19.9	188-235	2650-2697	CDS	-407.8			38	ENST00000369230	PNLIPRP3	chr10:118187380-118237469	-14.3	26604	561-622	CDS	-326.8
39	ENST00000257189	DSG3	chr18:29027759-29058665	-19.7	186-235	4796-4845	UTR3	-568.7			39	ENST00000393200	IL36RN	chr2:113816686-113822325	-17.6	188-239	2442-2493	UTR3	-305.7
40	ENST00000311946	NIPAL4	chr5:156887028-156901725	-19.4	188-239	1119-1170	CDS	-170.3			40	ENST00000588982	ZBTB7C	chr18:45553045-45691937	-21.2	191-250	3976-4035	UTR3	-300.5
41	ENST00000317620	PROM2	chr2:95940202-95957051	-19.3	19085	1273-1321	CDS	-166.4			41	ENST00000283752	SERPINB3	chr18:61322432-61329197	-17.7	145-193	730-778	CDS	-285.2
42	ENST00000422538	ENDOU	chr12:48103529-48119319	-19.3	188-235	2300-2347	UTR3	-112.4			42	ENST00000377022	CASZ1	chr1:10696662-10856705	-30.2	191-246	4795-4850	CDS	-283.7
43	ENST00000382771	SERPINB5	chr18:61143995-61172318	-19.3	22221	2318-2367	UTR3	-281.4			43	ENST00000382771	SERPINB5	chr18:61143995-61172318	-19.3	22221	2318-2367	UTR3	-281.4
44	ENST00000377122	NEBL	chr10:21068903-21186531	-19.2	143-192	418-467	CDS	-1424.5			44	ENST00000299698	A2ML1	chr12:8975069-9029381	-13.7	197-248	1795-1846	CDS	-273.4
45	ENST00000421351	PERP	chr6:138409643-138428648	-19.1	190-249	2315-2374	UTR3	-473.9			45	ENST00000367021	IRF6	chr1:209959037-209979389	-21.7	191-248	1526-1583	CDS,stop_codon	-272.4
46	ENST00000376503	SLC15A1	chr13:99336056-99404908	-19.1	142-189	2095-2142	CDS	-205.1			46	ENST00000263946	PKP1	chr1:201252581-201302121	-14.5	85-136	5394-5445	UTR3	-267.8
47	ENST00000341846	TRIM29	chr11:119981984-120009161	-19	192-241	3173-3222	UTR3	-147			47	ENST00000297265	CHMP4C	chr8:82644670-82671750	-23.3	16803	285-334	CDS	-259.3
48	ENST00000257831	EHF	chr11:34642659-34682604	-18.9	25873	2917-2976	UTR3	-331.9			48	ENST00000324907	GRHL1	chr2:10091828-10142405	-17.8	110-161	3461-3512	UTR3	-242.4
49	ENST00000301607	EVPL	chr17:74002927-74023533	-18.8	16438	6208-6257	CDS	-120.8			49	ENST00000269394	ZNF750	chr17:80787312-80798454	-14.7	186-239	1003-1056	CDS	-239.9
50	ENST00000356517	AADACL2	chr3:151451716-151475554	-18.7	22-72	1339-1389	UTR3	-148.2			50	ENST00000327669	FAM110C	chr2:38815-46385	-11.2	140-191	2944-2995	UTR3	-232.6
51	ENST00000473183	ESRP2	chr16:68263030-68270487	-18.3	189-236	2427-2474	CDS	-198.4			51	ENST00000254051	TNS4	chr17:38632081-38657849	-29.3	189-238	818-867	CDS	-228.5
52	ENST00000518448	FAM83A	chr8:124191288-124222002	-18.1	26-75	3959-4008	UTR3	-218.2			52	ENST00000261208	HAL	chr12:96366441-96390143	-23	191-247	265-321	UTR5	-228.2
53	ENST00000226432	CWH43	chr4:48988265-49064096	-18	21459	438-486	CDS	-216.6			53	ENST00000345988	PPL	chr16:4932509-4987136	-20.6	13-67	6168-6222	UTR3	-227.5
54	ENST00000295294	BNIPL	chr1:151009092-151020062	-17.8	140-195	106-161	UTR5	-136.3			54	ENST00000389887	GLB1L3	chr11:134144140-134175202	-14.8	12055	1069-1117	UTR5	-220.8
55	ENST00000324907	GRHL1	chr2:10091828-10142405	-17.8	110-161	3461-3512	UTR3	-242.4			55	ENST00000518448	FAM83A	chr8:124191288-124222002	-18.1	26-75	3959-4008	UTR3	-218.2
56	ENST00000368799	FLG	chr1:152274652-152297679	-17.7	193-241	2495-2543	CDS	-777.6			56	ENST00000226432	CWH43	chr4:48988265-49064096	-18	21459	438-486	CDS	-216.6
57	ENST00000283752	SERPINB3	chr18:61322432-61329197	-17.7	145-193	730-778	CDS	-285.2			57	ENST00000396721	SDR16C5	chr8:57212570-57232734	-12.3	142-189	1896-1943	UTR3	-210.2
58	ENST00000393200	IL36RN	chr2:113816686-113822325	-17.6	188-239	2442-2493	UTR3	-305.7			58	ENST00000376503	SLC15A1	chr13:99336056-99404908	-19.1	142-189	2095-2142	CDS	-205.1
59	ENST00000272895	ABCA12	chr2:215796267-216003151	-17.5	200-249	6940-6989	CDS	-815.4			59	ENST00000209718	KRT23	chr17:39078949-39093672	-17.5	145-194	1137-1186	CDS	-204.5
60	ENST00000209718	KRT23	chr17:39078949-39093672	-17.5	145-194	1137-1186	CDS	-204.5			60	ENST00000340107	FGFR3	chr4:1795040-1810599	-26.2	193-247	768-822	CDS	-203.3
61	ENST00000368702	S100A14	chr1:153586732-153589462	-17.3	14246	522-573	CDS	-89.5			61	ENST00000358945	SCNN1A	chr12:6456012-6484390	-20.9	187-236	3287-3336	UTR3	-199.5
62	ENST00000329582	IL20RB	chr3:136676708-136729927	-17.1	121-176	1334-1389	UTR3	-166.4			62	ENST00000473183	ESRP2	chr16:68263030-68270487	-18.3	189-236	2427-2474	CDS	-198.4
63	ENST00000220420	TGM5	chr15:43524794-43559055	-16.8	22341	559-617	CDS	-128.8			63	ENST00000525985	EPPK1	chr8:144939498-144952632	-23	190-239	1172-1221	CDS	-197.6
64	ENST00000360090	LCE1B	chr1:152784448-152785585	-16.8	187-236	970-1019	UTR3	-75.8			64	ENST00000321429	DUOX1	chr15:45422132-45457774	-15.9	209-263	3331-3385	CDS	-196.6
65	ENST00000307486	C2orf54	chr2:241825467-241831455	-16.6	192-241	1586-1635	UTR3	-82.1			65	ENST00000381661	ATP6V1C2	chr2:10861776-10925236	-14.2	194-243	2229-2278	UTR3	-196.6
66	ENST00000375819	LY6G6C	chr6:31686426-31689622	-16.3	188-237	890-939	UTR3	-43.8			66	ENST00000263182	BBOX1	chr11:27062510-27149354	-14.6	142-190	191-239	UTR5	-195.4
67	ENST00000283249	ITGB6	chr2:160956178-161056812	-16.3	34-95	4566-4627	UTR3	-583.1			67	ENST00000289429	CD1A	chr1:158223928-158228059	-29.6	18719	50-97	UTR5	-183.5
68	ENST00000257192	DSG1	chr18:28898053-28936992	-16.3	142-189	127-174	UTR5	-567.8			68	ENST00000376288	CDSN	chr6:31082868-31088223	-20.5	188-239	151-202	CDS	-176.3
69	ENST00000306858	FAM83B	chr6:54711570-54806820	-16.2	144-195	528-579	CDS	-402			69	ENST00000356192	GJB6	chr13:20796111-20806534	-11.6	24-88	1917-1981	UTR3	-176
70	ENST00000344731	SERPINB13	chr18:61254601-61266433	-16.2	140-190	279-329	CDS	-446.9			70	ENST00000368764	IVL	chr1:152881022-152884362	-23.1	189-236	166-213	CDS	-171.1
71	ENST00000251808	GRHL2	chr8:102504661-102681954	-16.1	30-82	4177-4229	UTR3	-335.5			71	ENST00000311946	NIPAL4	chr5:156887028-156901725	-19.4	188-239	1119-1170	CDS	-170.3
72	ENST00000358399	GDA	chr9:74764384-74867140	-15.9	211-262	3187-3238	UTR3	-719.1			72	ENST00000317620	PROM2	chr2:95940202-95957051	-19.3	19085	1273-1321	CDS	-166.4
73	ENST00000284382	CERS3	chr15:100940601-101084925	-15.9	145-194	56-105	UTR5	-353.9			73	ENST00000329582	IL20RB	chr3:136676708-136729927	-17.1	121-176	1334-1389	UTR3	-166.4
74	ENST00000321429	DUOX1	chr15:45422132-45457774	-15.9	209-263	3331-3385	CDS	-196.6			74	ENST00000260264	POU2F3	chr11:120107350-120190653	-23.6	190-247	1254-1311	CDS	-165.9
75	ENST00000535157	SCEL	chr13:78109810-78219394	-15.8	142-195	1278-1331	CDS	-548.6			75	ENST00000368087	ARG1	chr6:131894285-131905472	-13.4	128-189	241-302	CDS	-165.9
76	ENST00000301395	GGT6	chr17:4460223-4463876	-15.5	17930	1463-1510	UTR3	-89.7			76	ENST00000366621	KCNK1	chr1:233749751-233808258	-9.5	18264	322-372	CDS	-164.5
77	ENST00000262753	POF1B	chrX:84532403-84634748	-15.3	230-294	2722-2786	UTR3	-498.6			77	ENST00000254043	KRT15	chr17:39669996-39678665	-21.1	188-239	167-218	UTR5	-162.7
78	ENST00000257197	DSC1	chr18:28709200-28742819	-15.3	23-74	2345-2396	CDS	-500.3			78	ENST00000313234	KRT80	chr12:52562781-52585784	-20.9	190-242	2598-2650	UTR3	-160.6
79	ENST00000314124	TMEM40	chr3:12775025-12801038	-15	168-217	365-414	CDS	-131.2			79	ENST00000393931	JUP	chr17:39910857-39942950	-18.6	192-239	2106-2153	CDS	-159.8
80	ENST00000389887	GLB1L3	chr11:134144140-134175202	-14.8	12055	1069-1117	UTR5	-220.8			80	ENST00000391807	KLK7	chr19:51479730-51487071	-13.2	144-195	1022-1073	UTR3	-159.3
81	ENST00000281441	TMEM45B	chr11:129685715-129729898	-14.7	123-183	1608-1668	UTR3	-142			81	ENST00000397452	BPIFC	chr22:32809835-32860471	-11.1	49-96	2025-2072	UTR3	-152.1
82	ENST00000269394	ZNF750	chr17:80787312-80798454	-14.7	186-239	1003-1056	CDS	-239.9			82	ENST00000356517	AADACL2	chr3:151451716-151475554	-18.7	22-72	1339-1389	UTR3	-148.2
83	ENST00000336334	KLK5	chr19:51446560-51456344	-14.7	189-239	89-139	UTR5	-54.6			83	ENST00000341846	TRIM29	chr11:119981984-120009161	-19	192-241	3173-3222	UTR3	-147
84	ENST00000434452	DSC3	chr18:28570053-28622781	-14.7	134-194	3502-3562	UTR3	-882.9			84	ENST00000344416	ANXA8	chr10:48255308-48271363	-20.7	197-247	1592-1642	UTR3	-146
85	ENST00000263182	BBOX1	chr11:27062510-27149354	-14.6	142-190	191-239	UTR5	-195.4			85	ENST00000281441	TMEM45B	chr11:129685715-129729898	-14.7	123-183	1608-1668	UTR3	-142
86	ENST00000263946	PKP1	chr1:201252581-201302121	-14.5	85-136	5394-5445	UTR3	-267.8			86	ENST00000413453	CKMT1A	chr15:43985726-43991420	-22.3	28-75	1070-1117	CDS	-140.9
87	ENST00000409642	LYPD6B	chr2:149894982-150071776	-14.4	191-248	334-391	UTR5	-79.4			87	ENST00000295294	BNIPL	chr1:151009092-151020062	-17.8	140-195	106-161	UTR5	-136.3
88	ENST00000339276	SFN	chr1:27189634-27190947	-14.4	16803	255-305	CDS	-54.6			88	ENST00000252244	KRT1	chr12:53068521-53074191	-13.9	16803	858-910	CDS	-134.3
89	ENST00000337532	MPP7	chr10:28339923-28569071	-14.3	93-140	4824-4871	UTR3	-587.4			89	ENST00000335987	OVOL1	chr11:65554494-65564690	-12.8	11689	2029-2080	UTR3	-133.8
90	ENST00000369230	PNLIPRP3	chr10:118187380-118237469	-14.3	26604	561-622	CDS	-326.8			90	ENST00000314124	TMEM40	chr3:12775025-12801038	-15	168-217	365-414	CDS	-131.2
91	ENST00000381661	ATP6V1C2	chr2:10861776-10925236	-14.2	194-243	2229-2278	UTR3	-196.6			91	ENST00000220420	TGM5	chr15:43524794-43559055	-16.8	22341	559-617	CDS	-128.8
92	ENST00000337225	CXCL14	chr5:134906374-134914969	-14	27-75	27-75	UTR5	-81.2			92	ENST00000409359	ARHGEF4	chr2:131595029-131704803	-13.7	169-221	3359-3411	CDS	-126.3
93	ENST00000260843	GPR87	chr3:151011892-151034740	-13.9	193-244	718-769	CDS	-103.5			93	ENST00000301607	EVPL	chr17:74002927-74023533	-18.8	16438	6208-6257	CDS	-120.8
94	ENST00000252244	KRT1	chr12:53068521-53074191	-13.9	16803	858-910	CDS	-134.3			94	ENST00000371225	TACSTD2	chr1:59041100-59043166	-12.5	203-250	446-493	CDS	-115.6
95	ENST00000409359	ARHGEF4	chr2:131595029-131704803	-13.7	169-221	3359-3411	CDS	-126.3			95	ENST00000373366	GJB3	chr1:35246791-35251965	-29.9	186-233	2026-2073	UTR3	-113.6
96	ENST00000299698	A2ML1	chr12:8975069-9029381	-13.7	197-248	1795-1846	CDS	-273.4			96	ENST00000422538	ENDOU	chr12:48103529-48119319	-19.3	188-235	2300-2347	UTR3	-112.4
97	ENST00000602346	TP53AIP1	chr11:128805273-128812822	-13.7	186-233	2609-2652	UTR3	-107.5			97	ENST00000602346	TP53AIP1	chr11:128805273-128812822	-13.7	186-233	2609-2652	UTR3	-107.5
98	ENST00000368087	ARG1	chr6:131894285-131905472	-13.4	128-189	241-302	CDS	-165.9			98	ENST00000370325	GABRE	chrX:151121598-151143151	-21.1	192-242	2313-2363	UTR3	-104.6
99	ENST00000244333	LYPD3	chr19:43964940-43969812	-13.4	191-254	1110-1173	CDS,stop_codon	-63.7			99	ENST00000260843	GPR87	chr3:151011892-151034740	-13.9	193-244	718-769	CDS	-103.5
100	ENST00000429156	MIR205HG	chr1:209602166-209605882	-13.4	13516	595-644	ncRNA	-94.6			100	ENST00000341809	KRT77	chr12:53083411-53097247	-13	24-71	119-166	CDS	-100.1
101	ENST00000391807	KLK7	chr19:51479730-51487071	-13.2	144-195	1022-1073	UTR3	-159.3			101	ENST00000307971	WFDC5	chr20:43738094-43743803	-25.6	192-244	597-649	CDS	-94.8
102	ENST00000388718	FLG2	chr1:152321212-152332482	-13.1	98-151	8772-8825	UTR3	-344.7			102	ENST00000429156	MIR205HG	chr1:209602166-209605882	-13.4	13516	595-644	ncRNA	-94.6
103	ENST00000341809	KRT77	chr12:53083411-53097247	-13	24-71	119-166	CDS	-100.1			103	ENST00000230256	UNC93A	chr6:167704804-167729507	-12.2	136-195	1508-1567	CDS,stop_codon	-91.9
104	ENST00000335987	OVOL1	chr11:65554494-65564690	-12.8	11689	2029-2080	UTR3	-133.8			104	ENST00000301395	GGT6	chr17:4460223-4463876	-15.5	17930	1463-1510	UTR3	-89.7
105	ENST00000594768	KLK11	chr19:51525490-51530959	-12.7	204-253	268-317	CDS	-69.7			105	ENST00000368702	S100A14	chr1:153586732-153589462	-17.3	14246	522-573	CDS	-89.5
106	ENST00000276681	MAL2	chr8:120220611-120257909	-12.6	100-159	2708-2767	UTR3	-334.4			106	ENST00000371276	TTC22	chr1:55245386-55266940	-11.6	169-218	2161-2210	UTR3	-84.9
107	ENST00000371225	TACSTD2	chr1:59041100-59043166	-12.5	203-250	446-493	CDS	-115.6			107	ENST00000307486	C2orf54	chr2:241825467-241831455	-16.6	192-241	1586-1635	UTR3	-82.1
108	ENST00000252242	KRT5	chr12:52908360-52914471	-12.3	23529	1249-1307	CDS	-81.2			108	ENST00000337225	CXCL14	chr5:134906374-134914969	-14	27-75	27-75	UTR5	-81.2
109	ENST00000396721	SDR16C5	chr8:57212570-57232734	-12.3	142-189	1896-1943	UTR3	-210.2			109	ENST00000252242	KRT5	chr12:52908360-52914471	-12.3	23529	1249-1307	CDS	-81.2
110	ENST00000295887	CDS1	chr4:85504133-85572491	-12.2	26-73	1265-1312	CDS	-444.2			110	ENST00000409642	LYPD6B	chr2:149894982-150071776	-14.4	191-248	334-391	UTR5	-79.4
111	ENST00000457326	CAPNS2	chr16:55600585-55601599	-12.2	209-258	778-827	CDS	-65.6			111	ENST00000600767	KLK8	chr19:51499265-51505967	-22.8	190-239	264-313	UTR5	-76
112	ENST00000230256	UNC93A	chr6:167704804-167729507	-12.2	136-195	1508-1567	CDS,stop_codon	-91.9			112	ENST00000360090	LCE1B	chr1:152784448-152785585	-16.8	187-236	970-1019	UTR3	-75.8
113	ENST00000358487	FGFR2	chr10:123237856-123357598	-11.8	198-245	1692-1739	CDS	-342.3			113	ENST00000359579	AKR1B10	chr7:134212345-134226160	-9	228-277	79-128	UTR5	-69.9
114	ENST00000505790	IRX4	chr5:1877563-1887332	-11.6	192-239	497-544	CDS	-65.9			114	ENST00000594768	KLK11	chr19:51525490-51530959	-12.7	204-253	268-317	CDS	-69.7
115	ENST00000356192	GJB6	chr13:20796111-20806534	-11.6	24-88	1917-1981	UTR3	-176			115	ENST00000505790	IRX4	chr5:1877563-1887332	-11.6	192-239	497-544	CDS	-65.9
116	ENST00000371276	TTC22	chr1:55245386-55266940	-11.6	169-218	2161-2210	UTR3	-84.9			116	ENST00000457326	CAPNS2	chr16:55600585-55601599	-12.2	209-258	778-827	CDS	-65.6
117	ENST00000327669	FAM110C	chr2:38815-46385	-11.2	140-191	2944-2995	UTR3	-232.6			117	ENST00000323090	SULT2B1	chr19:49078798-49102682	-20.3	189-236	363-410	UTR5,start_codon	-65.2
118	ENST00000397452	BPIFC	chr22:32809835-32860471	-11.1	49-96	2025-2072	UTR3	-152.1			118	ENST00000244333	LYPD3	chr19:43964940-43969812	-13.4	191-254	1110-1173	CDS,stop_codon	-63.7
119	ENST00000319144	ALOX12B	chr17:7975955-7991021	-11	16072	2277-2324	CDS	-43.2			119	ENST00000361084	RAB25	chr1:156030952-156040295	-21.2	189-243	21671	UTR5	-62.8
120	ENST00000331563	PKP3	chr11:394218-404908	-10.9	198-247	1394-1443	CDS	-40.5			120	ENST00000320256	ASPRV1	chr2:70187227-70189397	-7.4	270-304	2132-2172	UTR3	-58.4
121	ENST00000368742	LOR	chr1:153232177-153234598	-10.9	169-218	64-113	CDS	-25.9			121	ENST00000382333	FGFBP1	chr4:15937193-15940363	-8.6	108-170	1141-1203	UTR3	-57.2
122	ENST00000551171	RDH12	chr14:68168604-68201169	-10.4	20668	714-762	CDS	-43.4			122	ENST00000530950	CARD18	chr11:105008449-105010453	-10.4	269-304	384-435	UTR3	-56.2
123	ENST00000530950	CARD18	chr11:105008449-105010453	-10.4	269-304	384-435	UTR3	-56.2			123	ENST00000336334	KLK5	chr19:51446560-51456344	-14.7	189-239	89-139	UTR5	-54.6
124	ENST00000392124	YIF1B	chr19:38795756-38800563	-10.2	50-97	1350-1397	UTR3	-24.4			124	ENST00000339276	SFN	chr1:27189634-27190947	-14.4	16803	255-305	CDS	-54.6
125	ENST00000452271	SBSN	chr19:36014270-36019212	-9.9	102-151	498-547	CDS	-29.7			125	ENST00000375819	LY6G6C	chr6:31686426-31689622	-16.3	188-237	890-939	UTR3	-43.8
126	ENST00000221730	EPHX3	chr19:15337731-15343243	-9.9	186-235	72-121	UTR5	-31.6			126	ENST00000551171	RDH12	chr14:68168604-68201169	-10.4	20668	714-762	CDS	-43.4
127	ENST00000315238	CALML3	chr10:5566925-5568225	-9.6	103-155	1253-1302	UTR3	-40.5			127	ENST00000319144	ALOX12B	chr17:7975955-7991021	-11	16072	2277-2324	CDS	-43.2
128	ENST00000366621	KCNK1	chr1:233749751-233808258	-9.5	18264	322-372	CDS	-164.5			128	ENST00000331563	PKP3	chr11:394218-404908	-10.9	198-247	1394-1443	CDS	-40.5
129	ENST00000308796	MUCL1	chr12:55248322-55252177	-9	12420	377-428	UTR3	-32.3			129	ENST00000315238	CALML3	chr10:5566925-5568225	-9.6	103-155	1253-1302	UTR3	-40.5
130	ENST00000359579	AKR1B10	chr7:134212345-134226160	-9	228-277	79-128	UTR5	-69.9			130	ENST00000374408	FAM83C	chr20:33873535-33880204	-8.7	12785	539-591	CDS	-34.8
131	ENST00000374408	FAM83C	chr20:33873535-33880204	-8.7	12785	539-591	CDS	-34.8			131	ENST00000308796	MUCL1	chr12:55248322-55252177	-9	12420	377-428	UTR3	-32.3
132	ENST00000382333	FGFBP1	chr4:15937193-15940363	-8.6	108-170	1141-1203	UTR3	-57.2			132	ENST00000221730	EPHX3	chr19:15337731-15343243	-9.9	186-235	72-121	UTR5	-31.6
133	ENST00000599035	LGALS7	chr19:39262525-39264072	-8.4	61-108	111-158	UTR5	-8.4			133	ENST00000452271	SBSN	chr19:36014270-36019212	-9.9	102-151	498-547	CDS	-29.7
134	ENST00000338897	KRTDAP	chr19:35978229-35981433	-8.2	270-304	448-491	UTR3	-15.3			134	ENST00000368742	LOR	chr1:153232177-153234598	-10.9	169-218	64-113	CDS	-25.9
135	ENST00000320256	ASPRV1	chr2:70187227-70189397	-7.4	270-304	2132-2172	UTR3	-58.4			135	ENST00000392124	YIF1B	chr19:38795756-38800563	-10.2	50-97	1350-1397	UTR3	-24.4
136	ENST00000301263	LY6D	chr8:143866297-143868008	-6.7	169-218	463-512	UTR3,stop_codon	-8.5			136	ENST00000389614	GPX2	chr14:65405877-65409531	-6.4	270-304	948-990	UTR3	-15.4
137	ENST00000389614	GPX2	chr14:65405877-65409531	-6.4	270-304	948-990	UTR3	-15.4			137	ENST00000338897	KRTDAP	chr19:35978229-35981433	-8.2	270-304	448-491	UTR3	-15.3
138	ENST00000312134	CST6	chr11:65779313-65780976	-6.1	48-97	558-607	CDS	-8.3			138	ENST00000297439	DEFB1	chr8:6728098-6735544	-3.5	255-304	238-293	CDS	-11.9
139	ENST00000297439	DEFB1	chr8:6728098-6735544	-3.5	255-304	238-293	CDS	-11.9			139	ENST00000301263	LY6D	chr8:143866297-143868008	-6.7	169-218	463-512	UTR3,stop_codon	-8.5
140	ENST00000344416	ANXA8	chr10:48255308-48271363	-20.7	197-247	1592-1642	UTR3	-146			140	ENST00000599035	LGALS7	chr19:39262525-39264072	-8.4	61-108	111-158	UTR5	-8.4
141	ENST00000393931	JUP	chr17:39910857-39942950	-18.6	192-239	2106-2153	CDS	-159.8			141	ENST00000312134	CST6	chr11:65779313-65780976	-6.1	48-97	558-607	CDS	-8.3
