# Supplementary material for: Characterization of long noncoding RNA and messenger RNA signatures in melanoma tumorigenesis and metastasis
Source: PLoS One. 2017 Feb 22;12(2):e0172498. doi: 10.1371/journal.pone.0172498 (PMC5321451; doi:10.1371/journal.pone.0172498)
Supplement: S12 Table — (XLSX) [file pone.0172498.s013.xlsx]

## Sheet: PMN
Table S12 Partial list of mRNAs interacting with ENST00000448587 (TINCR), sorted by MinEnergy											Table S12 Partial list of mRNAs interacting with ENST00000448587 (TINCR), sorted by SumEnergy
				MinEnergy											MinEnergy
Rank	Ensemble ID	Name	Position (hg19)	MinEnergy	BS(query)	BS(target)	location	SumEnergy			Rank	Ensemble ID	Name	Position (hg19)	MinEnergy	BS(query)	BS(target)	location	SumEnergy
1	ENST00000295294	BNIPL	chr1:151009092-151020062	-95.8	2336-2423	1852-1939	UTR3	-1480.5			1	ENST00000221347	FCGBP	chr19:40353964-40440533	-28.8	1268-1318	131-181	CDS	-5016
2	ENST00000434452	DSC3	chr18:28570053-28622781	-92.7	2336-2417	5029-5110	UTR3	-3223.4			2	ENST00000374690	AR	chrX:66764466-66950461	-38.8	2978-3031	6399-6452	UTR3	-4466.2
3	ENST00000221307	CYP4F3	chr19:15751711-15773635	-76.2	2502-2554	2953-3005	UTR3	-1632.5			3	ENST00000377122	NEBL	chr10:21068903-21186531	-25.6	2982-3031	420-469	CDS	-3980.2
4	ENST00000323090	SULT2B1	chr19:49078798-49102682	-72.8	2454-2506	19360	UTR5	-693.5			4	ENST00000263707	TFCP2L1	chr2:121974164-122042783	-33.8	24167	197-260	CDS	-3740.4
5	ENST00000376503	SLC15A1	chr13:99336056-99404908	-67.8	2339-2391	2516-2568	UTR3	-1722.3			5	ENST00000335670	RORA	chr15:60780484-61521518	-34.9	42400	184-232	CDS	-3685.9
6	ENST00000222482	CPA4	chr7:129932994-129964019	-61.8	2434-2481	1922-1969	UTR3	-1199			6	ENST00000301607	EVPL	chr17:74002927-74023533	-37.3	3499-3549	3443-3493	CDS	-3584.4
7	ENST00000260264	POU2F3	chr11:120107350-120190653	-61.8	2256-2303	2665-2712	UTR3	-1460.3			7	ENST00000345988	PPL	chr16:4932509-4987136	-44.4	20607	21398	UTR5	-3581.5
8	ENST00000367342	C1orf106	chr1:200860470-200884863	-61.6	2507-2558	3023-3074	UTR3	-2063.7			8	ENST00000369707	GSTO2	chr10:106034921-106064703	-37.8	2320-2370	1149-1199	UTR3	-3450.2
9	ENST00000511217	SH3RF2	chr5:145317441-145461354	-61.2	2434-2481	4699-4746	UTR3	-2976.6			9	ENST00000434452	DSC3	chr18:28570053-28622781	-92.7	2336-2417	5029-5110	UTR3	-3223.4
10	ENST00000371276	TTC22	chr1:55245386-55266940	-60.6	2355-2415	2699-2759	UTR3	-1802			10	ENST00000396671	THRB	chr3:24158652-24536266	-40.4	2932-2979	6622-6669	UTR3	-3106.7
11	ENST00000317620	PROM2	chr2:95940202-95957051	-59.3	2355-2416	4420-4481	UTR3	-1795.7			11	ENST00000178638	CA12	chr15:63613578-63674360	-33.4	2931-2983	2177-2229	UTR3	-3097.3
12	ENST00000254051	TNS4	chr17:38632081-38657849	-57.1	2336-2392	3184-3240	UTR3	-2142.5			12	ENST00000511217	SH3RF2	chr5:145317441-145461354	-61.2	2434-2481	4699-4746	UTR3	-2976.6
13	ENST00000444286	MIR205HG	chr1:209602429-209603966	-52.2	2434-2481	15707	ncRNA	-464.2			13	ENST00000334504	COL4A6	chrX:107398838-107681660	-32.7	1265-1317	4879-4931	CDS	-2863.7
14	ENST00000337532	MPP7	chr10:28339923-28569071	-48	2278-2325	4244-4291	UTR3	-1921.5			14	ENST00000254043	KRT15	chr17:39669996-39678665	-39.4	1851-1898	485-532	UTR5	-2655.2
15	ENST00000395863	BMP7	chr20:55743805-55841684	-46.8	20486	194-248	UTR5	-1730			15	ENST00000359470	C1orf116	chr1:207191867-207206092	-37.5	2930-2986	5173-5229	UTR3	-2625.7
16	ENST00000345988	PPL	chr16:4932509-4987136	-44.4	20607	21398	UTR5	-3581.5			16	ENST00000369697	KCND3	chr1:112313285-112525418	-34.1	2975-3028	2902-2955	UTR3	-2624.5
17	ENST00000311966	GLS2	chr12:56864737-56882181	-44.3	12420	188-237	UTR5	-1033.7			17	ENST00000263946	PKP1	chr1:201252581-201302121	-37.8	2303-2352	4676-4725	UTR3	-2494.5
18	ENST00000217289	FERMT1	chr20:6055493-6104191	-43.8	20941	632-684	UTR5	-2092.6			18	ENST00000345514	BCL11B	chr14:99635625-99737822	-38.5	2974-3027	83-136	UTR5	-2438.6
19	ENST00000367021	IRF6	chr1:209959037-209979389	-42	2986-3043	568-625	CDS	-2104.8			19	ENST00000295092	FAM84A	chr2:14772811-14780170	-34.7	13516	1243-1294	UTR3	-2354.9
20	ENST00000546530	RASAL1	chr12:113536625-113574029	-41.5	2356-2415	3754-3813	UTR3	-1891.3			20	ENST00000359947	PTPRF	chr1:43996548-44089337	-27.8	11689	2138-2185	CDS	-2337.1
21	ENST00000358945	SCNN1A	chr12:6456012-6484390	-41	2932-2981	68-117	UTR5	-1530.5			21	ENST00000525985	EPPK1	chr8:144939498-144952632	-31.1	20486	3385-3439	CDS	-2295.1
22	ENST00000396671	THRB	chr3:24158652-24536266	-40.4	2932-2979	6622-6669	UTR3	-3106.7			22	ENST00000433979	PIK3C2G	chr12:18414475-18801348	-22.2	654-702	3716-3764	CDS	-2196.3
23	ENST00000371225	TACSTD2	chr1:59041100-59043166	-40.2	13516	299-355	UTR5,start_codon	-948.8			23	ENST00000251808	GRHL2	chr8:102504661-102681954	-27.8	1274-1324	911-961	CDS	-2162.7
24	ENST00000301244	SPINT2	chr19:38755099-38783254	-40	15-74	16-75	UTR5	-676.6			24	ENST00000254051	TNS4	chr17:38632081-38657849	-57.1	2336-2392	3184-3240	UTR3	-2142.5
25	ENST00000505790	IRX4	chr5:1877563-1887332	-39.8	18660	428-477	UTR5,start_codon	-1369.7			25	ENST00000374566	EPB41L4B	chr9:111934256-112083244	-25.1	749-800	5451-5502	UTR3	-2137.4
26	ENST00000254043	KRT15	chr17:39669996-39678665	-39.4	1851-1898	485-532	UTR5	-2655.2			26	ENST00000367021	IRF6	chr1:209959037-209979389	-42	2986-3043	568-625	CDS	-2104.8
27	ENST00000343070	SCNN1B	chr16:23313592-23392620	-39.3	13516	127-178	UTR5,start_codon	-968.4			27	ENST00000217289	FERMT1	chr20:6055493-6104191	-43.8	20941	632-684	UTR5	-2092.6
28	ENST00000374690	AR	chrX:66764466-66950461	-38.8	2978-3031	6399-6452	UTR3	-4466.2			28	ENST00000359874	SPINK5	chr5:147443536-147516852	-22.3	2979-3035	2072-2128	CDS	-2080.9
29	ENST00000432792	TMEM125	chr1:43735697-43739673	-38.7	19025	957-1007	CDS	-662.8			29	ENST00000372117	CDHR1	chr10:85954415-85977122	-26.4	11689	2691-2738	UTR3	-2074.2
30	ENST00000379328	GATA3	chr10:8096657-8117161	-38.7	22433	1003-1058	CDS	-1636			30	ENST00000367342	C1orf106	chr1:200860470-200884863	-61.6	2507-2558	3023-3074	UTR3	-2063.7
31	ENST00000345514	BCL11B	chr14:99635625-99737822	-38.5	2974-3027	83-136	UTR5	-2438.6			31	ENST00000409359	ARHGEF4	chr2:131595029-131704803	-27.7	1201-1252	133-184	UTR5	-2051.2
32	ENST00000439028	S1PR5	chr19:10623624-10628607	-38.4	3352-3407	1756-1811	UTR3	-1105.9			32	ENST00000313234	KRT80	chr12:52562781-52585784	-28.5	30-82	2104-2156	UTR3	-2041.4
33	ENST00000369707	GSTO2	chr10:106034921-106064703	-37.8	2320-2370	1149-1199	UTR3	-3450.2			33	ENST00000321429	DUOX1	chr15:45422132-45457774	-30.5	21732	4866-4918	CDS	-2019.6
34	ENST00000263946	PKP1	chr1:201252581-201302121	-37.8	2303-2352	4676-4725	UTR3	-2494.5			34	ENST00000355594	ANKRD35	chr1:145549231-145568526	-30.6	2885-2942	974-1031	CDS	-1991.5
35	ENST00000359470	C1orf116	chr1:207191867-207206092	-37.5	2930-2986	5173-5229	UTR3	-2625.7			35	ENST00000605938	ATG9B	chr7:150709336-150721586	-36.6	414-464	331-381	CDS	-1934.9
36	ENST00000244360	RNF39	chr6:30038044-30043664	-37.4	20486	785-839	CDS	-961.2			36	ENST00000337532	MPP7	chr10:28339923-28569071	-48	2278-2325	4244-4291	UTR3	-1921.5
37	ENST00000301607	EVPL	chr17:74002927-74023533	-37.3	3499-3549	3443-3493	CDS	-3584.4			37	ENST00000264731	TP63	chr3:189349217-189615068	-30.9	1274-1325	1669-1720	CDS	-1906.2
38	ENST00000337225	CXCL14	chr5:134906374-134914969	-37	2935-2986	255-306	UTR5	-1028.1			38	ENST00000546530	RASAL1	chr12:113536625-113574029	-41.5	2356-2415	3754-3813	UTR3	-1891.3
39	ENST00000605938	ATG9B	chr7:150709336-150721586	-36.6	414-464	331-381	CDS	-1934.9			39	ENST00000440783	GPT2	chr16:46918748-46965200	-25	16-65	4043-4092	UTR3	-1817.8
40	ENST00000257831	EHF	chr11:34642659-34682604	-36.3	748-800	2734-2786	UTR3	-1445.8			40	ENST00000371276	TTC22	chr1:55245386-55266940	-60.6	2355-2415	2699-2759	UTR3	-1802
41	ENST00000368094	IGSF9	chr1:159896830-159915386	-36	18660	2492-2541	CDS	-1691.9			41	ENST00000262753	POF1B	chrX:84532403-84634748	-33.7	3357-3407	3703-3753	UTR3	-1796.7
42	ENST00000413453	CKMT1A	chr15:43985726-43991420	-35.5	42400	532-582	CDS	-739.8			42	ENST00000317620	PROM2	chr2:95940202-95957051	-59.3	2355-2416	4420-4481	UTR3	-1795.7
43	ENST00000374408	FAM83C	chr20:33873535-33880204	-35.3	3004-3058	2769-2823	UTR3	-1477.6			43	ENST00000362012	PTGS1	chr9:125133360-125157982	-34.4	3443-3505	4284-4346	UTR3	-1765
44	ENST00000504449	PCP4L1	chr1:161228518-161255240	-35.2	2979-3033	1125-1179	UTR3	-925.6			44	ENST00000395863	BMP7	chr20:55743805-55841684	-46.8	20486	194-248	UTR5	-1730
45	ENST00000399816	UBE2QL1	chr5:6448737-6495022	-35	11689	1017-1068	UTR3	-1603.8			45	ENST00000376503	SLC15A1	chr13:99336056-99404908	-67.8	2339-2391	2516-2568	UTR3	-1722.3
46	ENST00000335670	RORA	chr15:60780484-61521518	-34.9	42400	184-232	CDS	-3685.9			46	ENST00000269394	ZNF750	chr17:80787312-80798454	-27.4	2458-2505	626-673	UTR5	-1694.3
47	ENST00000295092	FAM84A	chr2:14772811-14780170	-34.7	13516	1243-1294	UTR3	-2354.9			47	ENST00000368094	IGSF9	chr1:159896830-159915386	-36	18660	2492-2541	CDS	-1691.9
48	ENST00000362012	PTGS1	chr9:125133360-125157982	-34.4	3443-3505	4284-4346	UTR3	-1765			48	ENST00000379328	GATA3	chr10:8096657-8117161	-38.7	22433	1003-1058	CDS	-1636
49	ENST00000296839	FOXQ1	chr6:1312676-1314992	-34.4	42399	1006-1054	CDS	-915.9			49	ENST00000221307	CYP4F3	chr19:15751711-15773635	-76.2	2502-2554	2953-3005	UTR3	-1632.5
50	ENST00000369697	KCND3	chr1:112313285-112525418	-34.1	2975-3028	2902-2955	UTR3	-2624.5			50	ENST00000588982	ZBTB7C	chr18:45553045-45691937	-28.7	3533-3589	4424-4480	UTR3	-1631.8
51	ENST00000263707	TFCP2L1	chr2:121974164-122042783	-33.8	24167	197-260	CDS	-3740.4			51	ENST00000295887	CDS1	chr4:85504133-85572491	-26.8	3355-3403	2700-2748	UTR3	-1625.6
52	ENST00000341809	KRT77	chr12:53083411-53097247	-33.7	1103-1157	276-330	CDS	-1608.4			52	ENST00000295190	SLC16A14	chr2:230899699-230933715	-28.1	2982-3032	1169-1219	CDS	-1610.5
53	ENST00000262753	POF1B	chrX:84532403-84634748	-33.7	3357-3407	3703-3753	UTR3	-1796.7			53	ENST00000341809	KRT77	chr12:53083411-53097247	-33.7	1103-1157	276-330	CDS	-1608.4
54	ENST00000226247	FOXN1	chr17:26850960-26865914	-33.5	11689	1484-1535	CDS	-1575.3			54	ENST00000399816	UBE2QL1	chr5:6448737-6495022	-35	11689	1017-1068	UTR3	-1603.8
55	ENST00000269703	CYP4F22	chr19:15619305-15663128	-33.5	19480	1998-2046	UTR3	-926.1			55	ENST00000370565	CLCA2	chr1:86889770-86922241	-22	3353-3403	2924-2974	CDS	-1590.2
56	ENST00000178638	CA12	chr15:63613578-63674360	-33.4	2931-2983	2177-2229	UTR3	-3097.3			56	ENST00000318962	ALS2CL	chr3:46710680-46735191	-27.7	2929-2980	3669-3720	UTR3	-1576.4
57	ENST00000296677	F2RL1	chr5:76114803-76131140	-33.4	413-460	945-992	CDS	-1276.1			57	ENST00000226247	FOXN1	chr17:26850960-26865914	-33.5	11689	1484-1535	CDS	-1575.3
58	ENST00000410009	CD207	chr2:71057348-71062952	-33.3	2930-2980	1205-1255	UTR3	-919.1			58	ENST00000358945	SCNN1A	chr12:6456012-6484390	-41	2932-2981	68-117	UTR5	-1530.5
59	ENST00000315238	CALML3	chr10:5566925-5568225	-33	3355-3409	1231-1285	UTR3	-872.3			59	ENST00000381661	ATP6V1C2	chr2:10861776-10925236	-30.4	19450	18264	UTR5	-1527
60	ENST00000334504	COL4A6	chrX:107398838-107681660	-32.7	1265-1317	4879-4931	CDS	-2863.7			60	ENST00000341846	TRIM29	chr11:119981984-120009161	-31.4	20576	2533-2584	UTR3	-1526.8
61	ENST00000373366	GJB3	chr1:35246791-35251965	-32.4	818-867	1462-1511	UTR3	-818.9			61	ENST00000473183	ESRP2	chr16:68263030-68270487	-28.1	414-464	2409-2459	CDS	-1524
62	ENST00000369816	ELOVL4	chr6:80624530-80657297	-32.3	2931-2983	1299-1351	UTR3	-1033.4			62	ENST00000284382	CERS3	chr15:100940601-101084925	-25.2	2304-2352	1326-1374	CDS	-1498.6
63	ENST00000394216	KCNK7	chr11:65360327-65363467	-32.2	415-462	71-118	UTR5	-763.5			63	ENST00000327669	FAM110C	chr2:38815-46385	-25.7	1194-1244	472-522	CDS	-1489.5
64	ENST00000317508	PRSS8	chr16:31142757-31147083	-32	18719	1736-1783	UTR3	-775.2			64	ENST00000295294	BNIPL	chr1:151009092-151020062	-95.8	2336-2423	1852-1939	UTR3	-1480.5
65	ENST00000368702	S100A14	chr1:153586732-153589462	-32	3354-3406	843-895	UTR3	-835.6			65	ENST00000374408	FAM83C	chr20:33873535-33880204	-35.3	3004-3058	2769-2823	UTR3	-1477.6
66	ENST00000341846	TRIM29	chr11:119981984-120009161	-31.4	20576	2533-2584	UTR3	-1526.8			66	ENST00000260264	POU2F3	chr11:120107350-120190653	-61.8	2256-2303	2665-2712	UTR3	-1460.3
67	ENST00000219368	FA2H	chr16:74746854-74808723	-31.2	2454-2504	1828-1878	UTR3	-854.6			67	ENST00000257831	EHF	chr11:34642659-34682604	-36.3	748-800	2734-2786	UTR3	-1445.8
68	ENST00000525985	EPPK1	chr8:144939498-144952632	-31.1	20486	3385-3439	CDS	-2295.1			68	ENST00000436615	RAPGEFL1	chr17:38334243-38351906	-24.9	413-460	3452-3499	UTR3	-1444.6
69	ENST00000264731	TP63	chr3:189349217-189615068	-30.9	1274-1325	1669-1720	CDS	-1906.2			69	ENST00000392957	EPHB6	chr7:142552793-142568847	-28.2	22494	3963-4016	UTR3	-1416.7
70	ENST00000244333	LYPD3	chr19:43964940-43969812	-30.9	23894	781-840	CDS	-521.5			70	ENST00000297494	NOS3	chr7:150688084-150711676	-30	13516	4021-4073	UTR3	-1412.3
71	ENST00000355594	ANKRD35	chr1:145549231-145568526	-30.6	2885-2942	974-1031	CDS	-1991.5			71	ENST00000358487	FGFR2	chr10:123237856-123357598	-27	3356-3403	849-896	CDS	-1410.2
72	ENST00000289429	CD1A	chr1:158223928-158228059	-30.6	1083-1131	269-317	UTR5	-1252.9			72	ENST00000230582	PRSS16	chr6:27215503-27224250	-28.7	1732-1782	1971-2021	UTR3	-1370.6
73	ENST00000321429	DUOX1	chr15:45422132-45457774	-30.5	21732	4866-4918	CDS	-2019.6			73	ENST00000505790	IRX4	chr5:1877563-1887332	-39.8	18660	428-477	UTR5,start_codon	-1369.7
74	ENST00000381661	ATP6V1C2	chr2:10861776-10925236	-30.4	19450	18264	UTR5	-1527			74	ENST00000433647	VIPR1	chr3:42530792-42579059	-29.6	12420	1817-1868	CDS	-1330.9
75	ENST00000209718	KRT23	chr17:39078949-39093672	-30.4	1153-1204	152-203	UTR5	-1102			75	ENST00000367748	IL20RA	chr6:137321109-137366298	-27	3358-3416	1522-1580	CDS	-1317.4
76	ENST00000543823	SYTL1	chr1:27671365-27680421	-30.3	2990-3041	820-871	CDS	-784.9			76	ENST00000283303	GPR115	chr6:47666290-47689757	-29.2	3353-3409	2805-2861	UTR3	-1293.9
77	ENST00000331563	PKP3	chr11:394218-404908	-30.2	827-892	2648-2713	UTR3	-956.2			77	ENST00000343846	SUSD4	chr1:223394162-223537401	-27.3	28611	2414-2487	UTR3	-1276.7
78	ENST00000297494	NOS3	chr7:150688084-150711676	-30	13516	4021-4073	UTR3	-1412.3			78	ENST00000296677	F2RL1	chr5:76114803-76131140	-33.4	413-460	945-992	CDS	-1276.1
79	ENST00000433647	VIPR1	chr3:42530792-42579059	-29.6	12420	1817-1868	CDS	-1330.9			79	ENST00000289429	CD1A	chr1:158223928-158228059	-30.6	1083-1131	269-317	UTR5	-1252.9
80	ENST00000589373	KLC3	chr19:45836693-45853645	-29.6	2402-2449	244-291	UTR5	-826.5			80	ENST00000324907	GRHL1	chr2:10091828-10142405	-22.1	3196-3247	529-580	CDS	-1250.6
81	ENST00000375819	LY6G6C	chr6:31686426-31689622	-29.5	2934-2983	19450	UTR5	-510.7			81	ENST00000311946	NIPAL4	chr5:156887028-156901725	-22.8	750-805	3001-3056	UTR3	-1247.8
82	ENST00000381848	PLIN5	chr19:4522544-4535236	-29.3	12055	2376-2427	UTR3	-703.1			82	ENST00000340107	FGFR3	chr4:1795040-1810599	-28.4	2895-2942	639-686	CDS	-1222.6
83	ENST00000283303	GPR115	chr6:47666290-47689757	-29.2	3353-3409	2805-2861	UTR3	-1293.9			83	ENST00000535157	SCEL	chr13:78109810-78219394	-26.5	2976-3031	301-356	CDS	-1199.2
84	ENST00000326152	HSD11B2	chr16:67465021-67471456	-29.2	18295	268-316	CDS	-808			84	ENST00000222482	CPA4	chr7:129932994-129964019	-61.8	2434-2481	1922-1969	UTR3	-1199
85	ENST00000418234	PPP1R13L	chr19:45882897-45909607	-29.1	20486	669-723	CDS	-899.9			85	ENST00000349015	ALDH3B2	chr11:67429635-67442102	-27.8	413-462	1815-1864	UTR3	-1191.7
86	ENST00000221347	FCGBP	chr19:40353964-40440533	-28.8	1268-1318	131-181	CDS	-5016			86	ENST00000220420	TGM5	chr15:43524794-43559055	-22.4	415-464	1710-1759	CDS	-1190.2
87	ENST00000588982	ZBTB7C	chr18:45553045-45691937	-28.7	3533-3589	4424-4480	UTR3	-1631.8			87	ENST00000306858	FAM83B	chr6:54711570-54806820	-24.9	1191-1244	1893-1946	CDS	-1131
88	ENST00000230582	PRSS16	chr6:27215503-27224250	-28.7	1732-1782	1971-2021	UTR3	-1370.6			88	ENST00000328945	SDR42E1	chr16:82031222-82045093	-23.1	629-678	583-632	CDS	-1113.6
89	ENST00000220507	RHOV	chr15:41164413-41166487	-28.6	3364-3412	1279-1327	UTR3	-765.7			89	ENST00000439028	S1PR5	chr19:10623624-10628607	-38.4	3352-3407	1756-1811	UTR3	-1105.9
90	ENST00000313234	KRT80	chr12:52562781-52585784	-28.5	30-82	2104-2156	UTR3	-2041.4			90	ENST00000209718	KRT23	chr17:39078949-39093672	-30.4	1153-1204	152-203	UTR5	-1102
91	ENST00000340107	FGFR3	chr4:1795040-1810599	-28.4	2895-2942	639-686	CDS	-1222.6			91	ENST00000311966	GLS2	chr12:56864737-56882181	-44.3	12420	188-237	UTR5	-1033.7
92	ENST00000392957	EPHB6	chr7:142552793-142568847	-28.2	22494	3963-4016	UTR3	-1416.7			92	ENST00000369816	ELOVL4	chr6:80624530-80657297	-32.3	2931-2983	1299-1351	UTR3	-1033.4
93	ENST00000457326	CAPNS2	chr16:55600585-55601599	-28.1	1083-1136	180-233	CDS	-442.8			93	ENST00000337225	CXCL14	chr5:134906374-134914969	-37	2935-2986	255-306	UTR5	-1028.1
94	ENST00000473183	ESRP2	chr16:68263030-68270487	-28.1	414-464	2409-2459	CDS	-1524			94	ENST00000396721	SDR16C5	chr8:57212570-57232734	-24.7	3352-3421	320-389	CDS	-1022
95	ENST00000295190	SLC16A14	chr2:230899699-230933715	-28.1	2982-3032	1169-1219	CDS	-1610.5			95	ENST00000344416	ANXA8	chr10:48255308-48271363	-27.2	2177-2224	470-517	CDS	-1010
96	ENST00000251808	GRHL2	chr8:102504661-102681954	-27.8	1274-1324	911-961	CDS	-2162.7			96	ENST00000300113	CHP2	chr16:23765949-23770272	-25.6	2938-2985	48-95	UTR5	-1009.3
97	ENST00000349015	ALDH3B2	chr11:67429635-67442102	-27.8	413-462	1815-1864	UTR3	-1191.7			97	ENST00000369230	PNLIPRP3	chr10:118187380-118237469	-17.9	1275-1324	2195-2244	UTR3	-972.1
98	ENST00000359947	PTPRF	chr1:43996548-44089337	-27.8	11689	2138-2185	CDS	-2337.1			98	ENST00000343070	SCNN1B	chr16:23313592-23392620	-39.3	13516	127-178	UTR5,start_codon	-968.4
99	ENST00000259631	CCL27	chr9:34661894-34662689	-27.7	3327-3376	17-66	UTR5,start_codon	-314.6			99	ENST00000244360	RNF39	chr6:30038044-30043664	-37.4	20486	785-839	CDS	-961.2
100	ENST00000594768	KLK11	chr19:51525490-51530959	-27.7	2933-2980	103-150	UTR5	-720.3			100	ENST00000314124	TMEM40	chr3:12775025-12801038	-25.1	2454-2505	914-965	CDS	-959.7
101	ENST00000570670	ZG16B	chr16:2880255-2888967	-27.7	2983-3036	426-479	UTR3	-432			101	ENST00000397452	BPIFC	chr22:32809835-32860471	-22	22433	862-917	CDS	-959.4
102	ENST00000318962	ALS2CL	chr3:46710680-46735191	-27.7	2929-2980	3669-3720	UTR3	-1576.4			102	ENST00000331563	PKP3	chr11:394218-404908	-30.2	827-892	2648-2713	UTR3	-956.2
103	ENST00000409359	ARHGEF4	chr2:131595029-131704803	-27.7	1201-1252	133-184	UTR5	-2051.2			103	ENST00000371225	TACSTD2	chr1:59041100-59043166	-40.2	13516	299-355	UTR5,start_codon	-948.8
104	ENST00000269394	ZNF750	chr17:80787312-80798454	-27.4	2458-2505	626-673	UTR5	-1694.3			104	ENST00000329582	IL20RB	chr3:136676708-136729927	-22.9	809-865	753-809	CDS	-947.2
105	ENST00000343846	SUSD4	chr1:223394162-223537401	-27.3	28611	2414-2487	UTR3	-1276.7			105	ENST00000269703	CYP4F22	chr19:15619305-15663128	-33.5	19480	1998-2046	UTR3	-926.1
106	ENST00000344416	ANXA8	chr10:48255308-48271363	-27.2	2177-2224	470-517	CDS	-1010			106	ENST00000504449	PCP4L1	chr1:161228518-161255240	-35.2	2979-3033	1125-1179	UTR3	-925.6
107	ENST00000358487	FGFR2	chr10:123237856-123357598	-27	3356-3403	849-896	CDS	-1410.2			107	ENST00000410009	CD207	chr2:71057348-71062952	-33.3	2930-2980	1205-1255	UTR3	-919.1
108	ENST00000367748	IL20RA	chr6:137321109-137366298	-27	3358-3416	1522-1580	CDS	-1317.4			108	ENST00000296839	FOXQ1	chr6:1312676-1314992	-34.4	42399	1006-1054	CDS	-915.9
109	ENST00000295887	CDS1	chr4:85504133-85572491	-26.8	3355-3403	2700-2748	UTR3	-1625.6			109	ENST00000301395	GGT6	chr17:4460223-4463876	-25.2	1268-1322	883-937	CDS	-903.6
110	ENST00000361084	RAB25	chr1:156030952-156040295	-26.8	1195-1245	921-971	UTR3	-524.1			110	ENST00000418234	PPP1R13L	chr19:45882897-45909607	-29.1	20486	669-723	CDS	-899.9
111	ENST00000380183	ALOX15B	chr17:7942336-7952452	-26.7	1275-1325	886-936	CDS	-888.3			111	ENST00000406397	VSNL1	chr2:17722428-17838285	-20.6	3359-3412	504-557	UTR5,start_codon	-897
112	ENST00000535157	SCEL	chr13:78109810-78219394	-26.5	2976-3031	301-356	CDS	-1199.2			112	ENST00000540947	CES4A	chr16:67022493-67043661	-21.6	1088-1143	2122-2177	UTR3	-896.4
113	ENST00000372117	CDHR1	chr10:85954415-85977122	-26.4	11689	2691-2738	UTR3	-2074.2			113	ENST00000380183	ALOX15B	chr17:7942336-7952452	-26.7	1275-1325	886-936	CDS	-888.3
114	ENST00000228027	DGAT2	chr11:75479778-75512579	-26.4	417-464	1805-1852	UTR3	-682.9			114	ENST00000422538	ENDOU	chr12:48103529-48119319	-21.9	2930-2979	1964-2013	UTR3	-888.1
115	ENST00000327669	FAM110C	chr2:38815-46385	-25.7	1194-1244	472-522	CDS	-1489.5			115	ENST00000315238	CALML3	chr10:5566925-5568225	-33	3355-3409	1231-1285	UTR3	-872.3
116	ENST00000602346	TP53AIP1	chr11:128805273-128812822	-25.7	1561-1612	1122-1173	UTR3	-767.3			116	ENST00000219368	FA2H	chr16:74746854-74808723	-31.2	2454-2504	1828-1878	UTR3	-854.6
117	ENST00000377122	NEBL	chr10:21068903-21186531	-25.6	2982-3031	420-469	CDS	-3980.2			117	ENST00000368702	S100A14	chr1:153586732-153589462	-32	3354-3406	843-895	UTR3	-835.6
118	ENST00000300113	CHP2	chr16:23765949-23770272	-25.6	2938-2985	48-95	UTR5	-1009.3			118	ENST00000589373	KLC3	chr19:45836693-45853645	-29.6	2402-2449	244-291	UTR5	-826.5
119	ENST00000590923	AP1M2	chr19:10683348-10697991	-25.5	2930-2979	1342-1391	CDS,stop_codon	-745.5			119	ENST00000263182	BBOX1	chr11:27062510-27149354	-23	1089-1138	155-204	UTR5	-820.6
120	ENST00000284382	CERS3	chr15:100940601-101084925	-25.2	2304-2352	1326-1374	CDS	-1498.6			120	ENST00000373366	GJB3	chr1:35246791-35251965	-32.4	818-867	1462-1511	UTR3	-818.9
121	ENST00000301395	GGT6	chr17:4460223-4463876	-25.2	1268-1322	883-937	CDS	-903.6			121	ENST00000382611	IRX2	chr5:2745960-2751776	-23.2	2981-3028	2450-2497	UTR3	-810
122	ENST00000300057	MESP1	chr15:90291893-90294541	-25.2	13516	1676-1730	UTR3	-540.3			122	ENST00000326152	HSD11B2	chr16:67465021-67471456	-29.2	18295	268-316	CDS	-808
123	ENST00000374566	EPB41L4B	chr9:111934256-112083244	-25.1	749-800	5451-5502	UTR3	-2137.4			123	ENST00000543823	SYTL1	chr1:27671365-27680421	-30.3	2990-3041	820-871	CDS	-784.9
124	ENST00000314124	TMEM40	chr3:12775025-12801038	-25.1	2454-2505	914-965	CDS	-959.7			124	ENST00000317508	PRSS8	chr16:31142757-31147083	-32	18719	1736-1783	UTR3	-775.2
125	ENST00000440783	GPT2	chr16:46918748-46965200	-25	16-65	4043-4092	UTR3	-1817.8			125	ENST00000527815	AIM1L	chr1:26648351-26670576	-23.9	641-696	326-381	CDS	-770.8
126	ENST00000436615	RAPGEFL1	chr17:38334243-38351906	-24.9	413-460	3452-3499	UTR3	-1444.6			126	ENST00000602346	TP53AIP1	chr11:128805273-128812822	-25.7	1561-1612	1122-1173	UTR3	-767.3
127	ENST00000306858	FAM83B	chr6:54711570-54806820	-24.9	1191-1244	1893-1946	CDS	-1131			127	ENST00000337334	ABHD12B	chr14:51338879-51371688	-20.4	19845	1421-1470	UTR3	-767.3
128	ENST00000396721	SDR16C5	chr8:57212570-57232734	-24.7	3352-3421	320-389	CDS	-1022			128	ENST00000220507	RHOV	chr15:41164413-41166487	-28.6	3364-3412	1279-1327	UTR3	-765.7
129	ENST00000374900	FAAH2	chrX:57313140-57515629	-24.5	2303-2352	533-582	CDS	-731			129	ENST00000394216	KCNK7	chr11:65360327-65363467	-32.2	415-462	71-118	UTR5	-763.5
130	ENST00000330553	KRT79	chr12:53215232-53228079	-24	407-460	1980-2033	UTR3	-641.7			130	ENST00000590923	AP1M2	chr19:10683348-10697991	-25.5	2930-2979	1342-1391	CDS,stop_codon	-745.5
131	ENST00000527815	AIM1L	chr1:26648351-26670576	-23.9	641-696	326-381	CDS	-770.8			131	ENST00000413453	CKMT1A	chr15:43985726-43991420	-35.5	42400	532-582	CDS	-739.8
132	ENST00000382611	IRX2	chr5:2745960-2751776	-23.2	2981-3028	2450-2497	UTR3	-810			132	ENST00000374900	FAAH2	chrX:57313140-57515629	-24.5	2303-2352	533-582	CDS	-731
133	ENST00000551171	RDH12	chr14:68168604-68201169	-23.2	752-808	1371-1427	UTR3	-612			133	ENST00000594768	KLK11	chr19:51525490-51530959	-27.7	2933-2980	103-150	UTR5	-720.3
134	ENST00000307486	C2orf54	chr2:241825467-241831455	-23.2	1733-1782	1861-1910	UTR3	-548.8			134	ENST00000381848	PLIN5	chr19:4522544-4535236	-29.3	12055	2376-2427	UTR3	-703.1
135	ENST00000328945	SDR42E1	chr16:82031222-82045093	-23.1	629-678	583-632	CDS	-1113.6			135	ENST00000323090	SULT2B1	chr19:49078798-49102682	-72.8	2454-2506	19360	UTR5	-693.5
136	ENST00000263182	BBOX1	chr11:27062510-27149354	-23	1089-1138	155-204	UTR5	-820.6			136	ENST00000228027	DGAT2	chr11:75479778-75512579	-26.4	417-464	1805-1852	UTR3	-682.9
137	ENST00000329582	IL20RB	chr3:136676708-136729927	-22.9	809-865	753-809	CDS	-947.2			137	ENST00000301244	SPINT2	chr19:38755099-38783254	-40	15-74	16-75	UTR5	-676.6
138	ENST00000318289	TSTD1	chr1:161007422-161008727	-22.9	16-73	78-135	CDS	-192.1			138	ENST00000432792	TMEM125	chr1:43735697-43739673	-38.7	19025	957-1007	CDS	-662.8
139	ENST00000260843	GPR87	chr3:151011892-151034740	-22.9	756-808	12785	UTR5	-426.7			139	ENST00000330553	KRT79	chr12:53215232-53228079	-24	407-460	1980-2033	UTR3	-641.7
140	ENST00000311946	NIPAL4	chr5:156887028-156901725	-22.8	750-805	3001-3056	UTR3	-1247.8			140	ENST00000320567	C1orf172	chr1:27276054-27286897	-21.7	414-461	605-652	CDS	-625.7
141	ENST00000297265	CHMP4C	chr8:82644670-82671750	-22.8	2986-3042	658-714	CDS	-582.8			141	ENST00000551171	RDH12	chr14:68168604-68201169	-23.2	752-808	1371-1427	UTR3	-612
142	ENST00000220420	TGM5	chr15:43524794-43559055	-22.4	415-464	1710-1759	CDS	-1190.2			142	ENST00000297265	CHMP4C	chr8:82644670-82671750	-22.8	2986-3042	658-714	CDS	-582.8
143	ENST00000359874	SPINK5	chr5:147443536-147516852	-22.3	2979-3035	2072-2128	CDS	-2080.9			143	ENST00000307486	C2orf54	chr2:241825467-241831455	-23.2	1733-1782	1861-1910	UTR3	-548.8
144	ENST00000433979	PIK3C2G	chr12:18414475-18801348	-22.2	654-702	3716-3764	CDS	-2196.3			144	ENST00000300057	MESP1	chr15:90291893-90294541	-25.2	13516	1676-1730	UTR3	-540.3
145	ENST00000324907	GRHL1	chr2:10091828-10142405	-22.1	3196-3247	529-580	CDS	-1250.6			145	ENST00000361084	RAB25	chr1:156030952-156040295	-26.8	1195-1245	921-971	UTR3	-524.1
146	ENST00000397452	BPIFC	chr22:32809835-32860471	-22	22433	862-917	CDS	-959.4			146	ENST00000244333	LYPD3	chr19:43964940-43969812	-30.9	23894	781-840	CDS	-521.5
147	ENST00000370565	CLCA2	chr1:86889770-86922241	-22	3353-3403	2924-2974	CDS	-1590.2			147	ENST00000375819	LY6G6C	chr6:31686426-31689622	-29.5	2934-2983	19450	UTR5	-510.7
148	ENST00000422538	ENDOU	chr12:48103529-48119319	-21.9	2930-2979	1964-2013	UTR3	-888.1			148	ENST00000371930	ANKRD22	chr10:90581890-90611575	-17.8	411-458	226-273	CDS	-503.4
149	ENST00000320567	C1orf172	chr1:27276054-27286897	-21.7	414-461	605-652	CDS	-625.7			149	ENST00000307971	WFDC5	chr20:43738094-43743803	-19	644-691	646-693	CDS	-499.9
150	ENST00000540947	CES4A	chr16:67022493-67043661	-21.6	1088-1143	2122-2177	UTR3	-896.4			150	ENST00000356517	AADACL2	chr3:151451716-151475554	-19.9	3353-3409	65-121	UTR5,start_codon	-497.8
151	ENST00000297439	DEFB1	chr8:6728098-6735544	-21.3	2454-2503	80-129	UTR5	-180.9			151	ENST00000444286	MIR205HG	chr1:209602429-209603966	-52.2	2434-2481	15707	ncRNA	-464.2
152	ENST00000599035	LGALS7	chr19:39262525-39264072	-21.2	2454-2502	251-299	UTR5	-256.9			152	ENST00000457326	CAPNS2	chr16:55600585-55601599	-28.1	1083-1136	180-233	CDS	-442.8
153	ENST00000406397	VSNL1	chr2:17722428-17838285	-20.6	3359-3412	504-557	UTR5,start_codon	-897			153	ENST00000570670	ZG16B	chr16:2880255-2888967	-27.7	2983-3036	426-479	UTR3	-432
154	ENST00000343761	DAPL1	chr2:159660811-159719293	-20.4	2177-2226	111-160	CDS	-337.4			154	ENST00000409642	LYPD6B	chr2:149894982-150071776	-16.8	919-966	1207-1254	UTR3	-428.8
155	ENST00000337334	ABHD12B	chr14:51338879-51371688	-20.4	19845	1421-1470	UTR3	-767.3			155	ENST00000260843	GPR87	chr3:151011892-151034740	-22.9	756-808	12785	UTR5	-426.7
156	ENST00000312134	CST6	chr11:65779313-65780976	-20.3	2454-2502	234-282	CDS	-253.9			156	ENST00000343761	DAPL1	chr2:159660811-159719293	-20.4	2177-2226	111-160	CDS	-337.4
157	ENST00000356517	AADACL2	chr3:151451716-151475554	-19.9	3353-3409	65-121	UTR5,start_codon	-497.8			157	ENST00000259631	CCL27	chr9:34661894-34662689	-27.7	3327-3376	17-66	UTR5,start_codon	-314.6
158	ENST00000307971	WFDC5	chr20:43738094-43743803	-19	644-691	646-693	CDS	-499.9			158	ENST00000599035	LGALS7	chr19:39262525-39264072	-21.2	2454-2502	251-299	UTR5	-256.9
159	ENST00000449963	AC010891.2	chrY:9650925-9655122	-18.9	2986-3033	42399	ncRNA	-243.5			159	ENST00000312134	CST6	chr11:65779313-65780976	-20.3	2454-2502	234-282	CDS	-253.9
160	ENST00000369230	PNLIPRP3	chr10:118187380-118237469	-17.9	1275-1324	2195-2244	UTR3	-972.1			160	ENST00000449963	AC010891.2	chrY:9650925-9655122	-18.9	2986-3033	42399	ncRNA	-243.5
161	ENST00000371930	ANKRD22	chr10:90581890-90611575	-17.8	411-458	226-273	CDS	-503.4			161	ENST00000318289	TSTD1	chr1:161007422-161008727	-22.9	16-73	78-135	CDS	-192.1
162	ENST00000409642	LYPD6B	chr2:149894982-150071776	-16.8	919-966	1207-1254	UTR3	-428.8			162	ENST00000297439	DEFB1	chr8:6728098-6735544	-21.3	2454-2503	80-129	UTR5	-180.9
163	ENST00000308796	MUCL1	chr12:55248322-55252177	-14.9	191-240	287-336	CDS,stop_codon	-101.3			163	ENST00000530950	CARD18	chr11:105008449-105010453	-12.5	1275-1326	285-336	UTR3	-171.9
164	ENST00000530950	CARD18	chr11:105008449-105010453	-12.5	1275-1326	285-336	UTR3	-171.9			164	ENST00000308796	MUCL1	chr12:55248322-55252177	-14.9	191-240	287-336	CDS,stop_codon	-101.3

## Sheet: MMN
Table S12 Partial list of mRNAs interacting with ENST00000448587 (TINCR), sorted by MinEnergy											Table S12 Partial list of mRNAs interacting with ENST00000448587 (TINCR), sorted by SumEnergy
				MinEnergy											MinEnergy
Rank	Ensemble ID	Name	Position (hg19)	MinEnergy	BS(query)	BS(target)	location	SumEnergy			Rank	Ensemble ID	Name	Position (hg19)	MinEnergy	BS(query)	BS(target)	location	SumEnergy
1	ENST00000295294	BNIPL	chr1:151009092-151020062	-95.8	2336-2423	1852-1939	UTR3	-1480.5			1	ENST00000370754	DST	chr6:56322788-56819385	-29.8	2996-3045	1311-1360	CDS	-13117
2	ENST00000434452	DSC3	chr18:28570053-28622781	-92.7	2336-2417	5029-5110	UTR3	-3223.4			2	ENST00000333244	AHNAK2	chr14:105403655-105444694	-33.6	2931-2986	1454-1509	CDS	-7483.6
3	ENST00000221307	CYP4F3	chr19:15751711-15773635	-76.2	2502-2554	2953-3005	UTR3	-1632.5			3	ENST00000265843	EXPH5	chr11:108376159-108464374	-65.8	2434-2481	7178-7225	UTR3	-5337.1
4	ENST00000276708	GSDMC	chr8:130760443-130799134	-73.2	2454-2502	603-651	UTR5	-1562.3			4	ENST00000261800	FAT2	chr5:150883656-150948505	-28.1	1275-1322	2576-2623	CDS	-5275.9
5	ENST00000376503	SLC15A1	chr13:99336056-99404908	-67.8	2339-2391	2516-2568	UTR3	-1722.3			5	ENST00000304385	TMEM154	chr4:153539785-153601317	-64.6	2454-2506	3688-3740	UTR3	-5138.5
6	ENST00000328656	KCNJ15	chr21:39628664-39679279	-66.8	2338-2392	5894-5948	UTR3	-3215.7			6	ENST00000554752	MAP3K9	chr14:71189244-71275888	-32.5	3418-3477	1754-1813	CDS	-4951.4
7	ENST00000265843	EXPH5	chr11:108376159-108464374	-65.8	2434-2481	7178-7225	UTR3	-5337.1			7	ENST00000374690	AR	chrX:66764466-66950461	-38.8	2978-3031	6399-6452	UTR3	-4466.2
8	ENST00000304385	TMEM154	chr4:153539785-153601317	-64.6	2454-2506	3688-3740	UTR3	-5138.5			8	ENST00000377122	NEBL	chr10:21068903-21186531	-25.6	2982-3031	420-469	CDS	-3980.2
9	ENST00000222482	CPA4	chr7:129932994-129964019	-61.8	2434-2481	1922-1969	UTR3	-1199			9	ENST00000309863	GCC2	chr2:109065018-109125854	-32.9	1277-1324	25-72	UTR5	-3850.4
10	ENST00000260264	POU2F3	chr11:120107350-120190653	-61.8	2256-2303	2665-2712	UTR3	-1460.3			10	ENST00000301607	EVPL	chr17:74002927-74023533	-37.3	3499-3549	3443-3493	CDS	-3584.4
11	ENST00000511217	SH3RF2	chr5:145317441-145461354	-61.2	2434-2481	4699-4746	UTR3	-2976.6			11	ENST00000369707	GSTO2	chr10:106034921-106064703	-37.8	2320-2370	1149-1199	UTR3	-3450.2
12	ENST00000371276	TTC22	chr1:55245386-55266940	-60.6	2355-2415	2699-2759	UTR3	-1802			12	ENST00000369066	AIM1	chr6:106959731-107018326	-36.8	42398	826-873	CDS	-3404.6
13	ENST00000317620	PROM2	chr2:95940202-95957051	-59.3	2355-2416	4420-4481	UTR3	-1795.7			13	ENST00000434452	DSC3	chr18:28570053-28622781	-92.7	2336-2417	5029-5110	UTR3	-3223.4
14	ENST00000391807	KLK7	chr19:51479730-51487071	-58.5	2454-2506	1397-1449	UTR3	-913.6			14	ENST00000328656	KCNJ15	chr21:39628664-39679279	-66.8	2338-2392	5894-5948	UTR3	-3215.7
15	ENST00000254051	TNS4	chr17:38632081-38657849	-57.1	2336-2392	3184-3240	UTR3	-2142.5			15	ENST00000178638	CA12	chr15:63613578-63674360	-33.4	2931-2983	2177-2229	UTR3	-3097.3
16	ENST00000371900	SLC6A14	chrX:115567791-115592625	-56.2	2434-2481	3716-3763	UTR3	-2067.5			16	ENST00000511217	SH3RF2	chr5:145317441-145461354	-61.2	2434-2481	4699-4746	UTR3	-2976.6
17	ENST00000271450	FCGR2A	chr1:161475221-161489358	-56	2503-2558	1462-1517	UTR3	-1112.9			17	ENST00000334504	COL4A6	chrX:107398838-107681660	-32.7	1265-1317	4879-4931	CDS	-2863.7
18	ENST00000558996	DUOXA1	chr15:45409573-45422075	-55.1	2278-2325	2430-2477	UTR3	-1134.8			18	ENST00000262094	RAB27B	chr18:52495431-52562747	-29.4	2929-2978	1518-1567	UTR3	-2717.4
19	ENST00000288912	WDR66	chr12:122355769-122441833	-53.9	2929-2986	987-1044	CDS	-2656.3			19	ENST00000288912	WDR66	chr12:122355769-122441833	-53.9	2929-2986	987-1044	CDS	-2656.3
20	ENST00000444286	MIR205HG	chr1:209602429-209603966	-52.2	2434-2481	15707	ncRNA	-464.2			20	ENST00000254043	KRT15	chr17:39669996-39678665	-39.4	1851-1898	485-532	UTR5	-2655.2
21	ENST00000274192	SRD5A1	chr5:6633457-6669675	-51.4	20515	136-189	UTR5	-914.7			21	ENST00000359470	C1orf116	chr1:207191867-207206092	-37.5	2930-2986	5173-5229	UTR3	-2625.7
22	ENST00000337532	MPP7	chr10:28339923-28569071	-48	2278-2325	4244-4291	UTR3	-1921.5			22	ENST00000369697	KCND3	chr1:112313285-112525418	-34.1	2975-3028	2902-2955	UTR3	-2624.5
23	ENST00000339276	SFN	chr1:27189634-27190947	-47.9	13516	817-872	UTR3,stop_codon	-827.5			23	ENST00000377022	CASZ1	chr1:10696662-10856705	-33.8	17-74	3638-3695	CDS	-2603
24	ENST00000217289	FERMT1	chr20:6055493-6104191	-43.8	20941	632-684	UTR5	-2092.6			24	ENST00000372684	RIMS3	chr1:41086352-41131329	-30.3	2454-2501	5335-5382	UTR3	-2592.4
25	ENST00000311852	MMP14	chr14:23305767-23316970	-43.7	1131-1185	3420-3474	UTR3	-2310.6			25	ENST00000264144	LAMC2	chr1:183155424-183214035	-34.8	2983-3032	3213-3262	CDS	-2576.4
26	ENST00000357068	PRODH	chr22:18900296-18924066	-42.2	1273-1320	2105-2152	UTR3	-891.7			26	ENST00000263946	PKP1	chr1:201252581-201302121	-37.8	2303-2352	4676-4725	UTR3	-2494.5
27	ENST00000397272	PLA2G4F	chr15:42433333-42448839	-42.2	1275-1324	739-788	CDS	-1674.8			27	ENST00000261655	RIMBP2	chr12:130880683-131002410	-31.8	2890-2943	2454-2507	CDS	-2378
28	ENST00000375471	PADI1	chr1:17531622-17572500	-42.1	2933-2986	2826-2879	UTR3	-2232.4			28	ENST00000295092	FAM84A	chr2:14772811-14780170	-34.7	13516	1243-1294	UTR3	-2354.9
29	ENST00000367021	IRF6	chr1:209959037-209979389	-42	2986-3043	568-625	CDS	-2104.8			29	ENST00000257189	DSG3	chr18:29027759-29058665	-29	1274-1325	2898-2949	CDS	-2329.4
30	ENST00000358945	SCNN1A	chr12:6456012-6484390	-41	2932-2981	68-117	UTR5	-1530.5			30	ENST00000311852	MMP14	chr14:23305767-23316970	-43.7	1131-1185	3420-3474	UTR3	-2310.6
31	ENST00000200181	ITGB4	chr17:73717517-73753899	-40.3	22525	36-88	UTR5	-2153.5			31	ENST00000375471	PADI1	chr1:17531622-17572500	-42.1	2933-2986	2826-2879	UTR3	-2232.4
32	ENST00000371225	TACSTD2	chr1:59041100-59043166	-40.2	13516	299-355	UTR5,start_codon	-948.8			32	ENST00000219334	SMPD3	chr16:68392232-68482591	-36.6	2455-2506	972-1023	CDS	-2172.5
33	ENST00000505790	IRX4	chr5:1877563-1887332	-39.8	18660	428-477	UTR5,start_codon	-1369.7			33	ENST00000251808	GRHL2	chr8:102504661-102681954	-27.8	1274-1324	911-961	CDS	-2162.7
34	ENST00000254043	KRT15	chr17:39669996-39678665	-39.4	1851-1898	485-532	UTR5	-2655.2			34	ENST00000200181	ITGB4	chr17:73717517-73753899	-40.3	22525	36-88	UTR5	-2153.5
35	ENST00000343070	SCNN1B	chr16:23313592-23392620	-39.3	13516	127-178	UTR5,start_codon	-968.4			35	ENST00000388995	FAM83G	chr17:18872103-18908117	-38.4	19-70	22951	UTR5	-2149.4
36	ENST00000448701	KLK1	chr19:51322405-51327043	-38.8	23774	995-1058	UTR5	-877.3			36	ENST00000254051	TNS4	chr17:38632081-38657849	-57.1	2336-2392	3184-3240	UTR3	-2142.5
37	ENST00000374690	AR	chrX:66764466-66950461	-38.8	2978-3031	6399-6452	UTR3	-4466.2			37	ENST00000229022	VDR	chr12:48235323-48298814	-37.1	1273-1321	2008-2056	UTR3	-2126.7
38	ENST00000432792	TMEM125	chr1:43735697-43739673	-38.7	19025	957-1007	CDS	-662.8			38	ENST00000367021	IRF6	chr1:209959037-209979389	-42	2986-3043	568-625	CDS	-2104.8
39	ENST00000379328	GATA3	chr10:8096657-8117161	-38.7	22433	1003-1058	CDS	-1636			39	ENST00000217289	FERMT1	chr20:6055493-6104191	-43.8	20941	632-684	UTR5	-2092.6
40	ENST00000388995	FAM83G	chr17:18872103-18908117	-38.4	19-70	22951	UTR5	-2149.4			40	ENST00000359874	SPINK5	chr5:147443536-147516852	-22.3	2979-3035	2072-2128	CDS	-2080.9
41	ENST00000369707	GSTO2	chr10:106034921-106064703	-37.8	2320-2370	1149-1199	UTR3	-3450.2			41	ENST00000372117	CDHR1	chr10:85954415-85977122	-26.4	11689	2691-2738	UTR3	-2074.2
42	ENST00000263946	PKP1	chr1:201252581-201302121	-37.8	2303-2352	4676-4725	UTR3	-2494.5			42	ENST00000371900	SLC6A14	chrX:115567791-115592625	-56.2	2434-2481	3716-3763	UTR3	-2067.5
43	ENST00000359470	C1orf116	chr1:207191867-207206092	-37.5	2930-2986	5173-5229	UTR3	-2625.7			43	ENST00000409359	ARHGEF4	chr2:131595029-131704803	-27.7	1201-1252	133-184	UTR5	-2051.2
44	ENST00000244360	RNF39	chr6:30038044-30043664	-37.4	20486	785-839	CDS	-961.2			44	ENST00000313234	KRT80	chr12:52562781-52585784	-28.5	30-82	2104-2156	UTR3	-2041.4
45	ENST00000301607	EVPL	chr17:74002927-74023533	-37.3	3499-3549	3443-3493	CDS	-3584.4			45	ENST00000377834	HES2	chr1:6475293-6479979	-37	20546	494-546	CDS	-2038.8
46	ENST00000229022	VDR	chr12:48235323-48298814	-37.1	1273-1321	2008-2056	UTR3	-2126.7			46	ENST00000377245	TJP2	chr9:71789082-71870120	-27.5	2933-2983	2855-2905	CDS	-2036.5
47	ENST00000377834	HES2	chr1:6475293-6479979	-37	20546	494-546	CDS	-2038.8			47	ENST00000321429	DUOX1	chr15:45422132-45457774	-30.5	21732	4866-4918	CDS	-2019.6
48	ENST00000368012	PVRL4	chr1:161040786-161059389	-37	2502-2558	2647-2703	UTR3	-1119.9			48	ENST00000344120	SPRY4	chr5:141689993-141704566	-34.6	748-795	3565-3612	UTR3	-2000.2
49	ENST00000337225	CXCL14	chr5:134906374-134914969	-37	2935-2986	255-306	UTR5	-1028.1			49	ENST00000355594	ANKRD35	chr1:145549231-145568526	-30.6	2885-2942	974-1031	CDS	-1991.5
50	ENST00000369066	AIM1	chr6:106959731-107018326	-36.8	42398	826-873	CDS	-3404.6			50	ENST00000464456	MECOM	chr3:168801296-168865522	-25	2930-2981	585-636	UTR5	-1946.8
51	ENST00000380149	ALOXE3	chr17:7999219-8021807	-36.8	12785	375-425	CDS	-1539.6			51	ENST00000605938	ATG9B	chr7:150709336-150721586	-36.6	414-464	331-381	CDS	-1934.9
52	ENST00000219334	SMPD3	chr16:68392232-68482591	-36.6	2455-2506	972-1023	CDS	-2172.5			52	ENST00000337532	MPP7	chr10:28339923-28569071	-48	2278-2325	4244-4291	UTR3	-1921.5
53	ENST00000605938	ATG9B	chr7:150709336-150721586	-36.6	414-464	331-381	CDS	-1934.9			53	ENST00000264731	TP63	chr3:189349217-189615068	-30.9	1274-1325	1669-1720	CDS	-1906.2
54	ENST00000359499	KRT78	chr12:53231589-53242067	-36.3	822-875	39-92	CDS	-1286.1			54	ENST00000367278	LGR6	chr1:202163030-202288909	-33.4	1102-1149	3286-3333	UTR3	-1878.3
55	ENST00000201647	EPS8L1	chr19:55587270-55599290	-36	2974-3041	2153-2220	CDS	-1060.1			55	ENST00000371276	TTC22	chr1:55245386-55266940	-60.6	2355-2415	2699-2759	UTR3	-1802
56	ENST00000413453	CKMT1A	chr15:43985726-43991420	-35.5	42400	532-582	CDS	-739.8			56	ENST00000317620	PROM2	chr2:95940202-95957051	-59.3	2355-2416	4420-4481	UTR3	-1795.7
57	ENST00000264144	LAMC2	chr1:183155424-183214035	-34.8	2983-3032	3213-3262	CDS	-2576.4			57	ENST00000421351	PERP	chr6:138409643-138428648	-31.9	20241	85-134	UTR5	-1790.6
58	ENST00000295092	FAM84A	chr2:14772811-14780170	-34.7	13516	1243-1294	UTR3	-2354.9			58	ENST00000555868	TMEM30B	chr14:61744089-61748558	-24.9	24-74	1348-1398	CDS	-1756
59	ENST00000217185	PTK6	chr20:62159779-62168695	-34.7	12420	16438	UTR5,start_codon	-856.5			59	ENST00000331782	JAG2	chr14:105607319-105635161	-33.4	842-893	5135-5186	UTR3	-1752
60	ENST00000397558	CCDC64	chr12:120427674-120532298	-34.7	413-460	2370-2417	UTR3	-1435.2			60	ENST00000283249	ITGB6	chr2:160956178-161056812	-24.8	3184-3243	3838-3897	UTR3	-1748.2
61	ENST00000344120	SPRY4	chr5:141689993-141704566	-34.6	748-795	3565-3612	UTR3	-2000.2			61	ENST00000280758	BTBD11	chr12:107712191-108053419	-24.8	858-908	390-440	UTR5	-1746.9
62	ENST00000296839	FOXQ1	chr6:1312676-1314992	-34.4	42399	1006-1054	CDS	-915.9			62	ENST00000376503	SLC15A1	chr13:99336056-99404908	-67.8	2339-2391	2516-2568	UTR3	-1722.3
63	ENST00000369697	KCND3	chr1:112313285-112525418	-34.1	2975-3028	2902-2955	UTR3	-2624.5			63	ENST00000269394	ZNF750	chr17:80787312-80798454	-27.4	2458-2505	626-673	UTR5	-1694.3
64	ENST00000377022	CASZ1	chr1:10696662-10856705	-33.8	17-74	3638-3695	CDS	-2603			64	ENST00000397272	PLA2G4F	chr15:42433333-42448839	-42.2	1275-1324	739-788	CDS	-1674.8
65	ENST00000341809	KRT77	chr12:53083411-53097247	-33.7	1103-1157	276-330	CDS	-1608.4			65	ENST00000284486	FAM167A	chr8:11278973-11324276	-33.5	26846	452-518	UTR5	-1641.6
66	ENST00000333244	AHNAK2	chr14:105403655-105444694	-33.6	2931-2986	1454-1509	CDS	-7483.6			66	ENST00000379328	GATA3	chr10:8096657-8117161	-38.7	22433	1003-1058	CDS	-1636
67	ENST00000226247	FOXN1	chr17:26850960-26865914	-33.5	11689	1484-1535	CDS	-1575.3			67	ENST00000221307	CYP4F3	chr19:15751711-15773635	-76.2	2502-2554	2953-3005	UTR3	-1632.5
68	ENST00000284486	FAM167A	chr8:11278973-11324276	-33.5	26846	452-518	UTR5	-1641.6			68	ENST00000295887	CDS1	chr4:85504133-85572491	-26.8	3355-3403	2700-2748	UTR3	-1625.6
69	ENST00000367278	LGR6	chr1:202163030-202288909	-33.4	1102-1149	3286-3333	UTR3	-1878.3			69	ENST00000341809	KRT77	chr12:53083411-53097247	-33.7	1103-1157	276-330	CDS	-1608.4
70	ENST00000331782	JAG2	chr14:105607319-105635161	-33.4	842-893	5135-5186	UTR3	-1752			70	ENST00000370565	CLCA2	chr1:86889770-86922241	-22	3353-3403	2924-2974	CDS	-1590.2
71	ENST00000178638	CA12	chr15:63613578-63674360	-33.4	2931-2983	2177-2229	UTR3	-3097.3			71	ENST00000318962	ALS2CL	chr3:46710680-46735191	-27.7	2929-2980	3669-3720	UTR3	-1576.4
72	ENST00000368739	PGLYRP4	chr1:153302597-153321316	-33.3	1327-1374	481-528	CDS	-1214.6			72	ENST00000226247	FOXN1	chr17:26850960-26865914	-33.5	11689	1484-1535	CDS	-1575.3
73	ENST00000410009	CD207	chr2:71057348-71062952	-33.3	2930-2980	1205-1255	UTR3	-919.1			73	ENST00000309958	KLK10	chr19:51515996-51523282	-28.3	2454-2506	1154-1206	UTR3	-1574.1
74	ENST00000315238	CALML3	chr10:5566925-5568225	-33	3355-3409	1231-1285	UTR3	-872.3			74	ENST00000276708	GSDMC	chr8:130760443-130799134	-73.2	2454-2502	603-651	UTR5	-1562.3
75	ENST00000309863	GCC2	chr2:109065018-109125854	-32.9	1277-1324	25-72	UTR5	-3850.4			75	ENST00000380149	ALOXE3	chr17:7999219-8021807	-36.8	12785	375-425	CDS	-1539.6
76	ENST00000334504	COL4A6	chrX:107398838-107681660	-32.7	1265-1317	4879-4931	CDS	-2863.7			76	ENST00000358945	SCNN1A	chr12:6456012-6484390	-41	2932-2981	68-117	UTR5	-1530.5
77	ENST00000554752	MAP3K9	chr14:71189244-71275888	-32.5	3418-3477	1754-1813	CDS	-4951.4			77	ENST00000381661	ATP6V1C2	chr2:10861776-10925236	-30.4	19450	18264	UTR5	-1527
78	ENST00000373366	GJB3	chr1:35246791-35251965	-32.4	818-867	1462-1511	UTR3	-818.9			78	ENST00000341846	TRIM29	chr11:119981984-120009161	-31.4	20576	2533-2584	UTR3	-1526.8
79	ENST00000390654	COL23A1	chr5:177664620-178017556	-32.1	3352-3413	1639-1700	CDS	-1281.2			79	ENST00000473183	ESRP2	chr16:68263030-68270487	-28.1	414-464	2409-2459	CDS	-1524
80	ENST00000317508	PRSS8	chr16:31142757-31147083	-32	18719	1736-1783	UTR3	-775.2			80	ENST00000284382	CERS3	chr15:100940601-101084925	-25.2	2304-2352	1326-1374	CDS	-1498.6
81	ENST00000368702	S100A14	chr1:153586732-153589462	-32	3354-3406	843-895	UTR3	-835.6			81	ENST00000327669	FAM110C	chr2:38815-46385	-25.7	1194-1244	472-522	CDS	-1489.5
82	ENST00000421351	PERP	chr6:138409643-138428648	-31.9	20241	85-134	UTR5	-1790.6			82	ENST00000295294	BNIPL	chr1:151009092-151020062	-95.8	2336-2423	1852-1939	UTR3	-1480.5
83	ENST00000261655	RIMBP2	chr12:130880683-131002410	-31.8	2890-2943	2454-2507	CDS	-2378			83	ENST00000354666	ELOVL2	chr6:10980993-11044547	-23.8	3362-3415	3878-3931	UTR3	-1463
84	ENST00000393315	TRIM7	chr5:180620926-180631340	-31.8	2505-2558	2393-2446	UTR3	-1072			84	ENST00000260264	POU2F3	chr11:120107350-120190653	-61.8	2256-2303	2665-2712	UTR3	-1460.3
85	ENST00000531526	GYLTL1B	chr11:45943197-45950647	-31.8	20576	1361-1412	CDS	-653.1			85	ENST00000436615	RAPGEFL1	chr17:38334243-38351906	-24.9	413-460	3452-3499	UTR3	-1444.6
86	ENST00000341846	TRIM29	chr11:119981984-120009161	-31.4	20576	2533-2584	UTR3	-1526.8			86	ENST00000397558	CCDC64	chr12:120427674-120532298	-34.7	413-460	2370-2417	UTR3	-1435.2
87	ENST00000264731	TP63	chr3:189349217-189615068	-30.9	1274-1325	1669-1720	CDS	-1906.2			87	ENST00000392957	EPHB6	chr7:142552793-142568847	-28.2	22494	3963-4016	UTR3	-1416.7
88	ENST00000244333	LYPD3	chr19:43964940-43969812	-30.9	23894	781-840	CDS	-521.5			88	ENST00000297494	NOS3	chr7:150688084-150711676	-30	13516	4021-4073	UTR3	-1412.3
89	ENST00000275815	EPHA1	chr7:143088206-143105985	-30.9	3449-3496	3197-3244	UTR3	-1123.3			89	ENST00000270800	IL22RA1	chr1:24446262-24469611	-26.3	413-460	906-953	CDS	-1411.5
90	ENST00000355594	ANKRD35	chr1:145549231-145568526	-30.6	2885-2942	974-1031	CDS	-1991.5			90	ENST00000358487	FGFR2	chr10:123237856-123357598	-27	3356-3403	849-896	CDS	-1410.2
91	ENST00000289429	CD1A	chr1:158223928-158228059	-30.6	1083-1131	269-317	UTR5	-1252.9			91	ENST00000505790	IRX4	chr5:1877563-1887332	-39.8	18660	428-477	UTR5,start_codon	-1369.7
92	ENST00000321429	DUOX1	chr15:45422132-45457774	-30.5	21732	4866-4918	CDS	-2019.6			92	ENST00000433647	VIPR1	chr3:42530792-42579059	-29.6	12420	1817-1868	CDS	-1330.9
93	ENST00000381661	ATP6V1C2	chr2:10861776-10925236	-30.4	19450	18264	UTR5	-1527			93	ENST00000573514	CCDC64B	chr16:3077686-3083003	-29.4	753-805	1790-1842	UTR5	-1320.4
94	ENST00000209718	KRT23	chr17:39078949-39093672	-30.4	1153-1204	152-203	UTR5	-1102			94	ENST00000367748	IL20RA	chr6:137321109-137366298	-27	3358-3416	1522-1580	CDS	-1317.4
95	ENST00000543823	SYTL1	chr1:27671365-27680421	-30.3	2990-3041	820-871	CDS	-784.9			95	ENST00000359499	KRT78	chr12:53231589-53242067	-36.3	822-875	39-92	CDS	-1286.1
96	ENST00000372684	RIMS3	chr1:41086352-41131329	-30.3	2454-2501	5335-5382	UTR3	-2592.4			96	ENST00000390654	COL23A1	chr5:177664620-178017556	-32.1	3352-3413	1639-1700	CDS	-1281.2
97	ENST00000297494	NOS3	chr7:150688084-150711676	-30	13516	4021-4073	UTR3	-1412.3			97	ENST00000289429	CD1A	chr1:158223928-158228059	-30.6	1083-1131	269-317	UTR5	-1252.9
98	ENST00000374672	KLF4	chr9:110247134-110251927	-29.9	12055	103-155	UTR5	-932.9			98	ENST00000324907	GRHL1	chr2:10091828-10142405	-22.1	3196-3247	529-580	CDS	-1250.6
99	ENST00000546970	ZNF385A	chr12:54762938-54779552	-29.9	20576	2173-2224	UTR3	-1067.1			99	ENST00000311946	NIPAL4	chr5:156887028-156901725	-22.8	750-805	3001-3056	UTR3	-1247.8
100	ENST00000370754	DST	chr6:56322788-56819385	-29.8	2996-3045	1311-1360	CDS	-13117			100	ENST00000312319	ELF5	chr11:34500344-34533346	-29	2455-2503	218-266	UTR5,start_codon	-1231.6
101	ENST00000433647	VIPR1	chr3:42530792-42579059	-29.6	12420	1817-1868	CDS	-1330.9			101	ENST00000265840	ELMOD1	chr11:107461957-107537505	-27.4	2974-3032	913-971	CDS	-1228.9
102	ENST00000361131	PPP1R14C	chr6:150464213-150571493	-29.5	1275-1322	1906-1953	UTR3	-869.3			102	ENST00000340107	FGFR3	chr4:1795040-1810599	-28.4	2895-2942	639-686	CDS	-1222.6
103	ENST00000359396	TRPV6	chr7:142568957-142583507	-29.5	1267-1315	1648-1696	CDS	-1051			103	ENST00000368739	PGLYRP4	chr1:153302597-153321316	-33.3	1327-1374	481-528	CDS	-1214.6
104	ENST00000375819	LY6G6C	chr6:31686426-31689622	-29.5	2934-2983	19450	UTR5	-510.7			104	ENST00000535157	SCEL	chr13:78109810-78219394	-26.5	2976-3031	301-356	CDS	-1199.2
105	ENST00000573514	CCDC64B	chr16:3077686-3083003	-29.4	753-805	1790-1842	UTR5	-1320.4			105	ENST00000222482	CPA4	chr7:129932994-129964019	-61.8	2434-2481	1922-1969	UTR3	-1199
106	ENST00000262094	RAB27B	chr18:52495431-52562747	-29.4	2929-2978	1518-1567	UTR3	-2717.4			106	ENST00000349015	ALDH3B2	chr11:67429635-67442102	-27.8	413-462	1815-1864	UTR3	-1191.7
107	ENST00000418234	PPP1R13L	chr19:45882897-45909607	-29.1	20486	669-723	CDS	-899.9			107	ENST00000220420	TGM5	chr15:43524794-43559055	-22.4	415-464	1710-1759	CDS	-1190.2
108	ENST00000278780	OVOL2	chr20:18004797-18038521	-29.1	18719	448-495	CDS	-558.8			108	ENST00000368395	MUC1	chr1:155158301-155162706	-29	42399	389-438	CDS	-1164.8
109	ENST00000257189	DSG3	chr18:29027759-29058665	-29	1274-1325	2898-2949	CDS	-2329.4			109	ENST00000382771	SERPINB5	chr18:61143995-61172318	-22.3	774-821	372-419	CDS	-1145.7
110	ENST00000368395	MUC1	chr1:155158301-155162706	-29	42399	389-438	CDS	-1164.8			110	ENST00000558996	DUOXA1	chr15:45409573-45422075	-55.1	2278-2325	2430-2477	UTR3	-1134.8
111	ENST00000312319	ELF5	chr11:34500344-34533346	-29	2455-2503	218-266	UTR5,start_codon	-1231.6			111	ENST00000306858	FAM83B	chr6:54711570-54806820	-24.9	1191-1244	1893-1946	CDS	-1131
112	ENST00000328051	SPRR4	chr1:152943143-152945050	-28.7	1272-1320	530-578	UTR3	-569.6			112	ENST00000275815	EPHA1	chr7:143088206-143105985	-30.9	3449-3496	3197-3244	UTR3	-1123.3
113	ENST00000313234	KRT80	chr12:52562781-52585784	-28.5	30-82	2104-2156	UTR3	-2041.4			113	ENST00000368012	PVRL4	chr1:161040786-161059389	-37	2502-2558	2647-2703	UTR3	-1119.9
114	ENST00000340107	FGFR3	chr4:1795040-1810599	-28.4	2895-2942	639-686	CDS	-1222.6			114	ENST00000328945	SDR42E1	chr16:82031222-82045093	-23.1	629-678	583-632	CDS	-1113.6
115	ENST00000309958	KLK10	chr19:51515996-51523282	-28.3	2454-2506	1154-1206	UTR3	-1574.1			115	ENST00000271450	FCGR2A	chr1:161475221-161489358	-56	2503-2558	1462-1517	UTR3	-1112.9
116	ENST00000392957	EPHB6	chr7:142552793-142568847	-28.2	22494	3963-4016	UTR3	-1416.7			116	ENST00000209718	KRT23	chr17:39078949-39093672	-30.4	1153-1204	152-203	UTR5	-1102
117	ENST00000457326	CAPNS2	chr16:55600585-55601599	-28.1	1083-1136	180-233	CDS	-442.8			117	ENST00000252245	KRT75	chr12:52817855-52828309	-27.9	3422-3487	980-1045	CDS	-1074.8
118	ENST00000473183	ESRP2	chr16:68263030-68270487	-28.1	414-464	2409-2459	CDS	-1524			118	ENST00000393315	TRIM7	chr5:180620926-180631340	-31.8	2505-2558	2393-2446	UTR3	-1072
119	ENST00000261800	FAT2	chr5:150883656-150948505	-28.1	1275-1322	2576-2623	CDS	-5275.9			119	ENST00000546970	ZNF385A	chr12:54762938-54779552	-29.9	20576	2173-2224	UTR3	-1067.1
120	ENST00000252245	KRT75	chr12:52817855-52828309	-27.9	3422-3487	980-1045	CDS	-1074.8			120	ENST00000201647	EPS8L1	chr19:55587270-55599290	-36	2974-3041	2153-2220	CDS	-1060.1
121	ENST00000251808	GRHL2	chr8:102504661-102681954	-27.8	1274-1324	911-961	CDS	-2162.7			121	ENST00000359396	TRPV6	chr7:142568957-142583507	-29.5	1267-1315	1648-1696	CDS	-1051
122	ENST00000349015	ALDH3B2	chr11:67429635-67442102	-27.8	413-462	1815-1864	UTR3	-1191.7			122	ENST00000337225	CXCL14	chr5:134906374-134914969	-37	2935-2986	255-306	UTR5	-1028.1
123	ENST00000594768	KLK11	chr19:51525490-51530959	-27.7	2933-2980	103-150	UTR5	-720.3			123	ENST00000396721	SDR16C5	chr8:57212570-57232734	-24.7	3352-3421	320-389	CDS	-1022
124	ENST00000318962	ALS2CL	chr3:46710680-46735191	-27.7	2929-2980	3669-3720	UTR3	-1576.4			124	ENST00000508956	KY	chr3:134321981-134369860	-23.8	2986-3034	1160-1208	CDS	-1018
125	ENST00000409359	ARHGEF4	chr2:131595029-131704803	-27.7	1201-1252	133-184	UTR5	-2051.2			125	ENST00000344416	ANXA8	chr10:48255308-48271363	-27.2	2177-2224	470-517	CDS	-1010
126	ENST00000377245	TJP2	chr9:71789082-71870120	-27.5	2933-2983	2855-2905	CDS	-2036.5			126	ENST00000300113	CHP2	chr16:23765949-23770272	-25.6	2938-2985	48-95	UTR5	-1009.3
127	ENST00000405535	TMEM79	chr1:156254071-156262234	-27.5	19511	1320-1367	CDS,stop_codon	-652.4			127	ENST00000414691	ADTRP	chr6:11713758-11779403	-26.7	1083-1135	1185-1237	UTR3	-1001.3
128	ENST00000269394	ZNF750	chr17:80787312-80798454	-27.4	2458-2505	626-673	UTR5	-1694.3			128	ENST00000328526	XKRX	chrX:100168432-100183898	-19.8	563-613	2624-2674	UTR3	-998.2
129	ENST00000265840	ELMOD1	chr11:107461957-107537505	-27.4	2974-3032	913-971	CDS	-1228.9			129	ENST00000369230	PNLIPRP3	chr10:118187380-118237469	-17.9	1275-1324	2195-2244	UTR3	-972.1
130	ENST00000344416	ANXA8	chr10:48255308-48271363	-27.2	2177-2224	470-517	CDS	-1010			130	ENST00000343070	SCNN1B	chr16:23313592-23392620	-39.3	13516	127-178	UTR5,start_codon	-968.4
131	ENST00000368742	LOR	chr1:153232177-153234598	-27.2	1083-1131	1005-1053	UTR3	-247.4			131	ENST00000244360	RNF39	chr6:30038044-30043664	-37.4	20486	785-839	CDS	-961.2
132	ENST00000368408	EFNA3	chr1:155051349-155060014	-27.1	1209-1257	1482-1530	UTR3	-578.8			132	ENST00000409840	SERPINE2	chr2:224839871-224896195	-26.7	2455-2504	711-760	CDS	-960.2
133	ENST00000358487	FGFR2	chr10:123237856-123357598	-27	3356-3403	849-896	CDS	-1410.2			133	ENST00000314124	TMEM40	chr3:12775025-12801038	-25.1	2454-2505	914-965	CDS	-959.7
134	ENST00000367748	IL20RA	chr6:137321109-137366298	-27	3358-3416	1522-1580	CDS	-1317.4			134	ENST00000397452	BPIFC	chr22:32809835-32860471	-22	22433	862-917	CDS	-959.4
135	ENST00000295887	CDS1	chr4:85504133-85572491	-26.8	3355-3403	2700-2748	UTR3	-1625.6			135	ENST00000371225	TACSTD2	chr1:59041100-59043166	-40.2	13516	299-355	UTR5,start_codon	-948.8
136	ENST00000361084	RAB25	chr1:156030952-156040295	-26.8	1195-1245	921-971	UTR3	-524.1			136	ENST00000329582	IL20RB	chr3:136676708-136729927	-22.9	809-865	753-809	CDS	-947.2
137	ENST00000414691	ADTRP	chr6:11713758-11779403	-26.7	1083-1135	1185-1237	UTR3	-1001.3			137	ENST00000374672	KLF4	chr9:110247134-110251927	-29.9	12055	103-155	UTR5	-932.9
138	ENST00000409840	SERPINE2	chr2:224839871-224896195	-26.7	2455-2504	711-760	CDS	-960.2			138	ENST00000410009	CD207	chr2:71057348-71062952	-33.3	2930-2980	1205-1255	UTR3	-919.1
139	ENST00000435145	HLA-DQB2	chr6:32723876-32731309	-26.6	3114-3161	757-804	CDS	-716.7			139	ENST00000296839	FOXQ1	chr6:1312676-1314992	-34.4	42399	1006-1054	CDS	-915.9
140	ENST00000535157	SCEL	chr13:78109810-78219394	-26.5	2976-3031	301-356	CDS	-1199.2			140	ENST00000274192	SRD5A1	chr5:6633457-6669675	-51.4	20515	136-189	UTR5	-914.7
141	ENST00000372117	CDHR1	chr10:85954415-85977122	-26.4	11689	2691-2738	UTR3	-2074.2			141	ENST00000391807	KLK7	chr19:51479730-51487071	-58.5	2454-2506	1397-1449	UTR3	-913.6
142	ENST00000228027	DGAT2	chr11:75479778-75512579	-26.4	417-464	1805-1852	UTR3	-682.9			142	ENST00000301395	GGT6	chr17:4460223-4463876	-25.2	1268-1322	883-937	CDS	-903.6
143	ENST00000270800	IL22RA1	chr1:24446262-24469611	-26.3	413-460	906-953	CDS	-1411.5			143	ENST00000418234	PPP1R13L	chr19:45882897-45909607	-29.1	20486	669-723	CDS	-899.9
144	ENST00000327669	FAM110C	chr2:38815-46385	-25.7	1194-1244	472-522	CDS	-1489.5			144	ENST00000406397	VSNL1	chr2:17722428-17838285	-20.6	3359-3412	504-557	UTR5,start_codon	-897
145	ENST00000602346	TP53AIP1	chr11:128805273-128812822	-25.7	1561-1612	1122-1173	UTR3	-767.3			145	ENST00000357068	PRODH	chr22:18900296-18924066	-42.2	1273-1320	2105-2152	UTR3	-891.7
146	ENST00000355849	KHDRBS3	chr8:136469701-136659853	-25.7	2983-3034	712-763	CDS	-768.7			146	ENST00000448701	KLK1	chr19:51322405-51327043	-38.8	23774	995-1058	UTR5	-877.3
147	ENST00000377122	NEBL	chr10:21068903-21186531	-25.6	2982-3031	420-469	CDS	-3980.2			147	ENST00000315238	CALML3	chr10:5566925-5568225	-33	3355-3409	1231-1285	UTR3	-872.3
148	ENST00000300113	CHP2	chr16:23765949-23770272	-25.6	2938-2985	48-95	UTR5	-1009.3			148	ENST00000361131	PPP1R14C	chr6:150464213-150571493	-29.5	1275-1322	1906-1953	UTR3	-869.3
149	ENST00000284382	CERS3	chr15:100940601-101084925	-25.2	2304-2352	1326-1374	CDS	-1498.6			149	ENST00000226432	CWH43	chr4:48988265-49064096	-25	1076-1138	49-111	UTR5	-864.3
150	ENST00000301395	GGT6	chr17:4460223-4463876	-25.2	1268-1322	883-937	CDS	-903.6			150	ENST00000217185	PTK6	chr20:62159779-62168695	-34.7	12420	16438	UTR5,start_codon	-856.5
151	ENST00000314124	TMEM40	chr3:12775025-12801038	-25.1	2454-2505	914-965	CDS	-959.7			151	ENST00000399899	CLDN8	chr21:31586325-31588391	-20.7	3356-3415	1259-1318	UTR3	-844.6
152	ENST00000226432	CWH43	chr4:48988265-49064096	-25	1076-1138	49-111	UTR5	-864.3			152	ENST00000368702	S100A14	chr1:153586732-153589462	-32	3354-3406	843-895	UTR3	-835.6
153	ENST00000464456	MECOM	chr3:168801296-168865522	-25	2930-2981	585-636	UTR5	-1946.8			153	ENST00000339276	SFN	chr1:27189634-27190947	-47.9	13516	817-872	UTR3,stop_codon	-827.5
154	ENST00000436615	RAPGEFL1	chr17:38334243-38351906	-24.9	413-460	3452-3499	UTR3	-1444.6			154	ENST00000263182	BBOX1	chr11:27062510-27149354	-23	1089-1138	155-204	UTR5	-820.6
155	ENST00000306858	FAM83B	chr6:54711570-54806820	-24.9	1191-1244	1893-1946	CDS	-1131			155	ENST00000373366	GJB3	chr1:35246791-35251965	-32.4	818-867	1462-1511	UTR3	-818.9
156	ENST00000555868	TMEM30B	chr14:61744089-61748558	-24.9	24-74	1348-1398	CDS	-1756			156	ENST00000374183	BSPRY	chr9:116111822-116133513	-22.1	838-891	171-224	CDS	-810.4
157	ENST00000283249	ITGB6	chr2:160956178-161056812	-24.8	3184-3243	3838-3897	UTR3	-1748.2			157	ENST00000543823	SYTL1	chr1:27671365-27680421	-30.3	2990-3041	820-871	CDS	-784.9
158	ENST00000280758	BTBD11	chr12:107712191-108053419	-24.8	858-908	390-440	UTR5	-1746.9			158	ENST00000317508	PRSS8	chr16:31142757-31147083	-32	18719	1736-1783	UTR3	-775.2
159	ENST00000396721	SDR16C5	chr8:57212570-57232734	-24.7	3352-3421	320-389	CDS	-1022			159	ENST00000527815	AIM1L	chr1:26648351-26670576	-23.9	641-696	326-381	CDS	-770.8
160	ENST00000554144	HOPX	chr4:57514156-57547872	-24.6	3542-3591	546-595	CDS	-757.4			160	ENST00000355849	KHDRBS3	chr8:136469701-136659853	-25.7	2983-3034	712-763	CDS	-768.7
161	ENST00000374900	FAAH2	chrX:57313140-57515629	-24.5	2303-2352	533-582	CDS	-731			161	ENST00000602346	TP53AIP1	chr11:128805273-128812822	-25.7	1561-1612	1122-1173	UTR3	-767.3
162	ENST00000330553	KRT79	chr12:53215232-53228079	-24	407-460	1980-2033	UTR3	-641.7			162	ENST00000554144	HOPX	chr4:57514156-57547872	-24.6	3542-3591	546-595	CDS	-757.4
163	ENST00000527815	AIM1L	chr1:26648351-26670576	-23.9	641-696	326-381	CDS	-770.8			163	ENST00000413453	CKMT1A	chr15:43985726-43991420	-35.5	42400	532-582	CDS	-739.8
164	ENST00000354666	ELOVL2	chr6:10980993-11044547	-23.8	3362-3415	3878-3931	UTR3	-1463			164	ENST00000374900	FAAH2	chrX:57313140-57515629	-24.5	2303-2352	533-582	CDS	-731
165	ENST00000508956	KY	chr3:134321981-134369860	-23.8	2986-3034	1160-1208	CDS	-1018			165	ENST00000594768	KLK11	chr19:51525490-51530959	-27.7	2933-2980	103-150	UTR5	-720.3
166	ENST00000551171	RDH12	chr14:68168604-68201169	-23.2	752-808	1371-1427	UTR3	-612			166	ENST00000435145	HLA-DQB2	chr6:32723876-32731309	-26.6	3114-3161	757-804	CDS	-716.7
167	ENST00000307486	C2orf54	chr2:241825467-241831455	-23.2	1733-1782	1861-1910	UTR3	-548.8			167	ENST00000228027	DGAT2	chr11:75479778-75512579	-26.4	417-464	1805-1852	UTR3	-682.9
168	ENST00000328945	SDR42E1	chr16:82031222-82045093	-23.1	629-678	583-632	CDS	-1113.6			168	ENST00000278601	C11orf52	chr11:111789602-111797596	-20.6	1156-1204	972-1020	UTR3	-663.8
169	ENST00000263182	BBOX1	chr11:27062510-27149354	-23	1089-1138	155-204	UTR5	-820.6			169	ENST00000432792	TMEM125	chr1:43735697-43739673	-38.7	19025	957-1007	CDS	-662.8
170	ENST00000329582	IL20RB	chr3:136676708-136729927	-22.9	809-865	753-809	CDS	-947.2			170	ENST00000392539	HOXD13	chr2:176957620-176960666	-22.2	1731-1779	1143-1191	UTR3	-662.6
171	ENST00000260843	GPR87	chr3:151011892-151034740	-22.9	756-808	12785	UTR5	-426.7			171	ENST00000281441	TMEM45B	chr11:129685715-129729898	-19.4	627-680	2083-2136	UTR3	-658.1
172	ENST00000311946	NIPAL4	chr5:156887028-156901725	-22.8	750-805	3001-3056	UTR3	-1247.8			172	ENST00000531526	GYLTL1B	chr11:45943197-45950647	-31.8	20576	1361-1412	CDS	-653.1
173	ENST00000297265	CHMP4C	chr8:82644670-82671750	-22.8	2986-3042	658-714	CDS	-582.8			173	ENST00000405535	TMEM79	chr1:156254071-156262234	-27.5	19511	1320-1367	CDS,stop_codon	-652.4
174	ENST00000375758	ANKRD10	chr13:111530889-111567416	-22.7	1263-1310	729-776	CDS	-633			174	ENST00000330553	KRT79	chr12:53215232-53228079	-24	407-460	1980-2033	UTR3	-641.7
175	ENST00000294338	PDZK1IP1	chr1:47649266-47655727	-22.6	28-75	582-629	UTR3	-328.3			175	ENST00000375758	ANKRD10	chr13:111530889-111567416	-22.7	1263-1310	729-776	CDS	-633
176	ENST00000220420	TGM5	chr15:43524794-43559055	-22.4	415-464	1710-1759	CDS	-1190.2			176	ENST00000320567	C1orf172	chr1:27276054-27286897	-21.7	414-461	605-652	CDS	-625.7
177	ENST00000382771	SERPINB5	chr18:61143995-61172318	-22.3	774-821	372-419	CDS	-1145.7			177	ENST00000551171	RDH12	chr14:68168604-68201169	-23.2	752-808	1371-1427	UTR3	-612
178	ENST00000359874	SPINK5	chr5:147443536-147516852	-22.3	2979-3035	2072-2128	CDS	-2080.9			178	ENST00000297265	CHMP4C	chr8:82644670-82671750	-22.8	2986-3042	658-714	CDS	-582.8
179	ENST00000392539	HOXD13	chr2:176957620-176960666	-22.2	1731-1779	1143-1191	UTR3	-662.6			179	ENST00000368408	EFNA3	chr1:155051349-155060014	-27.1	1209-1257	1482-1530	UTR3	-578.8
180	ENST00000374183	BSPRY	chr9:116111822-116133513	-22.1	838-891	171-224	CDS	-810.4			180	ENST00000328051	SPRR4	chr1:152943143-152945050	-28.7	1272-1320	530-578	UTR3	-569.6
181	ENST00000324907	GRHL1	chr2:10091828-10142405	-22.1	3196-3247	529-580	CDS	-1250.6			181	ENST00000278780	OVOL2	chr20:18004797-18038521	-29.1	18719	448-495	CDS	-558.8
182	ENST00000397452	BPIFC	chr22:32809835-32860471	-22	22433	862-917	CDS	-959.4			182	ENST00000307486	C2orf54	chr2:241825467-241831455	-23.2	1733-1782	1861-1910	UTR3	-548.8
183	ENST00000370565	CLCA2	chr1:86889770-86922241	-22	3353-3403	2924-2974	CDS	-1590.2			183	ENST00000361084	RAB25	chr1:156030952-156040295	-26.8	1195-1245	921-971	UTR3	-524.1
184	ENST00000320567	C1orf172	chr1:27276054-27286897	-21.7	414-461	605-652	CDS	-625.7			184	ENST00000244333	LYPD3	chr19:43964940-43969812	-30.9	23894	781-840	CDS	-521.5
185	ENST00000297439	DEFB1	chr8:6728098-6735544	-21.3	2454-2503	80-129	UTR5	-180.9			185	ENST00000375819	LY6G6C	chr6:31686426-31689622	-29.5	2934-2983	19450	UTR5	-510.7
186	ENST00000360090	LCE1B	chr1:152784448-152785585	-21.3	1268-1321	974-1027	UTR3	-351.6			186	ENST00000307971	WFDC5	chr20:43738094-43743803	-19	644-691	646-693	CDS	-499.9
187	ENST00000399899	CLDN8	chr21:31586325-31588391	-20.7	3356-3415	1259-1318	UTR3	-844.6			187	ENST00000356517	AADACL2	chr3:151451716-151475554	-19.9	3353-3409	65-121	UTR5,start_codon	-497.8
188	ENST00000278601	C11orf52	chr11:111789602-111797596	-20.6	1156-1204	972-1020	UTR3	-663.8			188	ENST00000444286	MIR205HG	chr1:209602429-209603966	-52.2	2434-2481	15707	ncRNA	-464.2
189	ENST00000406397	VSNL1	chr2:17722428-17838285	-20.6	3359-3412	504-557	UTR5,start_codon	-897			189	ENST00000457326	CAPNS2	chr16:55600585-55601599	-28.1	1083-1136	180-233	CDS	-442.8
190	ENST00000312134	CST6	chr11:65779313-65780976	-20.3	2454-2502	234-282	CDS	-253.9			190	ENST00000409642	LYPD6B	chr2:149894982-150071776	-16.8	919-966	1207-1254	UTR3	-428.8
191	ENST00000356517	AADACL2	chr3:151451716-151475554	-19.9	3353-3409	65-121	UTR5,start_codon	-497.8			191	ENST00000260843	GPR87	chr3:151011892-151034740	-22.9	756-808	12785	UTR5	-426.7
192	ENST00000328526	XKRX	chrX:100168432-100183898	-19.8	563-613	2624-2674	UTR3	-998.2			192	ENST00000221730	EPHX3	chr19:15337731-15343243	-17.9	368-421	1660-1713	UTR3	-390.5
193	ENST00000281441	TMEM45B	chr11:129685715-129729898	-19.4	627-680	2083-2136	UTR3	-658.1			193	ENST00000360090	LCE1B	chr1:152784448-152785585	-21.3	1268-1321	974-1027	UTR3	-351.6
194	ENST00000307971	WFDC5	chr20:43738094-43743803	-19	644-691	646-693	CDS	-499.9			194	ENST00000265627	PON3	chr7:94989257-95025673	-18	2340-2387	942-989	CDS	-339.4
195	ENST00000449963	AC010891.2	chrY:9650925-9655122	-18.9	2986-3033	42399	ncRNA	-243.5			195	ENST00000294338	PDZK1IP1	chr1:47649266-47655727	-22.6	28-75	582-629	UTR3	-328.3
196	ENST00000265627	PON3	chr7:94989257-95025673	-18	2340-2387	942-989	CDS	-339.4			196	ENST00000312134	CST6	chr11:65779313-65780976	-20.3	2454-2502	234-282	CDS	-253.9
197	ENST00000369230	PNLIPRP3	chr10:118187380-118237469	-17.9	1275-1324	2195-2244	UTR3	-972.1			197	ENST00000368742	LOR	chr1:153232177-153234598	-27.2	1083-1131	1005-1053	UTR3	-247.4
198	ENST00000221730	EPHX3	chr19:15337731-15343243	-17.9	368-421	1660-1713	UTR3	-390.5			198	ENST00000449963	AC010891.2	chrY:9650925-9655122	-18.9	2986-3033	42399	ncRNA	-243.5
199	ENST00000409642	LYPD6B	chr2:149894982-150071776	-16.8	919-966	1207-1254	UTR3	-428.8			199	ENST00000297439	DEFB1	chr8:6728098-6735544	-21.3	2454-2503	80-129	UTR5	-180.9
200	ENST00000308796	MUCL1	chr12:55248322-55252177	-14.9	191-240	287-336	CDS,stop_codon	-101.3			200	ENST00000530950	CARD18	chr11:105008449-105010453	-12.5	1275-1326	285-336	UTR3	-171.9
201	ENST00000515291	C5orf46	chr5:147280872-147286101	-13.7	1184-1240	133-189	CDS	-143.9			201	ENST00000515291	C5orf46	chr5:147280872-147286101	-13.7	1184-1240	133-189	CDS	-143.9
202	ENST00000530950	CARD18	chr11:105008449-105010453	-12.5	1275-1326	285-336	UTR3	-171.9			202	ENST00000308796	MUCL1	chr12:55248322-55252177	-14.9	191-240	287-336	CDS,stop_codon	-101.3

## Sheet: MMPM
Table S12 Partial list of mRNAs interacting with ENST00000448587 (TINCR), sorted by MinEnergy											Table S12 Partial list of mRNAs interacting with ENST00000448587 (TINCR), sorted by SumEnergy
				MinEnergy											MinEnergy
Rank	Ensemble ID	Name	Position (hg19)	MinEnergy	BS(query)	BS(target)	location	SumEnergy			Rank	Ensemble ID	Name	Position (hg19)	MinEnergy	BS(query)	BS(target)	location	SumEnergy
1	ENST00000295294	BNIPL	chr1:151009092-151020062	-95.8	2336-2423	1852-1939	UTR3	-1480.5			1	ENST00000377122	NEBL	chr10:21068903-21186531	-25.6	2982-3031	420-469	CDS	-3980.2
2	ENST00000434452	DSC3	chr18:28570053-28622781	-92.7	2336-2417	5029-5110	UTR3	-3223.4			2	ENST00000301607	EVPL	chr17:74002927-74023533	-37.3	3499-3549	3443-3493	CDS	-3584.4
3	ENST00000323090	SULT2B1	chr19:49078798-49102682	-72.8	2454-2506	19360	UTR5	-693.5			3	ENST00000434452	DSC3	chr18:28570053-28622781	-92.7	2336-2417	5029-5110	UTR3	-3223.4
4	ENST00000376503	SLC15A1	chr13:99336056-99404908	-67.8	2339-2391	2516-2568	UTR3	-1722.3			4	ENST00000178638	CA12	chr15:63613578-63674360	-33.4	2931-2983	2177-2229	UTR3	-3097.3
5	ENST00000260264	POU2F3	chr11:120107350-120190653	-61.8	2256-2303	2665-2712	UTR3	-1460.3			5	ENST00000511217	SH3RF2	chr5:145317441-145461354	-61.2	2434-2481	4699-4746	UTR3	-2976.6
6	ENST00000511217	SH3RF2	chr5:145317441-145461354	-61.2	2434-2481	4699-4746	UTR3	-2976.6			6	ENST00000452271	SBSN	chr19:36014270-36019212	-32.7	2981-3034	337-390	CDS	-2811.8
7	ENST00000371276	TTC22	chr1:55245386-55266940	-60.6	2355-2415	2699-2759	UTR3	-1802			7	ENST00000254043	KRT15	chr17:39669996-39678665	-39.4	1851-1898	485-532	UTR5	-2655.2
8	ENST00000317620	PROM2	chr2:95940202-95957051	-59.3	2355-2416	4420-4481	UTR3	-1795.7			8	ENST00000263946	PKP1	chr1:201252581-201302121	-37.8	2303-2352	4676-4725	UTR3	-2494.5
9	ENST00000391807	KLK7	chr19:51479730-51487071	-58.5	2454-2506	1397-1449	UTR3	-913.6			9	ENST00000295092	FAM84A	chr2:14772811-14780170	-34.7	13516	1243-1294	UTR3	-2354.9
10	ENST00000444286	MIR205HG	chr1:209602429-209603966	-52.2	2434-2481	15707	ncRNA	-464.2			10	ENST00000251808	GRHL2	chr8:102504661-102681954	-27.8	1274-1324	911-961	CDS	-2162.7
11	ENST00000339686	DMKN	chr19:35988123-36004554	-44	2929-2981	32-84	UTR5	-1253.2			11	ENST00000217289	FERMT1	chr20:6055493-6104191	-43.8	20941	632-684	UTR5	-2092.6
12	ENST00000217289	FERMT1	chr20:6055493-6104191	-43.8	20941	632-684	UTR5	-2092.6			12	ENST00000359874	SPINK5	chr5:147443536-147516852	-22.3	2979-3035	2072-2128	CDS	-2080.9
13	ENST00000358945	SCNN1A	chr12:6456012-6484390	-41	2932-2981	68-117	UTR5	-1530.5			13	ENST00000409359	ARHGEF4	chr2:131595029-131704803	-27.7	1201-1252	133-184	UTR5	-2051.2
14	ENST00000505790	IRX4	chr5:1877563-1887332	-39.8	18660	428-477	UTR5,start_codon	-1369.7			14	ENST00000313234	KRT80	chr12:52562781-52585784	-28.5	30-82	2104-2156	UTR3	-2041.4
15	ENST00000254043	KRT15	chr17:39669996-39678665	-39.4	1851-1898	485-532	UTR5	-2655.2			15	ENST00000321429	DUOX1	chr15:45422132-45457774	-30.5	21732	4866-4918	CDS	-2019.6
16	ENST00000263946	PKP1	chr1:201252581-201302121	-37.8	2303-2352	4676-4725	UTR3	-2494.5			16	ENST00000264731	TP63	chr3:189349217-189615068	-30.9	1274-1325	1669-1720	CDS	-1906.2
17	ENST00000301607	EVPL	chr17:74002927-74023533	-37.3	3499-3549	3443-3493	CDS	-3584.4			17	ENST00000371276	TTC22	chr1:55245386-55266940	-60.6	2355-2415	2699-2759	UTR3	-1802
18	ENST00000257831	EHF	chr11:34642659-34682604	-36.3	748-800	2734-2786	UTR3	-1445.8			18	ENST00000317620	PROM2	chr2:95940202-95957051	-59.3	2355-2416	4420-4481	UTR3	-1795.7
19	ENST00000413453	CKMT1A	chr15:43985726-43991420	-35.5	42400	532-582	CDS	-739.8			19	ENST00000421351	PERP	chr6:138409643-138428648	-31.9	20241	85-134	UTR5	-1790.6
20	ENST00000374408	FAM83C	chr20:33873535-33880204	-35.3	3004-3058	2769-2823	UTR3	-1477.6			20	ENST00000376503	SLC15A1	chr13:99336056-99404908	-67.8	2339-2391	2516-2568	UTR3	-1722.3
21	ENST00000295092	FAM84A	chr2:14772811-14780170	-34.7	13516	1243-1294	UTR3	-2354.9			21	ENST00000370565	CLCA2	chr1:86889770-86922241	-22	3353-3403	2924-2974	CDS	-1590.2
22	ENST00000296839	FOXQ1	chr6:1312676-1314992	-34.4	42399	1006-1054	CDS	-915.9			22	ENST00000261208	HAL	chr12:96366441-96390143	-31	2977-3033	66-122	UTR5	-1570.6
23	ENST00000319144	ALOX12B	chr17:7975955-7991021	-34.2	759-806	2377-2424	UTR3	-1083			23	ENST00000358945	SCNN1A	chr12:6456012-6484390	-41	2932-2981	68-117	UTR5	-1530.5
24	ENST00000178638	CA12	chr15:63613578-63674360	-33.4	2931-2983	2177-2229	UTR3	-3097.3			24	ENST00000381661	ATP6V1C2	chr2:10861776-10925236	-30.4	19450	18264	UTR5	-1527
25	ENST00000315238	CALML3	chr10:5566925-5568225	-33	3355-3409	1231-1285	UTR3	-872.3			25	ENST00000341846	TRIM29	chr11:119981984-120009161	-31.4	20576	2533-2584	UTR3	-1526.8
26	ENST00000452271	SBSN	chr19:36014270-36019212	-32.7	2981-3034	337-390	CDS	-2811.8			26	ENST00000473183	ESRP2	chr16:68263030-68270487	-28.1	414-464	2409-2459	CDS	-1524
27	ENST00000373366	GJB3	chr1:35246791-35251965	-32.4	818-867	1462-1511	UTR3	-818.9			27	ENST00000284382	CERS3	chr15:100940601-101084925	-25.2	2304-2352	1326-1374	CDS	-1498.6
28	ENST00000368702	S100A14	chr1:153586732-153589462	-32	3354-3406	843-895	UTR3	-835.6			28	ENST00000327669	FAM110C	chr2:38815-46385	-25.7	1194-1244	472-522	CDS	-1489.5
29	ENST00000421351	PERP	chr6:138409643-138428648	-31.9	20241	85-134	UTR5	-1790.6			29	ENST00000295294	BNIPL	chr1:151009092-151020062	-95.8	2336-2423	1852-1939	UTR3	-1480.5
30	ENST00000301263	LY6D	chr8:143866297-143868008	-31.6	12420	363-412	CDS	-470.4			30	ENST00000374408	FAM83C	chr20:33873535-33880204	-35.3	3004-3058	2769-2823	UTR3	-1477.6
31	ENST00000341846	TRIM29	chr11:119981984-120009161	-31.4	20576	2533-2584	UTR3	-1526.8			31	ENST00000260264	POU2F3	chr11:120107350-120190653	-61.8	2256-2303	2665-2712	UTR3	-1460.3
32	ENST00000261208	HAL	chr12:96366441-96390143	-31	2977-3033	66-122	UTR5	-1570.6			32	ENST00000257831	EHF	chr11:34642659-34682604	-36.3	748-800	2734-2786	UTR3	-1445.8
33	ENST00000264731	TP63	chr3:189349217-189615068	-30.9	1274-1325	1669-1720	CDS	-1906.2			33	ENST00000358487	FGFR2	chr10:123237856-123357598	-27	3356-3403	849-896	CDS	-1410.2
34	ENST00000289429	CD1A	chr1:158223928-158228059	-30.6	1083-1131	269-317	UTR5	-1252.9			34	ENST00000505790	IRX4	chr5:1877563-1887332	-39.8	18660	428-477	UTR5,start_codon	-1369.7
35	ENST00000321429	DUOX1	chr15:45422132-45457774	-30.5	21732	4866-4918	CDS	-2019.6			35	ENST00000339686	DMKN	chr19:35988123-36004554	-44	2929-2981	32-84	UTR5	-1253.2
36	ENST00000381661	ATP6V1C2	chr2:10861776-10925236	-30.4	19450	18264	UTR5	-1527			36	ENST00000289429	CD1A	chr1:158223928-158228059	-30.6	1083-1131	269-317	UTR5	-1252.9
37	ENST00000331563	PKP3	chr11:394218-404908	-30.2	827-892	2648-2713	UTR3	-956.2			37	ENST00000324907	GRHL1	chr2:10091828-10142405	-22.1	3196-3247	529-580	CDS	-1250.6
38	ENST00000313234	KRT80	chr12:52562781-52585784	-28.5	30-82	2104-2156	UTR3	-2041.4			38	ENST00000311946	NIPAL4	chr5:156887028-156901725	-22.8	750-805	3001-3056	UTR3	-1247.8
39	ENST00000340107	FGFR3	chr4:1795040-1810599	-28.4	2895-2942	639-686	CDS	-1222.6			39	ENST00000340107	FGFR3	chr4:1795040-1810599	-28.4	2895-2942	639-686	CDS	-1222.6
40	ENST00000457326	CAPNS2	chr16:55600585-55601599	-28.1	1083-1136	180-233	CDS	-442.8			40	ENST00000535157	SCEL	chr13:78109810-78219394	-26.5	2976-3031	301-356	CDS	-1199.2
41	ENST00000473183	ESRP2	chr16:68263030-68270487	-28.1	414-464	2409-2459	CDS	-1524			41	ENST00000349015	ALDH3B2	chr11:67429635-67442102	-27.8	413-462	1815-1864	UTR3	-1191.7
42	ENST00000251808	GRHL2	chr8:102504661-102681954	-27.8	1274-1324	911-961	CDS	-2162.7			42	ENST00000220420	TGM5	chr15:43524794-43559055	-22.4	415-464	1710-1759	CDS	-1190.2
43	ENST00000349015	ALDH3B2	chr11:67429635-67442102	-27.8	413-462	1815-1864	UTR3	-1191.7			43	ENST00000306858	FAM83B	chr6:54711570-54806820	-24.9	1191-1244	1893-1946	CDS	-1131
44	ENST00000594768	KLK11	chr19:51525490-51530959	-27.7	2933-2980	103-150	UTR5	-720.3			44	ENST00000319144	ALOX12B	chr17:7975955-7991021	-34.2	759-806	2377-2424	UTR3	-1083
45	ENST00000409359	ARHGEF4	chr2:131595029-131704803	-27.7	1201-1252	133-184	UTR5	-2051.2			45	ENST00000396721	SDR16C5	chr8:57212570-57232734	-24.7	3352-3421	320-389	CDS	-1022
46	ENST00000368742	LOR	chr1:153232177-153234598	-27.2	1083-1131	1005-1053	UTR3	-247.4			46	ENST00000344416	ANXA8	chr10:48255308-48271363	-27.2	2177-2224	470-517	CDS	-1010
47	ENST00000344416	ANXA8	chr10:48255308-48271363	-27.2	2177-2224	470-517	CDS	-1010			47	ENST00000314124	TMEM40	chr3:12775025-12801038	-25.1	2454-2505	914-965	CDS	-959.7
48	ENST00000358487	FGFR2	chr10:123237856-123357598	-27	3356-3403	849-896	CDS	-1410.2			48	ENST00000397452	BPIFC	chr22:32809835-32860471	-22	22433	862-917	CDS	-959.4
49	ENST00000361084	RAB25	chr1:156030952-156040295	-26.8	1195-1245	921-971	UTR3	-524.1			49	ENST00000331563	PKP3	chr11:394218-404908	-30.2	827-892	2648-2713	UTR3	-956.2
50	ENST00000535157	SCEL	chr13:78109810-78219394	-26.5	2976-3031	301-356	CDS	-1199.2			50	ENST00000329582	IL20RB	chr3:136676708-136729927	-22.9	809-865	753-809	CDS	-947.2
51	ENST00000327669	FAM110C	chr2:38815-46385	-25.7	1194-1244	472-522	CDS	-1489.5			51	ENST00000296839	FOXQ1	chr6:1312676-1314992	-34.4	42399	1006-1054	CDS	-915.9
52	ENST00000377122	NEBL	chr10:21068903-21186531	-25.6	2982-3031	420-469	CDS	-3980.2			52	ENST00000391807	KLK7	chr19:51479730-51487071	-58.5	2454-2506	1397-1449	UTR3	-913.6
53	ENST00000284382	CERS3	chr15:100940601-101084925	-25.2	2304-2352	1326-1374	CDS	-1498.6			53	ENST00000301395	GGT6	chr17:4460223-4463876	-25.2	1268-1322	883-937	CDS	-903.6
54	ENST00000301395	GGT6	chr17:4460223-4463876	-25.2	1268-1322	883-937	CDS	-903.6			54	ENST00000315238	CALML3	chr10:5566925-5568225	-33	3355-3409	1231-1285	UTR3	-872.3
55	ENST00000314124	TMEM40	chr3:12775025-12801038	-25.1	2454-2505	914-965	CDS	-959.7			55	ENST00000368702	S100A14	chr1:153586732-153589462	-32	3354-3406	843-895	UTR3	-835.6
56	ENST00000306858	FAM83B	chr6:54711570-54806820	-24.9	1191-1244	1893-1946	CDS	-1131			56	ENST00000373366	GJB3	chr1:35246791-35251965	-32.4	818-867	1462-1511	UTR3	-818.9
57	ENST00000396721	SDR16C5	chr8:57212570-57232734	-24.7	3352-3421	320-389	CDS	-1022			57	ENST00000413453	CKMT1A	chr15:43985726-43991420	-35.5	42400	532-582	CDS	-739.8
58	ENST00000600767	KLK8	chr19:51499265-51505967	-23.4	2787-2836	217-266	UTR5	-284.6			58	ENST00000594768	KLK11	chr19:51525490-51530959	-27.7	2933-2980	103-150	UTR5	-720.3
59	ENST00000307486	C2orf54	chr2:241825467-241831455	-23.2	1733-1782	1861-1910	UTR3	-548.8			59	ENST00000323090	SULT2B1	chr19:49078798-49102682	-72.8	2454-2506	19360	UTR5	-693.5
60	ENST00000329582	IL20RB	chr3:136676708-136729927	-22.9	809-865	753-809	CDS	-947.2			60	ENST00000230256	UNC93A	chr6:167704804-167729507	-19.3	1492-1550	70-128	UTR5	-655.8
61	ENST00000260843	GPR87	chr3:151011892-151034740	-22.9	756-808	12785	UTR5	-426.7			61	ENST00000307486	C2orf54	chr2:241825467-241831455	-23.2	1733-1782	1861-1910	UTR3	-548.8
62	ENST00000311946	NIPAL4	chr5:156887028-156901725	-22.8	750-805	3001-3056	UTR3	-1247.8			62	ENST00000361084	RAB25	chr1:156030952-156040295	-26.8	1195-1245	921-971	UTR3	-524.1
63	ENST00000220420	TGM5	chr15:43524794-43559055	-22.4	415-464	1710-1759	CDS	-1190.2			63	ENST00000307971	WFDC5	chr20:43738094-43743803	-19	644-691	646-693	CDS	-499.9
64	ENST00000359874	SPINK5	chr5:147443536-147516852	-22.3	2979-3035	2072-2128	CDS	-2080.9			64	ENST00000356517	AADACL2	chr3:151451716-151475554	-19.9	3353-3409	65-121	UTR5,start_codon	-497.8
65	ENST00000324907	GRHL1	chr2:10091828-10142405	-22.1	3196-3247	529-580	CDS	-1250.6			65	ENST00000301263	LY6D	chr8:143866297-143868008	-31.6	12420	363-412	CDS	-470.4
66	ENST00000397452	BPIFC	chr22:32809835-32860471	-22	22433	862-917	CDS	-959.4			66	ENST00000444286	MIR205HG	chr1:209602429-209603966	-52.2	2434-2481	15707	ncRNA	-464.2
67	ENST00000370565	CLCA2	chr1:86889770-86922241	-22	3353-3403	2924-2974	CDS	-1590.2			67	ENST00000457326	CAPNS2	chr16:55600585-55601599	-28.1	1083-1136	180-233	CDS	-442.8
68	ENST00000297439	DEFB1	chr8:6728098-6735544	-21.3	2454-2503	80-129	UTR5	-180.9			68	ENST00000260843	GPR87	chr3:151011892-151034740	-22.9	756-808	12785	UTR5	-426.7
69	ENST00000360090	LCE1B	chr1:152784448-152785585	-21.3	1268-1321	974-1027	UTR3	-351.6			69	ENST00000221730	EPHX3	chr19:15337731-15343243	-17.9	368-421	1660-1713	UTR3	-390.5
70	ENST00000599035	LGALS7	chr19:39262525-39264072	-21.2	2454-2502	251-299	UTR5	-256.9			70	ENST00000360090	LCE1B	chr1:152784448-152785585	-21.3	1268-1321	974-1027	UTR3	-351.6
71	ENST00000312134	CST6	chr11:65779313-65780976	-20.3	2454-2502	234-282	CDS	-253.9			71	ENST00000600767	KLK8	chr19:51499265-51505967	-23.4	2787-2836	217-266	UTR5	-284.6
72	ENST00000356517	AADACL2	chr3:151451716-151475554	-19.9	3353-3409	65-121	UTR5,start_codon	-497.8			72	ENST00000599035	LGALS7	chr19:39262525-39264072	-21.2	2454-2502	251-299	UTR5	-256.9
73	ENST00000230256	UNC93A	chr6:167704804-167729507	-19.3	1492-1550	70-128	UTR5	-655.8			73	ENST00000312134	CST6	chr11:65779313-65780976	-20.3	2454-2502	234-282	CDS	-253.9
74	ENST00000307971	WFDC5	chr20:43738094-43743803	-19	644-691	646-693	CDS	-499.9			74	ENST00000368742	LOR	chr1:153232177-153234598	-27.2	1083-1131	1005-1053	UTR3	-247.4
75	ENST00000221730	EPHX3	chr19:15337731-15343243	-17.9	368-421	1660-1713	UTR3	-390.5			75	ENST00000297439	DEFB1	chr8:6728098-6735544	-21.3	2454-2503	80-129	UTR5	-180.9
76	ENST00000530950	CARD18	chr11:105008449-105010453	-12.5	1275-1326	285-336	UTR3	-171.9			76	ENST00000530950	CARD18	chr11:105008449-105010453	-12.5	1275-1326	285-336	UTR3	-171.9
