# Supplementary material for: Characterization of long noncoding RNA and messenger RNA signatures in melanoma tumorigenesis and metastasis
Source: PLoS One. 2017 Feb 22;12(2):e0172498. doi: 10.1371/journal.pone.0172498 (PMC5321451; doi:10.1371/journal.pone.0172498)
Supplement: S13 Table — (XLSX) [file pone.0172498.s014.xlsx]

## Sheet: PMN
Table S13 Partial list of mRNAs interacting with ENST00000537269 (U47924.27), sorted by MinEnergy											Table S13 Partial list of mRNAs interacting with ENST00000537269 (U47924.27), sorted by SumEnergy
				MinEnergy											MinEnergy
Rank	Ensemble ID	Name	Position (hg19)	MinEnergy	BS(query)	BS(target)	location	SumEnergy			Rank	Ensemble ID	Name	Position (hg19)	MinEnergy	BS(query)	BS(target)	location	SumEnergy
1	ENST00000313234	KRT80	chr12:52562781-52585784	-32.1	293-342	2858-2907	UTR3	-418.8			1	ENST00000398309	DLG2	chr11:83166056-84634633	-20.9	309-350	3978-4026	UTR3	-821.2
2	ENST00000220420	TGM5	chr15:43524794-43559055	-30.7	141-194	2572-2625	UTR3	-255.6			2	ENST00000055682	KIAA2022	chrX:73952685-74145282	-18.8	41-98	4434-4491	CDS	-803.9
3	ENST00000230582	PRSS16	chr6:27215503-27224250	-30	296-343	2444-2491	UTR3	-376.6			3	ENST00000263707	TFCP2L1	chr2:121974164-122042783	-25.8	201-248	3236-3283	UTR3	-783.5
4	ENST00000283303	GPR115	chr6:47666290-47689757	-29.3	181-247	1675-1741	CDS	-208.6			4	ENST00000221347	FCGBP	chr19:40353964-40440533	-27.6	62-113	7884-7935	CDS	-770.6
5	ENST00000369707	GSTO2	chr10:106034921-106064703	-28.9	187-237	5424-5474	UTR3	-557.6			5	ENST00000265843	EXPH5	chr11:108376159-108464374	-17.6	286-342	6202-6258	UTR3	-723.5
6	ENST00000263174	PALMD	chr1:100111500-100160097	-28.3	76-123	266-313	UTR5	-271.3			6	ENST00000374690	AR	chrX:66764466-66950461	-26	291-342	3489-3540	UTR3	-655.2
7	ENST00000321429	DUOX1	chr15:45422132-45457774	-27.7	243-293	5255-5305	UTR3	-499.8			7	ENST00000377122	NEBL	chr10:21068903-21186531	-17.1	202-251	3818-3867	UTR3	-633.4
8	ENST00000221347	FCGBP	chr19:40353964-40440533	-27.6	62-113	7884-7935	CDS	-770.6			8	ENST00000304053	NTRK2	chr9:87284694-87492813	-20.3	187-234	3788-3835	UTR3	-619.8
9	ENST00000436615	RAPGEFL1	chr17:38334243-38351906	-27.2	170-217	1713-1760	CDS	-297.2			9	ENST00000369707	GSTO2	chr10:106034921-106064703	-28.9	187-237	5424-5474	UTR3	-557.6
10	ENST00000380874	FOXC1	chr6:1610682-1614127	-27	188-239	2015-2066	UTR3	-208.6			10	ENST00000335670	RORA	chr15:60780484-61521518	-18.7	181-230	5664-5713	UTR3	-556.4
11	ENST00000526712	MOGAT2	chr11:75430420-75444003	-26.2	184-234	2898-2948	UTR3	-311.7			11	ENST00000370225	ABCA4	chr1:94458394-94586688	-19.5	54-102	3983-4031	CDS	-515.1
12	ENST00000374690	AR	chrX:66764466-66950461	-26	291-342	3489-3540	UTR3	-655.2			12	ENST00000367135	SLC26A9	chr1:205882177-205912588	-18.6	188-240	2069-2121	CDS	-503.9
13	ENST00000263707	TFCP2L1	chr2:121974164-122042783	-25.8	201-248	3236-3283	UTR3	-783.5			13	ENST00000321429	DUOX1	chr15:45422132-45457774	-27.7	243-293	5255-5305	UTR3	-499.8
14	ENST00000375819	LY6G6C	chr6:31686426-31689622	-25.7	293-343	688-738	UTR3	-188.2			14	ENST00000258873	ACSBG1	chr15:78459811-78527049	-18	61-108	100-147	UTR5	-486.8
15	ENST00000367021	IRF6	chr1:209959037-209979389	-25.5	41-100	2364-2423	UTR3	-434.4			15	ENST00000305425	DACH1	chr13:72012099-72441330	-21.9	147-195	1680-1728	CDS	-476.3
16	ENST00000362012	PTGS1	chr9:125133360-125157982	-25.2	291-340	2887-2936	UTR3	-321.9			16	ENST00000295887	CDS1	chr4:85504133-85572491	-21.7	292-341	1388-1437	CDS	-448.1
17	ENST00000446248	CAMSAP3	chr19:7660789-7683190	-25.1	111-162	1206-1257	CDS	-318.5			17	ENST00000307428	PARM1	chr4:75858327-75975323	-20.6	187-241	1252-1306	UTR3	-439.9
18	ENST00000358945	SCNN1A	chr12:6456012-6484390	-24.9	188-235	2325-2372	CDS	-331.3			18	ENST00000377022	CASZ1	chr1:10696662-10856705	-20.7	186-235	100-149	UTR5	-437.7
19	ENST00000539627	TMEM91	chr19:41856817-41889988	-24.9	264-312	742-790	UTR3	-347.2			19	ENST00000367021	IRF6	chr1:209959037-209979389	-25.5	41-100	2364-2423	UTR3	-434.4
20	ENST00000371901	CYP4X1	chr1:47489241-47516423	-24.6	124-187	1850-1913	UTR3	-204			20	ENST00000369697	KCND3	chr1:112313285-112525418	-20.5	181-235	3575-3629	UTR3	-432
21	ENST00000605938	ATG9B	chr7:150709336-150721586	-24	289-344	3837-3892	UTR3	-385.3			21	ENST00000409855	SCN7A	chr2:167260084-167343478	-21.5	181-234	6810-6863	UTR3	-422.2
22	ENST00000546530	RASAL1	chr12:113536625-113574029	-23.8	168-217	3160-3209	UTR3	-338.9			22	ENST00000313234	KRT80	chr12:52562781-52585784	-32.1	293-342	2858-2907	UTR3	-418.8
23	ENST00000418234	PPP1R13L	chr19:45882897-45909607	-23.6	63-113	673-723	CDS	-146.2			23	ENST00000511217	SH3RF2	chr5:145317441-145461354	-19.3	17168	2240-2289	UTR3,stop_codon	-401.2
24	ENST00000261891	DAPK2	chr15:64199236-64332466	-23.4	133-180	1426-1473	UTR3	-161			24	ENST00000399816	UBE2QL1	chr5:6448737-6495022	-21	301-350	416-468	CDS	-397
25	ENST00000396884	SOX10	chr22:38368308-38380544	-23.3	59-108	1699-1748	UTR3	-316.2			25	ENST00000473183	ESRP2	chr16:68263030-68270487	-17.9	188-235	1846-1893	CDS	-394.6
26	ENST00000414691	ADTRP	chr6:11713758-11779403	-23.2	295-350	789-845	CDS	-309.7			26	ENST00000254051	TNS4	chr17:38632081-38657849	-21.4	76-123	651-698	CDS	-386.4
27	ENST00000570670	ZG16B	chr16:2880255-2888967	-23.2	138-187	422-471	UTR3	-72.3			27	ENST00000605938	ATG9B	chr7:150709336-150721586	-24	289-344	3837-3892	UTR3	-385.3
28	ENST00000374900	FAAH2	chrX:57313140-57515629	-22.9	167-217	20-70	UTR5	-184.4			28	ENST00000257408	KLB	chr4:39408474-39453156	-21.8	286-346	5453-5513	UTR3	-382
29	ENST00000317508	PRSS8	chr16:31142757-31147083	-22.9	62-113	1616-1667	UTR3	-219.6			29	ENST00000221307	CYP4F3	chr19:15751711-15773635	-16.3	188-237	3881-3930	UTR3	-378.3
30	ENST00000254043	KRT15	chr17:39669996-39678665	-22.8	295-350	2495-2560	UTR5	-339.2			30	ENST00000334504	COL4A6	chrX:107398838-107681660	-15.7	306-350	5651-5700	UTR3	-377.3
31	ENST00000251535	ALOX12	chr17:6899385-6914055	-22.4	202-251	2274-2323	UTR3	-153.7			31	ENST00000588982	ZBTB7C	chr18:45553045-45691937	-19.3	267-314	1457-1504	CDS	-376.8
32	ENST00000295190	SLC16A14	chr2:230899699-230933715	-22.4	292-342	3359-3409	UTR3	-266.4			32	ENST00000230582	PRSS16	chr6:27215503-27224250	-30	296-343	2444-2491	UTR3	-376.6
33	ENST00000550308	CYP4F12	chr19:15783568-15807984	-22.3	297-350	642-695	CDS	-155.6			33	ENST00000409359	ARHGEF4	chr2:131595029-131704803	-18.4	165-212	3092-3139	CDS	-372.5
34	ENST00000379328	GATA3	chr10:8096657-8117161	-22	298-346	322-370	UTR5	-310.1			34	ENST00000372117	CDHR1	chr10:85954415-85977122	-18.8	182-229	11689	UTR5	-369.9
35	ENST00000504449	PCP4L1	chr1:161228518-161255240	-22	189-244	475-530	UTR3	-152.4			35	ENST00000374566	EPB41L4B	chr9:111934256-112083244	-16.6	287-346	5426-5485	UTR3	-366.2
36	ENST00000301452	ACER1	chr19:6306154-6333640	-22	298-350	954-1012	UTR3	-150.4			36	ENST00000269394	ZNF750	chr17:80787312-80798454	-16.9	273-320	631-678	UTR5	-357
37	ENST00000339843	CYP3A5	chr7:99245824-99277621	-22	291-346	3070-3125	UTR3	-214.8			37	ENST00000217289	FERMT1	chr20:6055493-6104191	-16.6	166-217	2974-3025	UTR3	-355
38	ENST00000305425	DACH1	chr13:72012099-72441330	-21.9	147-195	1680-1728	CDS	-476.3			38	ENST00000318962	ALS2CL	chr3:46710680-46735191	-19.1	289-338	3777-3826	UTR3	-353.1
39	ENST00000257408	KLB	chr4:39408474-39453156	-21.8	286-346	5453-5513	UTR3	-382			39	ENST00000367342	C1orf106	chr1:200860470-200884863	-17.9	320-350	80-127	UTR5	-351.4
40	ENST00000295887	CDS1	chr4:85504133-85572491	-21.7	292-341	1388-1437	CDS	-448.1			40	ENST00000433647	VIPR1	chr3:42530792-42579059	-19.5	296-350	3032-3090	UTR3	-351.1
41	ENST00000367278	LGR6	chr1:202163030-202288909	-21.7	138-188	3285-3335	UTR3	-318.2			41	ENST00000310954	SLCO4C1	chr5:101569691-101632253	-16.8	238-288	4218-4268	UTR3	-350.7
42	ENST00000453026	AC009948.5	chr2:179278722-179304970	-21.7	191-244	1300-1353	ncRNA	-165.6			42	ENST00000539627	TMEM91	chr19:41856817-41889988	-24.9	264-312	742-790	UTR3	-347.2
43	ENST00000319098	PSAPL1	chr4:7432023-7436700	-21.6	59-113	3618-3672	UTR3	-191.5			43	ENST00000254043	KRT15	chr17:39669996-39678665	-22.8	295-350	2495-2560	UTR5	-339.2
44	ENST00000409855	SCN7A	chr2:167260084-167343478	-21.5	181-234	6810-6863	UTR3	-422.2			44	ENST00000546530	RASAL1	chr12:113536625-113574029	-23.8	168-217	3160-3209	UTR3	-338.9
45	ENST00000356728	RORC	chr1:151778548-151798567	-21.5	187-238	1861-1912	UTR3	-176.7			45	ENST00000311946	NIPAL4	chr5:156887028-156901725	-18.2	286-344	2195-2253	UTR3	-337.4
46	ENST00000254051	TNS4	chr17:38632081-38657849	-21.4	76-123	651-698	CDS	-386.4			46	ENST00000421812	ZNF697	chr1:120162046-120190396	-20.2	310-350	4585-4632	UTR3	-335.9
47	ENST00000301149	GPD1	chr12:50497603-50505102	-21.4	253-307	338-392	CDS	-227.8			47	ENST00000295092	FAM84A	chr2:14772811-14780170	-17.6	192-243	3537-3588	UTR3	-335
48	ENST00000370325	GABRE	chrX:151121598-151143151	-21.3	183-234	2440-2491	UTR3	-209.8			48	ENST00000358945	SCNN1A	chr12:6456012-6484390	-24.9	188-235	2325-2372	CDS	-331.3
49	ENST00000450448	EFCAB4A	chr11:827586-831991	-21.3	298-345	54-101	UTR5	-223.1			49	ENST00000251808	GRHL2	chr8:102504661-102681954	-19.6	165-214	368-417	CDS	-327.3
50	ENST00000341809	KRT77	chr12:53083411-53097247	-21.2	296-345	1804-1853	UTR3	-218.7			50	ENST00000345988	PPL	chr16:4932509-4987136	-18.8	62-112	609-659	CDS	-322.5
51	ENST00000458276	ABHD5	chr3:43732363-43760541	-21.1	297-350	1556-1614	UTR3	-149.2			51	ENST00000362012	PTGS1	chr9:125133360-125157982	-25.2	291-340	2887-2936	UTR3	-321.9
52	ENST00000399816	UBE2QL1	chr5:6448737-6495022	-21	301-350	416-468	CDS	-397			52	ENST00000446248	CAMSAP3	chr19:7660789-7683190	-25.1	111-162	1206-1257	CDS	-318.5
53	ENST00000381661	ATP6V1C2	chr2:10861776-10925236	-20.9	292-339	634-681	CDS	-252.8			53	ENST00000367278	LGR6	chr1:202163030-202288909	-21.7	138-188	3285-3335	UTR3	-318.2
54	ENST00000398309	DLG2	chr11:83166056-84634633	-20.9	309-350	3978-4026	UTR3	-821.2			54	ENST00000396884	SOX10	chr22:38368308-38380544	-23.3	59-108	1699-1748	UTR3	-316.2
55	ENST00000341846	TRIM29	chr11:119981984-120009161	-20.8	112-164	293-345	UTR5	-238.1			55	ENST00000301286	PLIN4	chr19:4502205-4517716	-18.3	186-235	4269-4318	UTR3	-312.8
56	ENST00000271153	CYP4B1	chr1:47264719-47285085	-20.7	170-217	1336-1383	CDS	-165.6			56	ENST00000526712	MOGAT2	chr11:75430420-75444003	-26.2	184-234	2898-2948	UTR3	-311.7
57	ENST00000377022	CASZ1	chr1:10696662-10856705	-20.7	186-235	100-149	UTR5	-437.7			57	ENST00000379328	GATA3	chr10:8096657-8117161	-22	298-346	322-370	UTR5	-310.1
58	ENST00000307428	PARM1	chr4:75858327-75975323	-20.6	187-241	1252-1306	UTR3	-439.9			58	ENST00000414691	ADTRP	chr6:11713758-11779403	-23.2	295-350	789-845	CDS	-309.7
59	ENST00000369230	PNLIPRP3	chr10:118187380-118237469	-20.6	298-349	594-645	CDS	-164.2			59	ENST00000328300	COL4A5	chrX:107683113-107940771	-15.1	301-350	5371-5422	UTR3	-304.8
60	ENST00000293774	KRT4	chr12:53200334-53208335	-20.6	186-233	2362-2409	UTR3	-206.6			60	ENST00000297494	NOS3	chr7:150688084-150711676	-14.3	318-350	4009-4060	UTR3	-304.7
61	ENST00000369697	KCND3	chr1:112313285-112525418	-20.5	181-235	3575-3629	UTR3	-432			61	ENST00000359947	PTPRF	chr1:43996548-44089337	-18.4	294-343	6643-6692	UTR3	-303.5
62	ENST00000323090	SULT2B1	chr19:49078798-49102682	-20.5	307-350	348-398	UTR5,start_codon	-130.2			62	ENST00000301607	EVPL	chr17:74002927-74023533	-20	136-185	3447-3496	CDS	-303.4
63	ENST00000321276	SGPP2	chr2:223289237-223425667	-20.5	48-99	1660-1711	UTR3	-193.2			63	ENST00000436615	RAPGEFL1	chr17:38334243-38351906	-27.2	170-217	1713-1760	CDS	-297.2
64	ENST00000304053	NTRK2	chr9:87284694-87492813	-20.3	187-234	3788-3835	UTR3	-619.8			64	ENST00000340811	PKP2	chr12:32943680-33049774	-17	185-239	2970-3024	UTR3	-286.7
65	ENST00000421812	ZNF697	chr1:120162046-120190396	-20.2	310-350	4585-4632	UTR3	-335.9			65	ENST00000307439	RASSF6	chr4:74437268-74486265	-17.7	284-331	4520-4567	UTR3	-284.7
66	ENST00000301607	EVPL	chr17:74002927-74023533	-20	136-185	3447-3496	CDS	-303.4			66	ENST00000263174	PALMD	chr1:100111500-100160097	-28.3	76-123	266-313	UTR5	-271.3
67	ENST00000355594	ANKRD35	chr1:145549231-145568526	-20	251-298	959-1006	CDS	-248.9			67	ENST00000359470	C1orf116	chr1:207191867-207206092	-18.1	192-245	1553-1606	CDS	-271.2
68	ENST00000306390	LRG1	chr19:4536422-4540486	-20	187-236	288-337	UTR5	-160.9			68	ENST00000257831	EHF	chr11:34642659-34682604	-16.3	311-350	1682-1729	UTR3	-270.4
69	ENST00000301395	GGT6	chr17:4460223-4463876	-19.7	294-348	1027-1081	CDS	-192.3			69	ENST00000295190	SLC16A14	chr2:230899699-230933715	-22.4	292-342	3359-3409	UTR3	-266.4
70	ENST00000523677	C1orf210	chr1:43747555-43751250	-19.7	185-232	898-945	UTR3	-114.4			70	ENST00000343846	SUSD4	chr1:223394162-223537401	-14.2	235-286	1592-1643	CDS	-265.8
71	ENST00000251808	GRHL2	chr8:102504661-102681954	-19.6	165-214	368-417	CDS	-327.3			71	ENST00000440783	GPT2	chr16:46918748-46965200	-18.1	186-234	178-226	UTR5	-263.9
72	ENST00000555868	TMEM30B	chr14:61744089-61748558	-19.6	191-238	2780-2827	UTR3	-237.8			72	ENST00000284382	CERS3	chr15:100940601-101084925	-19.3	187-244	1636-1693	UTR3	-262.4
73	ENST00000370225	ABCA4	chr1:94458394-94586688	-19.5	54-102	3983-4031	CDS	-515.1			73	ENST00000219368	FA2H	chr16:74746854-74808723	-19.2	17533	1418-1466	UTR3	-258.2
74	ENST00000433647	VIPR1	chr3:42530792-42579059	-19.5	296-350	3032-3090	UTR3	-351.1			74	ENST00000220420	TGM5	chr15:43524794-43559055	-30.7	141-194	2572-2625	UTR3	-255.6
75	ENST00000251645	KRT31	chr17:39549977-39553844	-19.4	188-239	1209-1260	CDS	-108.4			75	ENST00000433979	PIK3C2G	chr12:18414475-18801348	-16.6	201-252	3630-3681	CDS	-255.4
76	ENST00000588982	ZBTB7C	chr18:45553045-45691937	-19.3	267-314	1457-1504	CDS	-376.8			76	ENST00000222482	CPA4	chr7:129932994-129964019	-16.2	188-236	1516-1564	UTR3	-254.4
77	ENST00000284382	CERS3	chr15:100940601-101084925	-19.3	187-244	1636-1693	UTR3	-262.4			77	ENST00000381661	ATP6V1C2	chr2:10861776-10925236	-20.9	292-339	634-681	CDS	-252.8
78	ENST00000511217	SH3RF2	chr5:145317441-145461354	-19.3	17168	2240-2289	UTR3,stop_codon	-401.2			78	ENST00000358487	FGFR2	chr10:123237856-123357598	-15.9	320-350	2519-2568	CDS	-251
79	ENST00000219368	FA2H	chr16:74746854-74808723	-19.2	17533	1418-1466	UTR3	-258.2			79	ENST00000355594	ANKRD35	chr1:145549231-145568526	-20	251-298	959-1006	CDS	-248.9
80	ENST00000296839	FOXQ1	chr6:1312676-1314992	-19.2	292-350	28-89	UTR5	-173.3			80	ENST00000392957	EPHB6	chr7:142552793-142568847	-18.7	170-217	3131-3178	CDS	-241.1
81	ENST00000235547	HSD3B1	chr1:120049827-120057681	-19.1	306-350	1386-1438	UTR3	-135.3			81	ENST00000341846	TRIM29	chr11:119981984-120009161	-20.8	112-164	293-345	UTR5	-238.1
82	ENST00000318962	ALS2CL	chr3:46710680-46735191	-19.1	289-338	3777-3826	UTR3	-353.1			82	ENST00000555868	TMEM30B	chr14:61744089-61748558	-19.6	191-238	2780-2827	UTR3	-237.8
83	ENST00000431096	MIR205HG	chr1:209602184-209605894	-19.1	189-236	111-158	ncRNA	-151			83	ENST00000324907	GRHL1	chr2:10091828-10142405	-14.7	57-108	43-94	UTR5	-237.4
84	ENST00000340107	FGFR3	chr4:1795040-1810599	-18.9	61-108	3178-3225	UTR3	-230.5			84	ENST00000541714	TJP3	chr19:3708108-3750810	-17.6	182-229	2519-2566	CDS	-236.5
85	ENST00000345988	PPL	chr16:4932509-4987136	-18.8	62-112	609-659	CDS	-322.5			85	ENST00000369705	ME1	chr6:83920109-84140790	-12.5	197-249	1394-1446	CDS	-235.3
86	ENST00000055682	KIAA2022	chrX:73952685-74145282	-18.8	41-98	4434-4491	CDS	-803.9			86	ENST00000264848	C3orf52	chr3:111805197-111837057	-17	299-350	2126-2182	UTR3	-234.6
87	ENST00000372117	CDHR1	chr10:85954415-85977122	-18.8	182-229	11689	UTR5	-369.9			87	ENST00000536300	SP6	chr17:45922281-45928559	-15.8	144-191	2805-2852	UTR3	-234.4
88	ENST00000376591	TMC4	chr19:54663903-54676944	-18.8	308-350	1941-1990	CDS	-198.3			88	ENST00000340107	FGFR3	chr4:1795040-1810599	-18.9	61-108	3178-3225	UTR3	-230.5
89	ENST00000392957	EPHB6	chr7:142552793-142568847	-18.7	170-217	3131-3178	CDS	-241.1			89	ENST00000338702	MAOA	chrX:43515468-43606068	-14.3	186-234	41-89	UTR5	-229.8
90	ENST00000335670	RORA	chr15:60780484-61521518	-18.7	181-230	5664-5713	UTR3	-556.4			90	ENST00000226247	FOXN1	chr17:26850960-26865914	-18.4	58-105	618-665	CDS	-229.1
91	ENST00000367135	SLC26A9	chr1:205882177-205912588	-18.6	188-240	2069-2121	CDS	-503.9			91	ENST00000327239	DHRS9	chr2:169921300-169952677	-15	301-350	2763-2814	UTR3	-229.1
92	ENST00000255409	CHI3L1	chr1:203148060-203155877	-18.6	292-350	1703-1762	UTR3	-89.1			92	ENST00000378880	PAMR1	chr11:35453371-35547579	-16.5	300-350	1063-1124	CDS	-228.8
93	ENST00000505790	IRX4	chr5:1877563-1887332	-18.5	42398	20699	UTR5	-104.5			93	ENST00000301149	GPD1	chr12:50497603-50505102	-21.4	253-307	338-392	CDS	-227.8
94	ENST00000226247	FOXN1	chr17:26850960-26865914	-18.4	58-105	618-665	CDS	-229.1			94	ENST00000260264	POU2F3	chr11:120107350-120190653	-18.2	184-236	395-447	CDS	-227.1
95	ENST00000305631	DEGS2	chr14:100612757-100626500	-18.4	269-316	1091-1138	CDS	-104.7			95	ENST00000450448	EFCAB4A	chr11:827586-831991	-21.3	298-345	54-101	UTR5	-223.1
96	ENST00000409359	ARHGEF4	chr2:131595029-131704803	-18.4	165-212	3092-3139	CDS	-372.5			96	ENST00000317508	PRSS8	chr16:31142757-31147083	-22.9	62-113	1616-1667	UTR3	-219.6
97	ENST00000359947	PTPRF	chr1:43996548-44089337	-18.4	294-343	6643-6692	UTR3	-303.5			97	ENST00000341809	KRT77	chr12:53083411-53097247	-21.2	296-345	1804-1853	UTR3	-218.7
98	ENST00000252245	KRT75	chr12:52817855-52828309	-18.4	185-240	1813-1868	CDS	-201.7			98	ENST00000318080	CRAT	chr9:131857090-131873083	-18.2	186-235	2552-2601	UTR3	-218.3
99	ENST00000527815	AIM1L	chr1:26648351-26670576	-18.3	203-260	950-1007	CDS	-90.8			99	ENST00000339843	CYP3A5	chr7:99245824-99277621	-22	291-346	3070-3125	UTR3	-214.8
100	ENST00000301286	PLIN4	chr19:4502205-4517716	-18.3	186-235	4269-4318	UTR3	-312.8			100	ENST00000305046	ADH1B	chr4:100226122-100242556	-15.1	257-313	3620-3676	UTR3	-213.9
101	ENST00000260264	POU2F3	chr11:120107350-120190653	-18.2	184-236	395-447	CDS	-227.1			101	ENST00000366873	CAPN8	chr1:223804601-223853425	-15.2	139-187	920-968	CDS	-210.7
102	ENST00000318080	CRAT	chr9:131857090-131873083	-18.2	186-235	2552-2601	UTR3	-218.3			102	ENST00000370325	GABRE	chrX:151121598-151143151	-21.3	183-234	2440-2491	UTR3	-209.8
103	ENST00000311946	NIPAL4	chr5:156887028-156901725	-18.2	286-344	2195-2253	UTR3	-337.4			103	ENST00000283303	GPR115	chr6:47666290-47689757	-29.3	181-247	1675-1741	CDS	-208.6
104	ENST00000440783	GPT2	chr16:46918748-46965200	-18.1	186-234	178-226	UTR5	-263.9			104	ENST00000380874	FOXC1	chr6:1610682-1614127	-27	188-239	2015-2066	UTR3	-208.6
105	ENST00000508956	KY	chr3:134321981-134369860	-18.1	309-350	890-937	CDS	-165.8			105	ENST00000373366	GJB3	chr1:35246791-35251965	-17.5	310-350	1026-1073	CDS	-207.9
106	ENST00000305363	TMPRSS11E	chr4:69313168-69363322	-18.1	35-88	1222-1275	CDS	-119.5			106	ENST00000293774	KRT4	chr12:53200334-53208335	-20.6	186-233	2362-2409	UTR3	-206.6
107	ENST00000359470	C1orf116	chr1:207191867-207206092	-18.1	192-245	1553-1606	CDS	-271.2			107	ENST00000371901	CYP4X1	chr1:47489241-47516423	-24.6	124-187	1850-1913	UTR3	-204
108	ENST00000258873	ACSBG1	chr15:78459811-78527049	-18	61-108	100-147	UTR5	-486.8			108	ENST00000252245	KRT75	chr12:52817855-52828309	-18.4	185-240	1813-1868	CDS	-201.7
109	ENST00000589373	KLC3	chr19:45836693-45853645	-18	188-243	691-746	UTR5	-143			109	ENST00000376591	TMC4	chr19:54663903-54676944	-18.8	308-350	1941-1990	CDS	-198.3
110	ENST00000473183	ESRP2	chr16:68263030-68270487	-17.9	188-235	1846-1893	CDS	-394.6			110	ENST00000226432	CWH43	chr4:48988265-49064096	-12.8	292-350	1051-1109	CDS	-196.8
111	ENST00000367342	C1orf106	chr1:200860470-200884863	-17.9	320-350	80-127	UTR5	-351.4			111	ENST00000321276	SGPP2	chr2:223289237-223425667	-20.5	48-99	1660-1711	UTR3	-193.2
112	ENST00000337225	CXCL14	chr5:134906374-134914969	-17.9	294-344	1809-1859	UTR3	-174.8			112	ENST00000301395	GGT6	chr17:4460223-4463876	-19.7	294-348	1027-1081	CDS	-192.3
113	ENST00000369779	SLC16A4	chr1:110905471-110933704	-17.7	163-217	2454-2508	UTR3	-155.3			113	ENST00000319098	PSAPL1	chr4:7432023-7436700	-21.6	59-113	3618-3672	UTR3	-191.5
114	ENST00000307439	RASSF6	chr4:74437268-74486265	-17.7	284-331	4520-4567	UTR3	-284.7			114	ENST00000368094	IGSF9	chr1:159896830-159915386	-15.6	302-350	3066-3117	CDS	-190.9
115	ENST00000295294	BNIPL	chr1:151009092-151020062	-17.6	294-350	1273-1335	CDS	-161.6			115	ENST00000376503	SLC15A1	chr13:99336056-99404908	-16.8	294-350	2750-2807	UTR3	-190.6
116	ENST00000369406	HMGCS2	chr1:120290620-120311517	-17.6	184-238	2134-2188	UTR3	-124.5			116	ENST00000436592	C5orf27	chr5:95187937-95195837	-15.9	298-345	15707	UTR5	-189.1
117	ENST00000295092	FAM84A	chr2:14772811-14780170	-17.6	192-243	3537-3588	UTR3	-335			117	ENST00000375819	LY6G6C	chr6:31686426-31689622	-25.7	293-343	688-738	UTR3	-188.2
118	ENST00000541714	TJP3	chr19:3708108-3750810	-17.6	182-229	2519-2566	CDS	-236.5			118	ENST00000374900	FAAH2	chrX:57313140-57515629	-22.9	167-217	20-70	UTR5	-184.4
119	ENST00000265843	EXPH5	chr11:108376159-108464374	-17.6	286-342	6202-6258	UTR3	-723.5			119	ENST00000311966	GLS2	chr12:56864737-56882181	-15.4	189-236	19115	UTR5	-181.6
120	ENST00000373366	GJB3	chr1:35246791-35251965	-17.5	310-350	1026-1073	CDS	-207.9			120	ENST00000244360	RNF39	chr6:30038044-30043664	-16.1	260-307	653-700	CDS	-180.7
121	ENST00000394216	KCNK7	chr11:65360327-65363467	-17.5	251-308	1463-1520	UTR3	-83.4			121	ENST00000598504	SLC1A6	chr19:15072123-15090505	-15	192-239	1663-1710	CDS	-177.6
122	ENST00000425297	SYN2	chr3:12203046-12226877	-17.4	187-236	802-851	ncRNA	-164.9			122	ENST00000356728	RORC	chr1:151778548-151798567	-21.5	187-238	1861-1912	UTR3	-176.7
123	ENST00000361084	RAB25	chr1:156030952-156040295	-17.2	63-112	16-65	UTR5	-79.8			123	ENST00000343070	SCNN1B	chr16:23313592-23392620	-16.1	297-344	459-506	CDS	-175.7
124	ENST00000377122	NEBL	chr10:21068903-21186531	-17.1	202-251	3818-3867	UTR3	-633.4			124	ENST00000337225	CXCL14	chr5:134906374-134914969	-17.9	294-344	1809-1859	UTR3	-174.8
125	ENST00000409840	SERPINE2	chr2:224839871-224896195	-17.1	299-350	655-710	UTR5,start_codon	-119.3			125	ENST00000297375	EN2	chr7:155250825-155257526	-13.1	235-293	192-250	UTR5,start_codon	-174.3
126	ENST00000340811	PKP2	chr12:32943680-33049774	-17	185-239	2970-3024	UTR3	-286.7			126	ENST00000296839	FOXQ1	chr6:1312676-1314992	-19.2	292-350	28-89	UTR5	-173.3
127	ENST00000264848	C3orf52	chr3:111805197-111837057	-17	299-350	2126-2182	UTR3	-234.6			127	ENST00000221700	CYP4F2	chr19:15988834-16008930	-13.2	57-106	1296-1345	CDS	-168.9
128	ENST00000269394	ZNF750	chr17:80787312-80798454	-16.9	273-320	631-678	UTR5	-357			128	ENST00000209718	KRT23	chr17:39078949-39093672	-13.8	43-90	23-70	UTR5	-168.1
129	ENST00000376503	SLC15A1	chr13:99336056-99404908	-16.8	294-350	2750-2807	UTR3	-190.6			129	ENST00000367748	IL20RA	chr6:137321109-137366298	-14.4	169-216	521-568	UTR5	-166
130	ENST00000310954	SLCO4C1	chr5:101569691-101632253	-16.8	238-288	4218-4268	UTR3	-350.7			130	ENST00000508956	KY	chr3:134321981-134369860	-18.1	309-350	890-937	CDS	-165.8
131	ENST00000361035	HAO2	chr1:119911433-119936753	-16.7	259-307	266-314	UTR5,start_codon	-153.5			131	ENST00000453026	AC009948.5	chr2:179278722-179304970	-21.7	191-244	1300-1353	ncRNA	-165.6
132	ENST00000433979	PIK3C2G	chr12:18414475-18801348	-16.6	201-252	3630-3681	CDS	-255.4			132	ENST00000271153	CYP4B1	chr1:47264719-47285085	-20.7	170-217	1336-1383	CDS	-165.6
133	ENST00000217289	FERMT1	chr20:6055493-6104191	-16.6	166-217	2974-3025	UTR3	-355			133	ENST00000425297	SYN2	chr3:12203046-12226877	-17.4	187-236	802-851	ncRNA	-164.9
134	ENST00000374566	EPB41L4B	chr9:111934256-112083244	-16.6	287-346	5426-5485	UTR3	-366.2			134	ENST00000369230	PNLIPRP3	chr10:118187380-118237469	-20.6	298-349	594-645	CDS	-164.2
135	ENST00000413389	UPB1	chr22:24863207-24922636	-16.5	11689	218-267	UTR5	-130.7			135	ENST00000328945	SDR42E1	chr16:82031222-82045093	-14.2	63-112	947-996	CDS	-163.8
136	ENST00000316824	ALX1	chr12:85673886-85695562	-16.5	42399	38-87	UTR5	-152			136	ENST00000369816	ELOVL4	chr6:80624530-80657297	-11.5	204-255	1931-1982	UTR3	-163.7
137	ENST00000378880	PAMR1	chr11:35453371-35547579	-16.5	300-350	1063-1124	CDS	-228.8			137	ENST00000300113	CHP2	chr16:23765949-23770272	-16	140-187	2117-2164	UTR3	-162.9
138	ENST00000551171	RDH12	chr14:68168604-68201169	-16.5	285-342	1766-1823	UTR3	-127.1			138	ENST00000295294	BNIPL	chr1:151009092-151020062	-17.6	294-350	1273-1335	CDS	-161.6
139	ENST00000262487	ISM1	chr20:13202419-13281298	-16.4	257-313	1718-1774	UTR3	-157.1			139	ENST00000261891	DAPK2	chr15:64199236-64332466	-23.4	133-180	1426-1473	UTR3	-161
140	ENST00000602346	TP53AIP1	chr11:128805273-128812822	-16.4	187-239	2277-2329	UTR3	-155.3			140	ENST00000306390	LRG1	chr19:4536422-4540486	-20	187-236	288-337	UTR5	-160.9
141	ENST00000355527	DHCR7	chr11:71145461-71159481	-16.4	188-243	2244-2299	UTR3	-137.4			141	ENST00000380183	ALOX15B	chr17:7942336-7952452	-15.3	298-347	1211-1260	CDS	-160.1
142	ENST00000257831	EHF	chr11:34642659-34682604	-16.3	311-350	1682-1729	UTR3	-270.4			142	ENST00000263182	BBOX1	chr11:27062510-27149354	-13.7	289-339	869-919	CDS	-160
143	ENST00000221307	CYP4F3	chr19:15751711-15773635	-16.3	188-237	3881-3930	UTR3	-378.3			143	ENST00000302819	ACOX2	chr3:58490864-58523046	-10.2	100-154	242-296	UTR5,start_codon	-159.8
144	ENST00000199936	HSD17B2	chr16:82068838-82132139	-16.2	169-216	1176-1223	CDS	-110.1			144	ENST00000312319	ELF5	chr11:34500344-34533346	-13.2	238-288	801-851	CDS	-159.3
145	ENST00000222482	CPA4	chr7:129932994-129964019	-16.2	188-236	1516-1564	UTR3	-254.4			145	ENST00000307486	C2orf54	chr2:241825467-241831455	-15.5	62-113	1572-1623	UTR3	-158.4
146	ENST00000244360	RNF39	chr6:30038044-30043664	-16.1	260-307	653-700	CDS	-180.7			146	ENST00000262487	ISM1	chr20:13202419-13281298	-16.4	257-313	1718-1774	UTR3	-157.1
147	ENST00000343070	SCNN1B	chr16:23313592-23392620	-16.1	297-344	459-506	CDS	-175.7			147	ENST00000550308	CYP4F12	chr19:15783568-15807984	-22.3	297-350	642-695	CDS	-155.6
148	ENST00000540947	CES4A	chr16:67022493-67043661	-16	298-345	325-372	CDS	-118.6			148	ENST00000369779	SLC16A4	chr1:110905471-110933704	-17.7	163-217	2454-2508	UTR3	-155.3
149	ENST00000300113	CHP2	chr16:23765949-23770272	-16	140-187	2117-2164	UTR3	-162.9			149	ENST00000602346	TP53AIP1	chr11:128805273-128812822	-16.4	187-239	2277-2329	UTR3	-155.3
150	ENST00000436592	C5orf27	chr5:95187937-95195837	-15.9	298-345	15707	UTR5	-189.1			150	ENST00000251535	ALOX12	chr17:6899385-6914055	-22.4	202-251	2274-2323	UTR3	-153.7
151	ENST00000399899	CLDN8	chr21:31586325-31588391	-15.9	185-233	726-774	CDS	-104.6			151	ENST00000361035	HAO2	chr1:119911433-119936753	-16.7	259-307	266-314	UTR5,start_codon	-153.5
152	ENST00000358487	FGFR2	chr10:123237856-123357598	-15.9	320-350	2519-2568	CDS	-251			152	ENST00000504449	PCP4L1	chr1:161228518-161255240	-22	189-244	475-530	UTR3	-152.4
153	ENST00000329582	IL20RB	chr3:136676708-136729927	-15.8	245-294	752-801	CDS	-140.5			153	ENST00000316824	ALX1	chr12:85673886-85695562	-16.5	42399	38-87	UTR5	-152
154	ENST00000536300	SP6	chr17:45922281-45928559	-15.8	144-191	2805-2852	UTR3	-234.4			154	ENST00000431096	MIR205HG	chr1:209602184-209605894	-19.1	189-236	111-158	ncRNA	-151
155	ENST00000457326	CAPNS2	chr16:55600585-55601599	-15.7	132-179	144-191	CDS	-49.5			155	ENST00000301452	ACER1	chr19:6306154-6333640	-22	298-350	954-1012	UTR3	-150.4
156	ENST00000334504	COL4A6	chrX:107398838-107681660	-15.7	306-350	5651-5700	UTR3	-377.3			156	ENST00000458276	ABHD5	chr3:43732363-43760541	-21.1	297-350	1556-1614	UTR3	-149.2
157	ENST00000340533	CYB5A	chr18:71920532-71959251	-15.7	287-335	734-782	UTR3	-79.2			157	ENST00000418234	PPP1R13L	chr19:45882897-45909607	-23.6	63-113	673-723	CDS	-146.2
158	ENST00000368094	IGSF9	chr1:159896830-159915386	-15.6	302-350	3066-3117	CDS	-190.9			158	ENST00000535157	SCEL	chr13:78109810-78219394	-13.4	259-307	1060-1108	CDS	-143.8
159	ENST00000279263	TM7SF2	chr11:64879327-64883828	-15.6	57-107	1098-1148	CDS	-111.3			159	ENST00000589373	KLC3	chr19:45836693-45853645	-18	188-243	691-746	UTR5	-143
160	ENST00000269703	CYP4F22	chr19:15619305-15663128	-15.5	65-112	1376-1423	CDS	-131.7			160	ENST00000590923	AP1M2	chr19:10683348-10697991	-13	139-195	1336-1392	CDS,stop_codon	-141.3
161	ENST00000307486	C2orf54	chr2:241825467-241831455	-15.5	62-113	1572-1623	UTR3	-158.4			161	ENST00000329582	IL20RB	chr3:136676708-136729927	-15.8	245-294	752-801	CDS	-140.5
162	ENST00000337334	ABHD12B	chr14:51338879-51371688	-15.4	244-295	358-409	CDS	-111.3			162	ENST00000315238	CALML3	chr10:5566925-5568225	-14.1	62-113	732-783	UTR3	-139.9
163	ENST00000311966	GLS2	chr12:56864737-56882181	-15.4	189-236	19115	UTR5	-181.6			163	ENST00000355527	DHCR7	chr11:71145461-71159481	-16.4	188-243	2244-2299	UTR3	-137.4
164	ENST00000320567	C1orf172	chr1:27276054-27286897	-15.3	203-252	568-617	CDS	-54.2			164	ENST00000235547	HSD3B1	chr1:120049827-120057681	-19.1	306-350	1386-1438	UTR3	-135.3
165	ENST00000380183	ALOX15B	chr17:7942336-7952452	-15.3	298-347	1211-1260	CDS	-160.1			165	ENST00000439028	S1PR5	chr19:10623624-10628607	-14	42-97	1935-1990	UTR3	-132.3
166	ENST00000366873	CAPN8	chr1:223804601-223853425	-15.2	139-187	920-968	CDS	-210.7			166	ENST00000269703	CYP4F22	chr19:15619305-15663128	-15.5	65-112	1376-1423	CDS	-131.7
167	ENST00000300057	MESP1	chr15:90291893-90294541	-15.2	63-112	1696-1745	UTR3	-100.5			167	ENST00000413389	UPB1	chr22:24863207-24922636	-16.5	11689	218-267	UTR5	-130.7
168	ENST00000328300	COL4A5	chrX:107683113-107940771	-15.1	301-350	5371-5422	UTR3	-304.8			168	ENST00000323090	SULT2B1	chr19:49078798-49102682	-20.5	307-350	348-398	UTR5,start_codon	-130.2
169	ENST00000305046	ADH1B	chr4:100226122-100242556	-15.1	257-313	3620-3676	UTR3	-213.9			169	ENST00000422538	ENDOU	chr12:48103529-48119319	-13.6	66-113	691-738	CDS	-128.7
170	ENST00000312134	CST6	chr11:65779313-65780976	-15	251-303	451-503	CDS	-21.2			170	ENST00000306858	FAM83B	chr6:54711570-54806820	-14.4	290-347	1718-1775	CDS	-128.1
171	ENST00000598504	SLC1A6	chr19:15072123-15090505	-15	192-239	1663-1710	CDS	-177.6			171	ENST00000551171	RDH12	chr14:68168604-68201169	-16.5	285-342	1766-1823	UTR3	-127.1
172	ENST00000327239	DHRS9	chr2:169921300-169952677	-15	301-350	2763-2814	UTR3	-229.1			172	ENST00000369406	HMGCS2	chr1:120290620-120311517	-17.6	184-238	2134-2188	UTR3	-124.5
173	ENST00000301244	SPINT2	chr19:38755099-38783254	-15	273-320	751-798	CDS	-47.7			173	ENST00000373100	SGK2	chr20:42187609-42214317	-14.6	20121	1140-1193	CDS	-124.5
174	ENST00000308796	MUCL1	chr12:55248322-55252177	-14.9	287-336	404-453	UTR3	-30.1			174	ENST00000371930	ANKRD22	chr10:90581890-90611575	-14.2	107-158	947-998	UTR3	-122.6
175	ENST00000326152	HSD11B2	chr16:67465021-67471456	-14.7	134-184	875-925	CDS	-115.3			175	ENST00000314124	TMEM40	chr3:12775025-12801038	-14.1	299-350	1996-2055	UTR3	-122.2
176	ENST00000324907	GRHL1	chr2:10091828-10142405	-14.7	57-108	43-94	UTR5	-237.4			176	ENST00000410009	CD207	chr2:71057348-71062952	-11.9	284-341	1101-1158	UTR3	-121.8
177	ENST00000373100	SGK2	chr20:42187609-42214317	-14.6	20121	1140-1193	CDS	-124.5			177	ENST00000305363	TMPRSS11E	chr4:69313168-69363322	-18.1	35-88	1222-1275	CDS	-119.5
178	ENST00000306858	FAM83B	chr6:54711570-54806820	-14.4	290-347	1718-1775	CDS	-128.1			178	ENST00000409840	SERPINE2	chr2:224839871-224896195	-17.1	299-350	655-710	UTR5,start_codon	-119.3
179	ENST00000367748	IL20RA	chr6:137321109-137366298	-14.4	169-216	521-568	UTR5	-166			179	ENST00000540947	CES4A	chr16:67022493-67043661	-16	298-345	325-372	CDS	-118.6
180	ENST00000338702	MAOA	chrX:43515468-43606068	-14.3	186-234	41-89	UTR5	-229.8			180	ENST00000326152	HSD11B2	chr16:67465021-67471456	-14.7	134-184	875-925	CDS	-115.3
181	ENST00000297494	NOS3	chr7:150688084-150711676	-14.3	318-350	4009-4060	UTR3	-304.7			181	ENST00000523677	C1orf210	chr1:43747555-43751250	-19.7	185-232	898-945	UTR3	-114.4
182	ENST00000328945	SDR42E1	chr16:82031222-82045093	-14.2	63-112	947-996	CDS	-163.8			182	ENST00000297265	CHMP4C	chr8:82644670-82671750	-13.4	295-350	739-800	CDS	-111.5
183	ENST00000371930	ANKRD22	chr10:90581890-90611575	-14.2	107-158	947-998	UTR3	-122.6			183	ENST00000279263	TM7SF2	chr11:64879327-64883828	-15.6	57-107	1098-1148	CDS	-111.3
184	ENST00000332549	IL1R2	chr2:102608307-102645006	-14.2	110-158	169-217	UTR5	-108.4			184	ENST00000337334	ABHD12B	chr14:51338879-51371688	-15.4	244-295	358-409	CDS	-111.3
185	ENST00000343846	SUSD4	chr1:223394162-223537401	-14.2	235-286	1592-1643	CDS	-265.8			185	ENST00000199936	HSD17B2	chr16:82068838-82132139	-16.2	169-216	1176-1223	CDS	-110.1
186	ENST00000315238	CALML3	chr10:5566925-5568225	-14.1	62-113	732-783	UTR3	-139.9			186	ENST00000251645	KRT31	chr17:39549977-39553844	-19.4	188-239	1209-1260	CDS	-108.4
187	ENST00000331563	PKP3	chr11:394218-404908	-14.1	41-88	2626-2673	UTR3	-32.3			187	ENST00000332549	IL1R2	chr2:102608307-102645006	-14.2	110-158	169-217	UTR5	-108.4
188	ENST00000314124	TMEM40	chr3:12775025-12801038	-14.1	299-350	1996-2055	UTR3	-122.2			188	ENST00000305631	DEGS2	chr14:100612757-100626500	-18.4	269-316	1091-1138	CDS	-104.7
189	ENST00000439028	S1PR5	chr19:10623624-10628607	-14	42-97	1935-1990	UTR3	-132.3			189	ENST00000399899	CLDN8	chr21:31586325-31588391	-15.9	185-233	726-774	CDS	-104.6
190	ENST00000327726	CFD	chr19:859454-863453	-14	45-95	393-443	CDS	-54.6			190	ENST00000505790	IRX4	chr5:1877563-1887332	-18.5	42398	20699	UTR5	-104.5
191	ENST00000209718	KRT23	chr17:39078949-39093672	-13.8	43-90	23-70	UTR5	-168.1			191	ENST00000300057	MESP1	chr15:90291893-90294541	-15.2	63-112	1696-1745	UTR3	-100.5
192	ENST00000263182	BBOX1	chr11:27062510-27149354	-13.7	289-339	869-919	CDS	-160			192	ENST00000440605	FAM153A	chr5:177150366-177207677	-13.7	253-302	664-713	CDS	-98.4
193	ENST00000440605	FAM153A	chr5:177150366-177207677	-13.7	253-302	664-713	CDS	-98.4			193	ENST00000527815	AIM1L	chr1:26648351-26670576	-18.3	203-260	950-1007	CDS	-90.8
194	ENST00000422538	ENDOU	chr12:48103529-48119319	-13.6	66-113	691-738	CDS	-128.7			194	ENST00000255409	CHI3L1	chr1:203148060-203155877	-18.6	292-350	1703-1762	UTR3	-89.1
195	ENST00000259631	CCL27	chr9:34661894-34662689	-13.5	135-182	183-230	CDS	-49.2			195	ENST00000409642	LYPD6B	chr2:149894982-150071776	-11	259-306	688-735	CDS	-88.7
196	ENST00000307971	WFDC5	chr20:43738094-43743803	-13.5	305-350	859-916	UTR3	-52.4			196	ENST00000480186	CA6	chr1:9005942-9012710	-11.2	66-113	885-932	UTR3	-86.8
197	ENST00000331817	KRT7	chr12:52626899-52642705	-13.5	18264	555-605	CDS	-66.1			197	ENST00000394216	KCNK7	chr11:65360327-65363467	-17.5	251-308	1463-1520	UTR3	-83.4
198	ENST00000297265	CHMP4C	chr8:82644670-82671750	-13.4	295-350	739-800	CDS	-111.5			198	ENST00000413453	CKMT1A	chr15:43985726-43991420	-11.5	192-249	344-401	UTR5	-82.3
199	ENST00000535157	SCEL	chr13:78109810-78219394	-13.4	259-307	1060-1108	CDS	-143.8			199	ENST00000361084	RAB25	chr1:156030952-156040295	-17.2	63-112	16-65	UTR5	-79.8
200	ENST00000221700	CYP4F2	chr19:15988834-16008930	-13.2	57-106	1296-1345	CDS	-168.9			200	ENST00000340533	CYB5A	chr18:71920532-71959251	-15.7	287-335	734-782	UTR3	-79.2
201	ENST00000228027	DGAT2	chr11:75479778-75512579	-13.2	306-350	509-557	CDS	-55.6			201	ENST00000381848	PLIN5	chr19:4522544-4535236	-11.8	57-106	2416-2465	UTR3	-73.1
202	ENST00000312319	ELF5	chr11:34500344-34533346	-13.2	238-288	801-851	CDS	-159.3			202	ENST00000330553	KRT79	chr12:53215232-53228079	-9.2	34-83	525-574	CDS	-72.9
203	ENST00000297375	EN2	chr7:155250825-155257526	-13.1	235-293	192-250	UTR5,start_codon	-174.3			203	ENST00000570670	ZG16B	chr16:2880255-2888967	-23.2	138-187	422-471	UTR3	-72.3
204	ENST00000590923	AP1M2	chr19:10683348-10697991	-13	139-195	1336-1392	CDS,stop_codon	-141.3			204	ENST00000260843	GPR87	chr3:151011892-151034740	-11.5	278-329	802-853	CDS	-67.6
205	ENST00000226432	CWH43	chr4:48988265-49064096	-12.8	292-350	1051-1109	CDS	-196.8			205	ENST00000331817	KRT7	chr12:52626899-52642705	-13.5	18264	555-605	CDS	-66.1
206	ENST00000369705	ME1	chr6:83920109-84140790	-12.5	197-249	1394-1446	CDS	-235.3			206	ENST00000220507	RHOV	chr15:41164413-41166487	-11.4	183-234	415-466	CDS	-61.7
207	ENST00000320477	CIDEA	chr18:12254319-12277372	-12.5	201-254	484-537	CDS	-38.1			207	ENST00000228027	DGAT2	chr11:75479778-75512579	-13.2	306-350	509-557	CDS	-55.6
208	ENST00000278601	C11orf52	chr11:111789602-111797596	-12.4	138-191	964-1017	UTR3	-23.4			208	ENST00000327726	CFD	chr19:859454-863453	-14	45-95	393-443	CDS	-54.6
209	ENST00000543823	SYTL1	chr1:27671365-27680421	-12.4	192-244	207-259	UTR5	-54.1			209	ENST00000320567	C1orf172	chr1:27276054-27286897	-15.3	203-252	568-617	CDS	-54.2
210	ENST00000530950	CARD18	chr11:105008449-105010453	-12	191-240	429-478	UTR3	-36.8			210	ENST00000543823	SYTL1	chr1:27671365-27680421	-12.4	192-244	207-259	UTR5	-54.1
211	ENST00000410009	CD207	chr2:71057348-71062952	-11.9	284-341	1101-1158	UTR3	-121.8			211	ENST00000307971	WFDC5	chr20:43738094-43743803	-13.5	305-350	859-916	UTR3	-52.4
212	ENST00000381848	PLIN5	chr19:4522544-4535236	-11.8	57-106	2416-2465	UTR3	-73.1			212	ENST00000457326	CAPNS2	chr16:55600585-55601599	-15.7	132-179	144-191	CDS	-49.5
213	ENST00000369816	ELOVL4	chr6:80624530-80657297	-11.5	204-255	1931-1982	UTR3	-163.7			213	ENST00000340940	KLRG2	chr7:139137437-139168458	-8.3	119-168	1677-1726	UTR3	-49.5
214	ENST00000413453	CKMT1A	chr15:43985726-43991420	-11.5	192-249	344-401	UTR5	-82.3			214	ENST00000259631	CCL27	chr9:34661894-34662689	-13.5	135-182	183-230	CDS	-49.2
215	ENST00000449963	AC010891.2	chrY:9650925-9655122	-11.5	130-178	17533	ncRNA	-25.9			215	ENST00000301244	SPINT2	chr19:38755099-38783254	-15	273-320	751-798	CDS	-47.7
216	ENST00000260843	GPR87	chr3:151011892-151034740	-11.5	278-329	802-853	CDS	-67.6			216	ENST00000432792	TMEM125	chr1:43735697-43739673	-9.4	192-239	1822-1850	UTR3	-44.5
217	ENST00000220507	RHOV	chr15:41164413-41166487	-11.4	183-234	415-466	CDS	-61.7			217	ENST00000320477	CIDEA	chr18:12254319-12277372	-12.5	201-254	484-537	CDS	-38.1
218	ENST00000480186	CA6	chr1:9005942-9012710	-11.2	66-113	885-932	UTR3	-86.8			218	ENST00000530950	CARD18	chr11:105008449-105010453	-12	191-240	429-478	UTR3	-36.8
219	ENST00000409642	LYPD6B	chr2:149894982-150071776	-11	259-306	688-735	CDS	-88.7			219	ENST00000331563	PKP3	chr11:394218-404908	-14.1	41-88	2626-2673	UTR3	-32.3
220	ENST00000372394	ASS1	chr9:133320350-133376661	-10.8	42-91	1716-1765	CDS,stop_codon	-31.9			220	ENST00000372394	ASS1	chr9:133320350-133376661	-10.8	42-91	1716-1765	CDS,stop_codon	-31.9
221	ENST00000302819	ACOX2	chr3:58490864-58523046	-10.2	100-154	242-296	UTR5,start_codon	-159.8			221	ENST00000515291	C5orf46	chr5:147280872-147286101	-9.4	280-348	366-434	UTR3	-30.9
222	ENST00000432792	TMEM125	chr1:43735697-43739673	-9.4	192-239	1822-1850	UTR3	-44.5			222	ENST00000308796	MUCL1	chr12:55248322-55252177	-14.9	287-336	404-453	UTR3	-30.1
223	ENST00000515291	C5orf46	chr5:147280872-147286101	-9.4	280-348	366-434	UTR3	-30.9			223	ENST00000449963	AC010891.2	chrY:9650925-9655122	-11.5	130-178	17533	ncRNA	-25.9
224	ENST00000330553	KRT79	chr12:53215232-53228079	-9.2	34-83	525-574	CDS	-72.9			224	ENST00000278601	C11orf52	chr11:111789602-111797596	-12.4	138-191	964-1017	UTR3	-23.4
225	ENST00000340940	KLRG2	chr7:139137437-139168458	-8.3	119-168	1677-1726	UTR3	-49.5			225	ENST00000312134	CST6	chr11:65779313-65780976	-15	251-303	451-503	CDS	-21.2
226	ENST00000211122	GSTA3	chr6:52761438-52774483	-7.8	289-350	815-878	UTR3	-7.8			226	ENST00000318289	TSTD1	chr1:161007422-161008727	-6.9	48-99	436-487	UTR3	-13.5
227	ENST00000318289	TSTD1	chr1:161007422-161008727	-6.9	48-99	436-487	UTR3	-13.5			227	ENST00000454677	HS3ST6	chr16:1961465-1968441	-6.8	57-108	957-1008	CDS	-10
228	ENST00000454677	HS3ST6	chr16:1961465-1968441	-6.8	57-108	957-1008	CDS	-10			228	ENST00000211122	GSTA3	chr6:52761438-52774483	-7.8	289-350	815-878	UTR3	-7.8
229	ENST00000297439	DEFB1	chr8:6728098-6735544	-4.9	194-241	186-233	CDS	-4.9			229	ENST00000297439	DEFB1	chr8:6728098-6735544	-4.9	194-241	186-233	CDS	-4.9

## Sheet: MMN
Table S13 Partial list of mRNAs interacting with ENST00000537269 (U47924.27), sorted by MinEnergy											Table S13 Partial list of mRNAs interacting with ENST00000537269 (U47924.27), sorted by SumEnergy
				MinEnergy											MinEnergy
Rank	Ensemble ID	Name	Position (hg19)	MinEnergy	BS(query)	BS(target)	location	SumEnergy			Rank	Ensemble ID	Name	Position (hg19)	MinEnergy	BS(query)	BS(target)	location	SumEnergy
1	ENST00000391967	LAD1	chr1:201349967-201368736	-32.4	181-244	1917-1980	UTR3	-437.1			13	ENST00000333407	FAM83F	chr22:40390954-40439533	-26.3	168-215	14437-14484	UTR3	-1204.8
2	ENST00000313234	KRT80	chr12:52562781-52585784	-32.1	293-342	2858-2907	UTR3	-418.8			37	ENST00000378024	AHNAK	chr11:62283378-62314307	-22.9	138-187	18340-18389	UTR3	-1038.4
3	ENST00000220420	TGM5	chr15:43524794-43559055	-30.7	141-194	2572-2625	UTR3	-255.6			99	ENST00000280772	ANK3	chr10:61786057-62149488	-19.3	190-242	3984-4036	CDS	-1008.8
4	ENST00000369707	GSTO2	chr10:106034921-106064703	-28.9	187-237	5424-5474	UTR3	-557.6			19	ENST00000317775	NOS1	chr12:117645948-117799582	-24.8	18264	2406-2455	CDS	-1005.3
5	ENST00000535623	CALU	chr7:128379347-128411530	-28.8	285-345	3602-3662	UTR3	-475.2			25	ENST00000261800	FAT2	chr5:150883656-150948505	-23.9	170-217	3086-3133	CDS	-977.4
6	ENST00000380149	ALOXE3	chr17:7999219-8021807	-28.4	17533	3023-3072	UTR3	-317.6			64	ENST00000512091	LPHN3	chr4:62066977-62944053	-21	297-346	5414-5463	UTR3	-957.6
7	ENST00000335281	GNG2	chr14:52327133-52436512	-28.1	305-350	892-941	UTR3	-278.6			115	ENST00000055682	KIAA2022	chrX:73952685-74145282	-18.8	41-98	4434-4491	CDS	-803.9
8	ENST00000359396	TRPV6	chr7:142568957-142583507	-27.9	170-217	856-903	CDS	-165.8			15	ENST00000263707	TFCP2L1	chr2:121974164-122042783	-25.8	201-248	3236-3283	UTR3	-783.5
9	ENST00000321429	DUOX1	chr15:45422132-45457774	-27.7	243-293	5255-5305	UTR3	-499.8			156	ENST00000265843	EXPH5	chr11:108376159-108464374	-17.6	286-342	6202-6258	UTR3	-723.5
10	ENST00000436615	RAPGEFL1	chr17:38334243-38351906	-27.2	170-217	1713-1760	CDS	-297.2			11	ENST00000264318	GABRA4	chr4:46920918-46996424	-26.3	287-348	9450-9511	UTR3	-709.9
11	ENST00000264318	GABRA4	chr4:46920918-46996424	-26.3	287-348	9450-9511	UTR3	-709.9			14	ENST00000374690	AR	chrX:66764466-66950461	-26	291-342	3489-3540	UTR3	-655.2
12	ENST00000448701	KLK1	chr19:51322405-51327043	-26.3	186-233	892-939	UTR5	-313.2			166	ENST00000377122	NEBL	chr10:21068903-21186531	-17.1	202-251	3818-3867	UTR3	-633.4
13	ENST00000333407	FAM83F	chr22:40390954-40439533	-26.3	168-215	14437-14484	UTR3	-1204.8			77	ENST00000432730	WNK2	chr9:95947226-96081486	-20.5	62-113	7625-7676	UTR3	-605.1
14	ENST00000374690	AR	chrX:66764466-66950461	-26	291-342	3489-3540	UTR3	-655.2			4	ENST00000369707	GSTO2	chr10:106034921-106064703	-28.9	187-237	5424-5474	UTR3	-557.6
15	ENST00000263707	TFCP2L1	chr2:121974164-122042783	-25.8	201-248	3236-3283	UTR3	-783.5			67	ENST00000548411	BICD1	chr12:32260086-32536567	-20.9	286-343	7714-7771	UTR3	-538.1
16	ENST00000367021	IRF6	chr1:209959037-209979389	-25.5	41-100	2364-2423	UTR3	-434.4			30	ENST00000299084	SPRED1	chr15:38544528-38649450	-23.5	195-244	4506-4555	UTR3	-537
17	ENST00000358945	SCNN1A	chr12:6456012-6484390	-24.9	188-235	2325-2372	CDS	-331.3			92	ENST00000262094	RAB27B	chr18:52495431-52562747	-19.7	166-216	7012-7062	UTR3	-531.3
18	ENST00000539627	TMEM91	chr19:41856817-41889988	-24.9	264-312	742-790	UTR3	-347.2			137	ENST00000371158	INADL	chr1:62208150-62629592	-18.1	292-339	246-293	CDS	-511.8
19	ENST00000317775	NOS1	chr12:117645948-117799582	-24.8	18264	2406-2455	CDS	-1005.3			117	ENST00000367135	SLC26A9	chr1:205882177-205912588	-18.6	188-240	2069-2121	CDS	-503.9
20	ENST00000371901	CYP4X1	chr1:47489241-47516423	-24.6	124-187	1850-1913	UTR3	-204			133	ENST00000320955	SPTBN5	chr15:42140346-42186275	-18.1	34-93	9990-10049	CDS	-502
21	ENST00000226067	HLF	chr17:53342374-53402426	-24.2	195-263	4249-4317	UTR3	-461.3			9	ENST00000321429	DUOX1	chr15:45422132-45457774	-27.7	243-293	5255-5305	UTR3	-499.8
22	ENST00000605938	ATG9B	chr7:150709336-150721586	-24	289-344	3837-3892	UTR3	-385.3			49	ENST00000300176	AGFG2	chr7:100136849-100165842	-22	189-244	3332-3387	UTR3	-494.9
23	ENST00000332826	ANO9	chr11:418264-442011	-23.9	293-341	1337-1385	CDS	-121.4			43	ENST00000264025	PVRL1	chr11:119531703-119599794	-22.1	253-308	244-299	UTR5	-494.8
24	ENST00000375471	PADI1	chr1:17531622-17572500	-23.9	40-95	1593-1648	CDS	-387.7			26	ENST00000374928	KLF8	chrX:56258871-56314322	-23.8	185-233	1663-1711	UTR3	-490.4
25	ENST00000261800	FAT2	chr5:150883656-150948505	-23.9	170-217	3086-3133	CDS	-977.4			78	ENST00000366542	CEP170	chr1:243287731-243418352	-20.5	310-350	2607-2657	CDS	-488.6
26	ENST00000374928	KLF8	chrX:56258871-56314322	-23.8	185-233	1663-1711	UTR3	-490.4			138	ENST00000258873	ACSBG1	chr15:78459811-78527049	-18	61-108	100-147	UTR5	-486.8
27	ENST00000546530	RASAL1	chr12:113536625-113574029	-23.8	168-217	3160-3209	UTR3	-338.9			5	ENST00000535623	CALU	chr7:128379347-128411530	-28.8	285-345	3602-3662	UTR3	-475.2
28	ENST00000545511	AACS	chr12:125604405-125627873	-23.6	44-100	1394-1450	UTR5	-398.6			40	ENST00000435050	CLDN4	chr7:73242075-73247014	-22.6	296-345	1882-1931	UTR5	-466.1
29	ENST00000418234	PPP1R13L	chr19:45882897-45909607	-23.6	63-113	673-723	CDS	-146.2			21	ENST00000226067	HLF	chr17:53342374-53402426	-24.2	195-263	4249-4317	UTR3	-461.3
30	ENST00000299084	SPRED1	chr15:38544528-38649450	-23.5	195-244	4506-4555	UTR3	-537			51	ENST00000295887	CDS1	chr4:85504133-85572491	-21.7	292-341	1388-1437	CDS	-448.1
31	ENST00000374183	BSPRY	chr9:116111822-116133513	-23.4	187-243	1154-1210	CDS	-130.1			50	ENST00000421351	PERP	chr6:138409643-138428648	-21.8	195-244	2404-2453	UTR3	-442.3
32	ENST00000414691	ADTRP	chr6:11713758-11779403	-23.2	295-350	789-845	CDS	-309.7			74	ENST00000377022	CASZ1	chr1:10696662-10856705	-20.7	186-235	100-149	UTR5	-437.7
33	ENST00000372273	TMEM254	chr10:81838793-81852313	-23.1	187-234	1076-1123	UTR3	-224.4			1	ENST00000391967	LAD1	chr1:201349967-201368736	-32.4	181-244	1917-1980	UTR3	-437.1
34	ENST00000329734	IRX3	chr16:54317217-54320675	-23	309-350	2358-2409	UTR3	-144.9			16	ENST00000367021	IRF6	chr1:209959037-209979389	-25.5	41-100	2364-2423	UTR3	-434.4
35	ENST00000374900	FAAH2	chrX:57313140-57515629	-22.9	167-217	20-70	UTR5	-184.4			79	ENST00000369697	KCND3	chr1:112313285-112525418	-20.5	181-235	3575-3629	UTR3	-432
36	ENST00000573514	CCDC64B	chr16:3077686-3083003	-22.9	292-345	60-113	UTR5	-251.5			2	ENST00000313234	KRT80	chr12:52562781-52585784	-32.1	293-342	2858-2907	UTR3	-418.8
37	ENST00000378024	AHNAK	chr11:62283378-62314307	-22.9	138-187	18340-18389	UTR3	-1038.4			169	ENST00000343495	ETV1	chr7:13930859-14029642	-17	190-238	2968-3016	UTR3	-417.6
38	ENST00000317508	PRSS8	chr16:31142757-31147083	-22.9	62-113	1616-1667	UTR3	-219.6			174	ENST00000261655	RIMBP2	chr12:130880683-131002410	-16.7	63-113	546-596	CDS	-414.5
39	ENST00000254043	KRT15	chr17:39669996-39678665	-22.8	295-350	2495-2560	UTR5	-339.2			72	ENST00000200181	ITGB4	chr17:73717517-73753899	-20.7	188-237	4713-4762	CDS	-406.5
40	ENST00000435050	CLDN4	chr7:73242075-73247014	-22.6	296-345	1882-1931	UTR5	-466.1			103	ENST00000511217	SH3RF2	chr5:145317441-145461354	-19.3	17168	2240-2289	UTR3,stop_codon	-401.2
41	ENST00000251535	ALOX12	chr17:6899385-6914055	-22.4	202-251	2274-2323	UTR3	-153.7			83	ENST00000178638	CA12	chr15:63613578-63674360	-20.3	292-343	1533-1584	UTR3	-400.9
42	ENST00000550308	CYP4F12	chr19:15783568-15807984	-22.3	297-350	642-695	CDS	-155.6			28	ENST00000545511	AACS	chr12:125604405-125627873	-23.6	44-100	1394-1450	UTR5	-398.6
43	ENST00000264025	PVRL1	chr11:119531703-119599794	-22.1	253-308	244-299	UTR5	-494.8			65	ENST00000399816	UBE2QL1	chr5:6448737-6495022	-21	301-350	416-468	CDS	-397
44	ENST00000379328	GATA3	chr10:8096657-8117161	-22	298-346	322-370	UTR5	-310.1			140	ENST00000473183	ESRP2	chr16:68263030-68270487	-17.9	188-235	1846-1893	CDS	-394.6
45	ENST00000517296	ARHGAP8	chr22:45098356-45258586	-22	111-160	1556-1605	CDS	-225.4			24	ENST00000375471	PADI1	chr1:17531622-17572500	-23.9	40-95	1593-1648	CDS	-387.7
46	ENST00000504449	PCP4L1	chr1:161228518-161255240	-22	189-244	475-530	UTR3	-152.4			57	ENST00000254051	TNS4	chr17:38632081-38657849	-21.4	76-123	651-698	CDS	-386.4
47	ENST00000399066	SYBU	chr8:110586412-110655904	-22	190-243	3022-3075	UTR3	-302.9			22	ENST00000605938	ATG9B	chr7:150709336-150721586	-24	289-344	3837-3892	UTR3	-385.3
48	ENST00000339843	CYP3A5	chr7:99245824-99277621	-22	291-346	3070-3125	UTR3	-214.8			86	ENST00000333677	ARHGEF37	chr5:148961037-149014531	-20	251-298	2257-2304	UTR3	-381.9
49	ENST00000300176	AGFG2	chr7:100136849-100165842	-22	189-244	3332-3387	UTR3	-494.9			118	ENST00000397272	PLA2G4F	chr15:42433333-42448839	-18.6	157-212	3205-3260	UTR3	-379.1
50	ENST00000421351	PERP	chr6:138409643-138428648	-21.8	195-244	2404-2453	UTR3	-442.3			188	ENST00000221307	CYP4F3	chr19:15751711-15773635	-16.3	188-237	3881-3930	UTR3	-378.3
51	ENST00000295887	CDS1	chr4:85504133-85572491	-21.7	292-341	1388-1437	CDS	-448.1			203	ENST00000334504	COL4A6	chrX:107398838-107681660	-15.7	306-350	5651-5700	UTR3	-377.3
52	ENST00000367278	LGR6	chr1:202163030-202288909	-21.7	138-188	3285-3335	UTR3	-318.2			101	ENST00000588982	ZBTB7C	chr18:45553045-45691937	-19.3	267-314	1457-1504	CDS	-376.8
53	ENST00000319098	PSAPL1	chr4:7432023-7436700	-21.6	59-113	3618-3672	UTR3	-191.5			125	ENST00000409359	ARHGEF4	chr2:131595029-131704803	-18.4	165-212	3092-3139	CDS	-372.5
54	ENST00000155926	TRIB2	chr2:12857016-12882860	-21.5	187-241	1275-1329	UTR5	-243.7			178	ENST00000374566	EPB41L4B	chr9:111934256-112083244	-16.6	287-346	5426-5485	UTR3	-366.2
55	ENST00000356728	RORC	chr1:151778548-151798567	-21.5	187-238	1861-1912	UTR3	-176.7			69	ENST00000359651	ELF3	chr1:201977074-201985137	-20.9	293-343	1575-1625	UTR5	-364
56	ENST00000328051	SPRR4	chr1:152943143-152945050	-21.5	56-113	24746	UTR5,start_codon	-159			170	ENST00000269394	ZNF750	chr17:80787312-80798454	-16.9	273-320	631-678	UTR5	-357
57	ENST00000254051	TNS4	chr17:38632081-38657849	-21.4	76-123	651-698	CDS	-386.4			177	ENST00000217289	FERMT1	chr20:6055493-6104191	-16.6	166-217	2974-3025	UTR3	-355
58	ENST00000265643	GAL	chr11:68451944-68458643	-21.4	170-217	714-761	UTR3	-84.6			110	ENST00000318962	ALS2CL	chr3:46710680-46735191	-19.1	289-338	3777-3826	UTR3	-353.1
59	ENST00000301149	GPD1	chr12:50497603-50505102	-21.4	253-307	338-392	CDS	-227.8			96	ENST00000433647	VIPR1	chr3:42530792-42579059	-19.5	296-350	3032-3090	UTR3	-351.1
60	ENST00000335987	OVOL1	chr11:65554494-65564690	-21.3	17899	1249-1300	UTR3	-148.7			18	ENST00000539627	TMEM91	chr19:41856817-41889988	-24.9	264-312	742-790	UTR3	-347.2
61	ENST00000370325	GABRE	chrX:151121598-151143151	-21.3	183-234	2440-2491	UTR3	-209.8			39	ENST00000254043	KRT15	chr17:39669996-39678665	-22.8	295-350	2495-2560	UTR5	-339.2
62	ENST00000341809	KRT77	chr12:53083411-53097247	-21.2	296-345	1804-1853	UTR3	-218.7			27	ENST00000546530	RASAL1	chr12:113536625-113574029	-23.8	168-217	3160-3209	UTR3	-338.9
63	ENST00000368012	PVRL4	chr1:161040786-161059389	-21.1	42-91	3128-3177	UTR3	-232.4			153	ENST00000295092	FAM84A	chr2:14772811-14780170	-17.6	192-243	3537-3588	UTR3	-335
64	ENST00000512091	LPHN3	chr4:62066977-62944053	-21	297-346	5414-5463	UTR3	-957.6			17	ENST00000358945	SCNN1A	chr12:6456012-6484390	-24.9	188-235	2325-2372	CDS	-331.3
65	ENST00000399816	UBE2QL1	chr5:6448737-6495022	-21	301-350	416-468	CDS	-397			94	ENST00000251808	GRHL2	chr8:102504661-102681954	-19.6	165-214	368-417	CDS	-327.3
66	ENST00000381661	ATP6V1C2	chr2:10861776-10925236	-20.9	292-339	634-681	CDS	-252.8			148	ENST00000331782	JAG2	chr14:105607319-105635161	-17.6	298-345	779-826	CDS	-324.1
67	ENST00000548411	BICD1	chr12:32260086-32536567	-20.9	286-343	7714-7771	UTR3	-538.1			73	ENST00000280758	BTBD11	chr12:107712191-108053419	-20.7	183-234	462-513	UTR5	-323.2
68	ENST00000397299	JMJD7	chr15:42120284-42129779	-20.9	61-111	335-385	CDS	-106.6			183	ENST00000366539	AKT3	chr1:243665066-244013430	-16.4	297-346	3250-3299	UTR3	-319.6
69	ENST00000359651	ELF3	chr1:201977074-201985137	-20.9	293-343	1575-1625	UTR5	-364			52	ENST00000367278	LGR6	chr1:202163030-202288909	-21.7	138-188	3285-3335	UTR3	-318.2
70	ENST00000456047	DCD	chr12:55038415-55042277	-20.8	137-186	452-501	CDS	-96.1			6	ENST00000380149	ALOXE3	chr17:7999219-8021807	-28.4	17533	3023-3072	UTR3	-317.6
71	ENST00000271153	CYP4B1	chr1:47264719-47285085	-20.7	170-217	1336-1383	CDS	-165.6			143	ENST00000454189	GPM6B	chrX:13789576-13956757	-17.8	291-340	2757-2806	UTR3	-316.2
72	ENST00000200181	ITGB4	chr17:73717517-73753899	-20.7	188-237	4713-4762	CDS	-406.5			120	ENST00000504228	KIAA1211	chr4:57138571-57194791	-18.5	186-236	1729-1779	CDS	-314.9
73	ENST00000280758	BTBD11	chr12:107712191-108053419	-20.7	183-234	462-513	UTR5	-323.2			12	ENST00000448701	KLK1	chr19:51322405-51327043	-26.3	186-233	892-939	UTR5	-313.2
74	ENST00000377022	CASZ1	chr1:10696662-10856705	-20.7	186-235	100-149	UTR5	-437.7			44	ENST00000379328	GATA3	chr10:8096657-8117161	-22	298-346	322-370	UTR5	-310.1
75	ENST00000369230	PNLIPRP3	chr10:118187380-118237469	-20.6	298-349	594-645	CDS	-164.2			32	ENST00000414691	ADTRP	chr6:11713758-11779403	-23.2	295-350	789-845	CDS	-309.7
76	ENST00000293774	KRT4	chr12:53200334-53208335	-20.6	186-233	2362-2409	UTR3	-206.6			227	ENST00000297494	NOS3	chr7:150688084-150711676	-14.3	318-350	4009-4060	UTR3	-304.7
77	ENST00000432730	WNK2	chr9:95947226-96081486	-20.5	62-113	7625-7676	UTR3	-605.1			126	ENST00000359947	PTPRF	chr1:43996548-44089337	-18.4	294-343	6643-6692	UTR3	-303.5
78	ENST00000366542	CEP170	chr1:243287731-243418352	-20.5	310-350	2607-2657	CDS	-488.6			84	ENST00000301607	EVPL	chr17:74002927-74023533	-20	136-185	3447-3496	CDS	-303.4
79	ENST00000369697	KCND3	chr1:112313285-112525418	-20.5	181-235	3575-3629	UTR3	-432			47	ENST00000399066	SYBU	chr8:110586412-110655904	-22	190-243	3022-3075	UTR3	-302.9
80	ENST00000323090	SULT2B1	chr19:49078798-49102682	-20.5	307-350	348-398	UTR5,start_codon	-130.2			10	ENST00000436615	RAPGEFL1	chr17:38334243-38351906	-27.2	170-217	1713-1760	CDS	-297.2
81	ENST00000321276	SGPP2	chr2:223289237-223425667	-20.5	48-99	1660-1711	UTR3	-193.2			228	ENST00000288912	WDR66	chr12:122355769-122441833	-14.3	199-251	2650-2702	CDS	-296
82	ENST00000546970	ZNF385A	chr12:54762938-54779552	-20.4	185-236	2379-2430	UTR3	-260.1			90	ENST00000337532	MPP7	chr10:28339923-28569071	-19.9	292-347	3550-3605	UTR3	-281.6
83	ENST00000178638	CA12	chr15:63613578-63674360	-20.3	292-343	1533-1584	UTR3	-400.9			150	ENST00000380059	SLC4A11	chr20:3208064-3218812	-17.6	186-238	1319-1371	CDS	-281.1
84	ENST00000301607	EVPL	chr17:74002927-74023533	-20	136-185	3447-3496	CDS	-303.4			7	ENST00000335281	GNG2	chr14:52327133-52436512	-28.1	305-350	892-941	UTR3	-278.6
85	ENST00000355594	ANKRD35	chr1:145549231-145568526	-20	251-298	959-1006	CDS	-248.9			163	ENST00000371122	SMARCA1	chrX:128580483-128657477	-17.2	292-349	2480-2537	CDS	-275.9
86	ENST00000333677	ARHGEF37	chr5:148961037-149014531	-20	251-298	2257-2304	UTR3	-381.9			104	ENST00000244728	COL21A1	chr6:55921389-56112544	-19.2	295-350	3627-3683	UTR3	-275.1
87	ENST00000306390	LRG1	chr19:4536422-4540486	-20	187-236	288-337	UTR5	-160.9			136	ENST00000359470	C1orf116	chr1:207191867-207206092	-18.1	192-245	1553-1606	CDS	-271.2
88	ENST00000356575	MEGF6	chr1:3406491-3528059	-20	186-236	5328-5378	UTR3	-151			162	ENST00000464456	MECOM	chr3:168801296-168865522	-17.2	297-349	3285-3337	CDS	-270.4
89	ENST00000424301	CKMT2	chr5:80529144-80562216	-19.9	107-159	1375-1427	CDS	-97.8			124	ENST00000515030	ACSL1	chr4:185676755-185747972	-18.4	297-350	2970-3025	UTR3	-269.7
90	ENST00000337532	MPP7	chr10:28339923-28569071	-19.9	292-347	3550-3605	UTR3	-281.6			132	ENST00000440783	GPT2	chr16:46918748-46965200	-18.1	186-234	178-226	UTR5	-263.9
91	ENST00000301395	GGT6	chr17:4460223-4463876	-19.7	294-348	1027-1081	CDS	-192.3			102	ENST00000284382	CERS3	chr15:100940601-101084925	-19.3	187-244	1636-1693	UTR3	-262.4
92	ENST00000262094	RAB27B	chr18:52495431-52562747	-19.7	166-216	7012-7062	UTR3	-531.3			82	ENST00000546970	ZNF385A	chr12:54762938-54779552	-20.4	185-236	2379-2430	UTR3	-260.1
93	ENST00000176643	ALDH3A2	chr17:19551840-19580909	-19.6	309-350	2476-2528	UTR3	-247.3			105	ENST00000219368	FA2H	chr16:74746854-74808723	-19.2	17533	1418-1466	UTR3	-258.2
94	ENST00000251808	GRHL2	chr8:102504661-102681954	-19.6	165-214	368-417	CDS	-327.3			3	ENST00000220420	TGM5	chr15:43524794-43559055	-30.7	141-194	2572-2625	UTR3	-255.6
95	ENST00000555868	TMEM30B	chr14:61744089-61748558	-19.6	191-238	2780-2827	UTR3	-237.8			175	ENST00000433979	PIK3C2G	chr12:18414475-18801348	-16.6	201-252	3630-3681	CDS	-255.4
96	ENST00000433647	VIPR1	chr3:42530792-42579059	-19.5	296-350	3032-3090	UTR3	-351.1			66	ENST00000381661	ATP6V1C2	chr2:10861776-10925236	-20.9	292-339	634-681	CDS	-252.8
97	ENST00000223127	PLOD3	chr7:100849259-100860954	-19.5	42-96	606-660	CDS	-215.9			36	ENST00000573514	CCDC64B	chr16:3077686-3083003	-22.9	292-345	60-113	UTR5	-251.5
98	ENST00000251645	KRT31	chr17:39549977-39553844	-19.4	188-239	1209-1260	CDS	-108.4			199	ENST00000358487	FGFR2	chr10:123237856-123357598	-15.9	320-350	2519-2568	CDS	-251
99	ENST00000280772	ANK3	chr10:61786057-62149488	-19.3	190-242	3984-4036	CDS	-1008.8			112	ENST00000416219	ATP2C2	chr16:84402134-84497793	-19	62-109	2330-2377	CDS	-250
100	ENST00000289429	CD1A	chr1:158223928-158228059	-19.3	308-350	1919-1968	UTR3	-247.2			85	ENST00000355594	ANKRD35	chr1:145549231-145568526	-20	251-298	959-1006	CDS	-248.9
101	ENST00000588982	ZBTB7C	chr18:45553045-45691937	-19.3	267-314	1457-1504	CDS	-376.8			93	ENST00000176643	ALDH3A2	chr17:19551840-19580909	-19.6	309-350	2476-2528	UTR3	-247.3
102	ENST00000284382	CERS3	chr15:100940601-101084925	-19.3	187-244	1636-1693	UTR3	-262.4			100	ENST00000289429	CD1A	chr1:158223928-158228059	-19.3	308-350	1919-1968	UTR3	-247.2
103	ENST00000511217	SH3RF2	chr5:145317441-145461354	-19.3	17168	2240-2289	UTR3,stop_codon	-401.2			54	ENST00000155926	TRIB2	chr2:12857016-12882860	-21.5	187-241	1275-1329	UTR5	-243.7
104	ENST00000244728	COL21A1	chr6:55921389-56112544	-19.2	295-350	3627-3683	UTR3	-275.1			243	ENST00000418331	PTPRJ	chr11:48002114-48189670	-13.3	124-173	3478-3527	CDS	-242.2
105	ENST00000219368	FA2H	chr16:74746854-74808723	-19.2	17533	1418-1466	UTR3	-258.2			201	ENST00000296252	LIPH	chr3:185224051-185270401	-15.8	48-99	2227-2278	UTR3	-241.7
106	ENST00000296839	FOXQ1	chr6:1312676-1314992	-19.2	292-350	28-89	UTR5	-173.3			116	ENST00000392957	EPHB6	chr7:142552793-142568847	-18.7	170-217	3131-3178	CDS	-241.1
107	ENST00000397621	FBXL16	chr16:742501-755829	-19.1	19360	2340-2395	UTR3	-181.2			95	ENST00000555868	TMEM30B	chr14:61744089-61748558	-19.6	191-238	2780-2827	UTR3	-237.8
108	ENST00000235547	HSD3B1	chr1:120049827-120057681	-19.1	306-350	1386-1438	UTR3	-135.3			149	ENST00000306708	LRRC8E	chr19:7953391-7966901	-17.6	304-350	458-514	CDS	-237.5
109	ENST00000244926	SCGB1D2	chr11:62009683-62012280	-19.1	208-255	416-463	UTR3	-33.8			221	ENST00000324907	GRHL1	chr2:10091828-10142405	-14.7	57-108	43-94	UTR5	-237.4
110	ENST00000318962	ALS2CL	chr3:46710680-46735191	-19.1	289-338	3777-3826	UTR3	-353.1			154	ENST00000541714	TJP3	chr19:3708108-3750810	-17.6	182-229	2519-2566	CDS	-236.5
111	ENST00000431096	MIR205HG	chr1:209602184-209605894	-19.1	189-236	111-158	ncRNA	-151			63	ENST00000368012	PVRL4	chr1:161040786-161059389	-21.1	42-91	3128-3177	UTR3	-232.4
112	ENST00000416219	ATP2C2	chr16:84402134-84497793	-19	62-109	2330-2377	CDS	-250			226	ENST00000338702	MAOA	chrX:43515468-43606068	-14.3	186-234	41-89	UTR5	-229.8
113	ENST00000505139	EFNA3	chr1:155036225-155059283	-19	12055	748-795	CDS,stop_codon	-80.2			122	ENST00000226247	FOXN1	chr17:26850960-26865914	-18.4	58-105	618-665	CDS	-229.1
114	ENST00000296370	S100P	chr4:6694797-6698896	-18.9	183-238	223-278	UTR5	-106.8			59	ENST00000301149	GPD1	chr12:50497603-50505102	-21.4	253-307	338-392	CDS	-227.8
115	ENST00000055682	KIAA2022	chrX:73952685-74145282	-18.8	41-98	4434-4491	CDS	-803.9			131	ENST00000260264	POU2F3	chr11:120107350-120190653	-18.2	184-236	395-447	CDS	-227.1
116	ENST00000392957	EPHB6	chr7:142552793-142568847	-18.7	170-217	3131-3178	CDS	-241.1			45	ENST00000517296	ARHGAP8	chr22:45098356-45258586	-22	111-160	1556-1605	CDS	-225.4
117	ENST00000367135	SLC26A9	chr1:205882177-205912588	-18.6	188-240	2069-2121	CDS	-503.9			33	ENST00000372273	TMEM254	chr10:81838793-81852313	-23.1	187-234	1076-1123	UTR3	-224.4
118	ENST00000397272	PLA2G4F	chr15:42433333-42448839	-18.6	157-212	3205-3260	UTR3	-379.1			194	ENST00000264051	NGEF	chr2:233743397-233877982	-16	138-185	1609-1656	CDS	-221.2
119	ENST00000221730	EPHX3	chr19:15337731-15343243	-18.5	298-350	861-913	CDS	-40.4			38	ENST00000317508	PRSS8	chr16:31142757-31147083	-22.9	62-113	1616-1667	UTR3	-219.6
120	ENST00000504228	KIAA1211	chr4:57138571-57194791	-18.5	186-236	1729-1779	CDS	-314.9			62	ENST00000341809	KRT77	chr12:53083411-53097247	-21.2	296-345	1804-1853	UTR3	-218.7
121	ENST00000505790	IRX4	chr5:1877563-1887332	-18.5	42398	20699	UTR5	-104.5			208	ENST00000392550	LLGL2	chr17:73521821-73571288	-15.6	59-110	1258-1309	CDS	-216.1
122	ENST00000226247	FOXN1	chr17:26850960-26865914	-18.4	58-105	618-665	CDS	-229.1			97	ENST00000223127	PLOD3	chr7:100849259-100860954	-19.5	42-96	606-660	CDS	-215.9
123	ENST00000305631	DEGS2	chr14:100612757-100626500	-18.4	269-316	1091-1138	CDS	-104.7			48	ENST00000339843	CYP3A5	chr7:99245824-99277621	-22	291-346	3070-3125	UTR3	-214.8
124	ENST00000515030	ACSL1	chr4:185676755-185747972	-18.4	297-350	2970-3025	UTR3	-269.7			61	ENST00000370325	GABRE	chrX:151121598-151143151	-21.3	183-234	2440-2491	UTR3	-209.8
125	ENST00000409359	ARHGEF4	chr2:131595029-131704803	-18.4	165-212	3092-3139	CDS	-372.5			219	ENST00000371900	SLC6A14	chrX:115567791-115592625	-14.8	311-350	2711-2760	UTR3	-209
126	ENST00000359947	PTPRF	chr1:43996548-44089337	-18.4	294-343	6643-6692	UTR3	-303.5			159	ENST00000373366	GJB3	chr1:35246791-35251965	-17.5	310-350	1026-1073	CDS	-207.9
127	ENST00000558996	DUOXA1	chr15:45409573-45422075	-18.4	296-345	602-651	CDS	-173.1			76	ENST00000293774	KRT4	chr12:53200334-53208335	-20.6	186-233	2362-2409	UTR3	-206.6
128	ENST00000252245	KRT75	chr12:52817855-52828309	-18.4	185-240	1813-1868	CDS	-201.7			20	ENST00000371901	CYP4X1	chr1:47489241-47516423	-24.6	124-187	1850-1913	UTR3	-204
129	ENST00000527815	AIM1L	chr1:26648351-26670576	-18.3	203-260	950-1007	CDS	-90.8			128	ENST00000252245	KRT75	chr12:52817855-52828309	-18.4	185-240	1813-1868	CDS	-201.7
130	ENST00000368395	MUC1	chr1:155158301-155162706	-18.3	190-237	70-117	UTR5,start_codon	-114.2			158	ENST00000274192	SRD5A1	chr5:6633457-6669675	-17.6	298-350	481-533	CDS	-200.9
131	ENST00000260264	POU2F3	chr11:120107350-120190653	-18.2	184-236	395-447	CDS	-227.1			251	ENST00000226432	CWH43	chr4:48988265-49064096	-12.8	292-350	1051-1109	CDS	-196.8
132	ENST00000440783	GPT2	chr16:46918748-46965200	-18.1	186-234	178-226	UTR5	-263.9			81	ENST00000321276	SGPP2	chr2:223289237-223425667	-20.5	48-99	1660-1711	UTR3	-193.2
133	ENST00000320955	SPTBN5	chr15:42140346-42186275	-18.1	34-93	9990-10049	CDS	-502			91	ENST00000301395	GGT6	chr17:4460223-4463876	-19.7	294-348	1027-1081	CDS	-192.3
134	ENST00000508956	KY	chr3:134321981-134369860	-18.1	309-350	890-937	CDS	-165.8			53	ENST00000319098	PSAPL1	chr4:7432023-7436700	-21.6	59-113	3618-3672	UTR3	-191.5
135	ENST00000305363	TMPRSS11E	chr4:69313168-69363322	-18.1	35-88	1222-1275	CDS	-119.5			206	ENST00000368094	IGSF9	chr1:159896830-159915386	-15.6	302-350	3066-3117	CDS	-190.9
136	ENST00000359470	C1orf116	chr1:207191867-207206092	-18.1	192-245	1553-1606	CDS	-271.2			171	ENST00000376503	SLC15A1	chr13:99336056-99404908	-16.8	294-350	2750-2807	UTR3	-190.6
137	ENST00000371158	INADL	chr1:62208150-62629592	-18.1	292-339	246-293	CDS	-511.8			197	ENST00000436592	C5orf27	chr5:95187937-95195837	-15.9	298-345	15707	UTR5	-189.1
138	ENST00000258873	ACSBG1	chr15:78459811-78527049	-18	61-108	100-147	UTR5	-486.8			35	ENST00000374900	FAAH2	chrX:57313140-57515629	-22.9	167-217	20-70	UTR5	-184.4
139	ENST00000589373	KLC3	chr19:45836693-45853645	-18	188-243	691-746	UTR5	-143			212	ENST00000311966	GLS2	chr12:56864737-56882181	-15.4	189-236	19115	UTR5	-181.6
140	ENST00000473183	ESRP2	chr16:68263030-68270487	-17.9	188-235	1846-1893	CDS	-394.6			146	ENST00000380291	AP1S2	chrX:15848183-15872927	-17.7	295-346	2147-2198	UTR3	-181.5
141	ENST00000265627	PON3	chr7:94989257-95025673	-17.9	320-350	579-626	CDS	-51.9			107	ENST00000397621	FBXL16	chr16:742501-755829	-19.1	19360	2340-2395	UTR3	-181.2
142	ENST00000368739	PGLYRP4	chr1:153302597-153321316	-17.9	312-350	30-79	UTR5	-159.3			190	ENST00000244360	RNF39	chr6:30038044-30043664	-16.1	260-307	653-700	CDS	-180.7
143	ENST00000454189	GPM6B	chrX:13789576-13956757	-17.8	291-340	2757-2806	UTR3	-316.2			236	ENST00000341772	DNER	chr2:230222346-230579274	-13.6	63-110	1357-1404	CDS	-180.3
144	ENST00000367136	PM20D1	chr1:205797151-205819245	-17.8	277-332	1781-1836	UTR3	-176.5			258	ENST00000335449	GLDN	chr15:51633827-51700210	-12.4	301-350	2516-2565	UTR3	-178.1
145	ENST00000338523	SNX10	chr7:26331544-26413945	-17.7	116-172	907-963	UTR3	-66			216	ENST00000598504	SLC1A6	chr19:15072123-15090505	-15	192-239	1663-1710	CDS	-177.6
146	ENST00000380291	AP1S2	chrX:15848183-15872927	-17.7	295-346	2147-2198	UTR3	-181.5			55	ENST00000356728	RORC	chr1:151778548-151798567	-21.5	187-238	1861-1912	UTR3	-176.7
147	ENST00000369779	SLC16A4	chr1:110905471-110933704	-17.7	163-217	2454-2508	UTR3	-155.3			144	ENST00000367136	PM20D1	chr1:205797151-205819245	-17.8	277-332	1781-1836	UTR3	-176.5
148	ENST00000331782	JAG2	chr14:105607319-105635161	-17.6	298-345	779-826	CDS	-324.1			193	ENST00000343070	SCNN1B	chr16:23313592-23392620	-16.1	297-344	459-506	CDS	-175.7
149	ENST00000306708	LRRC8E	chr19:7953391-7966901	-17.6	304-350	458-514	CDS	-237.5			172	ENST00000258729	IGF2BP3	chr7:23349829-23510086	-16.8	306-350	4147-4196	UTR3	-174.4
150	ENST00000380059	SLC4A11	chr20:3208064-3218812	-17.6	186-238	1319-1371	CDS	-281.1			247	ENST00000297375	EN2	chr7:155250825-155257526	-13.1	235-293	192-250	UTR5,start_codon	-174.3
151	ENST00000295294	BNIPL	chr1:151009092-151020062	-17.6	294-350	1273-1335	CDS	-161.6			262	ENST00000406397	VSNL1	chr2:17722428-17838285	-12.1	41-101	855-915	CDS	-173.7
152	ENST00000369406	HMGCS2	chr1:120290620-120311517	-17.6	184-238	2134-2188	UTR3	-124.5			106	ENST00000296839	FOXQ1	chr6:1312676-1314992	-19.2	292-350	28-89	UTR5	-173.3
153	ENST00000295092	FAM84A	chr2:14772811-14780170	-17.6	192-243	3537-3588	UTR3	-335			127	ENST00000558996	DUOXA1	chr15:45409573-45422075	-18.4	296-345	602-651	CDS	-173.1
154	ENST00000541714	TJP3	chr19:3708108-3750810	-17.6	182-229	2519-2566	CDS	-236.5			244	ENST00000221700	CYP4F2	chr19:15988834-16008930	-13.2	57-106	1296-1345	CDS	-168.9
155	ENST00000217185	PTK6	chr20:62159779-62168695	-17.6	61-108	539-586	CDS	-104.5			233	ENST00000209718	KRT23	chr17:39078949-39093672	-13.8	43-90	23-70	UTR5	-168.1
156	ENST00000265843	EXPH5	chr11:108376159-108464374	-17.6	286-342	6202-6258	UTR3	-723.5			161	ENST00000250055	SOX15	chr17:7491497-7493488	-17.4	112-164	215-267	UTR5	-168
157	ENST00000278742	ST14	chr11:130029458-130080271	-17.6	56-107	2885-2936	CDS	-155.2			225	ENST00000367748	IL20RA	chr6:137321109-137366298	-14.4	169-216	521-568	UTR5	-166
158	ENST00000274192	SRD5A1	chr5:6633457-6669675	-17.6	298-350	481-533	CDS	-200.9			8	ENST00000359396	TRPV6	chr7:142568957-142583507	-27.9	170-217	856-903	CDS	-165.8
159	ENST00000373366	GJB3	chr1:35246791-35251965	-17.5	310-350	1026-1073	CDS	-207.9			134	ENST00000508956	KY	chr3:134321981-134369860	-18.1	309-350	890-937	CDS	-165.8
160	ENST00000425297	SYN2	chr3:12203046-12226877	-17.4	187-236	802-851	ncRNA	-164.9			71	ENST00000271153	CYP4B1	chr1:47264719-47285085	-20.7	170-217	1336-1383	CDS	-165.6
161	ENST00000250055	SOX15	chr17:7491497-7493488	-17.4	112-164	215-267	UTR5	-168			160	ENST00000425297	SYN2	chr3:12203046-12226877	-17.4	187-236	802-851	ncRNA	-164.9
162	ENST00000464456	MECOM	chr3:168801296-168865522	-17.2	297-349	3285-3337	CDS	-270.4			75	ENST00000369230	PNLIPRP3	chr10:118187380-118237469	-20.6	298-349	594-645	CDS	-164.2
163	ENST00000371122	SMARCA1	chrX:128580483-128657477	-17.2	292-349	2480-2537	CDS	-275.9			237	ENST00000533256	EPS8L2	chr11:706118-727724	-13.6	298-345	978-1025	CDS	-163.9
164	ENST00000361084	RAB25	chr1:156030952-156040295	-17.2	63-112	16-65	UTR5	-79.8			229	ENST00000328945	SDR42E1	chr16:82031222-82045093	-14.2	63-112	947-996	CDS	-163.8
165	ENST00000509001	TNNT2	chr1:201328163-201346890	-17.1	59-106	1282-1329	UTR3	-118.2			191	ENST00000284486	FAM167A	chr8:11278973-11324276	-16.1	213-264	1606-1657	UTR3	-163.3
166	ENST00000377122	NEBL	chr10:21068903-21186531	-17.1	202-251	3818-3867	UTR3	-633.4			196	ENST00000300113	CHP2	chr16:23765949-23770272	-16	140-187	2117-2164	UTR3	-162.9
167	ENST00000409840	SERPINE2	chr2:224839871-224896195	-17.1	299-350	655-710	UTR5,start_codon	-119.3			151	ENST00000295294	BNIPL	chr1:151009092-151020062	-17.6	294-350	1273-1335	CDS	-161.6
168	ENST00000245908	SH2D3A	chr19:6752310-6767599	-17	252-305	1047-1100	CDS	-139.5			87	ENST00000306390	LRG1	chr19:4536422-4540486	-20	187-236	288-337	UTR5	-160.9
169	ENST00000343495	ETV1	chr7:13930859-14029642	-17	190-238	2968-3016	UTR3	-417.6			214	ENST00000380183	ALOX15B	chr17:7942336-7952452	-15.3	298-347	1211-1260	CDS	-160.1
170	ENST00000269394	ZNF750	chr17:80787312-80798454	-16.9	273-320	631-678	UTR5	-357			234	ENST00000263182	BBOX1	chr11:27062510-27149354	-13.7	289-339	869-919	CDS	-160
171	ENST00000376503	SLC15A1	chr13:99336056-99404908	-16.8	294-350	2750-2807	UTR3	-190.6			142	ENST00000368739	PGLYRP4	chr1:153302597-153321316	-17.9	312-350	30-79	UTR5	-159.3
172	ENST00000258729	IGF2BP3	chr7:23349829-23510086	-16.8	306-350	4147-4196	UTR3	-174.4			246	ENST00000312319	ELF5	chr11:34500344-34533346	-13.2	238-288	801-851	CDS	-159.3
173	ENST00000275815	EPHA1	chr7:143088206-143105985	-16.7	58-113	1674-1729	CDS	-148.9			56	ENST00000328051	SPRR4	chr1:152943143-152945050	-21.5	56-113	24746	UTR5,start_codon	-159
174	ENST00000261655	RIMBP2	chr12:130880683-131002410	-16.7	63-113	546-596	CDS	-414.5			210	ENST00000307486	C2orf54	chr2:241825467-241831455	-15.5	62-113	1572-1623	UTR3	-158.4
175	ENST00000433979	PIK3C2G	chr12:18414475-18801348	-16.6	201-252	3630-3681	CDS	-255.4			185	ENST00000262487	ISM1	chr20:13202419-13281298	-16.4	257-313	1718-1774	UTR3	-157.1
176	ENST00000463117	CYP2E1	chr10:135333911-135352626	-16.6	60-112	1027-1079	CDS	-134.8			42	ENST00000550308	CYP4F12	chr19:15783568-15807984	-22.3	297-350	642-695	CDS	-155.6
177	ENST00000217289	FERMT1	chr20:6055493-6104191	-16.6	166-217	2974-3025	UTR3	-355			147	ENST00000369779	SLC16A4	chr1:110905471-110933704	-17.7	163-217	2454-2508	UTR3	-155.3
178	ENST00000374566	EPB41L4B	chr9:111934256-112083244	-16.6	287-346	5426-5485	UTR3	-366.2			186	ENST00000602346	TP53AIP1	chr11:128805273-128812822	-16.4	187-239	2277-2329	UTR3	-155.3
179	ENST00000268933	EPN3	chr17:48609905-48621111	-16.6	294-343	1499-1548	CDS	-143.3			157	ENST00000278742	ST14	chr11:130029458-130080271	-17.6	56-107	2885-2936	CDS	-155.2
180	ENST00000600324	STAP2	chr19:4324041-4338818	-16.5	293-342	100-149	CDS	-131.5			41	ENST00000251535	ALOX12	chr17:6899385-6914055	-22.4	202-251	2274-2323	UTR3	-153.7
181	ENST00000203664	OTUB2	chr14:94492676-94515276	-16.5	310-350	1820-1867	UTR3	-140.7			46	ENST00000504449	PCP4L1	chr1:161228518-161255240	-22	189-244	475-530	UTR3	-152.4
182	ENST00000551171	RDH12	chr14:68168604-68201169	-16.5	285-342	1766-1823	UTR3	-127.1			88	ENST00000356575	MEGF6	chr1:3406491-3528059	-20	186-236	5328-5378	UTR3	-151
183	ENST00000366539	AKT3	chr1:243665066-244013430	-16.4	297-346	3250-3299	UTR3	-319.6			111	ENST00000431096	MIR205HG	chr1:209602184-209605894	-19.1	189-236	111-158	ncRNA	-151
184	ENST00000390654	COL23A1	chr5:177664620-178017556	-16.4	138-188	1859-1909	CDS	-116.5			218	ENST00000375758	ANKRD10	chr13:111530889-111567416	-14.8	62-113	257-308	CDS	-150.5
185	ENST00000262487	ISM1	chr20:13202419-13281298	-16.4	257-313	1718-1774	UTR3	-157.1			200	ENST00000381127	ARSF	chrX:2959513-3030767	-15.9	191-240	1057-1106	CDS	-149.9
186	ENST00000602346	TP53AIP1	chr11:128805273-128812822	-16.4	187-239	2277-2329	UTR3	-155.3			173	ENST00000275815	EPHA1	chr7:143088206-143105985	-16.7	58-113	1674-1729	CDS	-148.9
187	ENST00000355527	DHCR7	chr11:71145461-71159481	-16.4	188-243	2244-2299	UTR3	-137.4			60	ENST00000335987	OVOL1	chr11:65554494-65564690	-21.3	17899	1249-1300	UTR3	-148.7
188	ENST00000221307	CYP4F3	chr19:15751711-15773635	-16.3	188-237	3881-3930	UTR3	-378.3			29	ENST00000418234	PPP1R13L	chr19:45882897-45909607	-23.6	63-113	673-723	CDS	-146.2
189	ENST00000199936	HSD17B2	chr16:82068838-82132139	-16.2	169-216	1176-1223	CDS	-110.1			34	ENST00000329734	IRX3	chr16:54317217-54320675	-23	309-350	2358-2409	UTR3	-144.9
190	ENST00000244360	RNF39	chr6:30038044-30043664	-16.1	260-307	653-700	CDS	-180.7			242	ENST00000535157	SCEL	chr13:78109810-78219394	-13.4	259-307	1060-1108	CDS	-143.8
191	ENST00000284486	FAM167A	chr8:11278973-11324276	-16.1	213-264	1606-1657	UTR3	-163.3			179	ENST00000268933	EPN3	chr17:48609905-48621111	-16.6	294-343	1499-1548	CDS	-143.3
192	ENST00000344416	ANXA8	chr10:48255308-48271363	-16.1	191-247	1184-1240	UTR3	-134.3			139	ENST00000589373	KLC3	chr19:45836693-45853645	-18	188-243	691-746	UTR5	-143
193	ENST00000343070	SCNN1B	chr16:23313592-23392620	-16.1	297-344	459-506	CDS	-175.7			224	ENST00000457500	ALDH3A1	chr17:19641302-19648772	-14.4	184-237	1853-1906	UTR3	-141.8
194	ENST00000264051	NGEF	chr2:233743397-233877982	-16	138-185	1609-1656	CDS	-221.2			249	ENST00000590923	AP1M2	chr19:10683348-10697991	-13	139-195	1336-1392	CDS,stop_codon	-141.3
195	ENST00000540947	CES4A	chr16:67022493-67043661	-16	298-345	325-372	CDS	-118.6			181	ENST00000203664	OTUB2	chr14:94492676-94515276	-16.5	310-350	1820-1867	UTR3	-140.7
196	ENST00000300113	CHP2	chr16:23765949-23770272	-16	140-187	2117-2164	UTR3	-162.9			230	ENST00000315238	CALML3	chr10:5566925-5568225	-14.1	62-113	732-783	UTR3	-139.9
197	ENST00000436592	C5orf27	chr5:95187937-95195837	-15.9	298-345	15707	UTR5	-189.1			168	ENST00000245908	SH2D3A	chr19:6752310-6767599	-17	252-305	1047-1100	CDS	-139.5
198	ENST00000399899	CLDN8	chr21:31586325-31588391	-15.9	185-233	726-774	CDS	-104.6			187	ENST00000355527	DHCR7	chr11:71145461-71159481	-16.4	188-243	2244-2299	UTR3	-137.4
199	ENST00000358487	FGFR2	chr10:123237856-123357598	-15.9	320-350	2519-2568	CDS	-251			108	ENST00000235547	HSD3B1	chr1:120049827-120057681	-19.1	306-350	1386-1438	UTR3	-135.3
200	ENST00000381127	ARSF	chrX:2959513-3030767	-15.9	191-240	1057-1106	CDS	-149.9			176	ENST00000463117	CYP2E1	chr10:135333911-135352626	-16.6	60-112	1027-1079	CDS	-134.8
201	ENST00000296252	LIPH	chr3:185224051-185270401	-15.8	48-99	2227-2278	UTR3	-241.7			192	ENST00000344416	ANXA8	chr10:48255308-48271363	-16.1	191-247	1184-1240	UTR3	-134.3
202	ENST00000457326	CAPNS2	chr16:55600585-55601599	-15.7	132-179	144-191	CDS	-49.5			238	ENST00000531526	GYLTL1B	chr11:45943197-45950647	-13.5	309-350	1640-1689	CDS	-132.5
203	ENST00000334504	COL4A6	chrX:107398838-107681660	-15.7	306-350	5651-5700	UTR3	-377.3			209	ENST00000269703	CYP4F22	chr19:15619305-15663128	-15.5	65-112	1376-1423	CDS	-131.7
204	ENST00000340533	CYB5A	chr18:71920532-71959251	-15.7	287-335	734-782	UTR3	-79.2			241	ENST00000522591	LY6K	chr8:143781891-143785582	-13.4	254-303	148-197	CDS	-131.6
205	ENST00000260442	BCL2L10	chr15:52401461-52404972	-15.6	19784	153-204	CDS	-97.4			180	ENST00000600324	STAP2	chr19:4324041-4338818	-16.5	293-342	100-149	CDS	-131.5
206	ENST00000368094	IGSF9	chr1:159896830-159915386	-15.6	302-350	3066-3117	CDS	-190.9			80	ENST00000323090	SULT2B1	chr19:49078798-49102682	-20.5	307-350	348-398	UTR5,start_codon	-130.2
207	ENST00000279263	TM7SF2	chr11:64879327-64883828	-15.6	57-107	1098-1148	CDS	-111.3			31	ENST00000374183	BSPRY	chr9:116111822-116133513	-23.4	187-243	1154-1210	CDS	-130.1
208	ENST00000392550	LLGL2	chr17:73521821-73571288	-15.6	59-110	1258-1309	CDS	-216.1			235	ENST00000422538	ENDOU	chr12:48103529-48119319	-13.6	66-113	691-738	CDS	-128.7
209	ENST00000269703	CYP4F22	chr19:15619305-15663128	-15.5	65-112	1376-1423	CDS	-131.7			182	ENST00000551171	RDH12	chr14:68168604-68201169	-16.5	285-342	1766-1823	UTR3	-127.1
210	ENST00000307486	C2orf54	chr2:241825467-241831455	-15.5	62-113	1572-1623	UTR3	-158.4			252	ENST00000375315	C9orf3	chr9:97522067-97849440	-12.8	186-236	2582-2632	UTR3	-125.1
211	ENST00000337334	ABHD12B	chr14:51338879-51371688	-15.4	244-295	358-409	CDS	-111.3			152	ENST00000369406	HMGCS2	chr1:120290620-120311517	-17.6	184-238	2134-2188	UTR3	-124.5
212	ENST00000311966	GLS2	chr12:56864737-56882181	-15.4	189-236	19115	UTR5	-181.6			231	ENST00000314124	TMEM40	chr3:12775025-12801038	-14.1	299-350	1996-2055	UTR3	-122.2
213	ENST00000320567	C1orf172	chr1:27276054-27286897	-15.3	203-252	568-617	CDS	-54.2			264	ENST00000410009	CD207	chr2:71057348-71062952	-11.9	284-341	1101-1158	UTR3	-121.8
214	ENST00000380183	ALOX15B	chr17:7942336-7952452	-15.3	298-347	1211-1260	CDS	-160.1			23	ENST00000332826	ANO9	chr11:418264-442011	-23.9	293-341	1337-1385	CDS	-121.4
215	ENST00000312134	CST6	chr11:65779313-65780976	-15	251-303	451-503	CDS	-21.2			232	ENST00000405535	TMEM79	chr1:156254071-156262234	-13.9	108-155	1881-1928	UTR3	-121
216	ENST00000598504	SLC1A6	chr19:15072123-15090505	-15	192-239	1663-1710	CDS	-177.6			135	ENST00000305363	TMPRSS11E	chr4:69313168-69363322	-18.1	35-88	1222-1275	CDS	-119.5
217	ENST00000308796	MUCL1	chr12:55248322-55252177	-14.9	287-336	404-453	UTR3	-30.1			167	ENST00000409840	SERPINE2	chr2:224839871-224896195	-17.1	299-350	655-710	UTR5,start_codon	-119.3
218	ENST00000375758	ANKRD10	chr13:111530889-111567416	-14.8	62-113	257-308	CDS	-150.5			195	ENST00000540947	CES4A	chr16:67022493-67043661	-16	298-345	325-372	CDS	-118.6
219	ENST00000371900	SLC6A14	chrX:115567791-115592625	-14.8	311-350	2711-2760	UTR3	-209			165	ENST00000509001	TNNT2	chr1:201328163-201346890	-17.1	59-106	1282-1329	UTR3	-118.2
220	ENST00000326152	HSD11B2	chr16:67465021-67471456	-14.7	134-184	875-925	CDS	-115.3			184	ENST00000390654	COL23A1	chr5:177664620-178017556	-16.4	138-188	1859-1909	CDS	-116.5
221	ENST00000324907	GRHL1	chr2:10091828-10142405	-14.7	57-108	43-94	UTR5	-237.4			220	ENST00000326152	HSD11B2	chr16:67465021-67471456	-14.7	134-184	875-925	CDS	-115.3
222	ENST00000281030	THRSP	chr11:77774908-77779397	-14.7	204-259	555-610	UTR3	-97.2			130	ENST00000368395	MUC1	chr1:155158301-155162706	-18.3	190-237	70-117	UTR5,start_codon	-114.2
223	ENST00000278780	OVOL2	chr20:18004797-18038521	-14.5	275-348	1266-1339	UTR3	-97			254	ENST00000449001	PLEKHG6	chr12:6421818-6437651	-12.7	56-106	740-790	CDS	-114
224	ENST00000457500	ALDH3A1	chr17:19641302-19648772	-14.4	184-237	1853-1906	UTR3	-141.8			240	ENST00000297265	CHMP4C	chr8:82644670-82671750	-13.4	295-350	739-800	CDS	-111.5
225	ENST00000367748	IL20RA	chr6:137321109-137366298	-14.4	169-216	521-568	UTR5	-166			207	ENST00000279263	TM7SF2	chr11:64879327-64883828	-15.6	57-107	1098-1148	CDS	-111.3
226	ENST00000338702	MAOA	chrX:43515468-43606068	-14.3	186-234	41-89	UTR5	-229.8			211	ENST00000337334	ABHD12B	chr14:51338879-51371688	-15.4	244-295	358-409	CDS	-111.3
227	ENST00000297494	NOS3	chr7:150688084-150711676	-14.3	318-350	4009-4060	UTR3	-304.7			189	ENST00000199936	HSD17B2	chr16:82068838-82132139	-16.2	169-216	1176-1223	CDS	-110.1
228	ENST00000288912	WDR66	chr12:122355769-122441833	-14.3	199-251	2650-2702	CDS	-296			98	ENST00000251645	KRT31	chr17:39549977-39553844	-19.4	188-239	1209-1260	CDS	-108.4
229	ENST00000328945	SDR42E1	chr16:82031222-82045093	-14.2	63-112	947-996	CDS	-163.8			114	ENST00000296370	S100P	chr4:6694797-6698896	-18.9	183-238	223-278	UTR5	-106.8
230	ENST00000315238	CALML3	chr10:5566925-5568225	-14.1	62-113	732-783	UTR3	-139.9			68	ENST00000397299	JMJD7	chr15:42120284-42129779	-20.9	61-111	335-385	CDS	-106.6
231	ENST00000314124	TMEM40	chr3:12775025-12801038	-14.1	299-350	1996-2055	UTR3	-122.2			123	ENST00000305631	DEGS2	chr14:100612757-100626500	-18.4	269-316	1091-1138	CDS	-104.7
232	ENST00000405535	TMEM79	chr1:156254071-156262234	-13.9	108-155	1881-1928	UTR3	-121			198	ENST00000399899	CLDN8	chr21:31586325-31588391	-15.9	185-233	726-774	CDS	-104.6
233	ENST00000209718	KRT23	chr17:39078949-39093672	-13.8	43-90	23-70	UTR5	-168.1			121	ENST00000505790	IRX4	chr5:1877563-1887332	-18.5	42398	20699	UTR5	-104.5
234	ENST00000263182	BBOX1	chr11:27062510-27149354	-13.7	289-339	869-919	CDS	-160			155	ENST00000217185	PTK6	chr20:62159779-62168695	-17.6	61-108	539-586	CDS	-104.5
235	ENST00000422538	ENDOU	chr12:48103529-48119319	-13.6	66-113	691-738	CDS	-128.7			248	ENST00000528626	TMPRSS13	chr11:117771359-117800096	-13.1	125-178	2999-3052	UTR3	-99.3
236	ENST00000341772	DNER	chr2:230222346-230579274	-13.6	63-110	1357-1404	CDS	-180.3			89	ENST00000424301	CKMT2	chr5:80529144-80562216	-19.9	107-159	1375-1427	CDS	-97.8
237	ENST00000533256	EPS8L2	chr11:706118-727724	-13.6	298-345	978-1025	CDS	-163.9			205	ENST00000260442	BCL2L10	chr15:52401461-52404972	-15.6	19784	153-204	CDS	-97.4
238	ENST00000531526	GYLTL1B	chr11:45943197-45950647	-13.5	309-350	1640-1689	CDS	-132.5			222	ENST00000281030	THRSP	chr11:77774908-77779397	-14.7	204-259	555-610	UTR3	-97.2
239	ENST00000331817	KRT7	chr12:52626899-52642705	-13.5	18264	555-605	CDS	-66.1			223	ENST00000278780	OVOL2	chr20:18004797-18038521	-14.5	275-348	1266-1339	UTR3	-97
240	ENST00000297265	CHMP4C	chr8:82644670-82671750	-13.4	295-350	739-800	CDS	-111.5			70	ENST00000456047	DCD	chr12:55038415-55042277	-20.8	137-186	452-501	CDS	-96.1
241	ENST00000522591	LY6K	chr8:143781891-143785582	-13.4	254-303	148-197	CDS	-131.6			261	ENST00000393997	ELMO3	chr16:67233015-67237932	-12.1	57-107	42400	UTR5	-95.8
242	ENST00000535157	SCEL	chr13:78109810-78219394	-13.4	259-307	1060-1108	CDS	-143.8			129	ENST00000527815	AIM1L	chr1:26648351-26670576	-18.3	203-260	950-1007	CDS	-90.8
243	ENST00000418331	PTPRJ	chr11:48002114-48189670	-13.3	124-173	3478-3527	CDS	-242.2			271	ENST00000409642	LYPD6B	chr2:149894982-150071776	-11	259-306	688-735	CDS	-88.7
244	ENST00000221700	CYP4F2	chr19:15988834-16008930	-13.2	57-106	1296-1345	CDS	-168.9			269	ENST00000480186	CA6	chr1:9005942-9012710	-11.2	66-113	885-932	UTR3	-86.8
245	ENST00000228027	DGAT2	chr11:75479778-75512579	-13.2	306-350	509-557	CDS	-55.6			58	ENST00000265643	GAL	chr11:68451944-68458643	-21.4	170-217	714-761	UTR3	-84.6
246	ENST00000312319	ELF5	chr11:34500344-34533346	-13.2	238-288	801-851	CDS	-159.3			253	ENST00000201647	EPS8L1	chr19:55587270-55599290	-12.7	322-350	1429-1476	CDS	-84.1
247	ENST00000297375	EN2	chr7:155250825-155257526	-13.1	235-293	192-250	UTR5,start_codon	-174.3			113	ENST00000505139	EFNA3	chr1:155036225-155059283	-19	12055	748-795	CDS,stop_codon	-80.2
248	ENST00000528626	TMPRSS13	chr11:117771359-117800096	-13.1	125-178	2999-3052	UTR3	-99.3			164	ENST00000361084	RAB25	chr1:156030952-156040295	-17.2	63-112	16-65	UTR5	-79.8
249	ENST00000590923	AP1M2	chr19:10683348-10697991	-13	139-195	1336-1392	CDS,stop_codon	-141.3			204	ENST00000340533	CYB5A	chr18:71920532-71959251	-15.7	287-335	734-782	UTR3	-79.2
250	ENST00000543753	KRTCAP3	chr2:27665234-27669348	-13	202-251	880-929	UTR3	-57.1			260	ENST00000525380	SCGB2A2	chr11:62037631-62039543	-12.3	185-242	286-343	CDS	-74.2
251	ENST00000226432	CWH43	chr4:48988265-49064096	-12.8	292-350	1051-1109	CDS	-196.8			265	ENST00000381848	PLIN5	chr19:4522544-4535236	-11.8	57-106	2416-2465	UTR3	-73.1
252	ENST00000375315	C9orf3	chr9:97522067-97849440	-12.8	186-236	2582-2632	UTR3	-125.1			277	ENST00000330553	KRT79	chr12:53215232-53228079	-9.2	34-83	525-574	CDS	-72.9
253	ENST00000201647	EPS8L1	chr19:55587270-55599290	-12.7	322-350	1429-1476	CDS	-84.1			267	ENST00000260843	GPR87	chr3:151011892-151034740	-11.5	278-329	802-853	CDS	-67.6
254	ENST00000449001	PLEKHG6	chr12:6421818-6437651	-12.7	56-106	740-790	CDS	-114			239	ENST00000331817	KRT7	chr12:52626899-52642705	-13.5	18264	555-605	CDS	-66.1
255	ENST00000320477	CIDEA	chr18:12254319-12277372	-12.5	201-254	484-537	CDS	-38.1			145	ENST00000338523	SNX10	chr7:26331544-26413945	-17.7	116-172	907-963	UTR3	-66
256	ENST00000278601	C11orf52	chr11:111789602-111797596	-12.4	138-191	964-1017	UTR3	-23.4			273	ENST00000324444	SYNE4	chr19:36494213-36499695	-10.8	102-153	1285-1336	CDS,stop_codon	-62.3
257	ENST00000543823	SYTL1	chr1:27671365-27680421	-12.4	192-244	207-259	UTR5	-54.1			268	ENST00000220507	RHOV	chr15:41164413-41166487	-11.4	183-234	415-466	CDS	-61.7
258	ENST00000335449	GLDN	chr15:51633827-51700210	-12.4	301-350	2516-2565	UTR3	-178.1			259	ENST00000250144	MMP28	chr17:34105510-34122711	-12.3	308-350	1029-1082	UTR3	-58.3
259	ENST00000250144	MMP28	chr17:34105510-34122711	-12.3	308-350	1029-1082	UTR3	-58.3			250	ENST00000543753	KRTCAP3	chr2:27665234-27669348	-13	202-251	880-929	UTR3	-57.1
260	ENST00000525380	SCGB2A2	chr11:62037631-62039543	-12.3	185-242	286-343	CDS	-74.2			245	ENST00000228027	DGAT2	chr11:75479778-75512579	-13.2	306-350	509-557	CDS	-55.6
261	ENST00000393997	ELMO3	chr16:67233015-67237932	-12.1	57-107	42400	UTR5	-95.8			213	ENST00000320567	C1orf172	chr1:27276054-27286897	-15.3	203-252	568-617	CDS	-54.2
262	ENST00000406397	VSNL1	chr2:17722428-17838285	-12.1	41-101	855-915	CDS	-173.7			257	ENST00000543823	SYTL1	chr1:27671365-27680421	-12.4	192-244	207-259	UTR5	-54.1
263	ENST00000530950	CARD18	chr11:105008449-105010453	-12	191-240	429-478	UTR3	-36.8			141	ENST00000265627	PON3	chr7:94989257-95025673	-17.9	320-350	579-626	CDS	-51.9
264	ENST00000410009	CD207	chr2:71057348-71062952	-11.9	284-341	1101-1158	UTR3	-121.8			272	ENST00000358559	MSMB	chr10:51549499-51562517	-11	189-240	98-149	CDS	-50.5
265	ENST00000381848	PLIN5	chr19:4522544-4535236	-11.8	57-106	2416-2465	UTR3	-73.1			202	ENST00000457326	CAPNS2	chr16:55600585-55601599	-15.7	132-179	144-191	CDS	-49.5
266	ENST00000449963	AC010891.2	chrY:9650925-9655122	-11.5	130-178	17533	ncRNA	-25.9			270	ENST00000263369	MIA	chr19:41281283-41283395	-11.2	190-245	564-619	UTR3	-45.4
267	ENST00000260843	GPR87	chr3:151011892-151034740	-11.5	278-329	802-853	CDS	-67.6			275	ENST00000432792	TMEM125	chr1:43735697-43739673	-9.4	192-239	1822-1850	UTR3	-44.5
268	ENST00000220507	RHOV	chr15:41164413-41166487	-11.4	183-234	415-466	CDS	-61.7			119	ENST00000221730	EPHX3	chr19:15337731-15343243	-18.5	298-350	861-913	CDS	-40.4
269	ENST00000480186	CA6	chr1:9005942-9012710	-11.2	66-113	885-932	UTR3	-86.8			255	ENST00000320477	CIDEA	chr18:12254319-12277372	-12.5	201-254	484-537	CDS	-38.1
270	ENST00000263369	MIA	chr19:41281283-41283395	-11.2	190-245	564-619	UTR3	-45.4			263	ENST00000530950	CARD18	chr11:105008449-105010453	-12	191-240	429-478	UTR3	-36.8
271	ENST00000409642	LYPD6B	chr2:149894982-150071776	-11	259-306	688-735	CDS	-88.7			109	ENST00000244926	SCGB1D2	chr11:62009683-62012280	-19.1	208-255	416-463	UTR3	-33.8
272	ENST00000358559	MSMB	chr10:51549499-51562517	-11	189-240	98-149	CDS	-50.5			276	ENST00000515291	C5orf46	chr5:147280872-147286101	-9.4	280-348	366-434	UTR3	-30.9
273	ENST00000324444	SYNE4	chr19:36494213-36499695	-10.8	102-153	1285-1336	CDS,stop_codon	-62.3			217	ENST00000308796	MUCL1	chr12:55248322-55252177	-14.9	287-336	404-453	UTR3	-30.1
274	ENST00000590317	LYPD8	chr1:248902717-248903150	-9.8	168-217	235-284	CDS,stop_codon	-20.3			266	ENST00000449963	AC010891.2	chrY:9650925-9655122	-11.5	130-178	17533	ncRNA	-25.9
275	ENST00000432792	TMEM125	chr1:43735697-43739673	-9.4	192-239	1822-1850	UTR3	-44.5			256	ENST00000278601	C11orf52	chr11:111789602-111797596	-12.4	138-191	964-1017	UTR3	-23.4
276	ENST00000515291	C5orf46	chr5:147280872-147286101	-9.4	280-348	366-434	UTR3	-30.9			215	ENST00000312134	CST6	chr11:65779313-65780976	-15	251-303	451-503	CDS	-21.2
277	ENST00000330553	KRT79	chr12:53215232-53228079	-9.2	34-83	525-574	CDS	-72.9			274	ENST00000590317	LYPD8	chr1:248902717-248903150	-9.8	168-217	235-284	CDS,stop_codon	-20.3
278	ENST00000291009	PIP	chr7:142829171-142836839	-7.3	215-266	26-77	UTR5,start_codon	-17.4			278	ENST00000291009	PIP	chr7:142829171-142836839	-7.3	215-266	26-77	UTR5,start_codon	-17.4
279	ENST00000454677	HS3ST6	chr16:1961465-1968441	-6.8	57-108	957-1008	CDS	-10			279	ENST00000454677	HS3ST6	chr16:1961465-1968441	-6.8	57-108	957-1008	CDS	-10
280	ENST00000297439	DEFB1	chr8:6728098-6735544	-4.9	194-241	186-233	CDS	-4.9			280	ENST00000297439	DEFB1	chr8:6728098-6735544	-4.9	194-241	186-233	CDS	-4.9

## Sheet: MMPM
Table S13 Partial list of mRNAs interacting with ENST00000537269 (U47924.27), sorted by MinEnergy											Table S13 Partial list of mRNAs interacting with ENST00000537269 (U47924.27), sorted by SumEnergy
				MinEnergy											MinEnergy
Rank	Ensemble ID	Name	Position (hg19)	MinEnergy	BS(query)	BS(target)	location	SumEnergy			Rank	Ensemble ID	Name	Position (hg19)	MinEnergy	BS(query)	BS(target)	location	SumEnergy
1	ENST00000220420	TGM5	chr15:43524794-43559055	-30.7	141-194	2572-2625	UTR3	-255.6			2	ENST00000369707	GSTO2	chr10:106034921-106064703	-28.9	187-237	5424-5474	UTR3	-557.6
2	ENST00000369707	GSTO2	chr10:106034921-106064703	-28.9	187-237	5424-5474	UTR3	-557.6			3	ENST00000321429	DUOX1	chr15:45422132-45457774	-27.7	243-293	5255-5305	UTR3	-499.8
3	ENST00000321429	DUOX1	chr15:45422132-45457774	-27.7	243-293	5255-5305	UTR3	-499.8			11	ENST00000377022	CASZ1	chr1:10696662-10856705	-20.7	186-235	100-149	UTR5	-437.7
4	ENST00000358945	SCNN1A	chr12:6456012-6484390	-24.9	188-235	2325-2372	CDS	-331.3			29	ENST00000473183	ESRP2	chr16:68263030-68270487	-17.9	188-235	1846-1893	CDS	-394.6
5	ENST00000504449	PCP4L1	chr1:161228518-161255240	-22	189-244	475-530	UTR3	-152.4			6	ENST00000254051	TNS4	chr17:38632081-38657849	-21.4	76-123	651-698	CDS	-386.4
6	ENST00000254051	TNS4	chr17:38632081-38657849	-21.4	76-123	651-698	CDS	-386.4			19	ENST00000588982	ZBTB7C	chr18:45553045-45691937	-19.3	267-314	1457-1504	CDS	-376.8
7	ENST00000335987	OVOL1	chr11:65554494-65564690	-21.3	17899	1249-1300	UTR3	-148.7			25	ENST00000409359	ARHGEF4	chr2:131595029-131704803	-18.4	165-212	3092-3139	CDS	-372.5
8	ENST00000370325	GABRE	chrX:151121598-151143151	-21.3	183-234	2440-2491	UTR3	-209.8			34	ENST00000269394	ZNF750	chr17:80787312-80798454	-16.9	273-320	631-678	UTR5	-357
9	ENST00000319144	ALOX12B	chr17:7975955-7991021	-21.2	185-233	2287-2335	CDS	-214.7			38	ENST00000217289	FERMT1	chr20:6055493-6104191	-16.6	166-217	2974-3025	UTR3	-355
10	ENST00000381661	ATP6V1C2	chr2:10861776-10925236	-20.9	292-339	634-681	CDS	-252.8			18	ENST00000518448	FAM83A	chr8:124191288-124222002	-19.5	291-342	5015-5066	UTR3	-349.9
11	ENST00000377022	CASZ1	chr1:10696662-10856705	-20.7	186-235	100-149	UTR5	-437.7			27	ENST00000311946	NIPAL4	chr5:156887028-156901725	-18.2	286-344	2195-2253	UTR3	-337.4
12	ENST00000369230	PNLIPRP3	chr10:118187380-118237469	-20.6	298-349	594-645	CDS	-164.2			4	ENST00000358945	SCNN1A	chr12:6456012-6484390	-24.9	188-235	2325-2372	CDS	-331.3
13	ENST00000323090	SULT2B1	chr19:49078798-49102682	-20.5	307-350	348-398	UTR5,start_codon	-130.2			16	ENST00000251808	GRHL2	chr8:102504661-102681954	-19.6	165-214	368-417	CDS	-327.3
14	ENST00000301607	EVPL	chr17:74002927-74023533	-20	136-185	3447-3496	CDS	-303.4			14	ENST00000301607	EVPL	chr17:74002927-74023533	-20	136-185	3447-3496	CDS	-303.4
15	ENST00000301395	GGT6	chr17:4460223-4463876	-19.7	294-348	1027-1081	CDS	-192.3			44	ENST00000288912	WDR66	chr12:122355769-122441833	-14.3	199-251	2650-2702	CDS	-296
16	ENST00000251808	GRHL2	chr8:102504661-102681954	-19.6	165-214	368-417	CDS	-327.3			28	ENST00000359470	C1orf116	chr1:207191867-207206092	-18.1	192-245	1553-1606	CDS	-271.2
17	ENST00000555868	TMEM30B	chr14:61744089-61748558	-19.6	191-238	2780-2827	UTR3	-237.8			20	ENST00000284382	CERS3	chr15:100940601-101084925	-19.3	187-244	1636-1693	UTR3	-262.4
18	ENST00000518448	FAM83A	chr8:124191288-124222002	-19.5	291-342	5015-5066	UTR3	-349.9			1	ENST00000220420	TGM5	chr15:43524794-43559055	-30.7	141-194	2572-2625	UTR3	-255.6
19	ENST00000588982	ZBTB7C	chr18:45553045-45691937	-19.3	267-314	1457-1504	CDS	-376.8			10	ENST00000381661	ATP6V1C2	chr2:10861776-10925236	-20.9	292-339	634-681	CDS	-252.8
20	ENST00000284382	CERS3	chr15:100940601-101084925	-19.3	187-244	1636-1693	UTR3	-262.4			17	ENST00000555868	TMEM30B	chr14:61744089-61748558	-19.6	191-238	2780-2827	UTR3	-237.8
21	ENST00000431096	MIR205HG	chr1:209602184-209605894	-19.1	189-236	111-158	ncRNA	-151			26	ENST00000260264	POU2F3	chr11:120107350-120190653	-18.2	184-236	395-447	CDS	-227.1
22	ENST00000301263	LY6D	chr8:143866297-143868008	-19	57-107	35-85	UTR5,start_codon	-109.8			9	ENST00000319144	ALOX12B	chr17:7975955-7991021	-21.2	185-233	2287-2335	CDS	-214.7
23	ENST00000221730	EPHX3	chr19:15337731-15343243	-18.5	298-350	861-913	CDS	-40.4			8	ENST00000370325	GABRE	chrX:151121598-151143151	-21.3	183-234	2440-2491	UTR3	-209.8
24	ENST00000505790	IRX4	chr5:1877563-1887332	-18.5	42398	20699	UTR5	-104.5			32	ENST00000373366	GJB3	chr1:35246791-35251965	-17.5	310-350	1026-1073	CDS	-207.9
25	ENST00000409359	ARHGEF4	chr2:131595029-131704803	-18.4	165-212	3092-3139	CDS	-372.5			15	ENST00000301395	GGT6	chr17:4460223-4463876	-19.7	294-348	1027-1081	CDS	-192.3
26	ENST00000260264	POU2F3	chr11:120107350-120190653	-18.2	184-236	395-447	CDS	-227.1			35	ENST00000376503	SLC15A1	chr13:99336056-99404908	-16.8	294-350	2750-2807	UTR3	-190.6
27	ENST00000311946	NIPAL4	chr5:156887028-156901725	-18.2	286-344	2195-2253	UTR3	-337.4			39	ENST00000389887	GLB1L3	chr11:134144140-134175202	-16.5	11689	1520-1571	UTR5	-176.1
28	ENST00000359470	C1orf116	chr1:207191867-207206092	-18.1	192-245	1553-1606	CDS	-271.2			33	ENST00000250055	SOX15	chr17:7491497-7493488	-17.4	112-164	215-267	UTR5	-168
29	ENST00000473183	ESRP2	chr16:68263030-68270487	-17.9	188-235	1846-1893	CDS	-394.6			12	ENST00000369230	PNLIPRP3	chr10:118187380-118237469	-20.6	298-349	594-645	CDS	-164.2
30	ENST00000295294	BNIPL	chr1:151009092-151020062	-17.6	294-350	1273-1335	CDS	-161.6			30	ENST00000295294	BNIPL	chr1:151009092-151020062	-17.6	294-350	1273-1335	CDS	-161.6
31	ENST00000217185	PTK6	chr20:62159779-62168695	-17.6	61-108	539-586	CDS	-104.5			42	ENST00000307486	C2orf54	chr2:241825467-241831455	-15.5	62-113	1572-1623	UTR3	-158.4
32	ENST00000373366	GJB3	chr1:35246791-35251965	-17.5	310-350	1026-1073	CDS	-207.9			41	ENST00000602346	TP53AIP1	chr11:128805273-128812822	-16.4	187-239	2277-2329	UTR3	-155.3
33	ENST00000250055	SOX15	chr17:7491497-7493488	-17.4	112-164	215-267	UTR5	-168			5	ENST00000504449	PCP4L1	chr1:161228518-161255240	-22	189-244	475-530	UTR3	-152.4
34	ENST00000269394	ZNF750	chr17:80787312-80798454	-16.9	273-320	631-678	UTR5	-357			21	ENST00000431096	MIR205HG	chr1:209602184-209605894	-19.1	189-236	111-158	ncRNA	-151
35	ENST00000376503	SLC15A1	chr13:99336056-99404908	-16.8	294-350	2750-2807	UTR3	-190.6			7	ENST00000335987	OVOL1	chr11:65554494-65564690	-21.3	17899	1249-1300	UTR3	-148.7
36	ENST00000366621	KCNK1	chr1:233749751-233808258	-16.8	293-343	575-625	CDS	-142.7			36	ENST00000366621	KCNK1	chr1:233749751-233808258	-16.8	293-343	575-625	CDS	-142.7
37	ENST00000230256	UNC93A	chr6:167704804-167729507	-16.6	303-350	317-364	CDS	-121.1			45	ENST00000315238	CALML3	chr10:5566925-5568225	-14.1	62-113	732-783	UTR3	-139.9
38	ENST00000217289	FERMT1	chr20:6055493-6104191	-16.6	166-217	2974-3025	UTR3	-355			13	ENST00000323090	SULT2B1	chr19:49078798-49102682	-20.5	307-350	348-398	UTR5,start_codon	-130.2
39	ENST00000389887	GLB1L3	chr11:134144140-134175202	-16.5	11689	1520-1571	UTR5	-176.1			48	ENST00000422538	ENDOU	chr12:48103529-48119319	-13.6	66-113	691-738	CDS	-128.7
40	ENST00000551171	RDH12	chr14:68168604-68201169	-16.5	285-342	1766-1823	UTR3	-127.1			43	ENST00000306858	FAM83B	chr6:54711570-54806820	-14.4	290-347	1718-1775	CDS	-128.1
41	ENST00000602346	TP53AIP1	chr11:128805273-128812822	-16.4	187-239	2277-2329	UTR3	-155.3			40	ENST00000551171	RDH12	chr14:68168604-68201169	-16.5	285-342	1766-1823	UTR3	-127.1
42	ENST00000307486	C2orf54	chr2:241825467-241831455	-15.5	62-113	1572-1623	UTR3	-158.4			47	ENST00000314124	TMEM40	chr3:12775025-12801038	-14.1	299-350	1996-2055	UTR3	-122.2
43	ENST00000306858	FAM83B	chr6:54711570-54806820	-14.4	290-347	1718-1775	CDS	-128.1			50	ENST00000410009	CD207	chr2:71057348-71062952	-11.9	284-341	1101-1158	UTR3	-121.8
44	ENST00000288912	WDR66	chr12:122355769-122441833	-14.3	199-251	2650-2702	CDS	-296			37	ENST00000230256	UNC93A	chr6:167704804-167729507	-16.6	303-350	317-364	CDS	-121.1
45	ENST00000315238	CALML3	chr10:5566925-5568225	-14.1	62-113	732-783	UTR3	-139.9			49	ENST00000297265	CHMP4C	chr8:82644670-82671750	-13.4	295-350	739-800	CDS	-111.5
46	ENST00000331563	PKP3	chr11:394218-404908	-14.1	41-88	2626-2673	UTR3	-32.3			22	ENST00000301263	LY6D	chr8:143866297-143868008	-19	57-107	35-85	UTR5,start_codon	-109.8
47	ENST00000314124	TMEM40	chr3:12775025-12801038	-14.1	299-350	1996-2055	UTR3	-122.2			24	ENST00000505790	IRX4	chr5:1877563-1887332	-18.5	42398	20699	UTR5	-104.5
48	ENST00000422538	ENDOU	chr12:48103529-48119319	-13.6	66-113	691-738	CDS	-128.7			31	ENST00000217185	PTK6	chr20:62159779-62168695	-17.6	61-108	539-586	CDS	-104.5
49	ENST00000297265	CHMP4C	chr8:82644670-82671750	-13.4	295-350	739-800	CDS	-111.5			51	ENST00000413453	CKMT1A	chr15:43985726-43991420	-11.5	192-249	344-401	UTR5	-82.3
50	ENST00000410009	CD207	chr2:71057348-71062952	-11.9	284-341	1101-1158	UTR3	-121.8			52	ENST00000260843	GPR87	chr3:151011892-151034740	-11.5	278-329	802-853	CDS	-67.6
51	ENST00000413453	CKMT1A	chr15:43985726-43991420	-11.5	192-249	344-401	UTR5	-82.3			23	ENST00000221730	EPHX3	chr19:15337731-15343243	-18.5	298-350	861-913	CDS	-40.4
52	ENST00000260843	GPR87	chr3:151011892-151034740	-11.5	278-329	802-853	CDS	-67.6			46	ENST00000331563	PKP3	chr11:394218-404908	-14.1	41-88	2626-2673	UTR3	-32.3
53	ENST00000515291	C5orf46	chr5:147280872-147286101	-9.4	280-348	366-434	UTR3	-30.9			53	ENST00000515291	C5orf46	chr5:147280872-147286101	-9.4	280-348	366-434	UTR3	-30.9
